# Supplementary material for: Proteome‐Wide Profiling of Readers for DNA Modification
Source: Adv Sci (Weinh). 2021 Aug 5;8(19):2101426. doi: 10.1002/advs.202101426 (PMC8498917; doi:10.1002/advs.202101426)
Supplement: Supplementary file 2 — Supplemental Table 1 [file ADVS-8-2101426-s005.xlsx]

## Sheet: Description
Supplementary Data 1. TFs identified in four cell lines. Related to Figure 2.
(A) TF DNA-binding ability in the NEs of four cell lines ; 3 biological repeats were performed for each cell line, for a total of 48 samples.
(B) Transcripioanl co-regulators in four cell lines
(C) DNA binding proteins in four cell lines
(D) Number of TFs/TCs/DBPs in four cell lines
(E) All TFs in our dataset annotated by the domains in cell line they contained.
(F) catTFRE sequence

## Sheet: allTFs_Cell line
	HeLa												HepG2												A549												MCF-7
Symbol	C1	C2	C3	mC1	mC2	mC3	hmC1	hmC2	hmC3	fC1	fC2	fC3	C1	C2	C3	mC1	mC2	mC3	hmC1	hmC2	hmC3	fC1	fC2	fC3	C1	C2	C3	mC1	mC2	mC3	hmC1	hmC2	hmC3	fC1	fC2	fC3	C1	C2	C3	mC1	mC2	mC3	hmC1	hmC2	hmC3	fC1	fC2	fC3
ADNP	0.5767	0.7915	1.1284	0.3761	0.382	0.4032	0.4045	0.445	0.4739	0.4289	0.6808	0.7956	3.4414	3.6366	2.7435	4.9495	2.1385	1.0804	1.9209	2.2235	2.6898	2.0535	2.3058	1.6896	0.1549	0.0241											3.8173	2.3961	2.5958	3.4108	4.1029	5.7318	5.1896	3.9737	5.6221	2.8129	1.3959	2.8952
AHCTF1	10.456	7.7274	5.3577	9.7426	4.671	4.8547	6.371	4.3045	4.7853	6.4182	4.7857	3.8803	4.8861	4.8049	5.0763	5.4187	5.0714	4.2773	4.0489	3.3716	3.4169	3.6978	2.5784	3.339	3.6993	2.3466	2.39	2.182	2.3479	2.7185	2.2887	2.7811	2.2865	1.0483	0.9473	1.698	1.2667	1.9826	1.8553	2.064	2.1628	2.9309	1.2026	1.1253	2.3332	0.6598	2.2116	0.4664
AHR	0.1063	0.1382	0.2377			0							0.8894	1.0878	1.1132	0.2373	0.1913	0.1319	0.2666	0.0803	0.084	0.0737	0.1871	0.1558	0.6498	0.8307	0.8065	0.0185	0.0673		0.0647		0.0159			0.0205					0.1416
AHRR		0.1349	0.112										1.4785	2.7243	2.132	0.0684	0.7869	0.0484	0.0705	0.4315	0.4178	0.1132	0.1522	0.0469	0.1052	0.0468	0.1481
ALX1	0.098		0.1328	0.1307	0.2155		0.2111	0.0982	0.7522	0.1544		0.071								0.0451					0.7723	0.0826	0.1214	0.1782	0.2441	0.4007	0.1279	0.0985	0.2869	0.6257	0.2502	0
ARID1A	0.6172	0.7227	0.511	0.7056	0.512	0.1125	0.2031	0.1015	0.5032	0.8002	0.2117	0.2243	2.8715	4.2918	2.4234	5.0935	2.4108	1.4571	2.0691	1.8106	1.5153	4.0988	2.2401	1.8114	0.1766	0.1126	0.1581	0.0397	0.1745	0.1758	0.1065	0.1173	0.1233	0.0186	0.0987	0.0435	8.4736	6.4851	6.0729	9.134	8.04	9.7948	7.606	6.1484	10.9375	5.9978	3.308	4.3354
ARID1B	0.444	0.0856	0.017	0.094	0.0227	0.2435	0.0122	0.0032	0.0225	0.0619	0.0346	0.0226	0.5806	1.0191	0.2731	0.3377	0.206	0.1401	0.2886	0.3797	0.1088	1.1502	0.1638	0.0879	0.0082	0.0128	0.0061		0.0219	0.009		0.0048	0.0054	0.0036	0	0.0036	0.9291	0.6992	0.6771	0.4734	0.4313	0.8738	0.9534	0.7453	1.2763	0.4719	0.2593	0.4823
ARID2	0.3888	0.4092	0.8255	0.398	0.3512	1.2375	0.1477	0.1083	0.1021	0.5512	0.369	0.3554	0.817	4.4262	1.5714	5.2164	0.8997	1.0024	0.7448	0.3711	0.2466	1.0381	0.6544	0.5767	0.4693	0.3952	0.1435	0.0819	0.0653	0.4943	0.0771	0.0809	0.2757	0.0449	0.0402	0.057	6.8999	4.701	6.566	5.8831	9.5651	11.0643	5.2029	3.6806	6.6168	2.8917	2.9543	3.0848
ARID5B	0.076	0.2099	0.1839	0.1887	0.5171	0.2366	0.0905	0.1612	0.2188	0.285	0.1042	0.0294	1.033	0.533	0.7823	0.9084	1.2568	0.3922	0.1723	0.742	0.7568	0.6912	0.3662	0.1845	0.0151					0.0156		0.0497	0
ARNT	0.3545	0.6965	1.2133						0.0146				4.0817	2.8885	4.5793	0.2896	0.2973	0.2855	0.89	0.2536	0.2881	0.2088	0.0989	0.1097	1.8672	2.2778	1.7882			0.0193	0.028	0.066						0.0178				0.0467			0.0249
ARNTL	10.1472	12.6536	8.6346	0.8221	0.0065	0.0649	4.3722	2.3112	2.1104	0.2906	0.0974	0.0802	3.8219	3.9493	3.2399	0.0444	0.166	0.0942	0.647	1.9109	2.0465			0.0335	11.6749	14.9222	12.9753	1.0782	5.1768	1.0859	5.0103	3.7191	4.5678	0.0829	0.083	0.134	9.75	18.4973	20.8132		0.5075		0.3238	0.5899	0.5202	0.1503		0.0787
ATF1	85.0932	86.3041	104.458	24.8432	0.6313	5.8768	7.6653	15.991	13.9557	26.8112	23.4626	15.2034	139.649	68.3728	93.9196	31.0188	1.5956	17.0327	17.0229	20.9986	12.1445	66.705	50.5795	34.8496	60.3351	70.1041	75.8042	7.3518	13.3284	19.0904	3.707	6.1663	1.0825	9.36	12.015	10.7925	177.028	140.071	225.87	7.8531	7.2243	5.5694	4.0684	3.1259	3.2279	11.7792	8.0407	10.0929
ATF2	1.1017	1.6738	1.992	0.3183	0.5907	0.4517	0.1604	0.1728	0.498	0.3808	0.4965	0.4394	5.5228	3.4996	3.6598	4.5431	5.322	5.4306	2.0454	2.3637	2.4036	8.2457	5.1851	6.2812	11.2529	11.8035	14.3679	10.6892	9.6185	7.0553	8.9909	7.2927	8.5448	10.0222	11.1691	9.2716	10.3043	12.3851	12.9326	5.4024	3.2133	3.422	0.5592	1.1451	1.8904	2.8778	5.1989	5.2412
ATF3		0.9227	0.7895	11.2264	0.4197		0.4461	0.2345		0.8396	0.5577	0.6521	1.136	1.0449	2.8199	0.8323	2.35	5.3586		0.4456	4.2904	5.7197	6.4727	1.8336	0.1722						0.1984			0.2532		0.3135		1.0379	0.5201							0	0	0
ATF4	0.4025	0.0408	0.3603			0.3191		0.2409	0.2814	0.3663	0.3229	0.3698																									0.5409	0.1881	0.3934		0					0.23	0.9288	1.0354
ATF7	5.8267	4.7215	6.8492	1.3573	1.3124	1.77	1.2218	0.3485	1.3864	2.4731	2.2047	2.6653	20.4279	20.772	26.8725	15.3939	17.8996	23.6136	7.0655	9.0645	9.4386	25.6547	21.0259	26.2537	18.6924	21.0643	14.11	18.2691	12.7626	11.0178	10.0053	6.8459	9.7502	12.078	19.2935	11.1797	47.137	36.3267	50.0832	7.2213	3.9583	6.9484	2.5018	2.3459	2.1664	11.5439	10.6232	11.6508
ATOH1				0.1107						0.0969
B1									0.0336	1.9683	0.9685	1.4928
B2												0.242
BATF3			0.256		0.0639					0.0989	0.248	0.2124	3.1012	1.3058	5.6149	0.7642	1.3568	1.0931	0.0984	0	0.1054	1.5993	3.0528	2.4337	0.6617	3.9477	2.2414	3.1358	2.1519	0.6984	0.5257	1.2596	1.674	3.2229	4.2513	3.6357
BAZ2A	8.706	7.337	7.1671	7.9216	8.4119	8.9401	7.9686	8.1579	7.2601	9.3502	6.3694	5.4018	6.737	7.9392	8.0399	9.807	9.9464	9.0671	6.3199	7.8351	8.2653	6.768	8.2094	7.8033	7.8205	6.3931	7.2656	8.8082	7.4693	8.3069	6.9402	8.1251	8.3358	4.0069	3.6432	5.6149	1.025	0.7303	1.1743	1.493	2.2509	2.2227	0.8772	1.342	1.5132	0.8897	0.6799	0.9166
BAZ2B	0.3682	0.8226	0.8511	0.8874	0.9756	0.8206	0.6367	0.6009	1.9516	0.5187	1.3281	1.7555	0.0753	0.2169	0.8276	0.7605	4.0415	0.637	0.1308	0.6149	5.2269	3.1153	3.0987	0.0872	1.3794	1.6656	0.4879	0.8218	1.2159	2.2269	1.3206	2.8804	1.755	0.7093	0.6895	0.6967	0.3064	0.7311	0.7596	0.8202	1.5081	1.7	0.7612	0.7026	0.6888	0.343	1.6348	0.1825
BBX	2.132	1.4726	0.5651	0.4544	0.2608	0.3103	0.3667	0.5858	0.3402	0.5162	0.3257	0.3825	1.807	1.2077	2.2135	3.6845	0.926	1.2847	1.6886	0.6853	0.949	2.018	2.4278	1.3673	1.265	0.6271	0.191	0.7366	0.8909	2.0751	0.3882	0.9563	0.7282	0.0793	0.3654	0.5842	6.8359	6.6613	4.222	4.2477	3.4553	7.9932	2.6543	2.1829	3.3836	1.1343	2.2754	4.5626
BCL6	0.0961	0.0679	0.2381	0.0206	0.1093	0.018	0.2202	0.4812	0.2387	0.4322	0.1162	0.2945	0.0184		0.066	0.02	0.0147	0.0094	0.0466	0.0126		0.0155	0.0107	0.0157	0.8817	0.4077	0.2023	0.1113	0.0365	0.2681	1.2892	0.9973	0.9761	0.8841	1.0099	1.3999
BCL6B	0.0916				0.0585			0.1523	0.1229							0.0303			0.0386						0.11		0.0847				0.1679	0.1601		0.1233	0.1093	0.068
BHLHE40	7.0721	7.466	8.6609	0.0713	0.0977	0.2442	0.5458	0.2167	0.5404	0.0518	0.0482	0.0678	1.976	2.0528	1.5377	0.0703	0.0448		0.0568		0.0613			0.0379	4.3549	4.2094	2.1701	0.0439	0.0418	0.0404	0.0369	0.0329	0.041	0.0196	0.0236
BHLHE41	1.5287	1.202	2.0825	0.0345	0.0464	0.0794	0.1246	0.0728	0.1168		0.0504	0.0709	0.3993	0.4086	0.2632	0.0735	0.0469		0.0593		0.0641			0.0396	1.0225	0.9166	0.6193	0.0459	0.0437	0.0422	0.0386	0.0344	0.0429	0.0205	0.0246
BNC1					0.03								1.6546			1.2972									0.4545	0.0377	0.3926	0.5459	0.5177	0.0169	0.5864		0.6207	0.2628	0.2414	0.2654
BNC2	0.0314	0.0844	0.0738		0.0774	0.0118	0.0144		0.0059				1.587			1.2442									1.7504	1.6691	1.2147	1.3192	0.9414	0.639	0.9255	0.6209	1.196	0.9138	1.0602	1.1039			1.2291
BPTF	0.3983	0.5152	0.6502	0.2934	1.8204	0.5134	0.1994	0.2418	0.5315	0.4943	0.5959	0.5038	1.5041	1.6554	1.1828	2.6064	1.3193	0.8747	0.9829	0.91	1.6492	1.0364	0.9937	1.0964	0.174	0.2043	0.0939	0.0523	0.121	0.1619	0.0977	0.1359	0.1582	0.0626	0.1785	0.1357	4.7826	3.4322	2.9687	6.488	6.5763	7.4467	4.1567	3.1704	5.3393	2.7518	1.9621	3.2123
BZW1	1.5582	1.1472	1.0241	3.0857	1.933	1.65	1.9052	1.6194	3.4387	3.7616	4.2075	3.6382	6.8283	4.5186	3.5072	4.1078	3.2592	4.5509	4.5468	2.9885	4.8496	3.2616	4.2403	4.5837	0.6564	0.7465	0.3098	0.0993	0.326	0.3055	0.0176	0.2059	0.4257	0.2098		0.1591	3.75	1.9549	7.2878	2.3778	8.8899	12.3604	2.4127	7.3975	1.6317	3.9913	0.097	7.3347
C17orf49	4.0137	4.1777	2.6622	2.5373	1.1572	0.5439	2.8095	1.0201	2.0905	6.3767	7.9116	2.1823	11.5405	11.7704	11.0073	10.4465	7.0212	4.5243	8.7594	5.7625	6.3175	10.4866	6.3308	10.2212	1.1403	4.5496	0.8004	1.0141	8.3061	1.016	8.8844	4.5913	3.3391	1.267	1.4331	2.1045	33.4174	25.6687	23.0539	44.4719	40.727	50.8392	26.5848	19.81	36.5414	15.3957	14.0172	16.4525
CASZ1	2.13	2.8431	2.9959	2.0645	2.8551	2.1635	2.6344	2.574	2.8359	1.5439	1.9949	1.6388	0.1996		0.2031	0.3283	0.3306	0.3745	0.0337	0.3828	0.187	0.2962	0.2929	0.0114	0.8125	0.5731	0.8726	0.8902	0.6777	0.5282	0.8411	2.1884	1.1328	0.3117	0.1672	0.3949	1.4445	1.9725	3.6016	2.4093	3.2707	3.5999	3.3129	4.8665	5.7499	0.795	0.3226	1.1774
CBFB	1.9663	0.8579	0.7986	1.2548	0.3651	0.7975	0.2282		0.2671	0.3568	0.2722	0.0746	2.2752	0.5488	1.0732	3.2138	0.3605	1.5015	0.6892	1.4192	0.7966	1.0617		0.4958	11.9234	12.9454	5.8459	12.2252	8.3778	7.1628	5.603	6.7537	6.2133	8.8173	7.4314	8.8124		0.8747	1.1481	2.3673		2.3876		0.7516	6.9339	3.9454	0.6439	0.5936
CBX2		0.0278	0.0562	0.0415		0.2676	0.137					0.0173	0.1427	0.1108	0.0251	0.1526	0.0762	0.0814	0.0725		0.0617	0.0179	0.1108	0.1541	0.3902		0.427		0.0308	0.0604					0.033		0.2976	0.3674	0.1711	0.6161	0.3949	0.8083	0.3066		0.5959
CDC5L	1.6925	1.7682	1.0049	2.4029	1.8017	2.9831	0.9525	1.3332	1.3333	2.7645	1.4763	1.219	15.0552	22.6153	14.692	16.3168	11.3032	11.9438	14.7881	14.9176	15.724	13.4638	12.5634	12.2045	4.7738	3.31	4.133	5.7493	6.0622	6.1351	5.0508	4.7339	4.6103	3.4452	4.2776	3.21	41.3122	28.0594	27.0315	28.6074	24.6058	33.4107	33.3535	28.8316	43.5457	21.907	22.1554	29.5347
CEBPA		0.3258					0.15		0.1433	0.0906		0.1575	0.038		0.0764		0.076	0.0729		0.0554		0.2763	0.1324		0.3394	0.5338	0.9239	0.4273	0.3011	0.7162	0.5682	0.3418	0.3406	0.584	0.9462	0.6212	0.8682						1.2182
CEBPB	5.4598	4.6583	5.5805	3.8026	6.0426	4.7648	2.5193	5.7448	5.2004	0.5777	2.4248	6.9848	9.5207	12.1961	16.1929	13.6202	16.2801	15.522	9.3188	9.957	8.6916	22.5589	21.1106	12.885	15.5929	18.8442	19.9766	18.7744	18.9714	24.9232	16.3238	16.171	16.7386	15.6977	20.0287	16.7234	7.2248	19.4796	14.7153	14.2177	5.9706	13.9762	5.7302	6.8655	6.5069	7.444	18.6427	7.5158
CEBPD	1.3912	0.6093	1.6136	1.1227	2.1853	1.3082	1.079	1.6423	1.8587	1.6649	1.9139	1.9291		0.084		0.2626		0.7709							3.6317	4.4197	0.8644	1.7002	4.7676	3.448	3.6081	3.7683	3.3149	4.3376	4.6221	3.3274				1.0669	0.7506	0.6385		0.396
CEBPG			1.0461			0.9306				1.0667		0.8749				1.6327					1.1182			1.6644	2.6633		3.0171		0.5574						3.321		9.6941	15.6352	14.1468	13.0013	9.7639	9.9386	8.3716	7.0108	9.2732	13.4165	20.2747	13.5437
CEBPZ	0.1476	3.3548	3.9868	0.3339	0.4728	0.5677	2.4695	0.3477	8.6382	0.3508	0.9418	0.2309	4.1219	8.1105	4.4547	8.8302	8.2186	3.273	6.2686	4.8043	5.052	6.2497	4.7334	4.3585	1.5413	1.1503	0.9028	0.968	1.7078	2.1614	7.8601	1.7382	1.4214	2.2737	0.6483	4.9375	0.7043	0.39	0.8713	1.4467	0.9411	1.2795	2.572	2.8489	1.5259	0.5197	0.1945	0.5104
CHD6	0.2993	0.3692	0.2538	0.1757	0.4298	0.439	0.2033	0.2394	0.2684	0.1309	0.2661	0.1059	0.534	0.4189	0.5999	0.7029	1.8633	0.5249	1.2441	0.7617	0.3307	0.283	0.371	0.2494	1.082	1.8566	1.0415	2.8578	2.7534	4.0317	1.3168	2.811	2.6366	1.3697	1.6012	2.1042	2.7212	2.358	3.268	4.7063	5.9787	5.134	2.9226	3.0803	4.0655	1.3857	1.241	2.9127
CHD7	3.9086	5.7016	3.0415	5.7237	4.1571	5.0096	5.7091	4.2203	4.6613	4.0475	3.8956	8.3271	3.8389	3.5158	2.6147	3.3363	4.1725	3.2262	2.5792	2.2838	3.0078	2.43	2.3658	2.8472	2.8121	1.7223	1.3995	2.5011	2.7047	6.0748	2.2026	2.6598	2.9162	0.9522	0.8862	1.4994	1.4061	1.8092	1.5947	2.1473	3.6536	4.3024	2.9724	1.7554	1.9508	0.91	0.7517	1.196
CLOCK	4.4952	6.6913	7.1841	1.0514	0.6979	2.5847	2.0438	1.8332	2.4197	0.2712	0.673	0.1645	1.874	1.4915	1.6874		0.0594				0.429				18.9499	10.9527	11.6835	7.5905	1.596	2.5385	5.6827	4.5247	5.2729	1.3154	56.8196	29.599	7.6942	5.8343	6.1293	1.0756	5.2229	0.1561	0.1501	0.2308	0.1322	0	0	0
CREB1	91.4245	83.7364	102.667	24.9478	2.338	1.3083	9.5911	16.6397	14.1415	25.1752	32.6577	12.7313	159.382	32.8486	81.1051	41.2525	5.6528	31.9587	19.0759	24.9307	13.9166	72.6548	55.853	43.929	109.529	112.407	134.683	24.937	29.6274	40.6822	10.2422	18.3349	0.151	36.3008	45.9603	27.8356	161.017	212.644	165.52	27.0467	22.277	28.193	15.0669	9.0226	13.5553	38.7304	28.0859	36.7374
CREB3	0.1335	1.7447	0.9433	0.058	0.1835			0.0999	0.0314		0.0297	0.0538
CREB3L1	0.7377	0.3752	0.4174	0.1755	0.2307	0.2343	0.2698	0.2382	0.1162	0.168		0.1948													0.1908	0.1639	0.1236								0.0116	0.0511
CREB3L2	2.7725	10.7656	2.561	2.9196	2.1097	1.6533	1.1125	0.2474	0.4672	1.1174	0.8606	1.1062	2.2378	3.4596	4.3456	1.6051	1.6906	1.0144	0.994	0.5397	0.3136	1.4907	0.809	1.7015	0.5285	0.1702	0.1283								0.012	0.0531
CREB5			0.6991												0.052		1.0016																	1.1329	2.4702	0.3931	0.0751	0.0435	0.0524								0
CREM	114.913	116.468	132.962	30.5196	0.3385	1.627	12.426	18.8146	16.8165	32.0353	39.1785	13.9723	209.178	58.4907	116.535	56.2201	27.1211	40.1008	27.1306	29.2586	15.652	107.439	80.3136	73.2133	103.07	98.9365	109.749	10.344	22.5171	31.5181	7.3746	10.1363	2.3976	14.4489	19.7156	16.0452	23.7607	22.746	47.582	0	3.2456	0.7674	1.8834	1.0066	1.6216	5.9108	0	4.8791
CRX				0.2215	0.3185	0.2561	0.2195	0.3126					0.8306	1.1727	0.1504		1.0231	1.0353	0.9396	0.9663	0.9264		0.9842	0.7263	0.2951	0.3079			0.3239	0.5549			0.3697
CSDE1		0.1225	0.0207			0.0113				0.2307		0.0295			0.0169		0.0102												0.0123								1.846	0.6579	7.5421		11.3451	7.4583	5.7312	7.555	0.2036	6.2852	4.3048	7.893
CTCF	57.0855	59.1339	47.815	17.9092	10.6115	14.353	38.4313	37.7775	36.1919	39.4217	30.9714	27.5801	37.4096	36.2284	50.0308	25.6566	12.1974	10.7849	25.0469	27.8989	24.7393	27.389	28.5369	25.0074	112.163	91.5688	80.3585	10.2337	12.9249	10.5314	52.7143	51.0831	72.4944	42.2214	45.7264	52.8184	157.592	158.02	148.838	7.3025	7.6011	8.1032	6.7643	7.4462	10.9351	8.5397	10.6407	7.013
CTCFL	9.8909	8.0449	9.0778	3.5782		0.1333	5.5456	2.3257	8.2393	7.218	2.9599	3.0781	2.7034	7.0873	8.8509	9.6041	2.4292	3.2293	7.6451	5.3792	2.4032	3.2511	3.0749	5.2198	33.9431	22.0701	15.0002	1.8472	1.7656	1.5657	7.0524	4.5565	18.1521	11.2856	7.1431	8.0893	0.4955	0.5252	0.2646	0		0	0.0419	0	0.0441	0	0	0.0322
CTNNB1		0.1132			0.1123	0.0484		0.0247			0.08	0.1079	0.2319	0.679	0.5335	0.6291	0.0433	0.2311	0.3616	0.3006	0.3433	0.1978	0.1664	0.2403	0.9469	3.1295	2.2867	0.4482	0.6013	1.7065	0.5713	0.6722	0.9558	0.5259	0.162	0.5755	0	0.0565	0.2806	0	0.9959	2.3504	0.0777	0.2607	0	0		0.3918
CUX1	18.0687	19.3326	19.5013	17.7032	14.7664	14.0224	8.8286	6.7482	6.1973	5.9478	5.0754	4.1335	47.1216	39.563	42.9514	31.5288	40.96	31.0161	21.2968	17.7332	22.3145	15.1299	14.0977	17.3285	13.7569	8.5173	9.412	8.0742	6.8679	8.7024	3.4988	5.1905	3.7617	1.1156	1.4316	2.3011	42.6826	35.5436	29.3054	62.3916	72.7357	80.5003	42.4497	30.0688	59.2293	26.8983	27.5531	29.4291
CUX2	0.4981	0.4978	0.5204	0.1175	0.2448	0.0906	0.0622	0.1053	0.1611	0.0469	0.0955	0.0324	0.814	1.0767	1.0079	0.8964	0.8083	0.3977	0.1988	0.2505	0.1067	0.008	0.0095	0.2571	0.5171	0.2866	0.1617	0.0389	0.1048	0.3039	0.045	0.0679	0.0698	0.0212	0.0248	0.0288	1.0668	1.2502	0.5779	1.0356	1.0075	1.9126	1.3759	0.5273	0.8091	0.6102	0.5367	0.6238
DBP	0.0665	0.1199	0.1203	0.052	0.0898	0.1807	0.2254	0.1844	0.1485	0.0406	0.0934	0.1591					0.0246											0.0517									1.2024	0.8089	1.1142	0.6873	0.4374	0.3273	0.1879	0.7657	0.4215			0.064
DDIT3								0.3372	0.2532	0.6162	0.4004	0.3986
DEAF1	0.1255	0.2998	0.1838										0.372	0.4486	0.187										0.9518	0.736	0.0763											0.0631	0.1671
DJC1		0.0471	0.0483							0.0194	0.1057	0.099
DJC2	0.0776	0.0545					0.0479			0.7918		0.012
DLX1	0.4549	0.1713	0.2754	0.2884	0.5382	0.4815	0.5237	0.2832	0.4564	0.4101	0.3177	0.5301					0.0926	0.0928		0.083	0.0881		0.0872																0.0549	0.0974	0.1455	0.1741	0.1204		0.129	0.0997	0.1188	0.1081
DLX2	0.556	0.2094	0.4924	0.3524	0.6578	0.7903	0.8295	0.3461	0.5578	0.4946	0.5784	1.2734					0.1431	0.1134		0.1014	0.1076		0.1066																0.0671	0.119	0.1778	0.2128	0.1472		0.1577	0.1219	0.1452	0.1321
DLX3	3.8286	3.2763	2.5027	4.2798	1.3704	1.0818	2.9049	3.3055	4.3918	2.749	3.4971	2.1525	0.1595	0.4031	0.3695		0.6198	0.397	0.1401	0.3226	0.3726	0.3931	0.2103	0.1633													0.4595	0.5186	0.5629	1.116	1.2347	0.5247		0.6139	1.0518	1.7247	1.5639	0.7697
DLX4			0.1153	0.2484	0.0965	0.0632	0.2825	0.2528	0.4303		0.1301	0.3528
DLX5	0.4549	0.1713	0.4029	0.2884	0.5382	0.6466	0.6787	0.2832	0.4564	0.4047	0.4732	1.0419					0.1171	0.0928		0.083	0.0881		0.0872																0.0549	0.0974	0.1455	0.1741	0.1204		0.129	0.0997	0.1188	0.1081
DLX6	0.4549	0.1713	0.2754	0.2884	0.5382	0.4815	0.5237	0.2832	0.4564	0.2965	0.3177	0.5301					0.0926	0.0928		0.083	0.0881		0.0872																0.0549	0.0974	0.1455	0.1741	0.1204		0.129	0.0997	0.1188	0.1081
DMAP1	1.0782	0.8806	0.725	0.7712	0.6554	0.8847	0.413	0.7219	0.3382	0.6169	1.2527	1.1414	3.3922	6.4117	5.6767	6.994	4.3488	3.5579	4.9566	3.4811	3.4118	5.3682	3.8642	2.9396	1.3229	1.116	1.0559	0.2298	0.4013	0.9267	0.4112	0.7469	0.5097	0.1581	0.4447	0.5831	6.688	6.5541	7.4992	14.116	19.0513	12.3127	8.0033	8.8881	20.5272	3.8154	3.1684	7.0041
DOT1L			0.0063	0.5309			0.0025	0.0051	0.0018	0.0104	0.0271	0.0237	0.0805	0.166	0.0585	0.0868	0.062	0.0172	0.043	0.0173	0.0048	0.0479	0.1405	0.0032						0.0069							0.1671	0.0206	0.1335	0.1698	0.7015	0.2931	0.2514	0.1516	0.2891	0.0325		0.1394
DR1	3.9044	5.5914	7.0983	4.145	5.0271	4.3572	3.7701	2.2968	1.5785	4.1799	3.4272	4.0112	7.058	5.28	4.6931	5.9042	4.0447	4.3762	4.4454	6.0785	3.8769	6.0149	6.6542	3.334	7.3161	5.5756	3.6929	0.596	1.3559	0.4711	1.1621	2.2135	1.7909	0.7562	1.3601	1.853	0.6288	0.9906	1.1275	1.3259	3.1997	3.2147	1.1427	1.8603			1.0407	1.0851
DRAP1	4.4055	3.739	3.6408	4.1595	2.9251	3.6575	2.5798	4.6689	3.7392	5.3597	4.571	4.2632	1.6289	2.082	4.0981	4.8762	3.1782	3.232	4.7899	3.9672	4.3267	4.5382	6.5705	3.3963	1.6666	2.2863	0.4045	0.4286	1.7172	0.3965	2.25	0.6254	0.5547	1.7602	1.1186	1.0036	0.7395	1.712		0.5403	4.2803	4.7502	4.4694	4.6567	1.4952	3.6183	0.6958	4.0642
E2F1	0.0573	0.158	0.2446										0.4683	0.2855	0.361	0									0.0287		0															0
E2F2	0.6123	0.1507	0.3319										0.2888	0.6003	0.5779																						0.192		0.1353	0.5828		0.28		0.1307	0.5621
E2F3	1.0731	1.0313	2.1304										4.2395	1.2552	2.7754	0.0708	0.0564	0.2642	0.0432	0.0924	0.0549	0.0697	0.1136	0	2.3611	1.225	1.8912	0.0464	0.0471	0.0437	0.0316	0.0999	0.0389			0.0411	0.4906	0.7044	0.4421	1.9192	1.0294	1.4977	0.6321	0.5603	1.4042	0.2055		0.2686
E2F6	0.6807	1.0494	1.1371	0.0339	0	0.0311		0.056				0.1266	2.226	2.1081	1.6481		0.6165	0.1135	0.1339	0.1809	0.122	0.2791	0.5924	0.1908	0.3844	0.5072	0.4264										1.9577	1.5803	4.1952	0.5932	1.0499	0.6764	0.1822	0.2866	0			0.3015
E2F7	0												0.0402	0.0337	0.0142	0.0119	0.0185	0.0159	0.0094	0.019	0.0082	0.0256	0.0211	0																0
E4F1	1.8567	4.0369	2.8428	2.9334	2.3441	1.6144	1.3105	1.6709	2.014	3.2395	2.2442	2.1155	1.6356	2.9061	3.9044	1.4917	3.1671	2.0192	1.0406	0.3619	0.717	1.6161	1.4201	1.0458	2.3196	2.8873	2.7383	5.819	1.3872	1.2934	0.9186	0.7966	0.7494	3.8933	0.4862	4.95			0	0.3637	0.2482	0.4867			0.0847
EGR1				0.0214			0.0166	0.0381		0.0197			0.0171		0.0778		0.274	0.1967		0.1066
EGR2				0.0214		0.0787	0.0166			0.0197			0.0171				0.0059
EGR3				0.0243			0.0189			0.0224			0.0195				0.0067
EHF							0.0481						0.1645	0.156	0.1753				0.1266	0.244	0.1517	0.2756	0.4322	0.1952	9.4883	6.6373	5.8641	2.3192	2.795	4.5104	8.5405	6.4941	5.6775	11.0039	8.6373	11.2846	0.1336				0.1909		0.4177			0.6181	0.3165	0.3171
ELF1	12.08	10.3809	11.2797	1.9475	1.3819	1.2546	2.6413	3.0828	3.8103	3.4034	3.4435	4.3176	22.3746	12.9366	16.9533	2.9726	1.949	1.4841	10.291	8.2076	3.4342	8.4227	4.8584	5.7595	20.5145	18.6751	21.4322	0.2704	0.722	0.5526	1.4406	1.5073	1.424	0.6042	0.8906	0.7988	57.5836	44.6875	39.9146	10.6367	13.6245	9.3773	8.4902	5.451	13.5049	7.113	5.2433	5.6362
ELF2	5.9059	5.3649	4.8865	0.4589	0.5674	0.6266	0.3311	0.7172	0.598	0.6845	0.9428	0.7318	3.3311	5.2162	9.294	1.4403	1.3711	0.9862	1.2548	1.5057	1.8356	1.6115	1.7473	1.6408	6.9419	9.5253	7.7855	0.0889	0.4219	0.4215	0.8069	0.5035	0.8446	0.2159	0.4987	1.1475	11.8679	12.1669	11.6532	2.3708	2.2746	3.678	1.892	0.6568	1.0901	0.88	0.2952	1.2305
ELF3	0.1186						0.0359	0.0557	0.0796	0.03	0.5604	0.1097	1.4538	2.1219	2.0516	0.3019	1.2506	1.8589	0.9531	1.7589	9.4454	2.8709	4.0485	2.5278	13.9415	10.2079	10.4765	5.2739	5.7161	7.8523	7.842	10.9131	7.7914	18.3566	20.7163	16.193	1.1978	1.3495	1.5625	0.8845	2.5172	17.3563	4.1838	0.1527	3.109	2.7873	0.2363	12.9306
ELF4	3.9687	2.7021	2.1859	2.2266	0.6305	0.4563	1.4248	1.4755	1.1398	1.6024	1.5214	1.5172	1.6802	1.5294	1.9386	0.3333	0.6159	0.4795	0.9089	0.8766	0.8775	1.5717	1.0712	0.7696	2.5714	3.713	3.9221	0.0453	0.2315	0.1205	0.4865	0.7496	0.2809	0.1025	0.1633	0.5026	0.8328	0.4937	1.1544	0.1027	0.1662	0.2046		0.0783		0	0.1277	0
ELK1	2.923	2.7605	2.0982					0.2275	0.1734	0.2638			2.5242	2.0854	5.0235					0.4017	0.6242	0.2127	0.6468		2.4855	4.4192	3.5054										0.2313	0.5676	0.4718						0.0714
ELK4			0.1094																				0		0												0.4147	0.3929	0.705	0.0517		0.1972	0	0	0		0	0
EN2		0.075	0.0187	0.1766
EP400	0.2912	0.311	0.3164	0.219	0.0552	4.1056	0.065	0.0955	0.1305	0.1701	0.1637	0.0981	1.4596	1.5898	0.984	1.5199	0.8358	0.4852	0.5945	0.3997	0.3783	0.7483	0.6086	0.7482	5.8629	6.0763	6.6837	0.0689	0.1941	0.5975	5.1996	0.13	0.0976	0.0591	0.112	5.1938	11.5258	3.0136	20.8981	16.2086	12.4	9.0484	10.9209	3.6149	5.9952	9.6825	2.7116	3.6114
EPAS1						0.0305									0.0831			0.0744	0.0981					0.0716		0.0536		0.1625	0.1118			0.0627				0.0959
ERF	0.7498	0.6287	0.8415	0.2825			0.6133	0.6516	0.367	0.7769	1.8678	0.7631	1.4277	6.3012	5.8845	1.0928	3.0165	2.6599	0.6749	3.2113	3.1496	1.3279	1.9502	1.3143	0.8283	0.7436	0.8773	0.0397	0.057	0.0266	0.2492		0.364	0.5738	0.4615	0.4611	1.1349	1.1164	1.5965	0.1295	0.3945	0.1674	0.5684	0.5613	0.528	0.8693	0.79	1.4547
ERG		0.0857	0.2102
ESRRA	38.6365	33.0398	38.3684	38.4181	42.9439	36.6152	44.6288	36.3351	41.7284	2.4752	1.4397	0.7698	26.6695	29.0035	32.7785	34.1433	34.742	32.8804	29.3975	29.4984	39.8821	2.0716	2.8987	2.2458	42.1948	34.5164	44.0923	33.7549	30.413	26.9746	37.1638	38.8229	32.7729	0.3651	0.5547	0.9193	120.074	120.873	88.8973	43.9599	37.4595	38.3363	46.3266	45.3674	54.3386	1.0715	0.6199	1.9655
ESRRB	1.6318	2.1452	2.353	1.6326	2.3512	1.857	4.4284	1.1362	1.6522	0.1637	0.1607	0.138	0.5196	0.9647	0.8871	0.7002	0.9602	0.8792	0.5394	1.2906	1.2178	0.1427	0.1485	0.2017	1.1246	1.22	1.5228	1.3999	1.2622	1.3068	1.6411	1.6558	1.6504	0.0397	0.05	0.0701	2.3838	3.3746	3.3731	1.7881	1.6895	1.5951	1.9109	1.8006	1.8604			0.1826
ETS2		0.3228	0.0242
ETV3			0.0132							0.0214			0.0393					0.0161					0.0161	0.0139	0.3073	0.3404	0.5751	0.0589	0.0185		0.1242	0.0495	0.0583	0.7437	0.2797	0.7884	0				0.2287	0.1596		0.0972	0.1148	0		0
ETV6	1.2411	4.2295	3.366		0.023		0.773	1.2175	1.5838	2.4899	2.571	3.6561	2.8008	1.9766	4.9669	0.8844	0.4554	0.3201	1.6075	2.4151	2.3313	4.8332	5.4537	3.8349	35.8072	37.52	38.982	4.0393	2.82	3.004	17.9198	17.4073	27.529	47.7903	41.1502	36.1742	5.6943	8.2177	8.5756	0.5385	0.4568	0.6645	0.2864	0.126	0.5553	8.6132	12.1819	7.9931
EZH1				0.0812			0.0902			0.092							0.1044						0.2604		0.064		0.1656		0.0712
EZH2	2.8503	3.5601	3.804	0.9194	0.4872	0.6157	2.3933	0.7806	0.4395	2.3989	0.5329	0.6434	0.4892	1.7652	0.5066	0.7274	0.9257	0.7663	0.6208	0.5103	0.3654	1.0496	1.1762	0.3132	0.3416	0.0581	0.3346	0.024	0.0801								2.4145	18.2669	1.7591	2.411	0.9841	38.3455	2.3548	2.2133	2.7583	1.6088	0.2255	1.861
FIZ1	0.3783	1.7774	1.7828	0.4207	0.5061	1.0936	0.3373	0.1918	1.6505	0.3235	2.2248		0.4621		0.0444	0.0836					0.1337			0.2982	1.9554	2.2295	1.881	2.6605	2.8309	2.5577	3.0144	3.0237	2.4144	0.2837	0.3217										0.1471
FLI1			0.0345
FOS		0.1176	0.1131							0.073			0.5644	0.331	0.5927	0.0723	0.2314	0.1144		0.0574	0	0.408	0.3435	0.4953	0.0672	1.0887	0.1988										1.4182	1.6089	2.0175								0.7326	0.8908
FOSB			0.2711	0.121									0.9808	0.2007	1.359	0.2875	0.4161		0.1181			0.9872	0.8525	1.2972	1.0638	0.379	3.0919		0.7397	0.7515		0.5942	0.9048	2.7657	2.7707	2.0422			0.8738
FOSL2	3.3471	2.5989	3.3478	0.7338	1.3568	1.1726	0.6509	0.767	0.229	2.274	3.0713	2.0314	24.6544	21.1204	19.312	11.295	5.8774	6.5366	4.0722	3.5758	3.6757	31.5227	27.3528	22.2362	60.1906	45.7649	53.4623	21.4628	20.0438	27.1413	13.8048	19.5887	16.6817	41.2521	45.8514	43.7426	0.8945	0.8394	2.4417							1.2988	0.5494	0
FOXA1			0.0657	0.81	0.6705	0.4405	0.8217	0.1947	0.447	0.313	0.3646	0.1556	0.6276	0.1548	0.278		0.4463	0.2964	0.6544	0.2484	0.3355	0.5893	0.5303	0.0478	5.215	4.2436	3.8652	4.7807	9.1138	6.6519	3.1151	4.8473	3.5402	3.6653	3.833	3.6559	68.1721	61.5591	69.3526	107.909	114.603	107.418	58.7159	68.2157	68.3476	51.8107	48.1436	56.8442
FOXC1	1.9625	2.653	2.5251	3.9194	1.9861	2.6997	3.3334	3.3465	3.1	2.5996	5.9243	3.1928	3.5815	2.3829	2.3549	4.7242	4.0159	1.789	4.0381	4.4662	4.1385	4.6088	4.7355	4.171	1.1968	0.6359	0.7278	0.922	1.948	0.9589	0.7433	0.8521	1.3773	1.151	1.6356	1.023				5.4157	1.6806	0.4089				2.0586	0.3014
FOXC2	8.784	8.9056	9.8315	11.4742	13.5866	12.53	11.292	10.2213	9.7393	10.4901	9.5733	12.6181	20.5062	15.9436	22.9077	27.6047	24.6896	26.0001	16.7449	21.8442	24.878	25.8446	23.1186	23.6677	0.1087	0.013	0.0991	0.0366	0.6132	0.2346	0.1075	0.122	0.152	0.1402	0.1296	0.1368					0.1223							0.6087
FOXD2				0.4585	0.1489	0.105	0.0195	0.1086	0.131	0.6216	0.1745	0.2145	0.2992											0.0257		0.0185				0.0807				0.0311
FOXE3							0.027
FOXF1	0.8567	0.7745	0.5359	0.5932	1.7493	0.6356	0.4618	0.5839	0.8354	0.5837	0.5528	0.5932	0.2844	0.1607	0.4159	0.2078	0.2435	1.4015	1.3459	0.4905	0.2452	0.3324					0.0745				0.0636	0.0612		0.0855	0.0465
FOXF2	0.1816	0.1002	0.2379	0.2294			0.3945	0.1233	0.0615	0.5301	0.2435	0.1662	0.1648	0.8551	0.3586	0.6503	2.1837	4.3901	0.2347	0.8271	1.0636	1.3867	0.7465	1.0095			0.504				0.0538	0.7684	1.3701	0.6967	0.7043	0.7122
FOXG1	1.0167	0.3406	0.3605	0.5213		0.1443	0.4612	0.6112	0.551		0.7669		1.488	1.8032	1.5174	2.0589		1.07	1.7089	1.6145	1.6671	1.8652	1.8682	1.5919	0.1017		0.0914		0.4901	0.1335	0.0968	0.1281		0.1284	0.1361	0.1184
FOXJ2		0.0614	0.0506	0.12	0.2892	0.315		0.1595	0.0944	0.1459		0.1347	0.1373	0.0965	0.0291	0.2652	0.2857	0.2481		0.2233	0.0872	0.3592	0.2416	0.6658		0.0286		0.0635	0.0206	0.0994			0.0415	0.0671	0.0332	0.1253	0.5195			0.6842	0.2006	0	0.7238	0.3666	0.0789	0.5668		0
FOXJ3	1.0922	0.2937	0.6165	3.2762	3.0279	3.4674	2.7561	1.9012	1.1979	2.4341	6.3598	3.2147	1.425	0.1946	0.2362	2.5287	1.6641	1.9316	1.758	1.6979	1.735	3.3406	3.2395	3.3948				0.8444	1.1139	1.5095	0.2437	0.4707	0.0965	1.5558	2.0017	1.7423	0.547	0.4316		1.083	1.5081	1.7525	0.3475	0.8259	1.7959	0.9854	0.2732	0.2034
FOXK1	31.8654	30.9622	30.4689	31.6037	38.8855	46.4436	29.7839	29.4307	35.5137	28.3287	28.339	36.6599	30.2108	25.9383	21.9278	23.7657	26.0305	21.999	20.9709	24.8221	25.3966	26.7375	26.8604	35.0953	6.5452	5.1208	4.3976	6.2108	7.3448	8.0666	4.8785	6.4529	5.2615	8.8004	6.9804	14.833	10.9422	9.3789	7.3405	15.2598	13.2851	17.3096	13.0196	7.9838	14.2341	8.5381	10.9386	11.1342
FOXK2	13.3683	14.057	15.9332	7.8151	6.595	9.4478	12.8516	11.8837	11.0387	13.0255	9.8394	13.085	12.57	10.5934	12.5916	6.6833	9.1904	8.6611	8.8187	8.52	11.9051	10.1877	13.2477	12.5012	5.9389	5.9441	5.1447	5.575	5.5134	5.5861	4.0964	5.9489	4.7006	6.0864	7.2439	9.9413	4.622	3.3508	2.4578	5.4283	4.8032	7.7728	5.2761	2.7911	4.8642	2.6	1.6596	3.8136
FOXL1	1.1297	0.3785	0.4006	0.5792		0.1604	0.5124	0.6791	0.6122		0.8521		1.6534	2.0035	1.686	2.2876		1.1889	1.8988	1.7939	1.8523	2.0724	2.0758	1.7687	0.113		0.1015		0.5445	0.1483	0.1075	0.1424		0.1427	0.1512	0.1315
FOXL2	1.6023	3.8891	5.6235	2.2915	3.5207	6.2381	4.4365	5.8191	3.8527	3.0427	10.1869	10.0101	6.6054	5.2911	9.089	6.7654	9.5757	10.5887	8.9995	12.0334	7.5437	13.1037	15.2627	9.1502	1.0647	1.2628	2.1537	0.6901	1.2296	1.0303	1.1363	2.8693	2.3173	3.9224	3.3085	3.1516
FOXM1				0.022	0.0121	0.074	0.0968		0.0123	0.0788	0.0448	0.1223	0.0987	0.229	0.0998	0.1409	0.1392	0.0874	0.111	0.0969	0.0216	0.2304	0.2152	0.6476					0.01							0				0.1293		0.1142			0.0693
FOXN2											0.0554	0.0644										0.2158	0.2302																							0.9579		0.8157
FOXN3				0.0774	0.1563	0.2035			0.057	0.3018	0.4511	0.2799										0.2125	0.1913					0.0868	0.1442	0.0222				0.0337	1.3351	0.173												0.1952
FOXO1	0.6319	0.3538	0.5345	1.2785	1.1054	1.0729	0.9193	1.1308	0.6584	1.0705	1.3115	1.4796	0.8006	1.0164	0.8777	1.1371	1.3508	0.8344	1.193	0.9174	0.8333	1.2263	2.506	1.0333				0.0142	0.0281	0.0793		0.2941	0.0142		0.018	0.0633
FOXO3				0.1599		0.0585		0.0372		0.1106	0.281	0.054	0.0403	0.9342	1.0964	0.278	1.2532	0.3875	0.2175	0.1483	0.1396	0.5532	0.5215	0.4924													0.0681	0.074	0.1954	0.1002	0.1662	0.2301	0	0.0621	0.0881		0.0622	0.0632
FOXO4		0.0091	0.2757	0.372	0.3069	0.3051	0.0721	0.1691	0.1841	0.4084	0.2171	0.2084		0.1375	0.1423	0.2164	0.2347	0.1997	0.1416	0.1648	0.1707	0.2663	0.2495
FOXO6	0.1642	0.1977	0.4058	0.7091	0.5923	0.6534	0.449	0.309	0.3251	1.4602	0.5909	0.5021	0.2642	0.3238	0.3067	0.5217	0.2278	0.4074	0.4573	0.3858	0.4049	0.2971	0.5099	0.2655						0.0298					0.0191
FOXP1	1.8429	3.2656	3.3651	5.1318	6.0159	6.1425	4.6077	2.4805	3.2318	3.5089	1.6332	2.5787	6.5127	6.7112	5.4946	6.7414	10.1266	6.7739	5.6156	5.5859	6.659	3.5679	6.359	6.9234	1.4331	2.7856	2.5823	3.495	2.2203	2.1021	1.4125	3.2781	1.7909	1.8137	1.3376	2.0306	1.9904	0.2593		3.0765	6.7374	0.6636	1.1064	0.391	1.0837	0
FOXP2	0.5565	0.6311	0.4851	1.1844	1.3559	2.2297	0.4401	1.2139	0.5843	0.808	3.0651	0.5392		0.0478	0.0654		0.1914	0.1419	0.0506	0.1433	0.1411	0.0823	0.0526	0.0738																0.1069
FOXP4	2.8445	2.5765	1.7312	2.6108	3.5307	3.4115	2.6132	1.6314	2.6581	2.489	1.5477	1.7777	4.9708	4.2819	3.3805	6.2779	6.3575	4.6314	3.2071	3.2633	4.9234	4.5735	2.1208	3.5451	0.4585	0.4554	0.4442	0.3988	0.7334	0.6541	0.7906	0.5329	0.6134	0.496	0.3893	0.6658	0.583	0.3139	1.2557	3.4301	4.1566	2.8267	1.6294	0.3732	1.5914	0.239		0.2432
GABPA	1.7325	1.7433	1.7065							0.3441	0.0464	0.0432	6.9963	5.8364	3.3271	0.2206		0.0255	0.3287	0.7123	0.5286	1.9822	1.2681	1.464	3.3855	4.4112	2.5858					0.0085	0.0573	0.0228		0.0375	5.7583	6.3956	5.303	0.2608	0.4243	0.9316	2.5597	0.9683	0.357	2.6435	1.6804	3.3414
GATA2	1.234	3.8206	1.0685	1.2361	1.2166	0.9503	2.0449	0.5281	1.8749	1.8031	0.3145	1.6974	0.0345	0.0454	3.6434		0.1696			0.0899	0.118	0.05	0.0729		0.101	0.1224	0.0704	0.0621		0.0307		0.0325	0.0487		0.4476	0.3686
GATA6	0.7095	0.9752	0.7229	0.3194	0.3315	0.6499	0.4498	0.5232	0.8478	0.0136	1.9348	1.8831	0.9426	1.4174	1.3996	1.1621	1.019	0.3793	1.0508	1.0318	1.1626	1.8575	1.9584	1.5587	2.9007	2.3834	2.3882	1.5416	1.7282	1.3777	1.0071	1.8118	0.025	2.4117	1.4042	2.8366					0.04				0.065
GATAD1	4.6412	3.8082	6.001	5.2327	3.0007	3.7149	5.6991	3.4973	3.6681	3.3033	4.6171	3.2334	5.4925	3.4806	3.3136	4.8166	2.6268	3.801	2.9183	2.4349	2.9048	1.6821	2.7393	3.7089	0.9145	0.9037	0.5274	0.0534	0.6411	0.2122	0.1201	0.4082	0.6509	0.2076	0.3216	0.163	4.5205	5.5214	3.1283	12.1021	12.5272	16.6554	3.0146	8.287	13.752	1.7827	0.7283	2.8001
GATAD2A	3.9722	3.425	4.9432	8.5961	5.809	5.3637	2.2206	2.3128	2.069	3.6795	2.7072	2.4651	12.9915	15.5527	8.3912	20.0057	22.3212	14.3075	11.346	7.1674	6.2253	11.5691	10.0685	9.8426	0.658	0.5346	0.4548	0.5511	0.8142	0.9702	0.4665	0.4772	0.3339	0.427	0.5437	0.7802	16.7873	14.9738	22.8576	30.4782	30.1342	30.5177	24.2566	16.1695	29.1129	14.7096	14.1043	18.0867
GATAD2B	5.5083	5.0686	5.9224	7.2134	6.1381	6.2172	2.9436	3.4948	3.9098	5.3205	4.5618	4.1412	12.3527	17.535	11.8218	26.8516	17.3218	18.1552	12.6704	11.1208	4.9243	11.3188	10.5235	12.5549	1.1317	1.1015	0.618	1.9844	2.4164	2.0444	0.3988	0.4791	0.682	0.2863	0.5528	0.5366	11.5739	11.3462	10.0984	13.3972	15.1899	17.4448	12.7419	7.5925	13.4088	6.7189	4.7076	6.8966
GBX1		0.0102
GBX2	0.1362	0.1343	0.0983	0.142			0.0874	0.085	0.0928		0.0984	0.0906												0.0434
GLI1	0.019	0.0173	0.0128												0.0262		0.0163			0.0234	0.0399	0.0095	0.0207	0.0417		0.0813	0.0806
GLI2	0.1867	0.0258	0.0363										0.6864	0.8347	0.2607	0.5999	0.5979	0.064	0.5298	0.2108	0.0951	0.1567	0.1444	0.5511	0.0441	0.0902	0.0643
GLI3	0.0138	0.0235	0.0372										0.0378	0.0145	0.0629	0.0071	0.0185			0.017	0.029	0.0069	0.0151	0.0302		0.059	0.0585
GLIS1	0.0395	0.036	2.0217												0.0545		0.0339			0.0487	0.0831	0.0198	0.0432	0.0868		0.1693	0.1678
GLIS2	0.0535	0.0487	0.036												0.1185		0.0459			0.0659	0.1124	0.0269	0.0585	0.1174	0.0481	1.274	1.0002			0.0703	0.0265	0.2786	0.1243												0
GLIS3	0.0241	0.022	0.0162										0.1072		0.0933		0.0207			0.0297	0.0507	0.0121	0.0264	0.0529	2.0845	4.7107	1.3834		0.8801	0.1596	0.106	1.8496	0.2618	0.0813	0.9234	0.1313
GMEB2	0.0587	0.0904	0.0536										0.375	0.36	0.1938			0.0888	0.1387		0.1362				1.1288	1.5722	1.0133							0.1209			1.5224	1.3188	4.1599			0.1401						0.6638
GON4L		0.0129	0.0125	0.0124	0.0202	0.0225	0.0096		0.0072	0.0068	0.0232		0.1244	0.047	0.2273	0.0839	0.0343	0.0387	0.0587	0.0101		0.0104	0.0203	0.0471	0.0038	0.014	0.0236	0.0199	0.2258	0.2367		0.0136	0.008	0.0056		0.0093	0.129	0.0345	0.0934	0.2723	0.3357	0.4326	0.4219	0.2018	0.8011	0.0552	0.1126	0.2732
HES1	0.4376	0.2317	0.3174						0.0534				0.4972		0.1981		0.4857	0.2445	0.3516	0.6398	0.5228			0.2705	1.4483	0.3223	0.0871				0.1274	0.3673	0.2134	0.1003		0.1173	0.744	1.9799	0.9807		1.4613	0	0.6086	1.3403	0.8871	0.4191	0.2721	0.7018
HES7		0.1704	0.1113					0						0.1713	0.3178
HIF1A	0.0358	0.0629	0.033																						0.1263	0.1177	0.0829
HIF3A			0.0305
HIVEP1	0.0543	0.0964	0.121	0.063	0.0259	0.0449	0.0518	0.0394	0.6642	0.2861	0.0394	0.0892	1.5359	1.0537	1.2981	1.5269	1.3927	0.8374	0.5544	0.9982	1.1275	1.6058	1.3092	1.0213	0.5011	0.4511	0.3939	0.0891	0.081	0.0634	0.1299	0.2087	0.4919	0.2176	0.2535	0.554	0.5131	0.4003	0.85	0.0411	0.3458	0.1951	0.2061	0.1284	0.3743	0.2011	0.3009	0.2307
HIVEP2	0.0295	0.0859	0.0564	0.0151	0.5874	0.039	0.0365	0.0516	0.0437	0.1209	0.1123	0.0869	0.0152	0.0149	0.0169									0.019													0.0077	0.0196	0.0302							0	0
HMBOX1	12.8354	9.0134	8.8845	3.6015	3.6019	5.2895	0.2761	0.1156	0.2226	0.0467		0.079	2.1559	1.9096	1.4732	0.0881	0.2452	0.1087		0.0388					1.9228	0.542	0.565	0.7205			0.4184	0.4516	0.4399	0.2051	0.1855	0.1884	0			0.0691	0.0559	0.336			0.7489
HMG20A	15.7512	9.8642	11.5698	16.632	11.1418	7.0972	18.8836	20.758	23.2792	14.9849	10.7304	14.3505	9.8964	11.2006	9.1428	6.7038	10.4292	5.4842	6.1222	5.2246	5.9819	5.9748	5.6469	9.1344	13.5296	13.6085	10.6786	10.9734	9.4894	10.7213	11.1369	11.085	13.0259	7.0387	6.9182	9.5198	11.1485	9.2105	4.6449	9.5268	11.3207	17.8941	8.1375	7.7522	10.7943	7.0274	5.5296	5.8238
HMG20B	2.0191	3.6931	2.8706	1.7339	1.0367	2.5326	0.7681	0.5929	0.8204	1.9996	0.6753	1.5248	4.5712	7.1287	6.1946	3.3593	3.0141	1.8026	3.0892	2.3991	3.2996	3.8184	2.4632	3.2683	0.2598	0.4935	0.5415	0.2167	0.2928		0.0222	0.1532	0.3716	0.2117	0.1565	0.0553	2.0804	2.5529	2.6487	4.7313	3.4138	3.9343	3.0144	1.4988	4.4028	0.9406	2.1148	2.6845
HMGA1	5567.43	4783.39	4803.2	6980.5	8171.39	9121.73	3508.87	4968.08	4687.95	4705.88	4321.32	3098.76	4306.43	4538.71	3419.66	3352.43	3650.83	3851.29	2274.87	3649.55	2806.16	3056.02	1953.54	2823.34	5812.46	5955.67	5382.94	3159.12	5780.67	4632.07	4339.74	4844.82	6081.87	3106.63	3655.51	3746.72	485.435	502.737	328.136	1159.84	487.225	155.921	401.18	287.473	657.52	310.603	257.842	289.383
HMGA2	3.6152	7.5573	8.3658	7.5537	5.483	5.2236	8.1115	7.9203	2.6209	1.563	5.3874	3.9214	7.9338	8.0052	7.163	7.12	6.4327	6.6175	5.5082	0.7551	3.2068	3.2196	5.0972	4.3566	457.601	275.975	181.312	227.4	356.385	597.949	322.103	335.45	560.015	157.513	227.586	368.81
HMGB1	394.948	901.189	194.485	65.6308	78.2238	92.7244	262.734	242.699	418.598	245.833	111.151	135.619	178.264	104.229	131.12	87.3175	98.4841	80.649	96.9028	102.196	116.7	127.385	102.908	109.294	197.254	208.624	130.65	55.3623	79.9821	77.205	63.9361	144.877	80.9087	131.849	72.8539	91.8414	4786.78	4007.03	2416.3	238.387	1158.43	1144.47	3749.89	2048.17	1344.34	1511.01	436.768	1735.18
HMGB2	62.7597	33.8654	20.3215	6.0542	2.7766	2.9852	7.9834	5.8505	18.6589	21.5437	4.5162	5.0567	52.4776	49.8964	65.2334	20.4699	15.0528	2.3413	33.2802	35.4943	45.9204	37.4167	24.5654	13.1523	19.126	24.3672	7.4673	6.2099	20.0197	10.374	22.0041	39.3441	14.5508	35.6641	27.0175	19.6655	2232.35	2574.27	2001.7	217.667	450.083	521.221	1091.17	1952.75	1896.89	1443.8	1441.81	1297.03
HMGB3	100.099	56.6699	30.8302	18.2936	11.0386	13.4669	21.3253	17.4901	38.6976	37.1224	18.3765	27.1334	110.625	182.731	117.166	56.526	45.1884	39.2895	56.2824	105.825	106.628	113.678	61.5499	44.4757	33.5345	35.1832	34.3946	18.7626	29.4964	28.4472	15.5903	32.608	31.1045	38.3104	18.6622	24.4163	1619.17	1027.44	1060.72	515.607	655.41	1499.7	1796.63	1401.4	2469.33	909.404	588.402	905.683
HMGN1	62.123	89.2859	61.7967	35.8282	14.5533	19.1254	73.177	39.0617	30.6621	58.576	20.9836	8.597	1.1042	7.1041	10.2443	7.1241	20.2283	17.1723	8.5832	8.5955	7.5406	1.6277	5.6091	0.7297	3.4617	3.3196	3.6771		3.5413	3.3248	3.0624	2.7146	3.306	5.6353	2.9327	2.1387	31.6152	39.4723	50.7655	207.533	163.445	125.382	108.204	50.0463	82.8307	46.6356	39.001	19.1649
HMGN2		1.6386	0.9535	0.8288	0.0631	0.0819		0.6298		1.2788	0	0			0.8801	1.3432	1.3269	1.1957	0.5744	0.5762	0.5852	1.5561	0.6965	0.5856													14.8208	29.3247	12.5675	35.5925	27.96	78.8661	19.8443	14.9961	49.8486	12.3511		14.9978
HMGN3	0.5508	0.5302	1.202	0.7216		0.1403		0.2659	0.3368	1.2184	0.2468	0.2475			0.8609	0.2202	0.962	0.8204	0.3623	0.1123	0.3972	0.3301	0.171	0.212															0	0		0	0
HMGN4		0.1542	0	0.6617	0.0421	0.0546	0.8122	0.9331	0.991	1.1525	0.7823	0			0.4196	0.406	1.0213	0.4752	0.2206	0.1022	0.3901	0.519	0.2786	0.3904											0.173		10.4713	19.5498	8.3783	24.9949	18.64	37.1778	13.2296	9.9974	33.2324	8.2341		9.9985
HMGN5	0.0988	0.082								0.1734	0.1169	0
HMGXB4	0.9341	0.3679	0.3989	0.1365	0.0161	0.0871	0.6811	0.0357	0	1.5555	0.08	0.099	3.637	5.1489	4.1975	2.6701	3.5204	2.5037	3.3859	0.5785	3.2294	3.857	3.2842	3.1183	1.0732	1.7111	1.4702	1.8159	0.0698		1.6165	2.0275	1.807	0.3945	0.3597	0.1565	2.9603	2.7335	2.2163	4.8156	6.1017	6.9112	3.2802	1.4679	3.8873	1.7056	1.4799	0.6487
HNF4G	0.0316	0.0816		0.0474	0.0552		0.0324	0.0795	0.0925				0.0228		0.1524		0.09	0.5543		0.2853	0.138				1.1908	1.8234	2.0914	1.0692	1.3503	0.5559	1.9841	1.8745	2.1202			0.1043			0
HOMEZ	0.2572	0.0276	0.1667	3.3548	2.0881	2.6744	0.8944	0.439	0.1363		0.0449		0.3141		0.2484	2.0238	2.2466	0.8601	0.1496	0.1621	0.1644			0.1968				0.1941	0.4439	0.4764										2.4781	0.821	3.2614	0.1407	0.2596	0.3623
HOXA10	0.9377	2.2565	2.1748	0.229	1.5647	2.5081	2.413	1.3627	1.5542	1.2249	1.8959	1.4078	0.6247	0.4331	1.2844	0.6867	1.8598	1.7028	2.0729	1.6036	1.3625	2.4651	1.3059	1.9774													0.1188	0.0594	0.0574	0.1318	0.0931	0.0952	0.0821	0.072	0.0939	0.0854	0.0883
HOXA11	0.865	1.0032	0.5929		1.7589	0.4908	1.0479	1.1005	1.2245		0.8162	0.7161	3.2931	0.967	1.1418	0.1946	1.8682	4.2339	5.661	0.2398	1.2543	0.3468	0.4956	0.3007																					1.1078
HOXA13	0.4899	0.3025	0.6432	1.0292	1.3701	0.6169	1.1946	0.7546	0.6278	1.0151	0.6448	0.6886	0.6576	1.0715	1.0456	1.3443	3.8784	3.4237	1.0813	4.0921	1.1563	3.2819	1.2253	1.3992	0.3753	1.1254	0.2419	0.9936	1.3792	0.4831	1.2151	1.1519	1.9734	0.5197	0.5643	0.6979
HOXA3		0.0445	0.0529	0.0921	0.0958	0.187	0.1012		0.0449	0.2112	0.0514	0.0671													0.4458	0.1733	0.1904	0.2373	0.3939	0.2441	0.4811	0.9489	1.0388	0.2486	0.8434	0.5287
HOXA4		0.066	0.0744		0.0881			0.084	0.0871		0.1119	0.0988													0.2146					0.1876								0	0	0
HOXA5	0.1808	0.5273	0.3564	0.1265	0.404	0.4071	0.3529	0.5802	0.1629	0.2775	0.7491	0.4662	0.3001		0.1716	0.073	0.1885	0.1714	0.1737	0.1097	0.0968	0.1237	0.2933	0.2131	0.5241	0.4251	0.703	0.4821	0.8647	0.2226	0.438	0.6697	0.4446	0.4357	0.7631	0.8201
HOXA6		0.1411	0.1743		0.2333	0.216	0.17	0.2046		0.261	0.2812	0.2913	0.103		0.1134		0.1185	0.1022	0.099	0.1097	0.0968	0.1237	0.1278	0.1327	0.2464		0.2525	0.2239	0.241	0.2226	0.238	0.2603	0.267		0.3151	0.3036
HOXA7		0.2293	0.2833		0.379	0.3511	0.2763	0.3324		0.4241	0.4569	0.4733	0.1674		0.1843		0.1925	0.166	0.1609	0.1782	0.1573	0.2009	0.2076	0.2156	0.4004		0.4103	0.3639	0.3916	0.3618	0.3867	0.423	0.4338		0.5121	0.4934
HOXA9	0.2393	0.8102	1.2718	0.2284	0.2249	0.1993	0.7611	0.4328	0.4199	0.2956	0.7678	0.6989	0.577	0.5743		0.3283			0.4974		0.3916	0.3621	0.329	0.3549													0.1683	0.0842	0.0814	0.1867	0.1319	0.1349	0.1164	0.102	0.133	0.121	0.1251
HOXB13		0.0709		0.2044	0.0707	0.2501	0.2366										0.0795			0.1226					80.5288	41.4852	72.9584	3.7268	0.5405	0.2365	129.319	120.331	74.3105	68.0681	77.5039	30.9499
HOXB3					0.0198	0.1008				0.0379															0.2259				0.1998	0.0376	0.1884	0.2288	0.2358		0.1891	0.2328
HOXB4	0.2297	0.3816	0.4864		0.5859	0.4333		0.105	0.2247		0.2713	0.2701													0.2683					0.2346
HOXB5		0.1529	0.1888		0.2527	0.234	0.1842	0.2216		0.2827	0.3046	0.3155	0.1116		0.1229		0.1284	0.1107	0.1073	0.1188	0.1049	0.134	0.1384	0.1437	0.2669		0.2735	0.2426	0.2611	0.2412	0.2578	0.282	0.2892		0.3414	0.3289
HOXB6		0.1529	0.1888		0.2527	0.234	0.1842	0.2216		0.2827	0.3046	0.3155	0.1116		0.1229		0.1284	0.1107	0.1073	0.1188	0.1049	0.134	0.1384	0.1437	0.2669		0.2735	0.2426	0.2611	0.2412	0.2578	0.282	0.2892		0.3414	0.3289
HOXB7		0.2293	0.2833		0.379	0.3511	0.3703	0.3324		0.6029	0.4569	0.4733	0.1674		0.1843		0.1925	0.166	0.1609	0.1782	0.1573	0.2009	0.2076	0.2156	0.4004		0.4103	0.6776	0.3916	0.3618	0.3867	0.9382	0.9765	0.5657	1.0887	1.1196
HOXB8		0.3467	0.206	0.1191	0.2757	0.2553	0.3218	0.334	0.0725	0.4576	0.3323	0.3442	0.1412		0.1341	0.0315	0.14	0.1207	0.1396	0.1582	0.1144	0.1779	0.151	0.198	0.8805	1.1838	1.6064	0.7738	1.2693	0.9525	1.098	1.1432	1.5678	1.1783	1.1382	0.9119
HOXB9	0.1914	0.6218	0.3893	0.4815	0.5603	0.4161	0.3438	0.1773	0.1505	0.5217	0.7959	0.4812	0.0893	0.0884	0.0983	0.1584	0.1027	0.0885	0.0858	0.095	0.0839	0.2954	0.2835	0.2876	0.3606		0.2188	0.6139	0.3025	0.1929	0.2063	0.9638	0.5931	0.4045	0.4624	0.8209	0.1346	0.0673	0.0651	0.1493	0.1055	0.1079	0.0931	0.0816	0.1064	0.0968	0.1001
HOXC10	1.9513	1.0413	1.6891	2.2131	1.4128	1.6171	3.3191	1.3829	2.3989	2.4848	1.7436	1.7239	3.1899	3.6642	4.2212	6.9247	7.4147	5.3255	3.1268	2.5714	4.5582	5.3352	4.5643	5.4976										0.586			0.0962	0.1392	0.0465	0.1067	0.486	0.1499	0.0665	0.0583	0.123	0.7069	0.5756	0.6095
HOXC11	0.4024	0.7325	1.5072	0.5042	1.6221	0.9605	1.1747	1.6847	1.1595	0.462	1.1485	1.1518	2.4877	1.5501	1.8278	3.7602	3.2361	1.9242	1.8657	1.9545	2.5758	2.5331	2.6659	1.6121													0	0.2419			0		0		0	0
HOXC13	0.2563	0.1634	0.5869	0.8421	0.924	0.1544	0.7518	0.6454	0.2498	0.8576	0.542	0.6831	0.688	4.227	4.3863	0.8558	5.5489	5.5813	0.6742	0.2242	1.9398	3.6047	6.349	1.6679	0.9605	1.502	0.4134	1.1849	2.1655	0.2809	2.4311	1.915	3.0287	0.6856	1.4753	0.8806	0.9187	0.0973	0.4569	0.6325	0.1975	0.174	0.5083	0.747	0.6488	0.224
HOXC4		0.09	0.1014		0.1202			0.1145	0.1188		0.1525	0.1348													0.5398					0.5949	0.3383	0.3549	0.4844	0.2568	0.2096	0.272
HOXC5	0.2922	0.2038	0.551	0.0809	0.6771	0.6244	0.6653	0.5848		0.3769	0.7746	0.4809	0.1488		0.1639		0.1711	0.1476	0.143	0.1584	0.1398	0.1786	0.1846	0.1916	0.3559		0.3647	0.3234	0.3481	0.3216	0.3438	0.376	0.4637		0.4552	0.4386
HOXC6		0.1852	0.2288		0.3061	0.2836	0.2231	0.2685		0.3425	0.369	0.3823	0.1352		0.1489		0.1555	0.1341	0.13	0.1439	0.1271	0.1623	0.1677	0.1741	0.3234		0.3314	0.2939	0.3163	0.2922	0.3124	0.3417	0.3504		0.4858	0.3985
HOXC8		0.3467	0.206	0.1191	0.2757	0.2553	0.3218	0.334	0.0725	0.4576	0.3323	0.3442	0.1412		0.1341	0.0315	0.14	0.1207	0.1396	0.1582	0.1144	0.1779	0.151	0.198	0.8805	1.1838	1.6064	0.7738	1.2693	0.9525	1.098	1.1432	1.5678	1.1783	1.1382	0.9119
HOXC9	3.121	2.8318	0.6131	5.9057	1.2392	1.6389	3.0816	1.044	2.5318	7.655	1.6943	2.9812	0.8146	0.5114	0.2501	0.3639	7.7316	0.2989	0.2265	0.2664	0.6545	0.6539	0.519	0.9066	1.0398	1.2329	1.582	1.0584	1.3944	0.5246	5.291	1.6069	1.5637	1.2404	2.9563	2.4967	0.1553	0.0777	0.0751	0.1723	0.1218	0.1245	0.1074	0.0941	0.1228	0.1117	0.1155
HOXD10	0.1511	0.5117	0.8033	0.1443	0.1421	0.1258	0.4807	0.2733	0.2652	0.1867	0.4849	0.4414	0.8296	0.3627		0.2073			0.3142		0.2473	0.2287	0.2078	0.2241													0.1063	0.0532	0.0514	0.1179	0.0833	0.0852	0.0735	0.0644	0.084	0.0764	0.079
HOXD11	0.1342	0.1916	0.8192	0.1167	0.9794	0.1924	0.5326	0.9398	0.9114	0.1287	0.8956	0.8937	1.0083	1.0742	1.2222	0.2567	1.3519	1.2023	0.7153	0.2381	0.9011	0.3201	0.289	0.2341
HOXD3		0.0416	0.0494		0.0185	0.0941			0.0419	0.0354	0.048														0.4161	0.1618	0.1777	0.2215	0.3677	0.2278	0.4212	0.4369	0.4502	0.232	0.3918	0.4934
HOXD4		0.0825	0.093		0.1102			0.105	0.1089		0.1398	0.1236													0.2683					0.2346															0.1173
HOXD8		0.2469		0.1634			0.2952	0.3004	0.0995	0.2048			0.0268			0.0433			0.031	0.0393		0.0436		0.0565	1.2398	8.0539	1.2147	1.7723	1.2456	0.5621	1.5016	1.4058	1.1624	9.9188	1.9359	8.2355
HOXD9	0.335	0.4957	0.572	0.7292	0.5887	6.4707	0.5768	0.3308	3.7332	1.4603	0.9933	0.5205	0.0893	0.0884	0.1729	0.2897	0.2614	5.1497	0.1641	0.1502	0.153	0.2954	0.414	0.2876	0.2135		0.2188	0.1941	0.2089	0.1929	0.2063	0.2256	0.2314		0.2731	0.2632	0.1346	0.0673	0.0651	0.1493	0.1055	0.1079	0.0931	0.0816	0.1064	0.0968	0.1001
IKZF5							0.0812		0.0399		1.3147	1.2098																								0.5078
IRF1		0.1084	0.1535	0.1471	0.3304	0.134	0.2808			0.1202	0.133	0.1583						1.6101	2.7187	1.4036			1.9416	0.0762	2.012	5.449	4.1376	5.2102	4.3079	2.4889	4.306	4.5143	6.4936	4.8271	4.2385	4.9495
IRF2	51.3934	12.7188	13.6612	8.746	5.8496	3.3396	9.9744	12.6971	9.1922	10.8615	8.9505	10.0516	25.9081	13.4665	4.6967	5.673	17.7048	3.9681	10.887	4.1452	6.9476	8.8894	27.6709	5.5978	41.4598	25.2821	12.4616	28.1565	13.4952	18.0058	9.0163	16.4986	15.3169	12.909	14.72	7.9204	5.4658	4.2173	2.0852	9.6452	8.4592	8.3994	7.3251	3.3085	2.2024	3.8131	10.4485	3.6693
IRF3		0.0367																																														0
IRF7								0.0621
ISL1					0.0921		0.9873	0.1637	0.2283	0.7092		0.1596	0.4924	0.5052	0.5846	0.8632	0.8769	0.7596	0.6795	0.8186	1.0016	0.0646	1.0231	0.6975										0.5917		0.8715	0					0.8032
ISL2		0.0655	0.0641	0.0709	0.079	0.1972	1.1321	0.4266	0.5977	0.6497	0.4111	0.1487	0.8915	0.4646	0.4049	1.2448	1.3186	0.9316	0.9163	1.3057	0.6074	0.6347	1.4097	0.5602	0.3862	0.2715	0.3119	0.8381	2.0063	0.8183	0.111	0.531	0.5394	0.9438	0.2193	1.137	0				0.7733	0.7586	0.7469	0.7397	0.9229
JDP2	0.918	0.2093	11.4539	0.1304	1.0661	0.4454			0.84		1.8729	1.6445	1.4186	3.2568	2.9439	2.2115	3.2372	3.3461		2.49	0.6979	5.8253	7.1305	3.8679	2.1027	1.7378	7.6872	8.062	0.8921	7.9432	5.1954	3.0462	1.1622	0.8665	8.4356	1.4223	1.6157	5.6727	4.0201	1.3947	1.9093			0.1782		3.7051	3.7871
JUN	0.6999	1.0839	2.7745	0.0635	0.6192	0.5059		0.8005	0.3702				0.8542	5.7914	7.9289	0.557	0.6626	0.969	1.2565	0.5731	0.6443	1.9109	7.9594	4.739	22.1456	28.2486	30.0975	13.3145	14.7795	13.6576	11.5994	9.4336	12.5576	18.7274	23.0929	25.2822	11.2189	11.6976	17.1412	2.1582	5.1631	4.1166	3.1322	0.4949	12.9696	7.0949	8.2763	10.1061
JUNB	8.0157	6.288	8.5687	2.7442	3.5303	3.2953	2.7288	2.0335	1.6974	2.8018	4.1082	4.2415	22.3802	23.3473	34.4935	16.763	15.7663	17.0213	6.2687	6.3011	5.6015	31.8444	26.4804	15.3533	47.95	44.3995	42.2632	24.0755	23.4875	20.6762	9.0028	18.1145	17.3242	32.6222	39.0481	40.4151	31.8176	35.0365	29.5819	3.6312	5.3048	3.0749	0.696	3.7294	0.7825	12.0301	12.5917	9.0749
JUND	5.633	5.3996	6.5357	2.3661	1.725	1.9972	1.7863	1.1289	1.5116	1.92	3.3912	2.7072	22.3997	32.4232	35.9212	11.5976	17.4778	14.3784	5.0202	5.2749	3.7895	31.5969	34.0583	24.1266	49.0124	45.1998	56.4247	20.4169	21.5856	15.2674	13.487	15.5108	9.0991	45.6176	46.7647	44.0597	49.9955	74.2651	58.301	7.9158	8.9349	7.601	2.4969	2.7808	4.7058	19.485	18.9722	13.8607
KIN		0							0																							0.0402		0.034	0.0212	0.0255	3.3579	3.2871	2.0748	1.1086	1.4357	4.4877	3.8669	2.4502	3.0269	0.5973		1.3273
KLF1	2.9116	1.6927		1.3414		1.3735	0.5798	0.328	0.2996		0.2279	0.1755	0.6213		0.8419	0.4212	0.4123	0.3472	0.1494	0.1552		0.1342	0.1481	0.1297	1.2729	1.2163	0.3797		0.1738	0.2097		0.119		0.0454
KLF10		0.3521	0.1576	0.033		0.0676							1.0097	0.3875	0.8215	0.3349	0.6204	0.4039	0.1398	0.2188	0.1425	0.2374	0.1131	0.1592	2.1688	2.5067	1.6803	0.8296	1.3946	1.6215	0.5264	0.6214	0.1363	0.0788	0.2952	0.3416			0
KLF12	1.4091	2.711	2.7239	0.3441	0.8078	0.7944	0.2297	0.0558	0.0791	0.0451	0.033		0.9445	0.1978	0.1478	0.1341	0.1954	0.2115			0.1047				1.5099	0.4534	1.1194		0.1705	0.1097
KLF13	13.2885	11.3286	9.848	8.3679	3.8273	2.8069	0.3641	3.1843	4.0543	4.1989	2.0189	2.2412	12.4275	8.1202	18.6366	6.4896	9.3334	6.0055	1.7699	2.4265	2.3807	2.9098	1.9877	1.4117	18.6927	17.0489	14.3815	6.2735	4.0073	5.1155	0.5309	3.4453	0.4078	0.7375	1.3837	1.6904	0.1296	0.5113	0.2487	0.1177	0.1218	0.5692	0.1552	0.1137	0.1481			0
KLF14			0.1154	0.0757									0	0			0.0157
KLF16	23.0768	10.7409	15.081	3.4307	8.5549	6.3907	3.4879	2.3694	1.8164	2.0938	1.0009	0.5018	6.1124	8.7731	10.6658	2.1764	5.7527	3.9998	2.6256	1.4348	2.9189	0.5266	0.7503	3.9263	1.923	14.9705	11.518	4.5817	5.8248	5.043	3.3328	4.6421	0.4614	3.8597	4.1846	0.3615	1.574	5.0351	5.8644	4.8476	3.4113	4.5281	2.1812	1.1234	2.5825	1.4732	0.7661	1.1415
KLF2	2.2877	1.33		1.0539		1.0792	0.4556	0.2577	0.2354		0.179	0.1379	0.4881		0.6615	0.3309	0.324	0.2728	0.1174	0.1219		0.1055	0.1164	0.1019	1.0001	0.9556	0.2983		0.1366	0.1648		0.0935		0.0357
KLF3	3.7831	3.9818	4.2143		1.3681	0.7458	0.4197		0.0509	0.2656			2.2555	3.7447	2.2603	0.2748	0.244	0.3267	0.161		0.1186		0.1159	0.1846	6.5106	6.2064	3.9917		0.2954		0.1559			0.0833	0.0805	0.125	0.1028	0.1651	0.128	0.1468	0.1609		0.1143		0.1221
KLF4	2.307	1.1269	0.1042	0.8893	0.1111	0.8393	0.3543	0.2004	0.1831		0.1393	0.1073	4.9579	5.6738	5.9671	2.4999	2.2696	1.9921	1.0569	0.3599	0.5849	0.9042	0.7703	0.3037	3.1818	2.8997	2.3908	0.1364	0.2501	0.1996		0.1389	0	0.0277			0.1399					0.0901
KLF5	9.8863	6.7004	9.049	7.6409	4.5044	1.4614	1.5199	0.8789	0.6145	0.2988	0.6075	0.3713	5.565	3.2498	8.1567	8.9434	6.3365	5.6381	5.5226	0.7447	0.649	0.9708	0.4107	5.4461	28.5157	28.3551	34.1877	12.0447	12.3747	14.3175	2.0977	2.2187	1.9409	0.6838	0.7166	1.2087
KLF6	3.2352	1.8808		1.4904		1.5261	0.6443	0.3644	0.3329		0.2532	0.1951	0.6903		0.9354	0.468	0.4581	0.3858	0.166	0.1724		0.1492	0.1646	0.1441	1.4144	1.3514	0.4219		0.1931	0.233		0.1322		0.0504
KLF7	2.4637	1.4323		1.135		1.1622	0.4906	0.2775	0.2535		0.1928	0.1485	0.5257		0.7123	0.3564	0.3489	0.2938	0.1264	0.1313		0.1136	0.1253	0.1097	1.0771	1.0292	0.3213		0.1471	0.1775		0.1007		0.0384
KLF8										0.0017			0.0009	0.0006									0.0004	0.0013
KLF9						0.3058																			0.1245
LEF1	0.5458	2.4729	2.3503	2.1801	2.7116	1.8584	2.2105	0.2524	2.0981	2.0585	2.2863	2.3285	1.6072	0.1689	0.4462	1.6299	0	0.2216	0.278	0.2338	0.2085		0.0989	0.0571	1.6001	1.2377	1.3761	1.2496	1.24	1.1492	0.9056	1.0314	0.8034	0.671		0.633			0.0185		0.1041	0.0945	0.0506
LHX2		0.0449		0.0286	0.1293	0.1261	0.5178	0.0903	0.0844			0.029	3.1202	0.0447	0.143	0.3161	1.0547	2.0551	3.0056	0.2353	0.0686	0.0637	0.2546	2.219	0.0526	0.0156	0.0438	0.0808	0.0939	0.0788		0.0988	0.1148		0.0211	0.0175							0.0452
LHX3		0.0894			0.0712	0.0718		0.0744	0.0716			0.063	0.6412		0.4469	0.8013	0.4251	0.3928	0.9035	0.2989	0.2093			0.9415	0.0698	0.1018	0		0.1399	0.3579	0	0.148	0.1563	0.1181	0.1106	0.1224								2.3539		4.2497
LHX4		0.1233			0.0712	0.0718		0.1482	0.1365	0.0612		0.063	0.7642		0.4469	1.0008	0.4805	0.659	1.389	0.5177	0.479	0.2256	0.2523	1.8556	0.0698	0.1018	0.0461	0.1171	0.2704	0.4545	0.1333	0.2804	0.2694	0.2425	0.1806	0.2041								2.3539		4.2497
LHX9		0.0428		0.0273	0.1232	0.1201	0.028	0.086	0.0804			0.0276	0.0428	0.0426	0.1362	0.2234	0.2557	0.2321	0.1692	0.2125	0.0653	0.0606	0.0678	0.0489	0.0501	0.0149	0.0417	0.0769	0.0894	0.0751		0.0941	0.1093		0.0201	0.0167
MAFA												0.0083		0.0156	0.3411			0.0092				0.0152		0.0129
MAFB			0												0.4093
MAFF	1.604	1.4971	1.7687	1.4823	1.5766	1.8264	1.6612	1.2382	1.2787	1.2771	1.4174	1.3917	1.3974	7.0527	7.3797	5.1087	5.2902	5.6385	3.4462	2.8549	3.4851	4.3142	4.0433	4.0063	9.3937	6.9049	7.5442	5.9939	6.2785	6.2266	1.788	5.2984	5.2628	5.9882	4.5334	4.413	1.3218	1.9573	1.8734	0.7417	0.5911		0.5157	0.6385	0.7697
MAFG	1.6518	2.3167	3.1956	1.6077	2.435	2.4635	0.8731	1.4853	1.2417	0.7961	0.8836	0.8676	9.7602	12.1569	18.5776	9.8549	12.3754	8.9558	13.7016	6.2462	8.5096	7.0306	10.1659	9.3677	14.9453	19.9553	16.6779	8.6058	14.758	16.0771	7.3059	7.4198	7.161	10.2049	11.0069	7.318	5.3975	5.3938	4.8181	2.1899	0.9425	0.9696	0.3215	1.0877	0.6663	0.3751	0.3376
MAFK	3.4341	3.5873	3.1672	3.8282	2.6891	2.7479	4.0217	2.1224	1.4524	2.6197	2.437	2.6162	10.0317	6.7791	16.9714	14.3795	7.2138	14.0603	9.5985	3.0987	6.9122	6.8922	7.6941	16.2102	6.7077	6.659	6.7712	2.9341	6.3917	5.3218	0.4289	2.8118	2.8614	4.3186	2.9365	4.361	4.4888	5.6276	5.5887	2.145	1.152	1.5678	0.5464	1.3294	1.836	0.6038	0.5882	1.3243
MAX	119.564	61.8963	88.1956	18.7843	9.2616	10.1471	26.6698	13.7772	17.2207	13.1605	5.7492	8.3285	30.9	33.6335	47.4734	4.763	5.4811	5.5674	12.885	6.1759	7.8249	4.2075	5.6807	3.0182	27.4291	34.4456	43.7239		0.1979	1.9835	0.3506	1.7408	2.0437	0.1226		2.6508	27.3382	15.3646	20.3963	0.3861	2.4314	2.1654	1.9355	2.1534	0.2745	0.7883	1.4234	1.0006
MAZ	20.1198	34.7317	28.4076	3.5753	3.9637	5.9968	9.8688	8.3727	8.4932	10.8537	6.6273	8.5458	33.134	31.1621	26.6748	8.3296	10.0786	6.3829	12.9098	9.9654	9.5787	15.2543	11.457	12.9847	31.2312	21.557	20.4227	5.9888	6.8725	7.7929	7.7879	11.9098	10.9741	4.196	7.4784	11.3112	7.7873	5.6413	9.6791	13.2222	7.2956	16.6542	8.0379	8.8199	4.9895	0.7923	2.9728	2.8126
MECOM	0.1169	0.2388	0.0629	0.2274	0.1398	0.2999	0.096	0.1805	0.024	0.3002	0.0866	0.2068		0.0211		0.0441	0.0119	0.0205	0.0181	0.0136		0.0262	0.0235																					0.0768		0.2042
MEF2A	1.3078	1.2037	1.884	0.6901	0.4948	1.2906	1.5447	0.7155	0.9889	1.8802	0.9264	0.8954	4.6042	4.3295	3.476	1.9433	1.9831	0.9394	2.2101	2.9675	1.8185	4.0171	2.5802	3.9324	0.0411	0.3361	0.0272		0.0333	0.1135	0.1323	0.3333	0.0209	0.2858	0.0304	0.3208			0.1318	0.1643		0.2753	0.2048		1.4688	0.1265	0.1152	1.9005
MEF2C	1.2612	1.6303	2.048	0.6455	0.6272	1.2753	1.4769	0.8738	1.1283	1.8014	0.9933	0.832	3.7589	4.2995	3.5234	1.9702	1.7362	1.0282	1.5296	2.6852	1.3549	3.4756	1.9752	3.5991	0.0471	0.3856	0.0312		0.0382	0.1302	0.1517	0.3822	0.024	0.3278	0.0348	0.368			0.1511	0.1884		0.3157	0.2349		1.5353	0.1451	0.1321	1.9681
MEF2D	6.0899	5.8054	5.3173	2.3461	1.8001	1.7976	4.6671	3.7825	5.4859	4.3503	4.0699	3.2677	13.43	20.5802	15.5419	6.9292	5.8374	4.4472	7.1142	9.3889	10.3836	17.2505	13.2612	14.6923	0.6591	1.0311	0.8109	0.1517	0.0302	0.3451	0.7064	0.6337	0.2806	0.9377	0.3039	0.9249	1.0558	1.0666	1.255	0.6572	1.0931	2.1642	1.3219	0.9401	1.2774	1.0667	1.0651	1.6931
MEIS1	1.1474	0.9404	0.951	0.3688	0.3707	0.5487	0.362	0.1872	0.4606	0.0633	0.1198	0.1112	0.4731	0.0146	0.1804		1.0655	0.1344				0.0185		0.1787	0.056	0.0306						0.0184	0.0165							0.0553
MEIS2	0.313	0.6168	0.4055	0.1165	0.1448	0.2591	0.1229	0.0228	0.1616	0.071	0.032	0.0297	0.4401		0.2023		1.0934	0.1507						0.2004	0.2387	0.2591	0.1241					0.0206	0.0185
MEIS3	0.2984	0.2172	0.2555	0	0.138	0.2469		0.0217	0.0923	0.032	0.0305	0.0284	0.1868				0.6706							0.0473
MEOX1	36.0417	25.2069	26.0053	16.5877	11.1389	20.5609	7.5308	25.8298	17.7827	23.5995	13.941	16.6037	0.0907	1.1289	1.789	1.9927	1.6531	2.9363	0.5465	1.0485	1.4613	2.9231	0.1025	0.7964
MEOX2	9.756	3.7748	4.0747	4.0586	1.4442	3.5956	1.6692	1.947	3.1874	5.1837	4.0003	4.271	0.055	0.3521	1.0843	1.2077	1.0019	0.8594	0.3312	0.6355	0.8857	0.4649	0.0621	0.4827
MGA	1.2847	2.4026	1.9589	0.3323	0.0522	0.1245	0.5822	0.0469	0.138	1.2588	0.1038	0.0518	1.6021	1.2499	1.6339	0.2575	0.5359	0.2188	0.1359	0.1681	0.137	0.2191	0.2129	0.211	2.5215	2.5348	2.3979	0.048	0.0376	0.072	0.0294	0.0046	0.0606	0.0048	0.0133	0.0513	3.0641	5.2035	4.7532	0.7943	0.8572	1.369	0.7727	0.5673	0.6845	0.0888	0.1125	0.3742
MIER1	0.0815	0.1149	0.0492	0.4034	0.1072	0.2608	0.0916	0.1103	0.0866	0.2135			0.1457	0.1687	0.3055		0.3637	0.1757	0.1743	0.1964	0.1454	0.0594	0.2703	0.1704														0.4894
MITF	4.4534	2.4084	4.0189	0.4779	0.48	0.5482	2.07	1.7189	1.1345	0.7021	0.3334	0.9679	2.6902	2.0488	2.4982	0.5966	0.2423	0.3091	0.0655	0.094	0	0.2048	0.1739	0.1844	4.9993	3.8388	6.1218						0.3345
MLX	9.0303	6.7989	13.3199	0.4413	0.2267	0.2181	0.5471	0.6795	0.5663		0.2554	0.0872	3.4241	3.6465	5.3978	0.416	0.1746		0.3396		0.1507	0.1387	0.1267	0.286	0.1636	0.4494	0.1522
MLXIP	1.8195	1.4024	2.115	0.052		0.0184		0.0366	0.0617		0.0514	0	1.1807	1.0399	0.9129	0.1415		0.0682	0.1022	0.0474	0.0463	0.0531	0.0541		0.1951	0.0576	0.0188															0.0884
MLXIPL	6.4754	2.8674	1.4893	0.4106	0.0125	0.0265	0.1079		0.0519	0.5179	0.2024	0.0242	0.3025	0.238	0.2194	0.2091					0.1682	0.1744	0.2105
MNT	25.4739	25.491	34.8713	4.6869	3.2705	3.6567	16.0406	12.0964	10.4651	8.3853	5.4825	4.5765	18.1948	18.9067	21.5003	4.8797	6.9829	4.1792	7.0749	8.7834	7.9022	3.0843	4.4308	6.1717	9.0328	8.859	6.2785					0.0242					5.0789	3.6812	4.5088	0.8909	0.6681	1.038	1.1027	0.52	0.773	0.0679	0.4474	0.2849
MNX1		0.037	0.0365		0.0209				0.0199		0.0334	0				0.0439	0.0676						0.131														0.286	0.5564	1.0774	0.1031	1.4698	1.0025	1.6243	1.0168	0.1659	0.5081		0.6342
MTA1	4.1476	4.4308	4.0312	6.0563	5.3924	5.8191	3.2243	2.2018	2.246	4.3791	3.2163	2.6016	2.7947	4.2016	3.0988	7.5229	4.5699	3.9142	3.5603	1.7476	1.0988	4.8244	3.2807	3.4487	0.8262	0.7903	0.2343	0.2695	0.5367	0.8475	0.0991	0.1647	0.4665	0.0753	0.1467	0.2338	8.519	6.5121	5.3181	8.4071	11.1646	15.6806	8.7654	6.261	9.3887	4.7966	3.4967	7.2507
MTA2	5.7502	5.5421	5.1421	7.4091	6.7991	9.2262	3.0875	4.4658	2.8531	5.1918	4.0154	4.8324	48.2936	55.6082	40.7813	62.0407	42.8636	44.089	33.1764	43.3793	24.6022	48.9575	50.8744	46.0061	2.4822	1.9701	2.1982	3.2745	3.1826	4.0631	3.3555	2.7242	2.1047	4.157	3.2523	3.5227	24.6158	21.7292	17.4872	29.3929	47.2747	35.2491	23.5187	18.0413	26.8537	15.7374	12.4458	22.056
MTA3	1.4399	5.2367	2.0247	2.819	3.383	3.3856	1.1354	1.4653	1.3114	1.3597	1.6636	1.9133	3.0981	4.3005	3.741	10.4644	15.7797	11.8841	3.7995	6.6489	1.727	3.73	11.2777	1.5436	0.7087	0.6927	0.1691	0.5847	1.0154	2.117	0.186	0.3057	0.6129	0.8722	0.1448	0.4304	11.4926	6.1475	7.94	11.329	11.1957	12.982	9.2178	6.4959	7.7235	3.4915	2.7534	4.3746
MTF1		0.0233												0											0	0	0.055
MXD1		0.1014	0.6346											0																							0.5733	0.6298	0
MXD3	0.2093	0.1938																							0												0.2037	0	0
MXD4	0.6944	2.0311	0.2244				0.3066	0					1.5006	0.2087	1.5326					0.413					0.4996												0.6743	2.223	1.6934
MXI1	0.2551	3.8987	1.8168	0.1402	3.2352	10.448	1.1766	0.4993	4.5356	0.4492		0.1526		0.1103	0.1378						0.0214				0.0181													0
MYB		0.1658		0.0245									0.3887								0.0672
MYBL1	0.0373	0.4311	0.1687	0.2137			0.1405	0.022	0.1181				0.3809		0.0427	0.1086	0.5915	0.0582			0.0602
MYBL2	0.0508	0.0629	0.0643	0.0193		0.086	0.0212	0.0273	2.2878			0.0139	0.9286	16.9355	16.8687	12.5614	14.2105	0.1715	14.8123	0.111	19.9158	0.0533	0.0459	0.0589													6.6767	2.9731	0.4184	6.8695	11.8091	15.9315	9.3135	9.4613	8.1776	0.2659	3.6095	17.5768
MYC	16.3745	1.9938	8.5331	5.5273	4.7411	4.0975	7.1705	5.1814	0.8094	11.0147	4.6747		11.109	11.0441	11.0744		0.0662	0.0558	9.2992	0.0997	0.098	6.954	8.3043		18.4789	24.9282	11.8626					18.6263	13.3296			13.9673	5.2562	7.1184	8.3949	0.5452	0.8318	0.7502		3.507	0.1909
MYNN				0.0688	0.0609	0.0523	0.0687	0.0623			0.0742	0.0539	0.1116		0.0398		0.0302		0.0852			0.0548	0.0295	0.1226	0.4072	0.5978	0.4342	0.488	0.8335	0.8834	0.2482	0.3839	0.7671	0.3761	0.8717	0.6267	0.1469	0			0	0.3243	0	0.2496	0.2236		0	0.0521
MZF1			0.0781	0.0225	0.0662	0.0249	0.0244				0.1283	0.0654													0.0842	0.13	0.0708	0.0741	0.1409	0.0338	0.0596	0.0674	0.1226	0.1356	0.1584	0.1513
NFAT5	4.3669	4.6462	1.9428	13.2398	69.774	13.8285	3.758	3.9776	3.4305	1.6689	2.4477	2.0516	3.7452	4.5617	3.2812	8.0096	7.7523	7.0661	2.1531	2.0624	2.562	1.8534	0.7484	1.3286	1.0604	0.7488	0.36	2.0076	1.7542	2.2035	0.6454	0.7173	0.4607	0.0502		0.3731			0.0949	0.8777	0.1382	1.4716	0.0698	0.5349	1.0216			0.1923
NFATC1	0.0973	0.046		0.1379			0.0367		0.0256				0.393	0.3959	0.8722	0.5194	0.8009	0.3675	0.1468	0.2369	0.2465	0.0336	0.0312		0.3044	0.5074	0.2772	0.3687	0.5514	1.2493	0.2258	0.3061	0.4662				0.4081	0.6463	0.6571	2.3623	0.3898	2.4751	0.8267	0.6995	0.8969	0.0916		0.4919
NFATC3	0.3665	0.5395	0.1093	0.548	0.46	0.3843	0.0745	0.2021	0.3126			0.0112	0.8537	1.016	0.5473	1.2747	1.3596	0.8299	0.3891	0.2498	0.4561	0.0738	0.0462	0.1676		0.0196		0.0305	0.0332	0.0289								0.0454	0.044	0.2346	0.1539	0.2256	0.08		0.0926
NFATC4				0.0819	0		0.0255						0.0621	0.0594	0.0527	0.0649	0.0687
NFE2	0.1123	0.5643	0.7395	0.059	0.0676	0.1505	0.0991	0.0751	0.0848		0.1516	0.122
NFE2L1	0.0813		0.1515																						32.3842	0.1033	0.2205				26.8364						0.266
NFE2L2		0.0533											0.1129	0.0928	0.2073		0.051	0.0384	0.0306			0.0336		0.0363	3.9592	2.8014	4.7116		0.4446	0.1714					0.0877	0	1.2256	1.415	2.2847
NFIA	137.714	194.044	185.285	4.2582	4.1828	3.5489	3.3887	4.6974	4.4597	4.2528	4.5508	3.1422	53.6666	45.0736	84.7357	3.2565	2.9765	2.3108	2.9678	2.4817	2.0212	3.6063	3.0166	2.2231	70.7222	70.3055	67.1802	1.0134	0.2437	0.8716	0.9212	0.3842	0.6879	0.4269	0.3903	0.5406	34.9823	44.259	24.5526	3.4243	2.1108	3.567	1.0182	0.8346	1.717	1.9304	0.8972	1.0647
NFIB	177.547	156.374	113.291	3.1172	5.0055	4.1664	4.5356	4.0097	3.6345	3.9525	4.2081	2.6915	32.2609	35.4543	64.5951	2.427	2.1001	2.4422	1.5292	1.841	1.2984	3.1555	2.1451	2.0999	70.9574	88.9838	90.4792	1.1883	0.976	1.3399	1.5541	0.885	1.2308	0.449	0.5137	1.4616	90.1273	66.3784	66.4202	13.0058	11.8813	14.4021	7.5754	5.7844	11.6725	6.5393	5.2781	6.7105
NFIC	332.033	323.362	397.15	5.5642	9.2908	8.8938	8.7871	11.848	10.8111	9.4841	7.2782	7.0992	208.725	243.03	306.878	18.5766	16.3174	12.0657	16.2828	12.0022	15.1742	16.5605	13.0731	17.4035	215.111	148.75	170.072	2.8323	3.6108	1.9238	1.6465	3.2527	3.8645	2.1604	1.0119	1.0542	367.654	378.761	322.067	24.6206	25.8633	24.5901	22.1972	12.37	20.2361	13.5363	11.4432	12.3718
NFIL3	4.5755	6.8207	6.7404	5.15	5.5188	4.5266	4.1338	6.1242	3.591	5.072	2.7442	2.6048	2.3674	2.4797	2.4227	1.6778	2.8611	2.4657	0.7344	0.7579	1.6052	1.7511	1.5491	1.0819	7.0734	8.6376	8.0304	5.5088	5.8505	2.7078	1.9539	4.8037	3.5772	3.5967	3.6658	4.8053	0.9052	3.3606	3.6699	0.7369	1.2409	1.19	0.1783	0.1579	0.1095	0.3041	0.0864	0.2253
NFIX	82.3769	69.041	73.9309	1.2336	2.2394	1.8172	1.3568	3.0957	2.6262	1.778	1.7067	2.3847	32.2919	33.0425	65.9796	2.4667	3.2381	2.2581	2.2356	2.2059	1.8898	2.172	2.3018	2.2119	57.9058	55.3695	50.5839	0.51	0.146	0.4718	0.3962	0.146	0.5729	0.4849	0.3967	0.5268	27.7003	17.9685	17.5008	1.3066	1.1844	0.7331	0.6302	0.3218	0.9748	1.1135	0.2987	1.223
NFKB1	0.3396	0.2137	2.0548		0								1.2022	4.9151	1.0802	2.2217	0.4067	1.7453	0.1059	2.916	3.324	3.389	2.8175	0.2869	10.703	4.2134	4.2386	2.2534	0.5737	0.2953	0.141	0.7466	0.1163	0.1389	0.0682	0.1344						0.0312
NFKB2	0.2033	0.0423	0.0289			0.1773						0.0046	1.9675	3.6183	3.8154	1.7946	1.884	1.9298	0.467	1.3035	0.8038	1.3827	1.4902	1.1695	5.7319	3.7839	2.873	1.4908	2.7745	1.9779	1.0716	1.4938	0.8888	0.6022	0.412	1.1372	0.0715	0.0521			0.0648	0.1079
NFKBIL1		0.0111	0.003										0.0314	0.025	0.0229	0.0689	0.035	0.1001	0.0375	0.035	0.0283	0.0359	0.0367	0.0278		0.0083			0.0087									0.0571		0.2884	0.1204	0.3137	0.279	0.1045	0.1156	0.0938		0.2276
NFRKB	7.7909	8.0336	7.4214	5.6772	3.1223	4.348	3.5057	3.3917	3.4483	2.7333	2.9364	3.3098	6.2711	7.5137	4.7573	3.5585	4.4554	2.3681	2.8303	1.8194	1.6483	2.1667	1.8967	2.3518	12.0575	10.0902	8.6019	1.5909	9.6452	13.0323	2.2455	9.8064	8.0691	5.8272	0.5077	1.1943	1.3047	2.4055	2.3367	3.5356	29.453	7.6341	2.0913	1.6931	11.9704	1.9155	1.2805	28.2332
NFYA	65.5698	73.79	91.3994	25.4066	19.9303	33.5354	14.6695	28.5444	28.6973				67.6561	81.9914	72.1858	23.9953	39.3035	24.4923	12.9433	24.8411	14.3217	1.2165	0.4594	0.4796	20.0421	43.1044	13.7769	4.652	6.3893	4.884	8.8637	14.4197	4.4098				267.469	172.878	148.643	15.3703	20.067	17.6441	27.7916	26.7885	18.4001	5.4721		5.7331
NFYB	5.0782	48.2562	16.584	26.8218	4.0867	5.2255	13.8726	22.7163	2.8509				4.161	4.0266	25.8385	2.2298	1.7049	11.2452	12.7667		12.5004			0.07	17.443	2.826	1.5171		0.5152	0.6119		0.8646	1.2874				31.2277	34.2951	32.7226	6.3085	6.5919	4.0819	7.2146	6.0073	5.3439			1.8105
NFYC	139.376	134.654	131.533	54.6864	39.5893	31.7289	31.3728	30.9686	35.3994	0.3092	0.2477		126.126	88.3541	174.061	36.8731	49.8996	33.0819	46.4208	41.6623	33.9385	0.7038	0.1219	1.5772	73.3512	52.54	47.6937	16.0342	17.119	19.7231	17.3353	14.1088	18.9703	0.1463	0	0.0779	182.559	161.079	183.293	15.1949	15.3755	14.2042	15.433	17.1323	13.5115	2.6935	0	2.2881
NKX2-1	0.1218	0.2108	0.2775		0.1367	0.1152		0.0916	0.0959		0.0706	0.0792	0.0209	0.1398	0.4182		0.0276	0.1202		0.0204	0.1392	0.0102	0.0138	0.0074	0.3199	0.354	0.4617	0.2423		0.2296	0.3606	0.3492	0.2603	0.0425	0.172	0.2396
NKX2-4	0.1344	0.2327	0.3062		0.1509	0.1271		0.1011	0.1058		0.0779	0.0874	0.0231	0.1543	0.2165		0.0305	0.1327		0.0225	0.1536	0.0113	0.0152	0.0082	0.353	0.3906	0.5095	0.2674		0.2534	0.3979	0.3854	0.2872	0.0469	0.1898	0.2644
NKX2-5	0.6302	0.624	0.7232		0.3989	0.426	0.378	0.34	0.4413	0.2944	0.3657	0.4083			0.0319		0.0248	0.0235		0.0183			0.0124		3.8715	4.3661	3.9297	1.9213	2.0223	1.7783	1.532	2.7997	2.237	2.1891	2.2502	1.9216
NOC3L	0.128	0.249	0.2427	0.0939	0.3695	0.6381	0.0233	0.1172	0.0562	0.4145	0.1391	0.0306	5.4565	4.8619	3.8506	5.4712	3.1628	2.9042	5.576	3.963	4.7029	4.8091	4.6482	5.42	0.224	0.8405	0.3032	0.0249	1.9561	1.4104	0.1952	0.4114	0.176	0.08	0.1365	0.1348
NOC4L	0.0332	0.0541	0.1584	0.1113	0.1247	0.0716	0.0146	0.2334	0.0228	0.1306	0.1699	0.1993	0.0335	0.5805	0.2992	0.3064	0.1197	0.2197	0.3759	0.4007	0.0898	0.1732	0.0814	0.5711	0.0564	0.3767	0.1888	0.1609	0.1737	0.9419	0.4392	0.0835	0.1809	0.1421	0.3028	0.1863	2.4372	0.5642	0.6602	0.3293	18.5413	1.5835	1.7247	1.6767	0.8263	0.9646	0.0849	1.064
NOTCH2		0.0025		0.0042									0.0821	0.0547	0.0373	0.0115	0.0501	0.0071	0.02	0.0041							0.0025			1.1235			0.0046						0.0214	0.0281	0.0746	0.0257	0.0245		0.0225
NOTCH3	0.0017												0.1508	0.1301	0.031	0.0258	0.1227	0.0839	0.013	0.0418	0.0528			0.0113			0.0213			0.0111								0.0089	0.4089	0.3409	0.6072	0.1277		0.0585	0.0297	0.5242
NPAS2	0.3784	0.2125	0.3665	0.0659	0.056	0.0726	0.1622	0.1312	0.3278	0.1189		0.029	0.685	0.6563	0.9523	0.044	0.0307	0.3011	0.3628	0.0564	0.0669				2.6206	2.5877	2.8616	0.2602	0.5445	0.6055	1.5676	1.6032	1.698	0.1203		0.0462	3.1136	1.8085	1.9714	0.986	1.1087		0.0179		0	0		0
NR1D1	0.1389		0.0361	0.033	0.1546			0.0451	0.0389		0.118		0.3685	0.1585	0.3956	0.2807	0.234	0.3732	0.2742	0.4239	0.1809			0.0539																0.0346
NR1D2	0.0729		0.0338		0.0481			0.0423	0.0364				0.2095		0.156	0.0801	0.2191	0.0546	0.128	0.1153	0.058			0.0505																0.0324
NR1H2		0											4.9102	1.1104	2.9011	3.2795	1.711	0.3362	2.9004	1.9495	0.2706	0.1118	0.0605	0.0278	2.5225	2.4233	1.9451	0.3894	1.1909	0.6772	1.47	1.1104	0.9326	0.6172	0.0544	0.0201	0.6406	0.4847	0.6849	2.1685	2.7583	2.0975	1.627	0.5297	2.0331	0.1729	0.2233	0.725
NR1H3		0											1.0183	0.5679	0.456	0.3538	0.1424	0.1109	0.0813	0.3277	0.076	0.0684	0.0498	0.0229	0.8847	0.7673	0.6361	0.0541	0.1573	0.2552	0.1721	0.2088	0.0562	0.057	0.024	0.0165	0.1365	0.1173	0.2201	0.422	0.7153	0.9211	0.171	0.1327	0.5539	0.1424	0.184	0.3359
NR2C1	0.436	1.1838	0.9849	0.4789	0.601	0.4561	0.6142	1.0978	0.6518	0.2227	0.1423	0.0443	1.3777	1.3804	1.968	1.0163	1.3819	1.2174	0.8362	0.9198	1.4079	0.4415	0.3263	0.6475	17.6596	13.6224	9.4127	7.3771	6.0408	4.5194	17.6955	7.3038	10.463	2.5159	11.7841	13.0699	18.0065	16.5012	15.6813	13.011	13.324	12.1182	9.8141	13.0019	12.7223	0.4066	0	0.2591
NR2C2	12.9881	13.3842	15.489	11.1476	10.1394	10.0047	13.1	9.8661	9.1557	4.0674	3.894	3.3814	4.3376	4.2421	3.975	4.1294	5.7302	4.395	4.0283	4.3082	4.2156	1.7052	2.0071	1.6062	20.4238	20.0142	19.5609	18.1875	18.7305	12.3973	16.7888	17.513	23.5508	9.4669	10.7711	10.0746	56.8558	68.398	54.182	61.4381	37.948	37.341	36.7214	50.5209	57.7141	2.0401	2.6899	3.3619
NR2F1	11.8378	12.5888	14.0909	10.0567	10.3019	9.4086	10.6115	10.8313	9.5427	3.4109	7.1375	6.1872	6.8893	5.8992	7.0219	4.3795	6.8498	6.8317	3.3974	6.4074	4.5883	2.7802	1.9928	1.9759	7.5364	7.5382	4.212	5.1725	4.9315	5.2983	6.0901	5.3784	9.8959	3.0607	3.7267	4.4507	30.1078	34.3358	11.3541	26.9522	20.1625	16.2904	17.6027	19.4555	18.6846	1.1712	0.5149	1.7828
NR2F2	15.1871	19.7405	19.8627	13.0038	14.7717	16.9317	18.1939	18.8526	16.521	3.9803	9.533	10.6245	8.5887	8.578	10.8565	7.0074	11.6203	9.8475	5.2053	11.2853	6.3994	3.8394	4.773	3.3103	13.1543	11.3915	9.1566	5.8621	6.764	10.0505	9.7097	4.6636	4.2874	3.2873	4.6898	5.9992	68.2195	82.0831	41.584	47.4768	27.3918	30.0238	31.4209	58.0116	51.2867	2.5825	1.7154	2.3366
NR2F6	16.3125	14.1598	17.4116	10.4134	13.3262	14.1064	13.6255	12.9874	13.6714	10.057	10.3561	11.2184	8.9899	5.4181	6.1787	4.9522	8.1119	5.7963	5.6383	6.556	6.1	4.7432	3.4415	3.653	7.3116	6.8905	9.922	8.3947	9.1567	15.931	10.862	4.8861	16.4718	3.3284	2.4442	4.7545	123.801	143.988	124.583	113.786	113.355	94.4848	89.2522	112.697	107.445	1.2253	2.4881	3.4399
NR3C1	0.023	0.0284	0.0141	0	0.0292			0.0117		0.0498	0.0269	0.0132	1.2223	0.737	0.8463	1.3594	0.9454	0.8723	1.1218	0.4104	0.5431	0.5077	0.338	0.4528	0.7328	0.9008	0.4418	0.5822	0.6917	1.2402	0.3589	0.48	0.42	0.4622	0.1965	0.4748	0.1554	0.0535	0.3131	0.1797	0.3522	0.5594	0.3026	0.4492	0.1768	0.1539		0.1812
NR4A1	1.0944	0.7987	0.712	1.0068	0.5012	0.3086	0.543	0.3481	0.3421		0.0731	0.0512	0.8838	1.6595	2.3185	0.4348	2.6764	1.5617	0.1217	0.2195	1.5989	0.4379	0.4388		0.1001	0.0176	0		0.1567	0.0582	0.0577		0.0564					0.3459	0.7062	0.3076	0.7158	0.5241		0.2224	0.1435	0.0757
NR4A2	1.009	2.0704	2.2658	1.1303	0.6142	0.9383	1.0401	0.8331	0.7545	0.0684			0.0464	0.4379	0.4879		0.0683	0.3915			0.5082		0.0952		0.029							0.0162
NR4A3	6.5812	6.8105	6.3328	4.1048	2.8518	4.0265	1.7431	2.8641	1.9844	0.2574	0.4464	0.2675	2.0226	3.2212	5.6654	2.9784	4.8947	5.1126	4.2017	4.0379	3.8294	1.8999	1.5044		0.0268							0.015										0.0772
NRF1	19.3585	26.9387	43.4814	5.1824	4.7027	2.2512	2.6702	2.5242	3.0835	1.1522	4.4028	3.8716	12.9804	7.7034	11.3317	3.7102	3.3775	0.6327	2.1031	3.4115	3.7328	4.3656	4.1614	1.939	6.0156	2.8738	7.086	1.7893	1.0334	4.1082	0.8413	0.7922	0.7212			0.6917	7.3452	4.2088	5.4527	2.2501	4.5122	3.6648	3.4035	2.1666	3.3312	1.7721	2.08	2.2127
ONECUT1		0.0252																								0.059
ONECUT2		0.0216	0.0496		0.023								0.097	0.2277	0.0538										0.4492	0.1264	0.0825					0.0505
ONECUT3		0.0239												0.1859												0.0559
OTX1		0.6906	0.7997	0.3814	1.3053	0.2561	0.9158	0.3126		0.4999			3.0688	1.8962	1.0238	2.1188	2.4066	3.4267	2.0652	3.4471	3.431		3.2204	1.2804	0.4309	0.4202	0.2329	0.2828	0.5142	0.6478	0.2879	0.3914	0.8391	8.1972	0.445	0.6314	0.4374	0.6023	0.1742	0.3995	0.3537	0.2919	0.4953	0.6681	0	0.3717	0
OTX2		0.1177	0.1141	0.3433	0.4519	0.2305	0.334	0.2814					0.7475	1.0554	0.1354		1.2576	0.9318	0.8457	0.8697	0.8338		0.8858	0.6537	0.2656	0.2771			0.2915	0.4994			0.3327
PATZ1	3.709	3.5819	2.7097	0.8299	0.125	0.6178	0.9506	0.7439	0.7352	1.4958	1.381	1.4393	3.2366	2.5683	3.4329	0.5005	0.9082	0.7289	1.0026	0.9505	0.9786	1.038	1.0979	1.801	10.3772	7.0317	9.5337	1.2028	1.4471	2.5114	2.2217	2.1064	2.4225	6.5387	7.3528	7.8317	1.706	2.3184	2.5765	2.392	3.9488	5.0618	2.4521	3.9868	2.9592	1.8092	0.72	1.7921
PAX1	0.0723	0.0629	0.1858	1.1509	0.0897	0	0.4209		0.1374	0.0035	0.0453	1.2568	0.0611		0		0.0744		0.0543	0.0594	0	0.263			2.5501		0	0.8181		0.0081			0.0036	0.5267	0.9257	0.6367									0.1373		0.2093	1.1657
PAX9	0.8945	1.795	1.8713	3.1232	0.9324	1.5115	2.1935	0.8937	1.88	0.7351	1.6154	3.2256	0.2325		3.2574	0.2324	0.5358	0.5648	0.2497	1.9415	0.5387	1.1328	0.0998	0.4201	5.0016	1.3161	1.271	3.6566	2.6515	1.6128	1.0018	3.7233	1.7169	3.4738	2.8863	2.6957	0.0607		0	1.233	1.1588	1.1555	0.7302	0.9929	0.9868	1.3272	3.4447	2.8864
PBX1	2.165	2.8871	5.436	1.0978	1.3954	1.1193	0.6999	0.5239	0.9956	0.2265	0.1021	0.2124	3.771	4.0311	2.0296	2.9339	1.9826	1.7303	1.052	0.9776	1.0538	0.9249	1.227	0.7268	3.6334	1.9876	4.0163	0.1027	0.5256	0.3915	0.1756	0.5341	0.5622	0.085	0.1326		2.3791	2.3042	2.4815	1.2418	2.4219	2.5515	1.1757	1.5072	2.3819	0.9471	0.5642	1.0192
PBX2	2.8813	4.1588	2.7656	0.8549	0.3592	0.9193	0.4691	0.2119	0.6629	0.1085	0.1404	0.1628	1.8899	1.7203	1.4638	1.0246	1.1815	0.927	0.3771	0.6207	0.434	0.5133	0.6716	0.049	0.4918	0.4562	0.7436	0.0871					0.1834				1.3583	1.403	1.4086	1.757	3.036	1.7149	0.8775	0.4172	2.3078	0.9426	0.434	1.8945
PBX3	0.2289	0.6343	1.9691	0.2288	0.3327	0.1376		0.2731	0.2548	0	0.0405	0.1767	1.7618	1.4399	0.8354	0.8312	0.6671	0.5014		0.528	0.4987	0.5332	0.5117	0.5049	0.438	0.3308	0.9059		0.0536	0.4324	0.0099		0.2612
PBX4	0.2581		0.2104				0.1026									0.2957																									0.4246
PDS5B	8.8984	10.1675	10.0135	9.4444	8.497	7.7482	6.9806	6.1241	6.5493	9.1952	7.5712	6.1253	9.7837	10.5114	9.5152	10.6456	9.4041	7.4637	9.6239	7.2609	8.0052	8.205	7.7671	8.031	0.9499	1.3149	1.4205	1.4525	1.365	1.6377	0.4982	0.9201	0.8819	1.4245	0.7498	0.6678	21.6918	16.1891	14.942	43.2002	34.3529	39.5825	19.7549	14.6165	30.9301	12.6952	12.6825	14.8473
PITX1	0.7048	0.323	1.0241	0.8456	0.7216	1.4967	0.6336	0.61	0.1785	1.2131	0.7276	1.0588	0.7286	0.7955	0.7646	0.0456	3.9085	0.2816	0.1434	0.2585	0.5968	3.3121	0.9134	0.5823	2.3771	2.4019	0.0261	2.1144	0.7231		0.2262	0.2953	0.0158	0.1346	1.7464	1.6352	0.8253	1.179	0.2678		0.2749	0.0708	0.3088	0.2611	0.246	0.2558	1.6889	1.2634
PITX2	0.3694	0.101		0.4045	0.0994	0.241	0.3851	0.2302	0.1893	0.3718	0.3231	0.3049	0.0368	0.0352	0.2297	0.0484	0.0709	0.0397	0.1521	0.0331		0.2498	0.2434	0.0299	0.1146	0.0859	0.0276	0.0302	0.3133		0.2399	0.1925	0.0606	0.1428	0.2192	0.0413	0.2393	0.0588	0.284		0.2916		0.3275	0.2769	0.2609	0.2713		0.2383
PITX3	0.3483	0.0474		0.335	0.0937	0.2272	0.3034	0.217	0.1785	0.2963	0.3046	0.2875	0.0347	0.0332	0.1953	0.0456	0.0462	0.0375	0.1434	0.0312		0.2355	0.2295	0.0282	0.0282	0.0317	0.0261	0.0285	0.2954		0.2262	0.1815	0.0158	0.1346	0.2066	0.039	0.2256	0.0555	0.2678		0.2749		0.3088	0.2611	0.246	0.2558		0.2247
PKNOX1	3.1665	1.7335	4.2519	0.3681	0.3657	0.1808		0.2198	0.2855		0.1497	0.0116	2.8435	1.747	1.1719	0.3211	1.392	0.7827	0.3101	0.2077	0.5144	0.5824	0.4175	0.4602	1.6228	1.4966	1.2895				0.1662	0.2454	0.1454	0.0864	0.0763	0.0905	0.5088	0.7494	1.13	4.6886	2.2506	3.4898	1.2006	1.21	1.4771	0.6182		0.4367
PKNOX2	1.1147	0.1796	1.6904	0.0344	0.168	0							0.4713												0.5961														0.3589	1.6052	0	0		0.1186	0.1655			0.4367
POU2F1	8.4961	1.3424	1.2716	7.3916	3.1514	9.3022	0.1419	0.5044	2.6635	1.4516	3.4814	0.6595	11.7768	6.8757	8.1856	11.8214	14.7412	13.3784	6.0504	7.3457	7.5484	8.6693	7.8954	5.676	0.9444	6.6804	6.1564	2.183	3.0645	22.0979	0.5461	0.9125	1.0953	0.9058	1.0965	3.2119	18.019	11.3695	15.1707	21.3519	36.986	32.4291	16.4692	14.2937	17.8106	12.2546	7.2276	15.5557
POU2F2	6.7273	0.1185	0.3453	0.7574	0.7859	7.2391	0.132	0.1491	0.2507	0.387	0.3341	0.3004	2.8862	2.9969	2.6922	2.5217	4.6135	4.5016	1.2834	1.299	1.4047	1.7899	2.0577	1.1233	0.373	5.0921	4.8046	1.159	0.9704	8.1301	0.19	0.4634	0.4299	0.324	0.4486	0.1221	7.1219	5.9432	6.2132	4.4015	13.8704	15.5575	8.2304	3.842	5.2416	5.2777	1.8664	6.2503
POU2F3	6.2625	0.1103	0.3215	3.3382	0.7316	6.7389	0.1228	0.1388	2.2183	0.3603	2.2695	0.2796	5.2748	2.7899	2.5062	2.3474	4.2947	4.1905	1.1947	1.2093	1.3077	1.6662	1.9155	1.0457	0.3472	4.7403	4.4726	1.0789	0.9033	11.7147	0.1769	0.4314	0.4002	0.3016	0.4176	2.6321	6.6298	5.5326	5.7839	4.0974	12.912	14.4826	7.6617	3.5765	4.8795	4.913	1.7375	5.8184
POU3F1			0.0193	0	0.032	0.0864	0.0187	0.0423	0.0165			0.0258					0.0496																								0.0907	0.0846
POU3F2	0.0311		0.018	0	0.111	0.0807	0.0175	0.084	0.0458		0	0.0683	0.307	0.636	0.1633	0.5642	0.4317	0.1039	0.3434	0.0762	0.059	0.2087	0.2434	0.1904																	0.0846	0.079			0
POU3F3			0.0208	0	0.0344	0.0931	0.0202	0.0455	0.0177			0.0277	0.2403	0.4433		0.5007	0.3465		0.3158				0.2808	0.2197																0.0368	0.1425	0.0911
POU3F4			0.0208		0.0344	0.0364	0.0202	0.0178	0.0177				0.2403	0.4433		0.5007	0.3465		0.3158				0.2808	0.2197																0.0368	0.1425	0.0911
POU5F1			0.0254		0.0421	0.0445	0.0247	0.0218	0.0217								0.0653																								0.1194	0.1114
POU5F1B			0.0245		0.0407	0.043	0.0239	0.0211	0.021								0.0632																								0.1154	0.1077
PPARD	0.1707	0.1866	0.5385	0.0668	0.5663	0.4505			0.0513				0.1769	0.022		0.0786	0.032		0.0704																	0.841			0
PPARG	0.9561	0.8892	0.2124			0.2441			0.008																1.3179	0.0839	0.9658	0.0328		0.3595		0.026
PRDM1	0.257	0.5486	0.3378	0.2607	0.1007	0.2501	0.4763	0.6473	0.9991	0.2322	0.516	0.4823	0.012	0.19	0.197	0.3504	0.0479	0.3037	0.0932	0.2525	0.6013	0.1035	0.5055	0.1363	0.0456	0.0767	0.0519		0.0228	0.0182		0.0672	0.082	0.07	0.0374
PRDM10	8.3489	14.3128	16.1275	12.2681	17.7932	13.7016	9.7476	8.6832	11.7425	5.2247	6.2886	4.4058	5.079	4.528	4.4378	8.6919	13.6291	13.9567	3.7826	3.6355	2.9984	2.3804	2.3411	1.7583	8.632	9.2918	10.229	11.8661	9.3362	10.0278	6.8512	5.4429	8.0593	0.6035	0.9673	1.5788	2.5337	2.1399	4.7816	7.3976	5.9585	8.0427	3.2319	1.7133	3.7374	1.3823	0.1573	1.7418
PRDM15		0.0178	0.011		0.0108		0.0404	0.021	0.015	0.0099															4.0158	3.8478	3.1538	1.3805	1.8055	1.706	3.0403	2.8313	3.3943	1.2732	1.5147	3.5998	2.9931	2.5627	2.9021	0.4078	0.335	0.5259	0.4851	0.3254	0.3791	0.0717	0.3544	0.4452
PRDM16		0.0196	0.0218			0.04	0.0221		0.0247																																			0.0722		0.1921
PRR12	0.0599	0.1599	0.1707	0.141	0.1329	0.19	0.0674	0.0766	0.0205	0.0968	0.0761	0.0716	0.346	0.3529	0.1981	0.1315	0.2452	0.1948	0.1811	0.4143	0.2551	0.1486	0.1278	0.1722	0.5556	0.4385	0.315	0.3128	0.5305	0.4081	0.1459	0.4827	0.4094	0.1336	0.1979	0.0453	0.5246	0.4201	1.6084	1.6807	1.5512	3.349	2.3769	0.8327	0.8604	1.1245	0.1801	0.8708
RARA	0.5226	0.9166	0.6827		0.0418			0.0929	0.0967				1.7248	1.7427	3.3278	1.0144	0.4491	0.2487	2.8912	0.8314	0.9271	0.6084	2.0451	0.2979	0.3604	0.1664	0.1724	0.1618	0.0558	0.0756	0.336	0.057	0.0689				1.7549	1.0162	2.9593	1.8558	3.3565	4.2491	2.1764	2.2452	0.8009	0.5025	0	0.9104
RARB	0.547	0.279			0.0361			0.077	0.1092				0.1831	0.3544	0.2148	0.1328	0.1155		0.1002	0.1455	0.182	0.0633	0.1015	0.0304	0.1669	0.2901	0	0.0216	0.063	0.0165	0.2356	0.2531	0.0155				0.1985	0.3539	0.3231	0.3005	0.3712	0.602	0.3865	0.0993	0.3602	0.1181		0
RARG	2.9175	4.2323	2.429	0.4436	0.2022	0.7593	1.0195	0.9046	0.7345				5.8111	5.0342	4.221	3.4397	2.6342	1.8275	3.1078	2.2382	1.9764	2.188	0.6453	1.2738	0.1915	0.107			0.053		0.0328	0.0542					1.0203	1.1647	1.5979	0.5881	1.9341	1.4973	0.6144	0.2149	1.0025	0.0993	0	0.2461
RB1	0.0883	0.2305	0.1519										0.6026	0.7084	0.9446	0.5495	0.0099	0.0359	0.2439	0.0117	0.043	0.0319	0.0313	0.0248	3.2775	5.1843	4.4415	0.6292	0.473	1.2763	0.6206	2.7293	0.715	0.6924	0.5455	3.0461	7.8216	4.974	5.5663	7.8668	5.7411	7.0784	8.0257	7.298	11.2603	7.4727	2.6365	6.8032
RBAK					0.0134											0.0099		0.0111						0										0.0185		0.0362
RBPJ	18.2935	16.5023	20.25	24.6885	16.2782	20.2976	12.4291	8.2372	9.8877	4.2541	3.7425	2.7418	22.5955	22.131	20.5482	22.224	25.2515	19.6028	15.5472	15.1114	12.1495	11.2636	11.0255	9.7081	9.3097	4.8614	4.9398	4.8041	6.8062	7.1673	3.4559	3.8255	3.8522	0.5929	0.9854	0.6204	9.9533	10.0436	6.6015	16.44	13.2252	14.6926	6.645	4.1161	10.7197	1.7912	4.0309	4.5748
RBPJL	1.3604	0.7633	0.7594	0.8372	0.1198	1.0731	0.0733	0.3311	0.0665		0.1282		0.8684	0.4608	0.6504	0.7904	0.983	0.5637	0.4809	0.4031	0.451	0.3031			0.3137	0.2336	0.292	0.2163	0.2541	0.2188	0.1483	0.1587	0.1536				1.6102	0.6154	0.5454	1.3305	0.958	1.1541	0.7348	0.434	0.9539	0.402	0.389	0.4325
RELA			0.0546										2.8369	2.5583	2.0288	0.241	0.3962	0.1089	0.0681	0.1515	0.0985	0.1924	0.1085	0.0979	0.2974	0.4134	0.4937
REPIN1	1.388	0.6024	0.6971	1.042	1.1305	0.7646	0.7062	0.609	0.7377	1.6489	1.1382	1.8499	0.7489	0.7628	0.5936	0.5733	0.6028	0.4282	0.6454	0.2994	0.3375	2.9222	2.5685	2.2153	0.8541	0.2534	0.2783	0.1837	0.0662	0.6414	0.1923	0.4082	0.5405	0.8258	0.5783	0.313	0.7206		0.8647	1.0736	0.1527	0.554	1.4838	1.3802	1.4698	1.4529	0.9031	0.8141
REST	2.2018	6.1159	3.1604	1.2337	1.8058	1.1229	0.5842	0.7769	0.6482	0.4319	0.4631	0.4618	2.3358	3.7671	3.6604	2.4715	3.0586	3.0541	1.5489	2.3358	1.637	0.861	1.8159	1.6233	6.1125	8.9026	9.5424	3.5781	3.8501	4.2486	2.3723	2.361	1.9666	0.6306	0.9079	0.5223	27.3836	36.9994	30.414	0.7571	1.2201	0.3638	0.3984	0.0887	0.2529	0	0	0.1871
RFX1	1.5269	2.3784	2.8253	5.94	6.385	7.9702	4.5792	4.2434	3.963	15.7835	14.2972	14.3802	2.4068	4.2036	2.0067	4.1002	4.7684	4.338	1.8009	1.592	3.6954	10.9374	12.3885	10.0704	2.4706	2.8042	2.0204	11.9588	10.345	7.5466	5.9185	7.5435	6.0124	22.721	22.3773	23.9065	0.9774	0.9455	1.8755	8.3547	8.582	7.3035	3.3455	2.7048	1.4924	82.816	77.1291	81.7051
RFX2	0.1397	0.2605	0.2159	0.4286	0.8858	1.4586	0.0535	0.5387	0.5333	2.06	1.3644	2.2298	0.1138	0.685	0.6691	1.5028	1.0294	0.8665	1.0019	0.1363	0.2368	1.7184	1.8676	1.6266	0.1374	0.1345	0.0888	1.6402	1.1461	1.1684	0.6978	0.4757	0.4844	3.1684	2.8746	2.8241	0.0215	0	0.0206	0.5082	0.283	0.2293	0.1242	0.1472	0.1338	5.9836	7.3699	5.8386
RFX3	0.1626	0.2814	0.2928	0.3503	0.8411	1.1565	0.0622	0.3999	0.3562	1.1197	1.4808	1.7504	0.1324	0.2001	0.1177	0.3869	0.4624	0.3331	0.2245	0.0755	0.2112	0.9768	1.2067	0.9865	0.3469	0.2407	0.2416	2.1282	1.3207	1.4661	0.7965	1.293	1.1755	5.0984	4.4779	4.5002	0.025	0	0.024	1.2655	0.4943	0.8993	0.1446	0.1958	0.117	7.4654	8.5373	6.8434
RFX5	49.2723	21.1215	32.0773	45.8549	42.5837	41.2391	20.7761	29.4723	21.5564	93.4233	95.7192	118.742	9.3506	8.7181	7.0542	8.0805	9.2616	6.9959	5.3706	6.7525	7.8228	23.8909	23.7625	19.8894	9.0899	7.0947	4.5836	8.1908	5.8323	14.3305	6.2707	7.7637	6.5691	26.6682	31.9232	30.0111	12.2412	12.133	9.7429	17.0456	12.3333	7.836	16.5197	9.7056	12.5246	43.6738	33.985	31.7603
RFX7	0.6117	1.5784	0.8393	0.8446	1.0042	0.5525	0.4358	0.2662	0.3312	1.1976	1.298	1.3884	0.6898	0.8307	0.8664	0.6169	0.7415	0.4099	0.3914	0.5429	0.4494	2.0582	1.9203	1.3819	0.8772	0.9496	1.7185	1.0735	0.2849	1.2223	0.94	1.0278	0.9932	3.2414	3.5831	3.7845	0.8387	0.1784	0.4321	0.325	0.5316	0.6956	0.2131	0.7241	0.4279	5.292	3.9942	4.7576
RFXANK	16.1202	5.4111	12.4431	22.6589	13.0587	19.0948	11.0366	10.9848	8.3705	35.6239	39.9057	25.4886	5.8546	1.6384	4.6067	4.5083	4.7698	1.2263	4.3971	1.9349	4.1881	22.3465	25.2758	7.1981	2.6468	1.6729	1.225	1.9373	1.9652	1.8044	2.9089	3.2253	3.8372	10.6504	12.8849	11.498	1.7703	3.9532	1.3545	7.3433	5.9852	8.2563	1.7087	3.6305	4.815	21.691	18.8438	15.9161
RLF	0.0136	0.0276			0.0728						0.0032		0.1283	0.0584	0.0545	0.0504	0.013	0.0079	0.0854					0.0034	0.0121		0.0954			0.0864
RORC			0.0682	0.0245				0.0497	0.0971								0.033			0.0087	0.0107																	0.0565	0.0288
RREB1	3.7697	4.3251	3.5642	8.09	6.5885	6.7003	5.7474	5.5135	5.9224	3.7377	3.8525	3.4533	4.2053	4.1622	3.2915	5.2723	5.5561	6.4968	3.6561	6.9045	5.04	4.5777	4.3939	3.1397	2.252	1.5515	1.8947	3.0206	2.4374	2.3195	2.4478	2.9896	2.1724	1.1732	1.2587	1.3203	7.1218	5.8193	5.7873	17.2257	17.1233	12.3087	26.9836	24.8754	27.8641	6.233	4.0083	6.2273
RUNX1	1.3136	1.9832	3.2385	0.6057	1.4269	0.9585	0.3304	0.1606	0.0732	0.4803	0.3534	0.1669	3.0587	2.5923	1.2189	0.5066	0.7031	0.6689	0.276	0.0528	0.1319	0.3388	0.1862	0.1802	4.4576	6.3455	4.5525	3.2114	2.9004	3.1067	2.0752	3.2072	2.2438	3.2593	2.3531	2.8781	1.2614	2.0966	2.1747	0.8394	0.6845	1.662	0.1161	0	0.2198	1.4343	0	1.6384
RUNX2	0.3542	0.5079	0.3859	0.0916		0.0802		0.0132	0.0309		0.0388	0.0355				0.0251									4.8492	3.696	3.5684	4.0468	4.0391	4.32	1.7492	3.0431	3.0606	2.5264	2.3258	2.0776	0.4277	0.3137	0.5222	1.0963	0.8212	1.5864	0.1196	0.3476	0.2501			0.0605
RUNX3	0.712	0.458	1.6948	0.3742	0.4857	0.7534	0.1987	0.5022	0.63	0.0355	0.3131	0.4247	0.4266	0.5857	0.3907		0.2849	0.5629				0.4868	0	0.2922	5.0977	4.2979	4.9063	5.0001	2.6558	3.2318	3.8816	3.8053	3.5403	3.6738	3.5802	2.7923	0.3783		0.3885		0.3385	0.2339	0.1144
RXRA	3.8009	3.9034	5.3975	1.3893	1.1812	1.4802	1.4698	1.3719	1.5531	0.0751			14.8224	15.5003	9.971	8.7	8.3863	6.8307	6.5301	5.8465	6.1314	3.4026	2.4136	1.3253	4.4336	2.3388	2.3778	0.8126	1.3719	1.4585	1.6832	1.9142	1.822	0.0951	0.0638	0.0546	13.6756	9.8842	8.2748	7.6216	8.253	10.4414	7.7085	6.4878	6.8996	3.3682	0.8706	3.6099
RXRB	10.8217	7.534	7.8193	2.6133	2.392	2.6235	2.6442	4.023	3.4546	0.2248	0.2227	0.4199	16.6468	14.4447	11.3087	10.0326	5.2776	5.9091	6.7957	6.1135	5.7842	1.8401	2.9894	2.549	4.4858	3.7486	3.4507	1.9504	0.9306	1.5327	1.0658	1.4661	1.5548	0.5716	0.3703	0.9549	14.8675	6.476	8.9952	6.6646	4.9219	8.1845	6.5714	4.6388	6.6371	2.264	1.8033	2.3426
RXRG	0.9904	1.3227	2.0437	0.3262	0.4919	0.7171	0.2115	0.7116	0.583	0.0289			4.701	4.3081	3.4909	2.7967	2.5355	2.2504	2.1176	1.8431	1.6861	0.6434	0.5674	0.5589	1.2749	1.0578	0.6682	0.3974	0.4498	0.4331	0.2919	0.4779	0.4561		0.024	0.0147	4.0526	2.5762	2.5897	2.3825	2.2693	2.695	2.381	1.8692	1.775	0.7728	0.4318	1.3437
SATB1	0.1259	0.1678	0.1977	0.1951	0.6636	0.5651	0.4882	0.2921	0.4749	0.1185	0.4192	0.4494													0.1865	0.1798			0.2125				0.1391							0.1318	0.1669	0.1416	0.1926	0.2245	0.0666	0.0349
SATB2	0.5987	1.2715	1.0532	2.6629	2.8074	3.0847	2.2514	2.3651	2.1012	2.5506	1.2278	1.235													0.2388	0.2224	0.08	1.1862	0.9274	0.4955	0.1014	0.6803	0.6251	0.3855	0.147	0.1741				0.5858	0.3454	0.303	0.1902	0.7064	0.1633	0.0905
SIM1	0.022												0.0411						0.0112
SIM2	0.0306												0.136		0.0502				0.0156						0.0311	0
SIX1	0.9788	0.1548	0.6137	2.1782	2.3402	2.4889	0.4653	1.0968	0.5215	1.7633	1.7356	1.9239		0.0801	0.2106	0.7557	1.0444	0.8844	0.2508	0.1761	0.4203	0.9735	0.4169	0.636	0.3969	0.198	0.0456	0.4708	1.3928	1.9512	0.136	0.0415	0.1566	0.5444	1.2279	0.7888				0.1252		0.2123
SIX2	1.1205	0.2306	0.5063	2.5396	1.8544	1.8931	0.5756	1.6202	0.8768	2.605	2.4608	2.5259		0.1921	0.3773	0.7614	1.2176	0.9524	0.27	0.1897	0.4526	1.0484	0.5972	0.7529	0.3142	0.1196	0.0491	0.507	1.0566	1.5064	0.1464	0.0447	0.1687	0.5404	1.0319	0.308				0.1348		0.2286
SIX4	3.3346	3.3596	1.8024	2.3554	3.5425	3.0106	1.4468	1.2631	1.0496	3.4818	2.1402	2.3929	1.6892	0.2974	0.8172	0.9053	1.674	1.1736	1.3147	0.2397	1.2383	0.9954	0.9413	0.8233	0.0167		0.0243	0.3234	0.3761	0.8308	0.0199			0.0434	0.0973	0.0355	1.9327	1.3443	2.0853	4.4132	3.6818	5.1669	1.1867	1.1409	1.3461	1.7298	2.1973	1.6802
SIX5	0.0222	0.0456	0.0392	0.4255		0.0934				0.0844			0.149	0.0626	0.0586	0.3068	0.5816	0.5082	0.0434		0.0193	0.1654	0.5079	0.174	0.282		0.1885	1.6798	0.9147	2.1965		0.0902		0.0896	0.3688	0.6209				0.1862		0.0338
SKIL	3.2301	0.146	0.0692										0.0221	0.0273	0.0193										7.3202	1.6717	1.6169	0.0174	0.1055	0.0625	0.3651	5.8973	5.6306	1.512	2.3612	0.3088	0.1323	0.1216	0.1175	0.2151	0.3073	0.2175	0.3269	0.1666	0.1842	0.1128		0.1828
SMAD2	0.0991	1.9511	0.0854		0.0167		0.0242		0.0232	0.0334	0		0.138	0.1903					0.0188						0.1384	0.41	0.3881			0.092	0.1414	0.223	0.1933	0.1473	0.1082	0.2038	0.1271	0.1089	0.3001	0.142	0.18	0.1987	0.1473	0.2057	0.1288			0.5605
SMAD3	0.1158	0.1419	0.0981		0.0193		0.0278		0.0267	0.0384			0.2143	0.3709	0.051		0		0.0921				0.032		1.4323	1.1138	2.1319	0.2398		0.5016	0.5151	0.6848	0.8586	0.4114	0.2819	0.6249	0.1461	0.1252		0.1633	0.5293	0.2284	0.1694	0.1398	0.1481			0.1318
SMAD4		0.2738	0.0495						0.0544					0.2262	0.0692			0.0347	0.0605		0.0436				0.5846	0.2761		0.0942	0.1143		0.2168	0.2534			0.0715		0.5568	0.3073	0.3133	0	0.2321	0.1396	0.098	0.3196	0.1507	0.1166	0.41	0.6431
SMAD9	0.0788	0.0823	0.0679		0.0133		0.0192		0.0184	0.0266			0.1098	0.1514					0.015						0.1101	0.3263	0.3088			0.0732	0.1125	0.1774	0.1538	0.1172	0.0861	0.1622	0.1011	0.0866		0.113	0.1432	0.1581	0.1172	0.0968	0.1025			0.0912
SMARCA1	29.9451	25.885	23.2156	32.5088	30.353	34.7906	37.5891	31.3986	32.1753	34.2184	29.825	28.2573	15.454	13.5887	12.4234	15.8136	19.9905	17.8879	19.7961	16.2291	17.8236	16.9872	15.5744	15.1295	18.0864	18.596	16.1747	19.6618	18.6799	18.2579	25.0267	26.8788	24.6367	13.3572	14.7869	19.0903	16.7592	11.9885	7.9445	25.5304	21.942	23.0067	16.0888	10.7117	19.8255	10.6044	11.5205	10.9163
SMARCA5	79.3773	61.8313	61.3399	61.4206	61.8041	65.9435	78.7074	82.875	75.9009	78.6639	81.5134	90.1207	67.5745	61.7304	60.507	62.2321	76.9868	68.6964	70.1016	58.449	59.9398	64.0314	66.8734	66.3944	30.808	33.3229	28.3891	33.6977	35.8072	32.947	39.0666	41.2584	44.4641	22.2001	20.8472	27.6152	69.1262	50.6664	49.8881	108.139	92.7515	101.743	64.2427	56.7228	88.887	38.1554	48.0888	50.7048
SMARCC1	3.8942	3.7749	2.6781	2.3002	3.1434	3.8776	3.2704	1.1253	1.3388	4.4686	2.2615	1.7847	7.1615	10.8922	7.5732	9.6552	8.452	5.0778	6.3829	4.3294	3.4483	10.3286	6.0229	4.1131	0.4756	0.4775	0.4219	0.201	0.5874	0.293	0.292	0.9735	0.4332	0.4724	0.4408	0.3782	30.5185	23.8637	22.6375	25.187	29.1828	37.5285	33.3216	30.6267	36.3661	15.0516	15.2323	18.7274
SMARCC2	2.3243	2.7627	2.3523	2.0704	1.0038	1.6241	1.1955	1.21	1.764	2.1868	1.5272	1.8274	7.3602	9.5804	8.1682	10.4503	5.7578	3.9363	5.8752	3.1499	3.45	9.0517	5.4894	4.1402	1.0044	1.1503	1.6966	0.4636	0.935	1.0787	0.5253	0.7905	0.9261	0.5078	0.5987	0.8918	32.4028	24.1344	20.3669	29.2252	33.4825	38.2935	30.0693	26.5718	41.6579	17.095	18.9238	20.9022
SMARCE1	2.387	21.3339	1.9486	1.93	1.9574	3.2241	1.2557	0.8126	2.7165	2.9334	3.375	2.077	6.3905	10.7551	5.9243	11.7342	4.9749	3.0483	5.7122	4.0997	4.0833	7.5061	5.9895	4.9117	2.7242	1.2117	0.6505	0.2806	3.8623	3.0411	0.3237	0.87	0.7026	1.403	0.2598	1.8792	29.504	19.3848	15.2677	27.7602	18.8166	37.1551	27.306	21.8015	32.393	31.6097	15.0146	20.1464
SOX12			0.1151										0.047													0.0733	0.0628					0.0193	0.0253
SOX13	1.2134	1.1467	0.5813	0.0549	0.1666	0.1077	0.0776	0.3585	0.2921	0.1673	0.2227	0.2089	0.3221	0.7364	0.4736	0.1101	0.098	0.1026	0.2522	0.2599	0.213	0.542	0.1228	0.2305	0.0684												0.0186	0	0		0.0598	0.1796	0.1125	0
SOX17		0.0202											0.0543							0.0359
SOX18		0.0178											0.0257							0.0317
SOX5		0.0664	0.0612		0.0212			0.0578	0.053
SOX6		0.0462	0.0426		0.0147			0.0403	0.0369																										0.0023
SOX7		157.228
SOX8		0.0159											0.023							0.0283																	0.0192
SOX9		0.0151											0.0218				0.124			0.0269																	0.0183
SP1	25.9549	38.2607	27.9922	1.202	0.8898	0.2064	0.5042	0.6567	0.7655	1.0217	0.3445	0.3064	32.4872	23.8354	48.9625	4.3461	4.3236		2.1339	3.5934	2.3753	6.9288	0.1196	2.6889	58.1586	19.7604	25.5235	1.5077	1.4879	0.3733	1.0575	0.1913	1.7726	1.0582	0.5728	1.2704	5.0374	7.2361	7.1155	2.6646	6.4156	8.7421	4.8732	6.0488	4.8361	2.9383	3.706	2.4361
SP2	1.5322	1.5795	2.3791	0.3758	0.7091	0.606	0.4325	0.4929	0.2519	0.2499	0.1421	0.3795	2.7347	1.931	2.6487	1.0059	1.1648	0.5465	0.9402	0.5031	0.4857	0.5112	0.3556	0.6147	13.3696	11.7327	10.992	1.9456	1.0326	2.0529	0.4841	1.572	1.3317	0.82	0.6289	1.2106	1.1026	0.4653	1.3766	0.8764	0.8105	1.3824	1.1946	0.4172	1.1855	0.5497	0.2504	0.722
SP3	63.0297	54.3734	50.5594	8.0947	4.2262	7.0187	2.3731	1.3917	0.6565	1.1732	1.4886	0.8565	48.9772	29.702	69.7525	4.0476	5.5193	2.1445	1.7606	1.9218	2.5465	2.851	1.4758	1.6614	214.111	135.456	147.032	14.031	9.0497	17.1187	3.5174	2.9451	2.7639	2.8078	3.8968	4.1844	15.1963	16.9705	17.851	10.4429	7.5695	12.8733	6.4714	4.8817	9.6884	2.4022	1.9255	2.5039
SP4	0.848	0.7575	1.1594	0.1339	0.0745	0.1691							1.1946	1.3787	1.1926		0.2197				0				1.8062	1.7671	0.941	0.0619	0.0881	0.1593							2.1771	0.5045	1.1233	0.1963		0.4205	0	0
SP8	0.0803
SPC4										0.0035
SPIB	0.5217			0.4868	0.3169	0.4937	0.7075	0.6126	0.5582	0.6494	1.6253			1.4323	1.794		1.9225	1.5672	0.4012	0.2486			0.19	1.2883		0.345			1.383	0.8639	0.3258		0.383	0.4004	0.5095
SREBF1	0.2149	0.3945	0.1775	0		0.0176	0.2739	0.3605	0.2239				0.2164		0.0305										0.0164	0.0353	0.097			0.0099		0.0119	0.0294												0.0253
SREBF2	0.0432	0.3139	0.3597			0.0287	0.1318	0.212	0.0399							0.017
SRF	0.9371	0.634	0.4697		0.1716	0	0.0752		0.0633			0.0949	0.3443	4.2832	0.1359	5.2223	4.1649	0.1291	0.8107	4.2402		0.0529	0.0554		0													0.0387				0.2791	0				0
SSRP1	25.1929	33.2797	34.2127	38.4913	49.7248	37.8422	34.1124	45.5255	44.8925	48.2852	48.0685	49.4559	22.7953	20.6509	18.4785	20.0028	30.2135	30.3573	26.2064	24.436	24.9252	21.0211	20.9648	23.724	7.2214	6.6742	5.372	8.3538	8.6996	4.8003	5.6867	7.8598	7.2406	5.9702	5.9602	5.7543	1.8327	1.5912	7.426	2.8642	14.2388	16.2056	4.61	10.1689	1.4248	2.8136	0.6238	8.9355
STAT1	0.0166	0.0149	0.0274	0.0341	0.0424	0.098		0.1027	0.0816	0.0526	0.2164	0.142	0.8474	0.2266	0.2949	0.7037	0.4351	0.2173	0.5359	0.4014	0.61	0.3872	0.5968	0.7945	0	0.1468	0.6784		0.7	0.192	0	0.131			0.17						0.0342	0.0262
STAT2											0.0682		0.0306	0.0548	0.0303	0.0872	0.0153	0.0207	0.1578	0.0245	0.0236	0.0409	0.0196	0.0416
STAT3	0.3241	0.6279	0.9259	1.1346	0.3783	1.0104	0.0519	1.1745	0.2506	0.8289	1.5815	0.7985	0.7069	0.9775	1.4525	1.2212	0.7531	1.0315	2.056	1.1836	1.5168	0.6967	1.0021	1.7352	0.8957	2.3239	0.112	0.0527	0.2614	0.9845	0.2426	1.1917	1.1742		0.073	0.1636					0			0			0.2818
STAT5A							0.0104						0.0503	0.0598	0.0851	0.1624	0.0332	0.0247	0.1742	0.086	0.1291	0.0858	0.0383	0.113	0.015		0.02		0.0158
STAT5B							0.0106						0.0514	0.0736	0.102	0.8235	0.05	0.0252	0.1783	0.1045	0.1425	0.1067	0.059	0.5609	0.0153		0.0205		0.0162
STAT6		0.033			0.0611									10.097	0.0309	0.075	0.0266			0.026	0.03	0.0706	0.2146	0.0537
TADA2A	0.8789	0.6937	0.7443	0.1633	0.061	0.0665	0.084						0.093		0.0533	0.0568								0	0.778	0.4306	0.2777											0.0475		0	0.1517	0	0	0.0716	0.1356
TADA2B	0.446	0.1489	0.2632	0.2699	0.3753	0.309	0.1514	0.0369		0.0474	0.1144	0.046	0.7287	0.7671	0.1453	0.4746	0.5976	0.1284	0.2175	0.1709	0.3951	0.0843	0.2916	0.1504	0.5343	0.479	0.4352	0.3444	0.4274	1.062	0.4018	0.4525	0.4093	0.3167	0.2025	0.2125	0.9757	1.5487	1.3975	3.0019	2.3843	2.7702	1.5908	0.5766	2.3012	0.5155	0.2366	0.9382
TBP	0.9481	3.2468	3.4066	1.5304	1.6068	1.8387	2.406	3.1735	2.7448	4.0408	4.1643	2.9693	1.9672	1.8228	0.6759	2.0473	2.3158	1.535	2.333	2.0872	2.0091	2.5297	4.235	4.0032	1.5905	0.947	0.6159	0.4686	0.7251	1.1826	1.4063	1.2949	0.819	1.0493	1.601	2.1623	0.3403	0.9634	2.0726	0.8137	2.2689	2.3044	2.5042	1.1933	2.88	0.9628	1.7081	1.3299
TBX1						0.0207							0.686			0.0106	1.3477	0.8996	0.015	0.2077	0.017	0.6066	0.6725	0.1783
TBX2	0.1868	0.8468	0.1462	0.5213	0.955	0.3661	0.2266	0.796	0.5793	0.2595	0.5252	0.9674													0.3151	0.1238	0.1089	0.1633	0.3521	0.3593	0.2823	0.5323	0.3215	0.3075	0.3919	0.3	6.2504	15.544	13.2901	12.0318	10.4089	10.3261	11.6737	11.9823	11.9915	11.5591	19.3458	17.2371
TBX21		0.2679			0.4105	0.3313		0.2811	0.2638		0.3192	0.3322													0.1823					0.2274	0.1441	0.1776		0.163		0.1874
TBX3	3.3536	2.2266	1.9345	3.7818	5.5361	3.663	2.8807	2.4534	2.6475	4.1545	3.4662	3.3091	0.3351	0.4048	0.1577		0.5959	0.4721	0.0579	0.272	0.6258	0.4119	0.3492	0.381	1.9705	1.9426	1.3847	2.3478	2.6677	2.5355	1.2248	2.242	2.5908	1.5113	1.8166	2.1191	0.8303	0.627	0.6086	2.5791	0.3356	0.6459	0.4445	0.4882	1.7013	2.5319	2.4838	2.8917
TCF12	0.0598	0.845	0.0881	0.0227			0.3467	0.3233	0.1282		0.0166	0.0121	1.6973	0.1063	0.7855	0.4979	0.3723	0.0094	0.425	0.0209	0.0328	0.0196	0.0107	0.4062	0.7361	0.6421	0.7182	0.3957	0.009		0.0164	0.4065	0.2929	0.0059	0.0105	0.0039	0.0203		0.0178
TCF20	1.8418	3.9417	3.0794	2.4048	2.0346	2.5834	2.6029	2.3681	2.1187	1.9427	1.7036	1.9616	0.609	0.0927	2.3464	3.1454	2.3536	2.0331	0.3652	1.9149	2.1441	0.1038	2.2296	0.2134	1.85	1.1191	1.5618	1.5614	1.7939	1.4497	1.5204	1.8529	1.9475	0.7411	0.9928	1.4576	1.4364	1.0313	1.2909	1.8081	2.3718	7.9965	0.8896	2.0211	1.9854	0.9254	0.4716	0.5987
TCF3	0.2197	0.3839	0.1099				0.1386	0.1065	0.2739				0.675	0.6099	0.7819				0.232	0.0819	0.023				0.024	0.0183											0.0276		0.0744				0
TCF4		0.1701	0.0609	0.024			0.1245	0.0232	0.0828		0.0176	0.0128	0.1285	0.0733	0.107	0.0105	0.0335	0.0099	0.02		0.0347	0.0207	0.0113	0.009	0.0369	0.0283	0.084		0.0095		0.0174	0.014	0.0191	0.0062	0.0111	0.0041	0.0215		0.0189
TCF7	0.7429	3.2776	3.199	2.9673	3.6909	2.5295	3.0087	0.3435	2.8558	2.8019	3.0403	3.1693	2.1346	0.0776	0.318	1.8525		0.1625	0.1451	0.1825	0.1746			0.0777	2.1779	1.1512	1.873	1.7009	1.6878	1.5641	1.2326	1.4038	1.0936	0.9133		0.8616			0.0251		0.1417	0.1286	0.0689
TCF7L1	0.0589	1.3917	1.3087	1.382	1.7158	1.2706	1.3701		1.2973	1.333	1.4032	1.5263	0.952			0.8521									0.8915	0.9542	0.7366	0.6513	0.6624	0.6479	0.5141	0.5657	0.5352	0.3893		0.4479
TCF7L2	0.6145	2.7783	5.0761	1.9919	2.6176	2.3905	2.6364	1.7496	3.4989	2.1837	2.1081	2.2288	2.3922	0.761	1.5482	1.7671	0.2146	0.3718	0.5721	0.4463	0.6182	0.044	0.2985	0.1955	5.1718	4.6634	3.6009	3.0093	2.2418	1.7428	2.2572	2.4033	2.8182	1.3222	1.6493	1.5623	0.1619	0.2774	0.3291	0.1939	0.2762	0.2811	0.1971	0.1272		0.0894		0.101
TEAD1	19.6299	13.9512	19.5887	10.716	6.2343	10.7686	7.1255	6.5044	5.8191	6.644	2.9343	4.9964	12.6581	11.924	9.4238	7.08	7.1141	5.0428	4.1294	6.7402	4.6501	5.4905	3.7544	4.5941	32.202	29.3986	29.2806	12.2516	10.9576	9.6308	9.5744	7.3561	8.7756	2.6698	2.3547	3.5108	0.0089		0.4728	0.5147	0	0	0.1816				0.1008
TEAD2	9.9173	6.7024	6.1899	4.184	3.9893	4.6675	3.4161	3.139	2.7434	2.5056	1.9832	2.0303	2.9607	4.4802	5.2109	3.043	2.2024	1.572	1.5187	2.1128	2.0998	1.9285	1.7719	1.1331	9.3378	8.169	8.3339	3.1486	3.3391	3.9636	2.5883	3.1049	2.9813	1.0857	1.256	1.3793	0.0105				0	0					0.1184
TEAD3	9.1729	6.9088	8.3611	3.4882	3.1886	3.7725	2.8691	2.7255	2.2956	2.1189	1.6674	1.6591	4.6645	4.6716	7.2801	5.0764	3.6514	1.9398	3.1507	3.0222	4.0365	2.594	3.3181	1.123	7.5533	7.0938	7.5328	2.434	2.6354	3.1042	1.9704	2.473	2.3446	0.8316	0.9621	1.0565	3.955	2.6552	4.0162	0.091	2.3271	1.5114	0.0779	0.9584	1.5991	0.1319	0.0907	0.1559
TEAD4	9.8183	11.051	9.8772	4.3968	3.9469	6.523	3.5641	4.7418	4.4625	2.4789	3.3439	3.383	4.4742	4.4368	6.4171	7.729	3.2788	3.6598	2.9839	2.2293	3.0571	1.9079	2.353	1.1211	10.725	13.0639	9.849	3.1235	3.3071	4.087	2.567	3.192	3.1507	1.0741	3.2376	1.8913	1.3708	1.4486	2.0406	1.2505	3.9341	1.2951	1.1204	1.1323	1.0855		0.1171	0.9119
TERF1		0.1512	0.213		0.0379	0.0919	0.082	0.1507	0.0247	0.0321			0.2651	0.4607	0.21	0.4264	0.1525	0.0322	0.305	0.0978	0.029		0.0385	0.083	0.0372		0.0333	0.0713	0.1489	0.2083	0.1051	0.1957	0.1001	0.0589	0.069	0.0657	0.2757	0.3745	0.2652	0.5431	1.2619	1.0002	0.3979	0.0908	0.6847	0.0569	0.046	0
TERF2	3.9284	4.3155	3.0694	5.0496	4.8727	7.0739	5.1718	5.3719	5.9029	3.0409	5.1732	3.5831	3.8501	4.5265	2.3778	3.6574	1.387	2.3027	2.3691	3.8409	2.7947	2.5779	2.1514	3.4905	7.1563	7.2719	7.746	9.7644	5.9606	7.287	6.4466	8.1408	8.1696	5.3853	5.5062	5.9123	8.3445	4.8942	4.8982	14.0968	12.2046	10.4618	9.2737	6.6954	10.8951	4.5676	1.9747	4.8661
TERF2IP	3.9045	5.0311	3.5731	4.002	6.2494	6.2576	4.5093	3.9507	3.8053	4.8228	3.3337	3.2202	2.9196	2.9765	2.7543	0.2958	1.6614	0.7473	2.2199	2.6541	2.6149	1.2288	1.8501	2.8521	4.4349	4.5058	4.0045	4.2151	6.0567	4.3903	2.0628	3.8828	3.8998	1.7421	1.6592	1.5696	1.5985	0.8523	0.4927	4.4364	11.2306	5.4262	2.0893	3.6323	2.2447	0.6337	0.5936	1.6117
TFAM	1355.64	1297.01	1198.51	653.313	348.293	347.102	834.508	558.087	711.053	516.395	498.176	407.394	377.226	391.41	353.322	199.946	218.564	180.047	197.119	240.578	224.504	184.035	140.594	107.405	839.79	801.301	586.046	288.986	337.328	414.619	480.605	552.283	492.653	297.857	273.486	283.438	483.572	578.341	520.519	49.0976	49.5123	44.0774	58.5845	59.7555	51.0814	40.4223	91.1938	36.7397
TFAP2A	105.293	109.731	112.354	66.7431	90.535	89.0524	123.415	101.337	138.731	24.4518	18.8717	26.3179	19.7814	18.5219	25.6116	13.0727	19.0851	14.437	13.7561	26.0863	24.9592	1.5085	2.1734	3.127	10.3334	16.9178	16.7744	10.7125	11.5272	13.1966	10.8871	13.5067	14.9914	1.7999	2.1905	3.1661	121.906	94.6836	97.917	15.6292	15.8938	20.6528	94.29	113.685	127.683	4.0009	1.4114	5.101
TFAP2B	34.2612	34.9154	37.7264	24.7772	30.7842	25.1383	44.582	52.8859	50.9935	11.631	10.2406	11.2747	5.9589	6.0469	8.5818	3.9988	5.2265	4.562	4.4756	7.6782	7.3281	0.564	0.987	0.9795	0.9667	3.5254	2.8299	4.5397	4.0292	3.0242	3.0527	5.9237	5.7513	0.5993	0.9389	0.8651	95.338	70.1128	70.4978	13.5741	10.9273	13.9076	75.3379	90.3031	104.348	3.2719	1.35	4.3837
TFAP2C	43.0029	43.9945	38.3562	29.0133	25.3552	27.0427	50.6127	41.7542	41.5004	9.0754	8.8234	7.3018	12.0699	12.4633	12.3662	9.33	10.0086	8.3069	11.0315	12.199	13.9784	1.1741	1.4068	2.8084	9.0182	11.2408	9.0949	8.2678	9.1213	8.6483	10.3405	9.4151	11.4011	2.2129	2.3209	1.8225	403.702	386.779	366.231	73.5277	70.2008	51.3578	458.578	524.097	604.091	17.9164	17.7958	14.4815
TFAP2D	7.3903	3.3434	3.8756	6.7605	3.7294	3.3397	6.7326	7.3106	4.8268	1.3291	1.247	1.0949	1.215	1.1768	1.3937	1.0007	1.0169	0.8948	1.0639	1.4559	1.4279	0.2594	0.2133	0.2394	0.9462	0.8272	0.8769	0.7194	0.6696	0.6026	0.9192	0.9612	0.9588	0.183	0.2166		0.2158	0.0339	0.2157	0.0772		0.0614	0.4197	0.3143	0.1415	0.0624
TFAP2E	19.1268	27.5788	31.0881	17.9192	16.8242	14.1394	28.0812	41.104	38.9805	5.978	8.0363	7.0323	4.8751	4.7468	5.5998	2.7983	4.0393	3.4882	3.313	3.9702	5.9498	0.2476	0.7049	1.024	1.0106	3.6856	0.9633	3.1586	2.8435	2.1409	2.9603	4.3926	4.1854	0.6265	0.9816	0.9044	81.2114	55.5525	62.478	12.3307	8.5901	9.6035	57.4436	74.4385	94.4038	2.6267	0.5649	3.7216
TFAP4	20.886	16.9486	26.0308	0.9576	0.7395	1.3059	3.9445	2.4073	1.6574	0.5932	0.3104	0.3531	17.1674	18.7464	19.5785	2.6412	0.3726	1.1474	0.4743	0.4771	0.2746	1.5276	0.1944	0.3178	13.9357	15.8754	17.8516			0.4826		0.1041	0.2763				12.0609	8.0215	10.1949		0.557	0.5317	0.9269	0.8268	0.2066	0		0.149
TFCP2	96.4279	74.1517	77.0823	114.459	141.188	141.612	82.0964	84.8856	71.7876	70.7961	111.748	94.2587	45.3622	28.7714	49.1472	68.7793	99.047	94.5679	45.4897	42.7881	38.4947	53.8821	66.1776	48.2884	38.9188	22.1643	15.8318	59.9402	41.7656	94.6962	22.1202	24.0759	20.3077	8.8036	12.4732	23.305	0.4516	0.5725	0.057	0.0737		1.0061	0.7215	0.7061	0.9074	0.0269		0.0497
TFCP2L1	13.9123	12.083	7.7979	21.6253	16.9226	21.4763	7.6324	9.851	9.5914	9.8172	12.0598	16.2492	2.51	2.5311	1.3903	3.9354	10.6761	9.4319	2.675	7.7414	7.0301	8.9673	8.2047	5.8441	2.4756	2.2945	1.6176	5.7812	4.5643	10.6563	2.0247	1.5962	1.4624	1.3804	2.278	2.0089
TFDP1	1.2956	1.2545	0.3146	0.1302		0.1853	0.1024	0.0699		0.3884		0.246	2.8603	2.4895	2.4564	0.6692	0.5519	1.5156	0.4311	0.2736	0.3342	0.5025	0.6069	0.529	8.0956	3.126	3.2931		0.3059	0	3.2887	3.9777	0				2.1137	1.993	3.3954	1.6998	0.41	1.7444	4.5762	4.3808	1.165	0.5261	0	1.4053
TFDP2	0.254	0.5741	0.2341	0.0077									0.3101	0.3274	0.296	0.0718	0.0494	0.0161		0.0227	0.048	0.0618	0.0605	0.0329	0.3976	0.3251	0.365			0	0		0				0.6015	0.1502	0.5643	0.4205	0	0.2025	0.3796	0.2003	0.2219	0.6039	0
TFE3	6.285	5.8671	5.0844	0.9856	0.9584	1.2268	1.9965	3.7567	2.7505	1.4243	0.9694	1.3835	1.6757	1.6938	1.775	0.3416		0.0914	0.0988	0.1356		0.0995	0.056	0.0482	14.239	13.3498	13.7772	0.0215	0.1642	0.0423	0.498	0.951	1.0337	0	0.0779	0.0457	0.5834	1.2029	1.2144	0
TFEB	7.1086	5.7718	9.9143	0.7863	0.9127	1.2618	3.0713	2.9525	1.9664	0.7007	0.8946	1.7798	1.5777	0.6966	2.0323	0.4606		0.1232		0.0889		0.1342	0.0755	0.065	2.6275	0.383	3.63						0.1275				0.5315	0.464	0.533
TFEC	2.6822	1.505	0.9689		0.2438	0.3091	1.0725	0.6434				0.4001	1.3346	0.3892	0.5533	0.5073									4.8991	3.6044	3.6196						0.2847
TGIF1	3.7642	2.5738	6.82	0.514	0.6346	1.0265	0.6001	0.2516	0.2298	0.2908	0.1655	0.0406	14.2047	6.662	4.9713	2.3703	1.686	1.2718	0.821	1.1066	0.9903	1.088	0.7328	0.231	4.4691	3.1364	3.5135	0.3633	0.5254	0.7415		0.3369	0.3281	0.1398	0.1415		1.9048	1.3805	1.2009	0.5416	0.5253	0.542	0.4412	0.7353	0.9223	0	0.2668	0.6809
TGIF2	4.9934	3.6074	4.7971	0.5483	0.2589	0.7293	0.457	0.646	0.4516	0.362	0.2919	0.3324	2.4951	4.2977	3.5951	1.1226	0.4503	0.7065	0.5282	1.3056	1.0472	1.098	0.9237	0.4217	1.7558	0.6675	0.8213		0.0412	0.2537		0.0322	0.0292				2.2169	2.0176	1.3517	0.5777	1.424	1.6617	1.0904	1.0556	1.5666	0.4971		0.7191
THRA	0.1383	0.3833	0.2073				0.1434						0.6968	0.7926	0.3156		0.3057	0.1077	0.252		0.1492		0.0668		0	0.0989	0.0469					0.0364
TLX1		0.2176	0.0797				0.1207
TLX2		0.1629	0.0597				0.0903
TLX3		0.4286	0.0547				0.0828
TOX				0.0754																																		0.0567	0.0692	0.1173			0.0882		0.0744	4.4909	4.6003	5.5792
TOX2	0.1336	0.1081	0.1154			0.0657	0.0665		0.0835			0.0847	0.7577	0.7801	0.163	0.371	0.2935	0.1995	0.3356	0.388	0.4738	0.4767		0.3473		0.0112	0.158		0.162	0.2033							0.6993	0.69	0.7642	1.0837	1.0523	1.3461	2.1051	0.7921	1.3178	0.6552	0.5826	1.6029
TOX3	0.1325	0.1072	0.1145	0.0712		0.0652	0.066		0.0828			0.084	0.7515	0.7736	0.1616	0.3679	0.2911	0.1979	0.3329	0.3848	0.4699	0.4728		0.3445			0.1567		0.1607	0.2016							0.6935	0.6843	0.7579	1.0748	1.0436	1.335	2.0877	0.7855	1.3069	4.8911	4.9225	6.8589
TOX4	2.3113	1.8585	0.8195	1.1931	1.0606	0.879	1.2807	1.0078	1.3471	1.4629	1.4678	1.3856	9.1799	8.9832	10.7356	4.7607	4.5961	3.6889	6.8188	5.0816	5.7873	8.1781	6.7641	2.6254	2.2328	1.2555	1.4289	0.8818	1.7222	2.6325	1.6039	1.8361	2.0135	0.9916	1.0529	1.3157	17.22	12.2961	14.1898	14.4342	13.8224	14.8147	16.5509	9.4502	16.1723	9.1935	9.3457	12.6696
TRERF1	0.0595	0.0971	0.1845	0.1449	0.0253		0.0094	0.0289		0.0206	0.1566	0.0793	0.4731	0.573	0.1686	0.2039	0.1522	0.2147	0.1194	0.0578	0.0437	2.8467	2.9336	0.5393	0.0425	0.0869	0.042	0.0147	0	0.0481	0.0431	0.0614	0.0297	0.0532	0.0779	0.3097	3.7912	0.6808	0.8697	1.171	0.9475	1.7574	0.9261	0.7674	1.3066	0.5567	0.7549	0.8626
TRPS1	2.6755	2.9997	4.391	0.7444	1.0659	1.0352	2.586	2.367	1.9534	4.2386	5.0609	4.602	7.9035	6.2965	6.7136	3.3541	4.4196	3.0634	5.5325	5.658	5.6395	9.263	9.3194	8.5021	0.6599	0.6092	0.8303	0.0378	0.0614	0.1392	0.1721	0.2793	0.3706	0.9561	0.8459	0.8565	12.678	17.7149	14.2346	15.2742	14.8085	19.3477	12.6834	8.2862	16.5806	14.5118	16.7123	15.2651
TSHZ2		0.6468			0.0134									0.0589			0
TTF1	1.088	2.0028	1.7065	0.2473	0.3663	0.8047	1.7959	0.7497	0.444	1.9755	1.5619	2.0261	0.9148	0.8194	0.8887	1.0465	1.1251	1.2912	1.275	1.9165	1.743	2.4354	2.1706	2.096	0.4564	0.1102	0.2253	0.1366	0.3682	0.8067	0.2045	0.4638	0.8565	0.4574	0.6673	0.9258	0.132	0.5191	1.4776	0.4355	0.8485	1.3905	2.9712	0.168	0.507	2.1595	0.1812	0.766
TULP1			0.0284																																										0
TWIST1	1.3669	1.7994	0.9551	0.3564	0.2466	0.0742	1.2068	0.7227	1.083	0.1806			0.1246	0.1241	0.2199				0.061	0.0664	0.0544				0		0.0179
TWIST2	1.8053	2.0755	1.2087	0.396	0.274	0.0825	1.7638	1.0475	1.3873	0.2007	0		0.1384	0.3206	0.4739				0.0678	0.1005	0.0604				0		0.0199
UBP1	52.5127	36.2906	35.6465	58.3779	54.4831	39.0138	50.7283	52.1338	46.7382	47.5582	64.0182	52.9749	19.3704	19.2552	23.623	23.3513	43.0212	38.8835	15.3419	22.891	22.8756	21.0095	24.0634	26.5966	51.9381	42.8788	32.9603	77.1137	77.2856	123.227	21.0324	29.5567	37.88	9.6174	14.9251	37.6747	4.1729	10.5137	5.7757	5.8807	12.004	14.2775	9.1765	5.3913	7.8768	4.0682	1.9417	1.6031
UBTF	56.6509	31.9682	36.5454	6.3513	5.3937	4.1728	80.835	51.5164	63.3752	156.761	156.297	158.39	62.3745	73.8128	48.5762	12.7494	19.4987	9.8106	61.1577	74.9582	83.4444	119.596	100.763	136.536	63.67	56.168	60.2341	4.6529	5.4264	4.5168	65.2848	57.7213	67.6114	132.915	125.323	216.701	66.0103	67.5638	65.0424	21.6031	23.2938	38.3749	63.1383	60.485	114.989	143.212	210.602	178.261
USF1	52.7346	33.7464	39.4782	0.6604			1.7938	1.5262	1.3999	0.8047	0.3803	0.3243	20.2831	22.3393	32.4561	0.1974	0.7685		0.4716				0.0914	0.1504	56.9311	56.313	54.3162				1.8743	1.565	1.5438		1.2363	1.1433	61.5461	43.4754	34.9721	4.5364	5.3278	4.4268	3.1562	2.6304	5.4246	3.1342		2.2289
USF2	33.4485	16.5164	26.1893	0.2856			2.6942	1.5462	1.4098	1.1018	0.5245	0.2347	20.41	32.5389	29.3684	2.9233	1.2235	2.6207	1.7976	1.2328	1.8308	1.9987		2.5121	48.0848	48.4211	45.6817		1.3374	0.3059	1.5205	0.4861	0.6111	0.1657			89.6272	54.1882	50.9518	5.9895	3.4818	3.8168	6.6033	6.1654	12.9634	7.7313	5.6297	5.3501
VDR	2.6935	4.0357	2.5148	2.0245	1.0262	1.2455	0.769	0.461	0.6604		0.1022		3.5766	4.25	8.6273	2.2376	7.0395	5.8574	1.9396	1.7333	1.2182	0.7769	0.9867	0.2662														0.1523			0.2751	0.1835			0.5255
VEZF1	13.8146	13.348	9.9665	2.0175	0.988	0.8838	2.1341	1.4436	1.2971	2.4565	1.6914	1.5594	5.947	5.6205	6.0354	0.8115	1.7967	1.4041	1.4343	1.7982	2.3849	2.1097	1.9455	2.3511	29.2677	25.7248	27.0425	3.2446	2.355	3.8858	3.6684	2.8864	2.7419	2.2606	3.122	4.6851	2.886	3.2253	2.619	2.8112	2.5393	5.805	2.4289	2.2843	2.1735	2.1717	1.3015	2.4468
WIZ	5.3775	5.823	7.0619	1.9126	2.0924	1.0758	2.6655	0.6551	2.0465	2.0886	1.5827	2.2465	13.0089	20.2835	12.5074	7.0311	8.749	4.1097	9.4041	5.0893	7.3006	5.269	7.4157	10.1301	4.0589	1.6134	2.6072	0.2234	0.1648	0.2792	0.2022	0.4184	0.3012	0.4533	0.352	0.7341	17.3897	13.6519	13.7914	17.5581	13.2607	13.1512	8.3042	5.7005	11.7407	5.188	3.4268	5.8931
XBP1		0.0157	0.1801																							0.3841											2.0317	7.4001	6.8628	0.4204	0.4392	0.4327	0.7322	1.0857	5.0355	9.2862	2.8213	7.147
YBX1	30.1303	26.9288	29.7919	62.5157	28.0635	41.092	30.5343	22.6775	23.3335	29.3795	23.4131	21.9965	37.572	36.5283	50.7132	62.2919	98.8072	111.6	42.9832	51.9233	61.6352	45.1922	59.933	34.4169	55.1169	45.2911	34.4628	68.3864	63.5116	103.985	50.2783	57.0935	55.8685	29.4012	28.923	37.7985	194.512	219.26	236.119	223.642	125.369	137.821	168.733	141.926	145.644	205.007	258.834	141.772
YBX2	10.4838	10.879	7.9942	19.7078	9.9926	11.8035	10.4157	7.0601	4.5082	11.7323	5.2051	5.1816	12.9907	15.6033	12.4814	29.6286	28.836	25.8595	11.0338	19.2147	19.8044	20.24	22.3448	10.508	20.5888	17.1972	10.1163	26.9351	25.0324	35.2152	19.7823	22.2681	17.3221	13.7882	11.2721	11.8002	68.5463	67.3803	67.8783	59.4194	19.8301	32.7516	51.2492	38.2337	42.4641	61.8357	58.9273	42.9374
YEATS4	0.6529	0.7306	0.6512	0.9792		0.6274	0.2011	0.0597	0.1208	0.4729			2.2569	1.9996	0.7383	3.3956	2.1166	0.4812	1.638	0.9206	1.1514	1.4958	1.3121	0.7374	0.2118	0.2837	0.1434	0.1544	0.3193		0.2159	0.1377	0.0257				3.8453	3.7224	3.8681	4.647	6.941	9.5049	2.997	3.5831	7.1408	1.2663	0	2.1766
YY1	104.928	119.409	105.724	27.0946	35.4338	36.6813	46.9217	44.7825	52.6865	34.6235	29.7017	20.8735	102.218	59.765	62.5178	31.2805	30.3226	21.7756	30.7296	28.5422	35.4615	19.1506	18.7249	21.7254	21.5438	16.9842	20.716	7.4316	8.1215	7.0331	6.05	8.2564	6.123	2.8187	2.3674	4.2471	47.8247	39.8884	38.9944	123.43	90.1455	70.3989	61.2167	43.8128	92.7342	32.9961	32.1837	37.5898
YY2	28.22	43.1058	41.1743	13.4494	10.6044	17.1101	26.616	19.9032	19.2085	13.9778	12.1519	7.9128	36.112	23.1123	29.5382	10.9561	8.6474	8.9398	11.0842	10.427	11.005	5.6056	4.6182	3.793	7.8061	7.7251	9.1149	2.6238	3.3648	2.887	2.8165	3.8413	1.6169	1.6198	0.857	2.1377	20.7841	14.5734	12.5392	51.9295	42.4972	13.6963	19.6509	14.6526	37.3057	14.3258	10.4439	15.783
ZBED1	2.0322	1.8221	2.5347	0.3882	2.0952	2.4161	0.8272	2.3554	2.5004	0.0556	0.1089	0.0686	0.0682	0.4811	0.3287	0.6638			0.0934	0.0405				0.0338	1.9079	0.0251		0.0109
ZBED4	0.0464	0.0429											0.0193	0.4022	0.0349	0.039							0.0212		0.0726	0.1194	0.0572												0.185			0.2647			0.0306
ZBTB11			0.0416							0.0834	0.3684	0.1357	0.1297	0.0205	0.039	0.183	0.0111	0.1362		0.0755		2.2348	0.8951	0.4275	0.0281	0.0436	0.0441							0.3171	0.1412	0.2322		0.0788	0.093	0.1236	0.1665	0.1308	0.1622	0.0591	0.083	0.1833	0.2101	0.1355
ZBTB17	3.6942	5.3151	5.2785	2.8151	5.2968	4.5457	1.9909	3.3068	3.724	2.0964	2.6747	2.2914	1.7679	1.5326	2.0013	0.8809	1.6785	1.2213	0.3853	0.4736	0.3645	0.2938	0.1912	0.0962	3.6846	3.6757	4.2844	1.8428	1.2514	2.217	1.542	1.4921	1.792	0.3898	0.7369	1.1898	0.0882	1.3225	0.6006	0.4485	0.1629	0.2818	0.0875	0.0626	1.4717	0.0519		0
ZBTB2	0.0767	0.4407	0.3344										0.8299		1.2892										1.113	0.5855	0.4359										0		0.8633	0.5322	1.6817	0.6894	0.1234	0.4465				0.1585
ZBTB20	3.2741	4.132	5.2575	3.1913	4.6209	4.0916	4.0686	3.3326	3.8598	2.7744	2.7947	2.1053	0.8925	1.0526	1.2911	1.4367	1.4385	1.4094	0.8904	0.5558	0.9456	1.4263	0.3494	0.3532	5.501	7.0841	6.9172	6.6218	5.5402	5.0051	5.4765	7.7448	6.091	2.5547	2.8192	3.9624
ZBTB24	0.1806	1.536	1.4612	1.2849		1.7724	1.3524			0.8044		0.2048	0.5911	0.086	0.0741	0.4132	0.2334			0.2283	0.0387				2.1612	0.7204	0.6298		1.4297	1.1782	0.0146		0.0345		0.0054		0.045	0.0986					0.1495	0.0697	0.1044
ZBTB38	0.0663	0.6445	0.5312	1.1882	0.7434	0.8821	16.7881	0.3348	0.7701	1.0036	0.1038	0.1266	0.287	0.3058	1.3039	2.82	2.8338	2.3814	1.8367	1.5585	1.5152	1.3316	1.3811	0.2601	1.8679	2.5946	1.5268	3.7121	5.0542	4.4524	4.3897	4.761	4.2009	1.9884	1.8505	1.7558	0.0183			0.3229	0.2073	0.138	0.2544	0.3191	0.2927	0.0436	0.0673	0.058
ZBTB40	0.2774	1.822	0.6509	3.4523	1.8013	2.3596	1.0227	0.2497	0.1701	2.1906	3.0912	2.6978	1.5885	1.2947	0.6807	2.7441	3.8991	4.9708	0.5059	0.3104	0.4663	2.6115	3.3482	3.8922	3.594	3.1543	2.1409	4.2049	4.5033	5.8904	2.2721	3.3166	2.8945	8.2401	8.8992	7.9722	0.2005	1.9726	0.2069	1.9556	3.7956	1.0217	0.4101	0.514	2.562	0.329	0.0444	0.274
ZBTB41	0.0563	0.1361	0.0835	0.0294													0.0167								1.3075	2.9058	1.6915	0.1516	0.3428	0.6832	0.0486	0.1018	0.0828	0.0613	0.0235	0.0508							0.0684
ZBTB43	0.2861	1.4819	0.4722		0.0537	0.0557	0.0849	0.5613	0.5159		0.0098		0.6188	0.4303	0.5165	0.3428			0.3384	0.1			0.0276		0.4902	0.4221	0.2955					0.0749						0.0777	0.0903	0.1227	0.4451	0.4213	0.2156	0.1769	0.0951
ZBTB44	0.1434	0.0613	0.5026	0.2447	0.0679		0.1631	0.4725		0.2681	0.2794	2.1164	0.4134		1.0054	2.1448	1.1716	2.0017	0.6321	0.5721	0.603	1.1445	1.0428	2.0138	1.8117	1.1071	1.4085	2.182	2.9386	2.7225	2.3344	1.38	1.9817	1.3939	1.5315	1.7754
ZBTB45	0.1064	1.1343	0.4154	0.6884	0.1535	0.0425	1.0676	0.7777	0.5912	0.6103	0.0995	0.5982				0.0985			0.085	0.0824				0.0663	3.3316	2.2977	2.3163	1.6599	2.3029	1.2017	4.0398	5.462	5.9475	1.6172	3.5311	2.7317							0.1321
ZBTB48	2.54	0.4596	1.9824	4.7178	1.2923	1.9284	2.552	1.1141	1.3191	1.1273	1.7243	1.9798	0.5872	1.309	0.6267	0.9546	1.4685	3.8654	2.1651	2.7923	3.4964	0.3971	4.2277	0.7862	3.4237	2.3538	2.8807	1.9277	5.5612	2.9427	4.5541	2.8571	3.1408	6.2201	2.5018	1.8478	0.692	1.2728	0.791	1.0299	0	8.788	0.0566	0.6624	0.9383	1.7861	0.5789	0.0964
ZBTB7A	13.3861	19.2168	14.1606	3.2627	2.2532	1.8374	0.3085	0.6321	0.3806	0.2452	0.6087	0.7117	11.0583	10.9192	12.3924	3.4223	2.6026	1.6798	1.714	0.5933	1.5845	1.6504	1.8615	1.4519	15.2128	12.61	11.43	0.2957	1.663	5.3855	0.7211	0.8611	1.1975	0.3355	0.2319		4.3065	3.7011	5.2878	9.9742	11.6041	11.2285	4.5943	4.5346	8.5389	2.2888	1.714	2.8568
ZBTB7B	14.893	11.1491	14.7449	4.9497	6.0619	13.9898	2.1224	3.0651	2.7079	0.1852	1.8053	0.3624	6.1705	7.2282	8.3845	1.1048	4.1195	3.3274	1.2149	1.884	1.2982	1.6217	0.4989	0.3625	6.5186	3.7886	4.4817	0.6308	1.3987	0.7521	0.2777	0.6227		0.0745	0.0714		3.091	3.497	6.0107	5.3191	10.7752	11.7583	3.0755	2.7367	3.7419	2.0402	1.5205	2.4874
ZBTB9	0.2225	0.7148	0.6018	0.1284	0.2453	0.118	1.1344	1.0442	1.2147				1.8478	0.8441	1.115	0.2896	0.6585	0.1688	1.912	1.2026	1.2227				6.1096	3.7462	4.1824	3.0686	2.6325	1.7867	5.263	5.9034	3.2292				0.9358	0.8493	1.0982	1.7779	0.9931	1.7193	0.5604	1.2714	1.1336	0.1214	0.069	0.0831
ZEB1	0.0917	0.0886	0.3251	0.0597	0.0629	0.0754	0.039	0.1558	0.1904	0.4395	0.4054	0.1138	1.9543	2.0211	1.6626	0.1182	0.1993	0.1033	0.324	0.0083	0.0833	0.7388	0.8449	0.2351	1.11	1.368	1.1616		0.0308	0.0751	0.2868		0.0869	0.1567	0.1444	0.2912						0.1999
ZEB2	0.0818	0.0575	0.3804	0.053	0.0559	0.067	0.0347	0.1384	0.1692	0.3905	0.3602	0.0821	0.2167	0.1702	0.1199	0.0877	0.1494	0.0721	0.2666		0.0625	0.5017	0.1005	0.0946	1.205	0.668	1.0576		0.0273	0.0861	0.2548		0.0772	0.3279	0.294	0.2878
ZFAT	0.0444	0.0881	0.0563	0.0072			0.0062						0.0157	0.0232	0.1178		0.0161			0.0952	0.1262	0.0053			0.4564	0.2839	0.3532	0.0217		0.107		0.0082			0.0131					0	0.0421	0.0446			0.0239
ZFHX3	4.0229	3.156	3.5583	7.6173	5.192	3.552	4.356	4.3651	4.091	4.6485	3.1638	3.5522	2.9464	2.3914	2.4216	3.5653	7.678	7.5251	3.5712	7.5631	7.6267	2.4392	6.9027	2.1854	2.4925	1.8426	2.0407	3.6456	4.4522	4.2075	3.3033	3.9621	4.2785	0.8086	0.9591	1.3474	0.6371	0.284	0.6856	3.4473	3.36	3.2033	1.5156	1.3511	1.4488	0.5078	0.3836	1.6203
ZFHX4	0.7206	0.251	0.4974	0.4705	0.7483	0.3642	0.5287	0.4051	0.4025	0.6828	0.4883	0.417	0.0598	0.503	0.5151	0.643	0.2144	0.1298	0.1814	0.2379	0.1757	0.0232	0.1997	0.0323	0.2492	0.2527	0.3764	0.5349	0.4955	0.5823	0.3771	0.4418	0.4595	0.1203	0.1574	0.1184	0.0551	0.0654	0.0492	0.2661	0.3256	0.134	0.1247	0.0339	0.1157	0.0709	0.1068	0.0839
ZFP1										0.0153							0.016								0.0376			0.0339	0.0616	0.0586
ZFP14										0.0008			0.0013	0.0003	0.0005	0.0015	0.001		0.0007				0.0011	0.0006								0.0151
ZFP2										0.0008			0.0005	0.0003									0.0002	0.0006
ZFP28										0.0004			0.0006	0.0001	0.0003	0.0007	0.0005		0.0006		0.0002	0.0004	0.0009	0.1121
ZFP3					0.0461	0.0574					0.0756	0.2759		0.0566	0.0478	0.0974	0.1962	0.065				0.0791	0.1075	0.7312					0.0424					0.4251	0.479	0.3374	0.1996			0.3659	0.1793	0.3488	0.2635	0	0.256	6.2052
ZFP37		0.0808	0.0425	0.0422	0.0218	0.0531	0.1328				0.0507	0.3092	0.0465				0.0429						0.0289		0.5355	0.5104	0.4487	0.189	0.2921	0.6662	0.1574	0.36	0.6142	0.0452	0.0965	0.0737
ZFP42	73.0733	94.7055	84.0116	17.2952	32.2145	32.9306	31.2683	29.1679	42.8321	27.2672	24.1683	15.7243	80.0239	42.9107	46.7985	20.5594	21.5504	16.9076	22.213	21.339	25.3814	14.642	13.2591	17.5923	12.5792	12.5957	18.3329	5.5143	4.628	5.2242	3.5226	4.6823	3.7537	1.5096	1.7202	3.5862	37.0094	30.8571	28.9294	100.274	76.7022	42.6339	46.4734	35.4711	75.4104	28.5384	27.1475	31.4529
ZFP64	0.5654	1.4768	1.3655	0.8532	0.6062	0.4034	1.2499	8.7245	9.4866	0.8349	9.6572	10.1676	1.7416	2.8	2.3768	0.7798	1.7578	2.3991	1.2001	2.9837	3.2065	1.8003	2.0522	0.8519	14.8991	11.9497	9.8407	9.2511	9.5997	7.0336	9.1933	12.641	11.1248	8.5929	7.6936	8.7251	0.2979	0.2233				0		0.3223	0.1523			0.2701
ZFP91		0.0424	0.1741	0.1364	0.1352	0.192	0.124		0.0448	0.6969	0.0769	0.1159	2.9515	0.8003	0.9024	0.416	0.9703	0.6958	0.5409	0.8921	0.6068	1.3615	1.9794	1.3875	0.1578	0.7079	0.4654	0.8565	0.6732	0.2866	0.2087	0.1831	0.3409	0.7807	0.8142	0.8839	0.0589	0.326	0.9911	0.5384	0.5464	0.5508	0.4817	0.5825	0.3359	0.6844	0.3272	0.2216
ZFX	2.6185	6.9065	5.3465	0.6948	0.7367	0.4883	3.218	2.4399	1.9359	0.5498	0.4664	0.5236	0.6362	0.7123	3.143	0.4198	0.5338	2.1233	0.2226	0.2671	0.7628	0.1618	0.0755	0.0067	20.7104	8.5592	8.6093	1.2761	1.5775	1.2746	3.4411	3.3084	2.7246	0.2696	0.5291	0.6415	3.9886	5.5306	3.7637	0.6568	0.6579	0.8251	0.4465	0.4167	1.2687		0.2497	0.2922
ZFY	2.3932	2.5897	2.7871	0.3912	0.6914	0.4105	0.9089	1.0565	0.8456	0.0958	0.3122	0.2177	0.5159	0.6367	1.1024	0.2944	0.5025	0.2601	0.2032	0.1539	0.2197	0.0345	0.0745	0.0066	11.6242	6.7076	6.8295	1.1833	1.0499	1.1721	2.5741	2.5057	2.3797	0.24	0.4927	0.5592	3.1132	3.7551	2.188	0.5917	0.6069	0.6673	0.4406	0.4112	0.6596		0.2464	0.2883
ZHX1	0.0721	0.2667	0.097	5.9545	3.2397	3.4712	1.1134	0.5822	0.5427				1.9423	1.0232	0.7124	9.8557	11.2277	11.771	4.6903	1.6989	2.1404			0				1.2475	1.4064	0.8408		0.0079					1.2077	2.0468	1.4704	6.5588	6.291	6.8513	3.132	1.5833	5.0068	1.0305	0.5195	1.1229
ZHX2	0.0911	0.1588	0.0977	1.1898	1.6723	1.6588	0.2827	0.208	0.3241				0.2938	0.0154	0.0707	2.0417	4.1433	3.2528	0.354	0.6241	0.5154				0.0459			2.9056	0.8531	0.4866	0.0159	0.0413	0.0475				16.8832	13.0167	8.9972	22.8713	22.8277	24.6843	13.1282	8.715	19.0297	10.867	9.4762	9.9891
ZHX3	0.0199	0.1106		0.0816	1.365	0.1741	0.0454	0.1634	0.264				0	0.1517	0.0485	0.6846	1.2687	1.159	0.476	0.111	0.6017							0.6725	1.0356	0.2641	0.0058	0.0177					3.6642	2.9484	1.1269	6.8747	5.726	7.3405	6.7844	4.4614	5.6576	1.6356	1.3573	3.6183
ZIC1				0.0556			0.0623	0.1652	0.1679		0.1519	0.1005	0.0924	0.1011	0.0486	0.0551		0.0166	0.0675	0.023	0.0321		0.0365				0.1596							0.1166	0.0866	0.0401
ZIC2	0.9808	0.3414	1.0198	0.0556	0.2698	0	0.735	0.5276	0.5109	0.5363	0.573	0.7443	0.722	0.3494	0.8246	0.221		0.3674	0.3906	0.3886	0.398	0.3188	0.1359	0.1968	1.7188	2.2439	2.4983	1.6386	1.3868	1.2659	1.6309	1.5892	0.7863	0.919	1.4371	1.3609	0.7474	0.7707	1.4022	0.8421	1.6341	1.3568	0.3101		0.7729
ZIC3				0.0593			0.0664	0.1762	0.1791		0.162	0.1072	0.0986	0.1079	0.0519	0.0587		0.0177	0.072	0.0245	0.0342		0.0389				0.1702							0.1244	0.0924	0.0428
ZIC5	0.3576	0.2836	0.3542	0.1911			0.2542	0.1391	0.1414		0.3586	0.306	0.3227	0.1976	0.2901	0.0464		0.014	0.0568	0.0623	0.0684		0.0307				0.1344							0.0982	0.0729	0.0338	0.1989	0.3393	0.3376			0.7112	0.1446					0.1362
ZIM3										0.0009			0.0005	0.0003									0.0002	0.0007
ZKSCAN1	0.0968	0.1758	0.1226		0.0669	0.0736			0.1256	0.2633	0.1817	0.5714	1.0939	1.205	0.6392	0.6132	0.6382	0.5769	0.2413	0.0459	0.3042	1.027	1.8697	1.0404	0.9898	0.9517	0.5846	0.1514	0.188	0.3115	0.0514	0.1001	0.1731	2.925	1.6256	2.2349	2.2693	1.6938	2.7276	4.488	3.843	4.5272	4.1376	2.4812	4.6461	4.1465	0.2187	0.868
ZKSCAN3			0.0435				0.0819	0.0651	0.0567	0.2387	0.1836	0.1901		0.0577	0.3992	0.0839			0.022	0.2543	0.0918	0.1466	0.1696	0.1532	0.0609	0.035							0.0321	0.0813	0.1744	0.0841		0.025		0.0502						0.1065	0.0688	0.045
ZKSCAN4	1.668	0.9231	1.1113	0.6611	0.5355	0.4783	1.0489	0.7537	0.8589	5.7218	5.1419	5.0404	3.4199	1.3889	1.2329	0.9127	1.12	0.4946	2.6548	1.3996	1.0716	5.5748	5.847	4.3112	0.2614	0.3607	0.3381	0.0308	0.056		0.0785	0.4287	0.2529	2.4447	2.1705	2.2085	0.1847	0.5146	0.9231	1.0352	0.8947	1.2833	0.5487	0.3041	0.4255	0.8897	1.7975	0.416
ZKSCAN5	0.0202	0.399	0.3106			0.0168	0.0353	0.0311	0.0331	0.0192	0.0485	0.0531							0.0003	0.0085	0.0103	0.0149	0.0108	0.005	0.4284	0.0016	0.0941		0.0904		0.1463	0.1591		0.1861	0.2382
ZNF107										0.0007	0.0026		0.0004	0.0038	0.0035	0.0053			0.0047	0.0037	0.003	0.0057	0.0061	0.0029				0.0006				0.0006
ZNF117										0.001			0.0005	0.0003									0.0002	0.0007
ZNF134		1.7248	0.1634		0.5168	0.6247				1.7162	0.0829															0.2551	0.0547	0.1495	0.0312							3.7558
ZNF135										0.0007			0.0004	0.0002									0.0002	0.0005
ZNF138										0.0019			0.0011	0.0006									0.0005	0.0014
ZNF141										0.0044	0.0045		0.0007	0.0276	0.0272	0.0093		0.0184	0.0216	0.0065	0.0259	0.0213	0.0107	0.005				0.001				0.0011	0.0198			0.0296	0.0098	0.0153	0.0198	0.0361	0		0.0145		0.0222	0.0078	0.0241	0.007
ZNF142		0.0099	0.0081																					0.0075	0.1822	0.1984	0.2974			0.0162		0.0318	0.029
ZNF143	1.4004	15.102	8.6886	0.0848	0.2339	0.4291	0.0435		0.0615	0.4085	0.4212	0.0806	1.28	1.1436	1.379	0.4064	1.6164	0.855	2.6273	1.6693	0.8875	1.086	2.2	1.364	1.9961	0.349	1.7746			0.7067							8.4122	10.0123	9.1021	2.882	10.3864	5.9689	9.313	9.9644	13.3466	8.7493	0.6927	8.9111
ZNF146	1.1003	1.7304	1.9449	0.8834	1.3389	1.5247	0.4265	0.1705	0.369	3.9287	2.4563	1.6948	2.1903	3.1598	2.1836	2.5515	3.2592	1.788	1.0229	1.1597	0.7291	1.9255	2.9797	3.2979	7.5231	3.161	4.2354	1.9062	1.5121	3.7625	1.5388	1.1394	1.9482	3.1644	3.6711	4.6815	2.4002	1.8052	1.3051	4.6085	3.5027	3.2003	2.3357	1.6327	2.2002	1.3098	0.7551	1.5975
ZNF148	66.9603	65.9504	52.7998	3.584	2.242	3.4015	2.1729	1.1803	1.6313	3.7349	3.5814	2.0483	20.9963	20.7522	21.1242	3.6365	3.6522	2.2399	1.9366	1.4733	2.0596	2.6384	1.5134	3.0669	33.4892	29.5198	31.0398	1.8291	1.8624	2.8355	0.7888	1.0729	0.4499	1.9214	1.1768	1.6358	20.6594	13.3234	14.1114	14.4349	10.5898	18.5151	6.7522	5.6419	17.3412	4.3924	3.3682	6.2488
ZNF155					2.7739		3.0787				0.7053
ZNF16											0.1002	0.0851			0.0215		0.0056		0.0003		0.0002	0.1261	0.3123	0.1591		0.2797	0.0602							0.1752	0.5472	0.5997	0.2933	0.4899	0.1059						0.0549	12.0597	11.6302	12.1783
ZNF160										0.0006			0.0003	0.0002					0.0003		0.0002	0.0006	0.0006	0.0004														0.004					0.0021				0.0056	0.0048
ZNF174		0.041	0.1275	0.0313			0.026						0.0502		0.0854	0.012	0.0128	0.0522						0.0308	0.0565	0.061	0.1078									0.0547			0.2458	0.0538
ZNF175										0.0005			0.0003	0.0002									0.0001	0.0004
ZNF18										0.0009			0.0005	0.0003					0.0005		0.0003	0.0008	0.0009	0.0007	0.0483		0.0598			0.0712	0.0879	0.0759		0.0447	0.1182	0.0823							0
ZNF181										0.0007			0.0004	0.0002				0.0157					0.0002	0.0005
ZNF182	0.0341	0.0244	0.0666	0.0068	0.0085	0.0483	0.0341	0.0733	0.0207		0.055	0.1204	0.0067		0.0084	0.0145		0.0166	0.0084	0.0046	0.0112	0.0137	0.0062		0.3672	0.4094	0.103	0.6492	0.6129	0.5542	0.1886	0.575	0.4534	0.0556	0.0939	0.0679
ZNF184										0.0005			0.012	0.0002									0.0001	0.0004
ZNF189		0.018	0.0136							0.0006			0.0003	0.0002				0.0594		0.0743			0.0002	0.0005	0.2169	0.4573	0.3256	0.0274	0.6414	0.1291	0.2328	0.1207	0.1945	0.2889	0.3187	1.6341									0.7634	0.0966	0.17
ZNF195										0.0031			0.0004	0.0165	0.0164	0.0059		0.0144	0.0105		0.0161	0.0088	0.0002	0.0005									0.0155			0.0232	0.0077	0.012	0.0155	0.0282	0		0.0113		0.0174	0.0061	0.0188	0.0055
ZNF197										0.0005			0.0003	0.0002									0.0001	0.0004
ZNF205					0.0079																0.0571		0.0717				0.021	0.01	0.04	0.0124	0.029			0.0447	0.0695					0.0594		0.1244				0.0898
ZNF207	1.0593	3.243	1.0991		0.2863	0.3403	0.1891	0.4286	0.7333	2.7897	0.4388	0.3862	3.572	6.5952	3.5634	8.7255	2.7932	3.186	5.0399	2.8786	3.5788	6.333	7.1976	3.5254	1.7186	2.491	0.7906	0.7242	3.6343	0.4262	1.7996	1.5557	1.6244	3.2146	0.3235	0.6603	41.1643	24.4936	26.6154	4.7595	12.1808	21.936	33.772	22.5799	21.3769	23.4917	20.7563	31.3831
ZNF208										0.0005			0.0003	0.0002							0.0018		0.0001	0.0004	0.0215											0.0119
ZNF211											0.0186				0.012		0.0063					0.0265												0.0412		0.0578
ZNF212		0		0.2407	0.1327	0.1223	0.0075	0.2945		0			0.0037	0	0.0038	0.0036	0.0101	0.0055	0.0098	0.0062	0.0057	0.0109	0.0074	0.0089	0.0839	0.088	0.0794	0.014	0.0127	0.0556	0.0188	0.0354	0.0906	0.0034	0.0131		0.0157		0	0.0655	0	0	0	0	0	0		0
ZNF213									0.0274										0.803	0.695	1.7423				0.5319		0.1561				0.9063	1.4925	2.0714
ZNF219	0.0661		0.0787	0.0702	0.1515	0.957	0.0326	0.0742		0.1764	0.0951	0.2287													0				0.0155		0.0041			0.008		0.0167						0
ZNF22										0.002			0.0011	0.0007									0.0005	0.0015
ZNF224										0.0006			0.0003	0.0002					0.0003		0.0002	0.0006	0.0006	0.0004
ZNF232						0.0268	0.0562																		0.1599		0.1498		0.1439		0.233	0.2534		0.285	0.3368	0.0111
ZNF233										0.0005			0.0003	0.0002					0.0003		0.0002	0.0005	0.0006	0.0004
ZNF235										0.0005			0.0003	0.0002					0.0003		0.0002	0.0005	0.0006	0.0004
ZNF236	0.0354	0.1549	0.0138	0.4093	0.0264	0.1637	0.1549	0.2477	0.2886	0.1751	0.2023	0.293	0.0002	0.0001	0.0121			0.0256		0.1866			0.0557	0.0388	0.1902	0.479	0.4946	0.1843	0.4474	1.2983	0.3237	0.24	0.6687	0.4209	0.267	0.1404		0.0253	0.2913	0	0.0466		0		0
ZNF24	3.7031	4.7634	3.0431	1.7126	1.3747	1.3219	10.875	13.8336	10.2111	25.6182	26.3851	23.5052	11.0341	6.5584	4.3261	1.9534	6.0211	4.1839	11.6433	13.2171	13.0121	32.912	36.3038	19.0038	11.2925	5.6418	5.1589	2.1222	1.7573	2.5246	23.1245	29.0955	19.9503	43.1805	45.9745	33.1553	3.4274	3.5689	1.9555	5.3181	4.3842	3.4315	2.7386	2.9089	7.3244	38.921	59.1277	39.3086
ZNF248		0.0147	0.0132	0.0081			0.0224	0.0209	0.0199		0.0109	0.0055	0.0079		0.01	0.0171		0.0197	0.0099	0.0055	0.0132	0.0162	0.0074		0.0156						0.0265	0.0122		0.0098	0.0126
ZNF250			0.0245	0.0281		0.032	0.0202			0.1721	0.281	0.1024										0.0176			0.0387					0.0309			0.036	0.1636
ZNF251											0.0018			0.0025	0.0024	0.0037			0.0033	0.0026	0.0021	0.004	0.0041	0.0016				0.0004				0.0004									3.2413
ZNF253										0.0029			0.0004	0.0139	0.0137			0.012	0.0087		0.0135	0.0073	0.0002	0.0006									0.013			0.0194	0.0064	0.01	0.0129	0.0236	0		0.0095		0.0145	0.0051	0.0157	0.0046
ZNF254										0.0007	0.0028		0.0004	0.0041	0.0037	0.0057			0.005	0.004	0.0032	0.0061	0.0065	0.0031				0.0006				0.0007
ZNF257										0.0032	0.0034		0.0005	0.0204	0.0201	0.0069		0.0136	0.016	0.0048	0.0191	0.0157	0.0079	0.0037				0.0008				0.0008	0.0147			0.0219	0.0073	0.0113	0.0146	0.0267	0	0.9956	0.0107		0.0164	0.0058	0.0178	0.0052
ZNF26									0.005																0.0129	0.0226	0.0164		0.0149	0.0276	0.0313		0.0476	0.0082	0.0083
ZNF260						0.0252							0.001	0.0803	0.0648	0.1178	0.0013	0.1614	0.0009			0.0948	0.0011	0.0094	0.3293	0.3126	0.3145	4.9192	0.1483	3.395	0.1032	0.1553	0.1396	0.2135	0.2208	0.2735				0.0213				0
ZNF263												0.0092													0.0848	0.3011	0.2768	0.5012	0.1955	0.0441	0.1836	2.3818	2.7359	0.3279	0.6695	0.6484
ZNF266										0.0007			0.0004	0.0002									0.0002	0.0006
ZNF267										0.0005			0.3045	0.0125					0.0003		0.0002	0.0276	0.0006	0.0089										0.0186
ZNF268		0.0084	0.0076	0.0046			0.0128	0.0119	0.014		0.0062	0.0031	0.0045		0.0057	0.0098		0.0113	0.0057	0.0031	0.0076	0.0092	0.0042		0.0158	0.012	0.0087		0.0079	0.0147	0.0318	0.007	0.0253	0.0536	0.0635
ZNF273										0.0007	0.0029		0.0004	0.0043	0.0039	0.0059			0.0056	0.0041	0.0036	0.007	0.0074	0.0032				0.0006				0.0007
ZNF275							0.0294								0.2278	0.2172	0.097		0.0243	0.242	0.3919		0.2727		0.3038				0.0066		0.3556	0.4395	0.8787									0
ZNF276		0.0524	0.0321					0.0829	0.1064	0.2463	0.4468	0.3596	0.7319	0.1736	0.3194	0.5872	0.7413	0.4535	0.2006	0.2517	0.4962	1.0623	1.094	2.1181								0.0662	0.1238	0.6143	0.5577	1.1492	0.2025			0.1547	0.0813	0.82			0	0.2789	0	0
ZNF28							0.0029	0.0022		0.0062			0.0003	0.01	0.0099	0.003	0.0025	0.0087	0.0094		0.01	0.0058	0.0036	0.004									0.0094			0.014	0.0046	0.011	0.0093	0.017	0		0.0088		0.0105	0.0037	0.0167	0.0078
ZNF280A											0.1889	0.0967										0.0503	0		0.1267		0.0851		0.0689		0			0.0379	0.0313	0
ZNF280C			0.0489	0.0914	0.0767	0.0421	0.1384	0.1098	0.1744	0.0474	0.0441	0.0198	0.6495	0	0.2868	0.2786	0.6415	0.4806	0.3899	0.7006	0.5022	0.267	0.2088	0.2704
ZNF281	0.8289	1.0074	1.1676	0.6273	0.2941	0.4598	0.0737	0.3004	0.2037	0.182	0.3563	0.3322	0.8235	1.8744	1.2715	0.296	0.2164	0.4346	0.1989	0.292	0.3244	0.4614	0.3791	0.0929	6.2288	5.4341	5.9719	1.4529	2.1584	2.3792	1.4089	2.4686	1.5173	1.5535	1.5136	1.473	0.0925		0.053	0.1568		0.3294	0	0.1269	0	0.0753
ZNF282		0		0.0052		0.0133	0.0051			0			0.0025	0	0.0026	0.0024	0.0068	0.0037	0.0066	0.0042	0.0039	0.0074	0.005	0.006	0.2154	0.1657	0.0808	0.0094	0.0086		0.0945	0.2051	0.1657	0.0346	0.0433		0.0106		0.0349	0.4296	0	0	0.5927	0.0901	0.1069	0		0
ZNF284										0.0007			0.0004	0.0002									0.0002	0.0005
ZNF286A					0.0051	0.0369				0.0019				0.0126	0.0128			0.0112	0.0081		0.0125	0.0068			0.2638	0.0398	0.0326	0.1354	0.0542	0.1282		0.0451	0.0656	0.1122	0.0245	0.2182	0.006	0.0093	0.012	0.0219	0		0.0088		0.0135	0.0047	0.0146	0.0043
ZNF287										0.0006			0.0003	0.0002									0.0002	0.0005
ZNF292	0		0.0052					0.002		0.0066	0.0099														0.1315	0.2539	0.2531	0.0738	0.1254	0.0516	0.0692	0.0441	0.0896	0.1762	0.1745	0.1544						0.1015
ZNF30										0.0019			0.0007	0.0122	0.0128	0.0012	0.0008	0.0108	0.0084		0.0121	0.0066	0.0007										0.0116			0.0174	0.0058	0.009	0.0116	0.0211	0		0.0085		0.013	0.0046	0.0141	0.0041
ZNF300									0.0037	0.0005			0.0003	0.0002									0.0001	0.0004	0.0096	0.0167	0.0121		0.011	0.0205	0.0232		0.0353	0.0668	0.0785
ZNF311										0.0006			0.0003	0.0002									0.0002	0.0005		0.1585	0.1617
ZNF319	0.0992	0.3922	0.4569	0.7934	0.7269	0.3379	0.7052	0.4747	0.3863	0.0512	0.0489	0.0397	0.0199	0.0859		0.1412	0.4283	0.0659	0.0005		0.0003	0.0008	0.0009	0.0006	3.2871	0.3424	1.5128	0.0928	0.5238	1.7432	0.1544		1.249			0.0565
ZNF32								0.1148	0.1756																0.2124	0.1775	0.1979	0.1087	0.1965	0.1979	0.2107	0.2003	0.1878	0.2239	0.2244
ZNF320								0.0089	0.0067	0.0031	0.0144	0.01	0.0133	0.0195	0.0192	0.0066	0.0151	0.013	0.0153	0.0153	0.0183	0.0151	0.0076	0.0036				0.0007				0.0008	0.0141			0.021	0.007	0.0165	0.014	0.0256	0		0.0132		0.0157	0.0055	0.025	0.0117
ZNF324										0.0709									0								0.0103							0.024	0.0067	0.018
ZNF331										0.0011			0.0016	0.0004	0.0007	0.0018	0.0013		0.0009				0.0014	0.0008
ZNF333										0.0015				0.0098	0.0099			0.0087	0.0063		0.0098	0.0053											0.0094			0.014	0.0046	0.0072	0.0093	0.017	0		0.0068		0.0105	0.0037	0.0114	0.0033
ZNF334		0.0118						0.0157				0.01													0.0147						0.0378
ZNF335	0.0539	0.0622											0.0835	0.1265	0.0569	0.0471								0.0313	0.1837	0.0882	0.1271															0.0737				0.0246
ZNF33A		0.0101	0.0091	0.0055			0.0154	0.0143	0.0137		0.0075	0.0038	0.0054		0.0069	0.0118	0.0313	0.0341	0.0068	0.0207	0.0091	0.0111	0.0084	0.0041	0.025	0.0052	0.0063	0.0074	0.0071	0.0112	0.0182	0.0084		0.0068	0.0087
ZNF33B		0.0102	0.0092	0.0056			0.0157	0.0146	0.0139		0.0076	0.0038	0.0055		0.007	0.012		0.0137	0.0069	0.0038	0.0092	0.0113	0.0086		0.0153						0.0185	0.0085		0.0069	0.0088
ZNF34										0.0008			0.0004	0.0003									0.0002	0.0006
ZNF347										0.002			0.0003	0.0097	0.0097			0.0085	0.0061		0.0095	0.0052	0.0001	0.0004									0.0091			0.0136	0.0045	0.007	0.0091	0.0166	0		0.0066		0.0102	0.0036	0.0111	0.0032
ZNF35	0.0419												0.3796	0.0153								0.0339												0.0232		0.0434
ZNF354A										0.0018				0.0118	0.0119			0.0104	0.0076		0.0117	0.0064											0.0112			0.2681	0.0056	0.0087	0.0112	0.0204	0		0.0082		0.0126	0.0044	0.0136	0.004
ZNF354B										0.0018				0.0118	0.0119			0.0104	0.0076		0.0117	0.0064											0.0112			0.0168	0.0056	0.0087	0.0112	0.0204	0		0.0082		0.0126	0.0044	0.0136	0.004
ZNF354C										0.0007			0.0004	0.0002									0.0002	0.0005
ZNF358						0.0689				0.1909	0.068	4.8988				0.0349					0.027	0.1584	0.3215	0.1874									0.0456	0.8826	0.4715	1.0049					0
ZNF362	2.4511	0.6007	1.2074	4.712	5.2676	5.0233	4.1629	2.9893	3.5618	2.8883	2.6605	1.0303				1.3029	1.3003	1.0723		0.1757	0.1814	0.1684	0.1403		3.3353	4.4174	2.5294	9.1709	8.4343	10.042	3.3025	5.9663	6.7242	2.0419	3.1042	4.07	0.1184	0.1934	0.0644	1.076	3.9825	0.5853	0.4134	0.1343	2.2797	0.2853		0.0613
ZNF366				0.0148						0.014															0.0683	0.0307	0.0846	0.0619		0.0146			0.01
ZNF367	0.5887	1.5442	1.4988	2.9925	2.0031	2.1062	1.734	2.0478	1.7361	1.3583	0.6419	1.2108							0.114													0.208						0.0652		0.1419	0.1328	0.1814			0.0446
ZNF37A				0.0098	0.0239																		0.0055		0.007
ZNF382							0.0168																												0.0144
ZNF384	5.2784	3.4991	3.382	12.3179	17.0901	7.2088	8.5401	5.6555	5.5797	8.0658	4.1677	2.0015	1.2458	0.5379	1.2332	12.9746	10.2849	8.4131	1.908	1.2997	2.3618	1.3739	1.9683	1.4561	17.4019	17.3365	10.9545	45.4451	37.1374	37.0135	16.366	19.5774	25.0993	10.6466	16.562	18.5081	1.4857	1.1268	0.7967	10.5751	11.922	8.4658	2.7998	1.8777	6.6868	3.481	4.5184	2.6202
ZNF394										0.0007			0.0004	0.0002									0.0002	0.0005
ZNF397										0.0007			0.0004	0.0002									0.0002	0.0005	0.3237	0.0946	0.1012	0.1162	0.1018	0.1489	0.2297	0.3166	0.3192	0.2842	0.3916	0.1726											0	0.0397
ZNF398		0		0.0074		0.019	0.0072	0.0739	0.074	0		0.0851	0.0036	0	0.0037	0.0034	0.0097	0.0053	0.0094	0.0059	0.0055	0.0105	0.0071	0.0086	0.4408	0.2058	0.9886	0.0134	0.0122		0.7896	1.1733	1.1105	0.8776	1.0627	0.268	0.0151		0	0	0	0	0	0	0.087	0		0
ZNF415										0.0031			0.0005	0.015	0.0149			0.013	0.01		0.0149	0.0087	0.0009	0.0006									0.0141			0.021	0.007	0.0109	0.014	0.0256	0		0.0102		0.0157	0.0055	0.017	0.005
ZNF420										0.0009			0.0014	0.0003	0.0006	0.0016	0.0011		0.0007				0.0012	0.0007
ZNF429										0.0007			0.0004	0.0002									0.0002	0.0005
ZNF43										0.0007	0.0027		0.0004	0.004	0.0036	0.0055			0.0049	0.0039	0.0031	0.006	0.0064	0.003				0.0006				0.0007
ZNF430										0.0007	0.0025		0.0004	0.0037	0.0034	0.0051			0.0045	0.0036	0.0029	0.0055	0.0059	0.0028				0.0006				0.0006
ZNF431										0.0007	0.0027		0.0004	0.004	0.0036	0.0055			0.0048	0.0038	0.0031	0.0059	0.0063	0.003				0.0006				0.0007
ZNF432		0.0142	0.0128	0.0078			0.0217	0.044	0.0441		0.0105	0.0053	0.0077		0.0097	0.0166		0.019	0.0096	0.0053	0.0128	0.0156	0.0071		0.0151						0.0257	0.0118		0.0095	0.0122
ZNF436										0.015	0.0072																				0.0145	0.0199		0.0431	0.1044	0.1177
ZNF438				0.0808		0.0874										0.2424																								0.4905					0.5527
ZNF444	3.7127	2.8131	2.6159	0.1797	0.1954	0.4456	0.635	1.1557	1.2611	0.9217	1.0437	0.7205	0.0279	0.1449	0.2365		0.1157		0.0999	0.0831			0.1027	0.1091	22.4154	11.4039	9.8555	7.9793	4.0476	2.5718	2.8419	7.439	2.9592	2.9319	1.6677	8.571		0.4739	0.2012	0.2512	0	0.3064			0.4019		0.885
ZNF445										0.001				0.0068	0.0069		0.0104	0.006	0.0046		0.0069	0.004	0.0126										0.0065			0.0097	0.0032	0.005	0.0065	0.0118	0		0.0047		0.0073	0.0025	0.0079	0.0023
ZNF446		0.0173		0			0.0995			0.3779	0.0658		0.0497			0.0536		0.0409	0.0357	0.0335	0.6153	0.072		0.2296	1.469	1.9522	1.9458	0.7254	2.054	1.9351	7.99	4.8415	3.7284	6.1116	6.1159	2.3547					0					0.4391	1.7595	1.8501
ZNF449										0.001			0.0005	0.0003									0.0002	0.0007	0.4908	0.342	0.2846	0.0882	0					0.0563	0.0814	0.0878
ZNF45										0.0006			0.0003	0.0002					0.0003		0.0002	0.0005	0.0006	0.0004
ZNF451	0.0883	0.1124	0.1169	0.2371	0.7667	0.6264	0.172	0.1352	0.1277	0.0636	0.0762	0.1142	0.2738	0.1364	0.085	0.2999	0.1241	0.0833	0.0974	0.0476	0.0952	0.1046	0.0388	0.1084	0.0265		0.0073															0.072
ZNF454										0.0008			0.0013	0.0003	0.0005	0.0015	0.001		0.0007				0.0011	0.0006
ZNF462	0.1353	0.3058	0.5299	0.0031	0.0135	0.111	0.0645	0.0101	0.0155	0.2157	0.0798	0.0509	0.6321	0.7696	0.5951	0.1435	0.2887	0.2298	0.1885	0.4816	0.411	0.8435	1.1461	0.7362	1.6797	1.3388	1.3164	0.0646	0.0402	0.0584	0.4064	0.5503	0.7039	1.3852	1.2901	2.4531				0.0071	0.0057
ZNF468							0.004	0.0055		0.0103			0.0004	0.0247	0.0247	0.0041	0.0035	0.0217	0.02		0.0246	0.0139	0.005	0.0055									0.0233			0.0349	0.0116	0.0274	0.0233	0.0425	0		0.022		0.0262	0.0092	0.0416	0.0195
ZNF471										0.0006			0.0009	0.0002	0.0004	0.001	0.0007		0.0005				0.0007	0.0004
ZNF479										0.0029	0.003		0.0004	0.018	0.0178	0.0061		0.012	0.0141	0.0043	0.0169	0.0139	0.007	0.0033				0.0007				0.0007	0.013			0.0194	0.0064	0.01	0.0129	0.0236	0		0.0095		0.0145	0.0051	0.0157	0.0046
ZNF480										0.0032			0.0005	0.0157	0.0155			0.0136	0.0099		0.0153	0.0083	0.0002	0.0007	0.0277								0.0147			0.044	0.0073	0.0113	0.0146	0.0267	0		0.0107		0.0164	0.0058	0.0178	0.0052
ZNF483										0.0005			0.0003	0.0002									0.0001	0.0004
ZNF484										0.0005			0.0003	0.0002									0.0001	0.0003
ZNF486										0.0031	0.0032		0.0005	0.0195	0.0192	0.0066		0.013	0.0153	0.0046	0.0183	0.0151	0.0076	0.0036				0.0007				0.0008	0.0141			0.021	0.007	0.0109	0.014	0.0256	0		0.0102		0.0157	0.0055	0.017	0.005
ZNF492			0.0263							0.0009	0.0034		0.0005	0.005	0.0045	0.0069			0.0061	0.0048	0.0039	0.0074	0.0079	0.0037				0.0008				0.0008
ZNF493										0.0007	0.0027		0.0004	0.0039	0.0036	0.0054			0.0048	0.0038	0.003	0.0059	0.0063	0.003				0.0006				0.0007
ZNF501										0.0016			0.0009	0.0005									0.0004	0.0012
ZNF502										0.0007			0.0004	0.0002									0.0002	0.0005																	0.2048
ZNF506										0.0035	0.0037		0.0005	0.0224	0.022	0.0076		0.0149	0.0176	0.0053	0.021	0.0173	0.0087	0.0041				0.0008				0.0009	0.0161			0.0241	0.008	0.0124	0.0161	0.0293	0		0.0117		0.018	0.0063	0.0195	0.0057
ZNF512	1.1433	0.8039	1.5366	1.2661	1.4625	1.6494	1.047	0.8619	1.2382	1.3081	0.8259	0.8247	0.1781	0.2007	0.1195	0.4547	0.3055	1.4254				0.1466	0.1431	0.1765	9.3988	7.839	10.6173	8.2004	6.9095	7.7007	7.5385	8.6442	5.5358	8.0622	8.2344	8.2349	0.1143	0.4189	0.2274	0.1281	0.5349	0.6053	0.5007		0.1697	0.0639		0.6635
ZNF512B	4.6181	6.0644	4.279	5.9948	4.0243	4.6286	5.8089	3.3418	2.2434	2.5414	2.7372	2.2169	1.7387	2.2303	2.7531	3.025	6.0839	4.6086	1.4552	1.6334	2.8662	1.0767	3.6508	3.6939	7.6693	5.0835	6.9104	5.4847	7.9147	4.5296	3.9898	7.6786	4.6967	1.9853	1.7657	4.8334	1.8227	1.5303	1.7777	4.8587	3.9063	5.3001	1.8811	1.4939	3.0146	1.5077	0.3706	1.4069
ZNF516		0.0069													0.003	0.0029									0.047	0.0524				0.0156							0.364	0.2874	0.3008	1.0658	0.3602	0.6424	0.5415	0.2116	0.411	0.1738	0	0.1857
ZNF519	0.0348	0.6862	0.5343					0.0534	0.0569	0.036	0.0834	0.0913	0.0004	0.0144	0.0143			0.0125	0.0091	0.0147	0.0315	0.0325	0.0181	0.0092	0.5641	0.0028							0.0135	0.0122	0.0461	0.0202	0.0067	0.0104	0.0135	0.0245	0		0.0098		0.0151	0.0053	0.0164	0.0048
ZNF524	1.0643	1.8276	0.6628	0.3816				0.4038	0.1832																2.8264	1.4221	2.6516					0.2516	0.2807						0.5422
ZNF528										0.0027			0.0004	0.0129	0.0128			0.0112	0.0081		0.0125	0.0068	0.0002	0.0069	0.0156	0.0081	0.0099	0.0116	0.0111	0.0174			0.012			0.018	0.006	0.0093	0.012	0.0219	0		0.0088		0.0135	0.0047	0.0146	0.0043
ZNF529										0.0009			0.0013	0.0003	0.0005	0.0015	0.001		0.0007				0.0011	0.0007
ZNF530											0.019				0.0123		0.0065					0.027												0.0421		0.0589
ZNF532		0.0262	0.1036		0.017	0.141	0.0159	0.006		6.0234	0.0178	0.0472	0.0937	0.0194	0.5355	0.1612	0.8288	1.0653	0.1037	0.0289	0.0546	3.1362	0.8352	4.0292	1.0686	1.0639	0.5877	0.5133	0.6487	1.3194	0.041	0.0221	0.0841	1.9165	1.5219	1.4647
ZNF534										0.0023			0.0003	0.0111	0.011			0.0096	0.0074		0.011	0.0065	0.0007	0.0005									0.0104			0.0155	0.0051	0.008	0.0103	0.0189	0		0.0076		0.0116	0.0041	0.0126	0.0037
ZNF536										0.0003			0.0002	0.0001	0.0032	0.003							0.0001	0.0002						0.0049							0.1997			0.2814		0.382						0.1153
ZNF540										0.0008			0.0012	0.0003	0.0005	0.0014	0.0009		0.0006				0.001	0.0006
ZNF546										0.0005			0.0007	0.0002	0.0003	0.0008	0.0006		0.0004				0.0006	0.0004
ZNF547											0.0369				0.0238		0.0126					0.0525												0.0817		0.1144
ZNF554										0.0007			0.0004	0.0002									0.0002	0.0005															0.0881
ZNF557										0.0008			0.0005	0.0158			0.0187	0.0148					0.0002	0.0006				0.0117	0.365		0.2966			0.0249
ZNF560										0.0006			0.0003	0.0002									0.0001	0.0004
ZNF564				0.6141										0.7445		0.272																	0.1363
ZNF568	0.3256		0.1501					0.0229	0.0248	0.0006			0.001	0.0002	0.0004	0.0011	0.0984		0.0005				0.0008	0.0005											0.3833
ZNF570										0.0007			0.0011	0.0002	0.0005	0.0013	0.0009		0.0006				0.001	0.0006
ZNF571										0.0007			0.0011	0.0002	0.0005	0.0013	0.0009		0.0006				0.001	0.0006
ZNF572	0.4413																																															0
ZNF573										0.0018				0.0118	0.0119			0.0104	0.008		0.012	0.0071	0.0006										0.0112			0.0168	0.0056	0.0087	0.0112	0.0204	0		0.0082		0.0126	0.0044	0.0136	0.004
ZNF578											0.0028			0.0039	0.0037	0.0057			0.005	0.004	0.0032	0.0061	0.0063	0.0025				0.0006				0.0007
ZNF579	0.5194	1.5045	1.2331	0.0766	0.0619		0.0392	0.1464	0.07	0.1348	0.2265	0.0487	3.1308	1.4445	3.3114	1.0251	0.1946	0.6065	0.0621	0.0816	0.1461	0.9337	0.4677	0.2889	40.4936	47.5348	47.9484	5.1215	6.4334	8.1286	4.7695	7.0405	7.1465	6.2282	14.4403	12.1921	14.627	13.8437	12.6831	2.3962	3.8252	2.0489	4.6206	1.6492	3.4282	5.4569	2.981	2.2033
ZNF580	0.6646	1.5719	1.7367	0.4923	0.6191	1.1319	0.5456	0.0398	0.3985	1.3773	0.4935	1.534	1.3143	0.198					0.0363					0.1639	3.9149	0.8064	1.073	0.2014	0.3378	0.4722		0.3175	0.0378	0.2708	0.1612	0.6076		0		0.3166	0.1041	0.3143
ZNF581	1.2166	0.6966	0.8425				0.287			0.1431																													0.3436
ZNF589									0.0078																0.0201	0.035	0.0254		0.0231	0.0428	0.0485		0.0737	0.0127	0.0129
ZNF592	0.046	0.1921	0.1737	0.1756	0.0134	0.1637	0.0349	0.0666	0.0384	0.1314	0.1375	0.0592	1.1355	0.5669	1.4889	1.936	1.4793	1.6151	1.1411	0.8947	0.6177	1.3549	1.5586	1.5403	0.2335	0.1529	0.1441	0.1299	0.1646	0.1774	0.0773	0.0299	0.0651	0.273	0.2973	0.5898	1.1168	1.2288	1.6544	2.1757	2.5143	10.0543	1.002	0.9064	1.6974	0.8174	0.821	1.0847
ZNF593						0.3109							1.7253	9.3806	4.8248		5.0417	5.7566	4.5448	7.4255	0.6437	0.5655	8.5245	6.9133													4.8698	4.2127		1.7247	3.9772	6.0676	7.8293	11.6597	4.4165
ZNF594											0.1529	1.2654		0.1626								0.093		0.2122										0.2161	0.227	0.2678
ZNF595										0.0027			0.0004	0.0129	0.0128			0.0112	0.0081		0.0125	0.0068	0.0002	0.0005									0.012			0.018	0.006	0.0093	0.012	0.0219	0		0.0088		0.0135	0.0047	0.0146	0.0043
ZNF597										0.001			0.0005	0.0003									0.0002	0.0007
ZNF600										0.0006	0.0023		0.0003	0.0035	0.0032	0.0048			0.0043	0.0034	0.0027	0.0052	0.0055	0.0026				0.0005				0.0006
ZNF605		0.0219																									0.0375	0.0222		0.0121						0.0153
ZNF606										0.0005			0.0003	0.0002									0.0001	0.0004
ZNF608		0.0409												0.0571													0.0294
ZNF609	0.0164	0.3744	0.0871		0.0714	0.0663	0.0079	0.0126	0.0469	0.0156	0.0476	0.0249	1.05	0.6348	0.5421	0.5969	1.0518	0.3669	0.2074	0.682	0.6968	0.7186	0.3127	0.2745	0.2693	0.1173	0.2396	0.2093	0.3074	0.2522	0.1565	0.2181	0.2349	0.3667	0.0595	0.1697	1.096	2.5556	1.0643	1.738	4.8848	2.625	5.1223	0.9038	1.7902	1.472	0.5713	0.8313
ZNF610										0.0024				0.0157	0.0159			0.0139	0.0101		0.0156	0.0085											0.015			0.0224	0.0074	0.0116	0.015	0.0273	0		0.0109		0.0168	0.0059	0.0182	0.0053
ZNF611										0.0006			0.0003	0.0002									0.0002	0.0005
ZNF614		0.0137	0.0124	0.0075			0.021	0.0196	0.0186		0.0102	0.0051	0.0074		0.0094	0.0161		0.0184	0.0093	0.0051	0.0124	0.0151	0.0069	0.0152	0.0146						0.0248	0.0114		0.0092	0.0118
ZNF615										0.0005			0.0003	0.0002									0.0001	0.0004
ZNF616										0.0021			0.0003	0.01	0.0099			0.0087	0.0066	0.0293	0.01	0.0058	0.0006	0.0004									0.0094			0.014	0.0046	0.011	0.0093	0.017	0		0.0088		0.0105	0.0037	0.0167	0.0078
ZNF618				0.0037		0.0062	0.013	0.0117	0.0268																0.0377	0.0095		0.0135	0.0298	0.0975	0.0673	0.5127	1.4879	0.0163		0.014	0.6564	1.008	0.1512	1.5334	1.562	1.3185	2.5092	1.6873	1.364	0.9367	0	1.4924
ZNF624	0.0217	0.4289	0.3339					0.0334	0.0355	0.0225	0.0521	0.0571	0.0003	0.009	0.0089			0.0078	0.0057	0.0092	0.0197	0.0203	0.0113	0.0057	0.3526	0.0017				0.0163			0.0084	0.0076	0.0288	0.0126	0.0042	0.1269	0.0084	0.0153	0		0.0061		0.0094	0.0033	0.0102	0.003
ZNF626										0.0008	0.0032		0.0005	0.0048	0.0043	0.0066			0.0059	0.0046	0.0037	0.0071	0.0076	0.0036				0.0007				0.0008
ZNF627										0.0013			0.0007	0.0004									0.0003	0.001
ZNF629	0.6856	0.5965	0.8602	0.2524	0.2361	0.2999	0.1522	0.1734	0.158	2.2152	2.0827	1.6471	1.8387	2.0275	1.5311	0.5868	0.869	0.5088	0.1296	0.2262	0.4305	1.8125	1.8707	1.3563	3.0148	3.19	2.8914	0.326	0.8183	0.5648	0.6642	0.4503	0.6398	4.2511	4.2702	5.98	0.5328	0.6986	0.191	0.7678	0.5555	1.6103	1.0991	0.3671	0.9194	0.5497	0.5612	0.2869
ZNF630									0.0035																0.009	0.0157	0.0114		0.0104	0.0193	0.0218		0.0332	0.0057	0.0058
ZNF639		0.0611											0.3607	0.099	0.1262																									0.0965	0.2114	0.1443	0.0713	0.0928				0.0631
ZNF641			0																0.018
ZNF644	0.7036	1.6605	1.1722	0.3204	0.1865	0.1854	0.4038	0.1899	0.4193	0.3645	0.4322	0.1043	1.3498	0.3537	0.7798	0.2769	0.5708	0.7975	0.1939	0.4808	0.4769	0.0167	0.6692	0.3468	0.2081		0.0431		0.0747				0.0626				0.3177	0.2345	0.6642	0.5138	1.4005	1.6093	0.4244	0.6441	0.453	0.1336	0.1597	0.643
ZNF646	0.5172	1.4246	1.4229	0.1513	0.0264	0.2238	0.0359	0.0779	0.0653	0.0835	0.0387	0.0508	2.7357	0.3226	1.1619		0.1286	0.0247						0.0406	3.4317	2.3498	4.7857	0.1317	0.2697	0.1532	0.2149	1.7436	0.2905	0.2339	0.1841	0.278	1.8772	2.7935	2.7187
ZNF652	1.3105	2.4268	2.4277	0.5444	0.6264	0.5928	0.3674	0.3995	0.2694	0.7267	0.745	0.616	0.6354	0.6758	2.8177	0.2332	0.5402	0.8439	0.0824	0.0329	3.384	0.0866	2.3109	0.7412	2.3009	2.1306	1.451	0.0998	0.1159	0.1584	0.0291	0.1584	0.1699	0.3115	0.141	0.2367	0.9901	0.6547		0.6554	0.2506	0.0534	0.0417	0.4097	0.6184			0.0282
ZNF653	0.2101		0.4563	0.0826		0.0636	0.0728	0.0634	0.0895	0.5084	0.4692	0.1223					0.0504	0.0547				0.2736	0.2364	0.4669	1.5365	0.9446	2.1141	0.6718	0.7121	1.0292	0.2315	0.2695	0.393	3.3301	2.6203	2.2039	0				0.4	0		0	0.0631	3.7545	3.547	5.9353
ZNF655								0.0206	0.0186	0.0274	0.0199	0.0154	0.1136	0.0133	0.0104	0.0113		0.0424		0.0975	0.1624	0.1751	0.0726	0.1429	0.0084	0.0131				0.1827	0.1534	0.0939	0.2283	0.0744		0.1575
ZNF660										0.0013			0.0007	0.0004					0.0007		0.0005	0.0012	0.0014	0.0009
ZNF665										0.0023			0.0003	0.0113	0.0112			0.0098	0.0075		0.0112	0.0066	0.0007	0.0005									0.0105			0.0157	0.0052	0.0081	0.0105	0.0192	0		0.0077		0.0118	0.0041	0.0128	0.0037
ZNF668									0.0167				0.2668	0.6926	0.4329	0.0209	0.22	0.1745		0.2162	0.2615		0.0232	0.0399	1.1047	0	0.1297		0.0505	0.0066		0.4088	0.0999	0.0102	0.0537	0.0563	0.1589			0.084	0.0847	0.493	0.2212	0.109	0.0399			0.0507
ZNF674		0.0168						0.0224		0.0008		0.0142	0.0004	0.0003									0.0002	0.0006	0.021						0.0537
ZNF675	0.7426		0.0263						0.0092	0.0009	0.0034		0.0005	0.005	0.0045	0.0069			0.0061	0.0048	0.0039	0.0074	0.0079	0.0037				0.0008				0.0008
ZNF676										0.0009	0.0035		0.0005	0.0052	0.0047	0.0072			0.0064	0.005	0.004	0.0078	0.0083	0.0039				0.0008				0.0009
ZNF677										0.0026			0.0004	0.0124	0.0123			0.0108	0.0078		0.0121	0.0066	0.0002	0.0005									0.0116			0.0174	0.0058	0.009	0.0116	0.0211	0		0.0085		0.013	0.0046	0.0141	0.0041
ZNF678										0.0008			0.0004	0.0003									0.0002	0.0006
ZNF679										0.0023	0.0032			0.0192	0.0192	0.0066		0.013	0.0153	0.0046	0.0183	0.0151	0.0074	0.0029				0.0007				0.0008	0.0141			0.021	0.007	0.0109	0.014	0.0256	0		0.0102		0.0157	0.0055	0.017	0.005
ZNF680										0.0008			0.0005	0.0003									0.0002	0.0006																0.1444		0.0851
ZNF681										0.0007	0.0028		0.0004	0.0041	0.0037	0.0057			0.005	0.004	0.0032	0.0061	0.0065	0.0031				0.0006				0.0007
ZNF682										0.0009			0.0005	0.0003									0.0002	0.0007
ZNF684							0.0268																												0.023
ZNF687	3.2369	2.6426	2.7941	3.1595	2.7893	3.5965	1.6265	1.5539	1.8778	3.4197	3.037	2.2047	3.4104	3.2374	3.8665	3.9353	5.0167	4.3942	1.5858	1.5445	1.5803	4.4915	4.993	4.8208	2.1552	1.5579	1.4594	0.5875	0.9737	1.0187	0.5049	0.5468	0.5749	1.6492	1.8936	1.9869	3.6143	3.2352	5.2792	5.4499	4.8706	6.014	4.4356	6.9237	5.3808	3.1324	4.0661	3.9077
ZNF691	19.9263	10.9952	31.4258	29.4772	17.4346	34.4893	17.4485	17.9224	15.0257	10.9114	11.2915	24.018	12.2213	20.5633	13.0286	12.9823	15.2306	22.3489	4.0455	5.0537	8.6452	13.5041	10.8102	13.8423	49.2502	22.9616	17.0873	30.2038	32.7938	14.9068	7.7452	9.9103	9.5226	7.7394	10.0618	22.2904	2.0378	2.3086	232.541	286.599	227.844	123.549	417.253	1.3855	176.315	2.1714	0	198.079
ZNF692		1.7061						1.1041							0.0126							0.0238			0.6	0.5793										0.3221
ZNF695										0.005			0.0005	0.0273	0.0273			0.0239	0.0174		0.0268	0.0146	0.0002	0.0006									0.0258			0.0385	0.0128	0.0199	0.0257	0.0468	0		0.0188		0.0289	0.0101	0.0312	0.0092
ZNF7										0.0006			0.0003	0.0002									0.0002	0.0005												0.0117
ZNF701										0.0032			0.0005	0.0157	0.0156			0.0136	0.0104		0.0156	0.0091	0.0009	0.0007									0.0147			0.022	0.0073	0.0173	0.0146	0.0267	0		0.0138		0.0165	0.0058	0.0262	0.0123
ZNF708										0.0008	0.0032		0.0005	0.0048	0.0043	0.0066			0.0059	0.0046	0.0037	0.0071	0.0076	0.0036				0.0007				0.0008
ZNF709										0.0011			0.0016	0.0004	0.0007	0.0018	0.0013		0.0009				0.0014	0.0008
ZNF71		0.0468	0.0346			0.0364					0.054	0.07														0.0583	0.09			0.0724				0.6218	0.373	0.3264
ZNF710			0.0196	0.021						0.0198															0.0965	0.0435	0.1195	0.0875		0.0448			0.0142												0.0528		0.0306
ZNF711		2.8449	1.5381	0.2438			1.5257	1.4987	1.3361	0.3631	0.2995	0.166	0.3643	0.1803	0.4056	0.2702	0.2221	0.2442	0.125	0.1839	0.0883	0.1037	0.0617		7.9284	0.0538	0.0499			0.0975	0.8405			0.0216	0.2029	0.155
ZNF713										0.0031			0.0005	0.015	0.0149			0.013	0.0095		0.0146	0.008	0.0002	0.0006									0.0141			0.021	0.007	0.0109	0.014	0.0256	0		0.0102		0.0157	0.0055	0.017	0.005
ZNF714										0.0007	0.0027		0.0004	0.004	0.0036	0.0055			0.0048	0.0038	0.0031	0.0059	0.0063	0.003				0.0006				0.0007
ZNF718										0.0035			0.0005	0.0172	0.017			0.0149	0.0108		0.0167	0.0091	0.0002	0.0007									0.0161			0.024	0.008	0.0124	0.016	0.0292	0		0.0117		0.018	0.0063	0.0195	0.0057
ZNF721										0.0005			0.0003	0.0002									0.0001	0.0004
ZNF735										0.0034	0.0035		0.0005	0.0213	0.021	0.0072		0.0142	0.0167	0.005	0.02	0.0164	0.0083	0.0039				0.0008				0.0009	0.0153			0.0229	0.0076	0.0118	0.0153	0.0279	0		0.0112		0.0172	0.006	0.0186	0.0054
ZNF74										0.0006			0.0003	0.0002									0.0002	0.0004
ZNF740	18.9406	20.5598	10.0052	2.861	1.2087	1.181	1.7412	1.188	1.185	2.9527	1.4208	1.2607	9.7398	10.1469	11.1095	1.4831	1.8349	1.9301	2.0477	1.8615	1.519	0.6683	0.5867	1.1708	18.9543	19.7779	20.2341	0.0959	0.5683	0.0611		0.0672	0.0538		0.3266	0.7674	0	1.7159	0.0889		0	0			0.5517
ZNF746		0.0328	0.0971	0.1501		0.0183	0.007	0.1241	0.0481	0.033	0.0976	0.0088	0.0034	0	0.089	0.0033	0.059	0.0051	0.0091	0.0202	0.0053	0.0101	0.0069	0.0083	0.7411	0.3971	0.2438	0.1026	0.1139	0.0658	0.078	0.1044	0.2085	0.0237	0.1306		0.2002	0	0.0697	0.1646	0.5724	0.1926	0.468	0.1824	0.8458	0.1752	0.157	0.2419
ZNF749										0.0004			0.0002	0.0001									0.0001	0.0003
ZNF75D										0.0008			0.0005	0.0003									0.0002	0.0006
ZNF76	0.6644	15.3305	8.2012	0.0989	0.1052		0.0508		0.0418	0.3159	0.1483	0.094	0.4296	0.2258	0.3875	0.111	0.1456	0.0644	0.0887	0.1468	0.0869	0.1538	0.1899		0.2661		0.1626										8.6557	11.076	9.8759	0	10.3686	4.2544	9.7743	10.8886	12.9136	9.6461		10.0432
ZNF761										0.0021			0.0003	0.01	0.0099			0.0087	0.0063		0.0098	0.0053	0.0001	0.0004									0.0094			0.014	0.0046	0.011	0.0093	0.017	0		0.0088		0.0105	0.0037	0.0167	0.0078
ZNF765								0.0028		0.0027			0.0004	0.0129	0.0128			0.0112	0.0085		0.0128	0.0075	0.0008	0.0005									0.012			0.018	0.006	0.0142	0.012	0.0219	0		0.0113		0.0135	0.0047	0.0215	0.0101
ZNF766										0.0039			0.0006	0.019	0.0188			0.0165	0.012		0.0185	0.0101	0.0003	0.0008									0.0178			0.0265	0.0088	0.0209	0.0177	0.0323	0		0.0167		0.0199	0.007	0.0316	0.0148
ZNF768		0.0302								0.0215			0.1318	0.0002	0.0593		0.0319			0.0213	0.0147		0.0002	0.0006			0.0828							0.0342			0.1467		0.1415	1.4784	1.582	0.1072	0.146		0.2286		0.2887
ZNF771		0.1769								0.1396	0.2812														0.6865	0.5541	0.5459		0.0584			0.0767	0.0779	0.6283	1.2629	1.7853		0.3147	0.4101							0.5089	4.1987	2.1072
ZNF777		0.013	0.0213										0.039		0.1165										5.8026	3.0696	4.4141	0.0684	0.0772	0.0765	1.3229	0.3964	1.0602	0.1414	0.1361	0.3078	0.3244	0.4308	0.2055	0.4225	0.1459	0.4167	0.1379	0.0485	0.192	0.0428		0.2174
ZNF781										0.0012			0.0007	0.0004									0.0003	0.0009
ZNF782										0.0008			0.0004	0.0003									0.0002	0.0006					0.0247
ZNF787	8.8465	13.1386	12.3677	10.1506	12.6612	19.5741	4.2438	7.5565	3.7469	22.4697	15.1372	12.1934	11.9482	12.5406	3.8436	12.0926	5.2843	6.1523	2.4777	4.1327	3.2067	6.8916	7.7576	9.6581	12.5683	9.8423	10.3858	194.624	7.6384	7.7446	9.303	6.8954	7.9983	8.8125	8.865	15.8656	1.4245	2.1212	1.2933	2.3161	0.9954	0.9907	4.0508	0.6839	2.6336	2.884	0.6522	0.4378
ZNF789										0.0078				0.0508	0.0513			0.0449	0.0326		0.0504	0.0274											0.0484			0.0723	0.024	0.0374	0.0483	0.088	0		0.0353		0.0542	0.019	0.0587	0.0172
ZNF79										0.0008	0.1539		0.0004	0.0003									0.0002	0.0006
ZNF791										0.001			0.0015	0.0003	0.0006	0.0017	0.0011		0.0078		0.0004	0.0009	0.002	0.0007
ZNF8				0.0374						0.0458																									0.0191										0
ZNF800	0.9828	1.3903	1.0127				0.0095	0.8152		0.0828	0.0751		0.042		0.1098						0.0248	0.0249		0.0384	0.811		0.0753										0.1172	0.2456	0.3474	0.0482			0.0637			0		0.058
ZNF804A				0.2127			0.1395				0.0451	0.0316					0.0329	0.0062	0.0028		0.004			0.0009
ZNF808										0.0005	0.0019		0.0003	0.0028	0.0025	0.0039			0.0034	0.0027	0.0022	0.0042	0.0045	0.0021				0.0004				0.0005
ZNF813								0.0028		0.0019			0.0068	0.0126	0.0128			0.0112	0.0081		0.0125	0.0068											0.012			0.018	0.006	0.0142	0.012	0.0219	0		0.0113		0.0135	0.0047	0.0215	0.0101
ZNF816										0.0007			0.0065	0.0002	0				0.0004		0.0002	0.0006	0.0007	0.0005
ZNF821		0.6188	13.823				0.0527		0.0562				0.0433	0.0656	0.1209
ZNF827				0.0079																					0.4542	0.0209	0.0232		0.0077	0.0282								0.0194	0.5163	0.6002	0.0467		0.0257	0.0837	0.1042
ZNF83										0.0011			0.0006	0.0004									0.0003	0.0008
ZNF831				0.0105	0.0178	0.0065	0.0041
ZNF836										0.0004			0.0002	0.0001									0.0001	0.0003														0.0027					0.0014				0.0038	0.0032
ZNF84				0.0026							0													0.0089	0.0155									0.0713		0.0947
ZNF85										0.0008	0.003		0.0004	0.0045	0.0041	0.0062			0.0055	0.0043	0.0035	0.0066	0.0071	0.0033				0.0007				0.0008
ZNF860										0.0007			0.0004	0.0002	0		0.0128						0.0002	0.0005
ZNF90										0.0026			0.0004	0.0124	0.0123			0.0108	0.0078		0.0121	0.0066	0.0002	0.0005									0.0116			0.0174	0.0058	0.009	0.0116	0.0211	0		0.0085		0.013	0.0046	0.0141	0.0041
ZNF91										0.0005	0.0019		0.0003	0.0028	0.0025	0.0039			0.0034	0.0027	0.0022	0.0042	0.0045	0.0021				0.0004				0.0005
ZNF92										0.0035	0.004		0.0006	0.0221	0.0217	0.0083		0.0142	0.0177	0.0058	0.0206	0.0176	0.0095	0.0045				0.0009				0.001	0.0153			0.0229	0.0076	0.0118	0.0153	0.0279	0		0.0112		0.0172	0.006	0.0186	0.0054
ZNF93										0.0007			0.0004	0.0002					0.0004		0.0003	0.0007	0.0008	0.0006
ZSCAN12						0.0184		0.0515	0.177	0.2812	0.313	0.3041	0.0752	0.0384	0.0614	0.0057			0.2079	0.1032	0.0285	0.2676	0.2233	0.8914	0.076	0.0132		0.0006		0.0772	0.1917	0.0735	0.3786	0.4277	0.4094	2.3068
ZSCAN16		0.0221	0.0385				0.0143						0.0617	0.0108	0.0605				0.012		0.0215	0.0268	0.0212		1.5399	0.0929	0.065				0.0228	0.0988		0.019		0.0366
ZSCAN2										0.0007			0.0004	0.0002									0.0002	0.0005
ZSCAN20										0.0004			0.0002	0.0001					0.0002		0.0002	0.0004	0.0004	0.0003	0.0842						0.0671	0.0711
ZSCAN21	0.0802	0.3312	2.1913	0.7429	0.4116	0.5387	1.5236	0.9516	1.1946	3.8953	2.3216	0.7976	2.0764	0.3582	0.8225	1.9338	1.3743	1.9621	2.5005	3.7925	2.9238	4.1724	3.9772	1.1744	4.5378	3.2386	3.6539	5.9944	4.2761	4.5156	8.741	9.5863	6.5509	7.3072	8.3871	5.1801		0.3374		0.3318	0.2305	0.7152	2.3083	2.7045	1.9311	19.9047	16.3133	9.657
ZSCAN22										0.0008			0.0004	0.0003									0.0002	0.0006
ZSCAN23								0.0694	0.0717							0		0.0362	0.0564	0.0539	0.0489		0.0441											0.04	0.0304
ZSCAN29										0.0423			0.4713	0.0332	0.1492		0				0.0162	0.1344	2.492	0.4447	6.9479	1.0208	0.62				0.0488	0.0991	0.1209	0.7855	0.5094	0.8486		0.0279							0.0532
ZSCAN5A		0.044			0.9765	0.8362	0.4053	0.1423	0.0412	0.1149	0.0541		0.0394	0.2125	0.0343	0.003	0.0309	0.0216		0.0919				0.024		0.0134	0.032			0.0078
ZSCAN5B		0.0424			0.9143	0.7569		0.0141	0.0281		0.0521		0.0267	0.2046	0.0222	0.0029	0.0176	0.014		0.0885				0.0231			0.0308
ZXDC		0.0557	0.0135										0.0732	0.2005	0.1196				0.0771			0.0225		0.1069	0.0141
ZZZ3	0.8087	1.5599	2.0081	0.1712	0.0672	1.2302	0.0833	0.657	0.0639	0.0211	0.0314	0	0.3817	0.4786	0.4024	0		0.0207			0.0363	0.0548	0.0343	0	2.3152	1.5059	0.6706											0.2104	0.1331	0.2195	0.6318	0.6349	0.294	0.2155	0.4231	0.1772		0.1121
ADNP2															0.013	0.0131	0.0148		0.0102				0.01
AEBP1																						0.0239
ALX3																				0.0611								0.1052					0.0774		0.3395
ALX4																				0.0408					0.1838	0.0555	0.0536	0.3525	0.4675	0.2043	0.19	0.0498	0.0936		0.2544	0.1269
ARID3A																	0.0138				0.0052	0.0085	0.0085															0	0.012	0	0.3653	0.1552		0	0	0		0
ARNT2															0																														0.0287
ARX																				0.0342								0.0589					0.0433		0.1901
ATF6B													0.0046																0.0129
BACH1													0.8419	0.5336	0.5552	0.047	0.0738	0.0346	0.0197	0.0091		0.0462	0.0266	0.1675	0.7863	1.0762	0.5036		0.0437	0.0212					0.0078	0.0209		0.0575	0
CIC													0.3162	0.198	0.126	0.1606	0.0263	0.0405	0.0398	0.0104	0.0211	0.0099		0.0185	0.0808	0.2126	0.0473		0.0105	0.0106							0.0645	0.3939	0.4327	0.1299	0.1414	0.2245	0.2473	0.1747	0.1679	0.0413		0.0492
CRAMP1L																	0.0044			0										0.0102								0.0226	0.0502	0.2098	0.0175	0.2414	0.0227	0.1065	0.2422
DMRT1													0.0775		0.0521	0.065	0.0376	0.0317	0.0352					0.03
DMRT2													0.0834		0.0561	0.0699	0.0404	0.0341	0.0379					0.0323
DMRT3													0.0459		0.0309	0.0385	0.0223	0.0188	0.0208					0.0178
DMRTA1													0.0427		0.0288	0.0358	0.0207	0.0175	0.0194					0.0166
DMRTC2													0.0689		0.0463	0.0578	0.0334	0.0282	0.0313					0.0267
DNAJC2													1.6765	1.3481	0.6217	0.5048	0.4198	0.443	1.1715	1.8321	1.4872	0.483	0.9084	0.5023					0.0717	0.1343							14.6689	10.6819	14.5245	19.7503	23.6545	23.3508	20.1462	15.3401	32.0392	7.3507	4.8527	6.7909
E2F4														0.0158	0										0.0448	0.032											0.1568	0.1732	0.4823			0.4268	0.1343		0.1734	0.1096
E2F8														4.7079	3.9576		3.5563	3.7627				3.4948																		0	0		0
ESX1																				0.0428								0.0736					0.0542		0.2377
FOSL1													3.9243	3.9903	5.9739	1.8296	2.5467	1.81	1.324	1.2673	1.5896	5.1354	5.2139	4.0354	13.594	9.7091	12.1322	5.6113	4.2272	2.2092	1.7472	3.414	3.5272	10.0136	10.1782	10.0897
FOXE1													0				0.0948	0.0703		0.2723		0.2378	0.0292	0.1541
FOXN1																						0.0204	0	0
FOXQ1															0						0	0.0512												0.0534	0.0197	0.0176
FOXS1																0.4462					0.5111		0.3942
GMEB1													0.9234												4.8674	3.4492	3.8783			0.0442									0.2319		3.099			1.586				1.9193
GTF3A													2.6918	0.0103	2.5079							2.1043	2.3949	2.0126
GZF1													0.0206	0.0431	0.0261	0.0666	0.0621	0.0404	0.0494	0.0385	0.0147	0.086	0.1268	0.2148	0.7275	1.0068	0.6286	0.029	0.1601	0.5787	0.5025	0.9229	0.9579	1.3042	2.2257	2.5343		0.0972	0.0602						0.0458		0.1759
HAND2																				0.2421
HES6																0.2576
HIVEP3																							0																									0.0686
HMX3													1.0513	0.9683	1.2574	1.4777	0.9527	1.0511	1.3542	1.3981	1.7843	1.7572	2.4546	1.1124
HNF1B													2.979	3.4586	4.4147	4.2313	5.4487	5.722	2.8898	3.8839	4.5333	2.0115	2.6258	2.5515	14.7285	17.1633	16.9522	15.9547	18.3464	27.433	12.8119	15.3298	17.2096	5.9615	6.1505	8.6105
HSF1													0.0192	0.0235	0.0308	0.0802					0		0.0202							0.2098	0.0728	0.115	0.087
JAZF1														0.6432								0.4875
LBX1																				0.029
MIER2														0.4096	0.4227		0.0253	0.0432																			0.7076		0.8628
NAB1																				0	0.1011	7.8165	9.0486	10.2721								0.1169	0.0584	2.7692	3.8612	6.1227	0.4966	0.3004	0.4406	0.6732	1.1947		0.92	1.0566	0.5531	0.4549	0.2098	0.6244
NAB2													0.0158		0				0	0		0.0248	0.0295													0.4661	0.8774	0.963	1.1709	0.8017	2.1016	0.7013	1.4683	1.3492	1.7834	0.7315	0.2098	0.6244
NFATC2													0.3046	0.2911	0.218	0.3204	0.669	0.7899		0.2151	0.1915		0.3396		0.0625		0.0222	0.056	0.045		0.0131	0.0157					0.1044	0.1174	0.5178	0.9073	1.3577	1.7305	0.4562	0.1032	0.7513	0		0.5116
NOTCH1													0.0474	0.0227	0.0121	0.0325	0.0266	0.0067	0.0038								0.0239			0.0891			0.0043						0.0037	0.022	0.0165	0.0068	0
OTP																				0.0658								0.1133					0.0833		0.3656
PAX6													0.7073		1.6013	2.8483	1.8707	2.6189	1.9786	1.2513		0.5801	0.7063	1.5199	2.7574	1.7939	3.6481	3.1838	1.2833	1.7972	4.0716	3.1936	2.9273	3.5831	2.8869	3.44
PHOX2A																				0.0611								0.1052					0.0774		0.3395
PHOX2B																				0.0778								0.1338					0.0985		0.4321
PRDM9													0.0648
PRRX1													0.1496			0.4171		0.5186	0.1494	0.0713			0.1947	0.0911				0.1227					0.0903		0.3961
PRRX2													0.1632			0.4551		0.5657	0.163	0.0778			0.2124	0.0993				0.1338					0.0985		0.4321
RAX																				0.0504								0.0866					0.0637		0.2796
RAX2																				0.0856								0.1472					0.1083		0.4753
REL													0.2381	0.1029	0.2934	0.0295	0.1431	0.1032	0.0192	0.059	0.0436		0	0.004	0.6564	0.8399	0.856	0.0702	0.1369	0.056		0.0616	0.0214	0.044	0.0398
RYBP													0.3252	0.1751	0.2823	0.1963				0.0553	0.1456	0.1183		0.0603		0.1605											2.3303	2.1664	1.8429	1.3862	1.5902	3.7201	0.9058	1.0886	3.5796	1.9394	0.8899	1.9431
SALL4													0.0211	0.0294										0.0246					0.0261
SHOX																				0.0519								0.0893					0.0657		0.2883								2.1922	1.1118		1.4102		1.1305
SHOX2																				0.0494								0.085					0.0625		0.2744
SKI														0.014											0.4946	0.4188	0.3107				0.0304									0	0.0303	0.0914
SNAI1													0.9004		1.0768	0.582	1.3204	0.7094				0.8465	0.3243	0.0736
SNAPC4													0.0088	0.0309		0.0963	0.0018		0.029	0.0023	0.0103		0.0192	0.0014						0							0		0.0226		0.0674	0.0968	0.032	0.0597	0.0115			0.0263
SOX11													0.0365												0.1417	0.2611	0.4137	0.062			0.1236		0.1106		0.0801	0.0923
SOX4													0.0411												0.4773	0.4401	0.5831	0.0698			0.139	0.1386	0.1244		0.0901	0.1038						0
TBX10																0.0109
TP53																				0.0366					0.3983	10.6156	14.1456						0.1176			0.0916	0.1201		0.1445	0.3711		0.3785		0.1491
TP63															0.3133
UNCX																				0.0428								0.0736					0.0542		0.2377
WDHD1																						0															0.0224	0.0412	0.1718		0.1529	0.5492	0.5928	0.47		0.1174		0.0614
ZBTB1														0.0176												0.0395
ZBTB26																0.1601		0.0224	0.0164			1.168	0	0.8587				0.3249	0.1833		0.3942	0.4494	0.4487	0.1252	0.3269	0.3062										0.0822	0.1024	0.0621
ZBTB46															0.0099	0.0103	0.0061
ZBTB5																				0.4111											0.1799	0.4885	0.401							0
ZDHHC1																								0.2497
ZFP112																0.0092			0.0003		0.0002	0.0004	0.0004	0.0107
ZFP30													0.0009		0.0006	0.0016	0.0011		0.0007				0.0009		0.1631						0.0379	0.0528		0.0494	0.0361	0.0533
ZFP82													0.0009		0.0005	0.0015	0.001		0.0007				0.0009		0.156						0.0363	0.0505		0.0572	0.0345	0.0509
ZNF121													0.3653	0.126	0.1002	0.0027	0.0954	0.0817	0.0013	0.0755	0.0711	0.1114	0.1003		0.117	0.2853	0.0904	0.0993	0.0666			0.0851										0.1274
ZNF132																			0.0003		0.0002	0.0005	0.0004
ZNF14																			0.0057
ZNF2																0.0267		0.2024								0.6084			0.1543	0.4866
ZNF200													0.4672	0.0492	0.075	0.0649	0.3167	0.3559	0.3781		0.0646	0.4088	0.3834	0.4243
ZNF214																			0.0004		0.0003	0.0007	0.0006
ZNF217													0.1917	0.2019	0.1021	0.2444	0.0456	0.0344	0.0214	0.0617		0.1536	0.2087	0.0501	0.1141	0.0821	0.0042			0.0111			0.0045			0.072	9.6904	6.4739	5.1361	9.521	7.7479	12.7376	7.6672	5.7991	8.5158	4.7628	4.3641	5.071
ZNF222																			0.0005		0.0003	0.0008	0.0007
ZNF223																			0.0004		0.0003	0.0007	0.0006				0.0103
ZNF225																			0.0003		0.0002	0.0005	0.0005
ZNF226																			0.0003		0.0002	0.0005	0.0004
ZNF227															2.1145				0.0003		0.0002	0.0005	0.0004
ZNF229																			0.0003		0.0002	0.0004	0.0004
ZNF234																			0.0003		0.0002	0.0005	0.0005
ZNF239													0.0483	0.1165			0		0.0186		0.0898	0.5426	0	0.0298																		0.1396			0
ZNF274																	0.0418
ZNF280D													0.0358	0.3696	0.021	0.0397			0.0365				0.415														0.1056			0	0.0885	0.2384			0
ZNF283													0.0007		0.0004	0.0012	0.0009		0.0006				0.0007
ZNF285																			0.0004		0.0003	0.0007	0.0006
ZNF3															0.0269				0.0089	0.018				0.1926		0.0125	0.0164		0.0167						0.0415	0.0647	0.6509	0.31	0.1913	1.6409	1.3081	1.1891	0.286	0.5337	0.5637	0.7037	0.1385	0.2435
ZNF302																		0.0256							0.1388	0.1009	0.1154	0.1329	0.1228	0.1351		0.0676
ZNF345													0.0009		0.0006	0.0017	0.0011		0.0008				0.001
ZNF365													0.108
ZNF383													0.0009		0.0006	0.0016	0.0011		0.0007				0.0009
ZNF395													0.086																									0
ZNF404													0.0009		0.0005	0.0015	0.001		0.0007				0.0009
ZNF410													0.0324									0.0572																		0.2579	0.105	0.2485	0.2395	0.0456	0.1312			0
ZNF426													0.0008		0.0005	0.0013	0.0009		0.0006				0.0008
ZNF439													0.0014		0.0009	0.0025	0.0017		0.0012				0.0015
ZNF44													0.0008		0.0005	0.0014	0.0009		0.0006				0.0008
ZNF441																			0.0003		0.0002	0.0006	0.0005
ZNF442													0.0007		0.0004	0.0012	0.0008		0.0005				0.0007
ZNF460																0.065						0.0574													0.0642		0.0391	0.0804				0.26
ZNF461													0.0007		0.0005	0.0013	0.0009		0.0006				0.0008
ZNF470													0.0005		0.0003	0.0009	0.0006		0.0004				0.0005
ZNF490													0.0008		0.0005	0.0015	0.001		0.0007				0.0009
ZNF500													0.1105												2.6875	3.4612	0.4357			0.041			0.0429	0.2502	0.6841	0.141
ZNF513																			0.0005		0.0003	0.0008	0.0007		0.0739
ZNF555													0.0007		0.0004	0.0012	0.0009		0.0006				0.0007
ZNF561													0.0008		0.0005	0.0015	0.001		0.0007				0.0009
ZNF563													0.001		0.0007	0.0018	0.0013		0.0009				0.0011
ZNF565													0.0008		0.0005	0.0014	0.001		0.0007				0.0008
ZNF566													0.0012		0.0007	0.002	0.0014		0.001				0.0012	0.0373
ZNF567																						0.0619				0.0216	0.0192			0.198	0.1462	0.0233	0.0436	0.1543	0.0713	0.176
ZNF574														0.028								0.0077			0.0312	0.0977	0.0713				0.0963	0.0349	0.1082	0.0707	0.1197	0.046			0		0.0591	0.0518	0.2402	1.3702	0.1053
ZNF582													0.0009		0.0006	0.0016	0.0011		0.0007				0.0009
ZNF583													0.0006		0.0004	0.0011	0.0008		0.0005				0.0007
ZNF607													0.0006		0.0004	0.001	0.0007		0.0005				0.0006
ZNF619													0.0008		0.0005	0.0014	0.0009		0.0006				0.0008
ZNF620													0.0013		0.0008	0.0022	0.0015		0.001				0.0013
ZNF621													0.0009		0.0006	0.0017	0.0011		0.0008				0.001
ZNF664													0.4385						0.0013		0.0084	0.0021	0.0018		0.0906								0.2435	0.2155		0.0501
ZNF669													0.0308		0.0006	0.0018	0.0012		0.0008				0.0011	0.0453
ZNF671															0.1687
ZNF699													0.0008		0.0005	0.0014	0.001		0.0007				0.0008
ZNF700													0.0007		0.0005	0.0013	0.0009		0.0006				0.0008
ZNF778													0.0005		0.0003	0.001	0.0007		0.0004				0.0006
ZNF780A																						0.7991	0.1696	0.0374	0.274		0.3562					0.0757	0.2002	1.4626	1.1874	1.0013
ZNF804B																			0.0027					0.0009
ZNF829													0.0009		0.0006	0.0016	0.0011		0.0008				0.001
ZNF846													0.0008		0.0005	0.0014	0.001		0.0007				0.0008
ZNF878													0.0011		0.0007	0.0019	0.0013		0.0009				0.0012
AR																														0.0156														0
ARNTL2																									0.1343	0.2673	0.0683				0.0643		0.0728
ASCL4																									26.0728	22.1453	23.8444		1.472	1.093		12.9623	12.4731	14.3547	16.947	17.4861
BCL11B																									0.15	0.0434	0.1493		0.0712		0.0351			0.1378	0.135		17.2421	20.16	17.9078	5.6581	4.8862	1.0146	2.2366	3.0208	1.5677	1.2354	2.6216	1.9733
CDX2																									0.389						0.1546	0.2149	0.0729	0.3785	0.6211	0.3533
CEBPE																												0.028
E2F5																									0.0606	0.0433																	0.1817
EBF1																									1.1624	2.1181	2.0083	1.464	1.9882	1.6952
EBF2																									0.699	0.851	0.8033	0.3828	0.6744	0.7083
EBF3																									0.8665	1.1062	1.0558	0.5025	1.0297	0.8588
EBF4																									0.2082	0.2013	0.2004	0.2063	0.0995	0.2067
ELK3																									0.2986	0.2841	0.1052			0.1212	0.1925	0.1713	0.0311		0.1692	0.177
FOXA2																									3.3769	1.861	7.7772	7.9256	5.4517	8.1855	5.1992	4.6902	6.4286	4.6695	7.2784	3.1799			0		0.3799				0
FOXA3																										0.1656			0				0.147						1.3526	0	1.7316	5.2149	0.4376	1.2582	1.1583	0		0
GATA3																									1.478	0.4152	0.1981				0.535	0.7815	0.8762	0.5892	0.7654	0.0867	23.8859	26.373	25.0089	12.9867	22.7657	15.7069	22.1778	12.2971	14.1421	38.2563	52.0653	30.1904
GATA4																									1.2322	0.6656	0.328	0.1435	1.1646	0.1241	0.2301	0.7109	1.0621	0.4709	0.3848	0.7621					0.2525						0.4704	3.1503
GATA5																									0.0501	0.0456						0.0309	0.0487
GLI4																									0.3464						0.4098		0	0.139	0.6783	0.7173
HNF1A																									5.2977	3.4575	3.1877	4.9276	4.8055	3.9017	3.2043	2.7831	2.4046	0.3088	0.3147	0.2152
HNF4A																									4.2909	3.1401	4.6926	1.9069	1.5504	0.6082	1.3151	3.2562	3.0858
HOXD13																										0.5019		0.7894	0.7191		0.7577	0.8194	0.7767	0.428	0.4392	0.468
MSX1																																				0.1001
MSX2																										0.0855		0.1354	0.0891	0.0666	0.0569	0.0574				0.4144	0.9507	0.9376	0.8996	2.5995	2.3294	3.7449	0.44	1.2604	1.5148	1.1537		0.911
NKX2-2																											0.1057				0.0855	0.086				0.0599
NKX2-3																											0.1132				0.0916	0.0921				0.0641
NKX2-6																											0.1219				0.0986	0.0992				0.0691
NKX2-8																											0.1219				0.0986	0.0992				0.0691
NKX3-1																									0.1293	0.0949	0.1651				0.1336	0.1075	0.0663			0.0935
NR0B1																									2.062	1.4335	3.0315	1.8595	2.1442	1.3397	1.4747	2.1135	1.4034	0.6335	0.686	0.8928
NR5A2																									11.5325	10.41	8.5457	9.6366	7.5181	5.963	8.9872	9.947	9.0859	1.7149	2.1653	3.6956
PAX3																										0.1995	0.1705		0.237	0.1665	0.1711	0.1158		0.2392	0.2047
PAX7																									0.6424	0.753	0.1527	0.7466	0.504	0.4751	0.3343	1.1466	0.2775	0.7025	0.7055	0.1741
PRDM5																									1.3617	1.0679	0.0104
RBL1																									0.0611	0.0519	0.0622		0.0177	0.027		0.0174	0.012				0.0647	0.0809	0.198	0.0584	0.3122	0.1416	0.0427	0.0312	0.0656			0.1703
RBL2																											0.7145										0.028	0.2526					0.0281
SALL1																									0.0123	0.0083	0.0048	0	0.015	0.021	0.0158	0.0286	0.0276			0.0047
SALL2																									0.0111	0.0124	0.0073			0.0148			0.02			0.0071
SOX1																														0.0479
SOX2																									1.4447	1.6753	0.841	0.2181	0.5165	0.236	1.7677	1.4232	1.5494	0.33	1.3248	0.8659
SOX21																														0.0566		0.1056		0.0247
SOX3																														0.0346
TBX18																									0.6471					0.2009				0.7205
VAX1																									0.5659	0.1708	0.1323		0.6436	0.3279		0.1208	0.4543	0.4223	0.1949	0.1258
VAX2																									0.5255	0.1297	0.1005		0.568	0.3045		0.0917	0.4219	0.3721	0.148	0.0956
WT1																									0.0755				0.0655
ZBTB34																												0.1377
ZBTB49																															0.0201	0.0574	0.017	0.0429
ZBTB6																												0.3207	0.1716	6.8585	3.7874	2.7781	3.3432	4.1141	3.3634	1.6293
ZFP41																										0.2152	0.2318						0.2081
ZNF296																									0.0941	0.0777	0.1315		0.0385						0.0455		0
ZNF317																										0.0132	0.1864	0.0212		0.064	0.0747	0.0352		0.028	0.0565	0.0179
ZNF324B																																			0.0072
ZNF337																																				0.0197
ZNF341																									0.1851	0	0.1242	0.0612		0.0431	0.066	0.1093	0.0438	0.0333	0.0504	0.0387			0.0287
ZNF350																									0.0096											0.0099
ZNF408																										0.0217
ZNF48																									0.7591	0.8307	0.3722		0.0423		0.0386	0.2333	0.2608								0.1907	1.6324		0.1791	0.274	0		0
ZNF558																											0.0109		0.3808		0.3094
ZNF575																										0.0563	0.0512					0.0237	0.029
ZNF613																									0.0091											0.0222
ZNF770																										0.0148
ZNF780B																																	0.0876	0.1664	0.0743	0.1019
ZNF792																																		0.0673	0.5215	0.0181
ZNF837																																			0.1685	0.1547
AEBP2																																						0.165		0.2311	0.3074	0	0.4865	0.5105		0		0.0947
ARID3C																																						0	0.0183	0	0	0		0		0		0
BATF																																					1.0236	0.702	2.3472			0				0		0.4285
BDP1																																							0.0055	0.089					0.0303
DACH1																																					0.1505	0.1689	0.2595	0.2912	1.179	0.471	0.3265	0.1072	0.8092	0.0967		0.2572
DNAJC1																																							0.0765	0.0325	0.0375	0.1088	0.0724	0.0675	0.0581
DUX1																																					0.2209						0.0472		0
DUX3																																					0.1869						0.0399		0
DUX5																																					0.2025						0.0433		0
ELF5																																										0				0.1772	0.3193	0.2772
EOMES																																					0.1923	0.0373		0.206	0.2832	0.105	0.3339	0.0514		0.0958
ESR1																																					1.2929	0.9307	1.194	1.428	1.7168	2.0974	0.4189	0.3426	0.4693	0.0705	0	0.0742
GRHL1																																					3.3882	4.7317	3.8664	15.5128	12.1543	7.839	11.0348	2.4861	13.4462	1.0379	1.1913	8.0675
GRHL2																																					108.318	94.0538	97.1151	301.912	176.652	219.846	85.8679	117.154	132.514	120.816	141.64	109.663
HAND1																																										1.0873
HMGXB3																																					0.0891	0.0562	0.0703	0.3324	0.53	0.2219	0.4614	0.0641	0.8756	0.4817		0.0442
IRF5																																							0.1949		0.0283		0.2854	0.0556		0.151		0.0779
IRF6																																					0		0.1583	0.1237	0.2571	0.2927	0.1835	0.1501	0.0828
IRX1																																					0.0508	0.0589	0.059	0.1992	0.1777	0.1133	0.1015		0.0607			0.0596
IRX2																																					0.0636	0.0737	0.0737	0.249	0.2221	0.2237	0.2376		0.0759			0.0745
IRX3																																					0.0508	0.0589	0.059	0.1992	0.1777	0.1133	0.1015		0.0607			0.0596
IRX4																																					0.0471	0.0546	0.0546	0.1844	0.1645	0.1049	0.094		0.0562			0.0552
IRX5																																					0.3118	0.3118	0.0641	0.5173	0.71	0.5426	0.5817	0.3723	0.3222	0.5166	0.4586	0.5
IRX6																																					0.0553	0.0641	0.0641	0.2165	0.1931	0.1232	0.1104		0.066			0.0648
LHX1																																								0.4201
LHX5																																								0.3954
LMX1A																																					0.2564		0.4237	0.3284	0.2892	0.322	0.4437	0.8278	0.4933	0.4263	0.2678	0.2426
LMX1B																																					0.7503		0.3531	1.0814	1.5374	2.4427	0.3698	0.7914	1.8855	0.3552	0.8943	0.9224
MAEL																																												0.4659
MRPL28																																												0.4245		0
MYCN																																					0.165	0.2524
NEUROD1																																							22.4596
NEUROD2																																							16.5491
NEUROD6																																							18.4961
NKX3-2																																					0.3447		0.5277
NRL																																					0.1583
OSR1																																																0.2773
OSR2																																						0.1756	0.1491		1.8682	0.1107	0.1328	1.2949				0.2288
OVOL1																																					0	0.2878	0	0.3203	0.2591				0.376
OVOL2																																						0.2878		0.3203	0.2591				0.376
PAX2																																															0.0384
PAX5																																										0.0664					0.0406
PAX8																																															0.0351
PGR																																									0.0174	0.1394		0
POGK																																					0.6249	0.0926	0.431	0.0427	0.1633	0.1857	0	0.1571	0.5095	0.1306	0	0.4605
PRDM4																																									0.058		0.0299	0	0.0457
RERE																																									1.1268	0.2199	0.0817		0.0349			0.0489
SMAD1																																										0.0376	0.1194	0.0939	0.0797
SMAD5																																						0.275	0.1634			0.0376	0.3805	0.3327	0.0797
SOX10																																					0.0192
SPDEF																																					1.2974	1.8988	0.1117	0.4365	0.4977		0.3948		0.7414	0.1611		0.0564
TFDP3																																					0.4887	0.5429
THRB																																													0.0374
YAP1																																									0
ZBTB37																																									0.2006
ZBTB7C																																								0
ZDHHC13																																							0.0917		1.1039
ZDHHC17																																							0.0467				0.0711
ZDHHC21																																						0
ZFPM1																																										0.0525	0.0417			0.0221	0	0.0248
ZIC4																																										0.1842
ZNF277																																							0.0593		0.4798	0.5407
ZNF467																																						0.1253
ZNF507																																															0.1489
ZNF688																																													0
ZNF706																																					66.1685	24.8351	21.7017	36.6502	81.5212	94.9954	70.9682	27.411	77.8044	22.7845	25.2476	29.4561
ZNF784																																													0
ZNF793																																													0.4019

## Sheet: allTCs_Cell line
	HeLa												HepG2												A549												MCF-7
Symbol	C1	C2	C3	mC1	mC2	mC3	hmC1	hmC2	hmC3	fC1	fC2	fC3	C1	C2	C3	mC1	mC2	mC3	hmC1	hmC2	hmC3	fC1	fC2	fC3	C1	C2	C3	mC1	mC2	mC3	hmC1	hmC2	hmC3	fC1	fC2	fC3	C1	C2	C3	mC1	mC2	mC3	hmC1	hmC2	hmC3	fC1	fC2	fC3
AATF	0.5413			0.064	0.058	0.0346		0.0246	0.0257	0.0389	0.0957	0.4631	2.4761	2.5047	2.311	3.0557	1.279	1.607	2.4773	1.1094	2.218	1.9158	1.4057	3.0162	0.1941	0.1435	0.4296	0.3467	0.3817	0.9423	0.332	0.4635	0.4345	0.1636	0.1237	0.1579					0.1262	1.0496		0.6138
ACTR5	13.9749	11.0061	9.8802	3.9821	3.8504	7.168	4.2707	3.4694	2.0054	6.065	6.7512	2.5229	10.2917	9.9981	5.6739	5.3367	5.6054	2.6393	6.8761	1.7088	3.4426	2.7653	1.6876	5.7594	11.1305	8.2479	5.1958	1.8757	2.6618	2.3999	2.4032	3.9396	2.3004	0.8209	0.7815	2.9505	0.2588	0.7946	0.8777	16.8282	2.0279	2.806	1.3258	0.7489	1.4866	0.7618	0.2169	0.6254
ACTR8	16.9557	17.2369	16.495	9.4589	2.8366	5.6856	11.4906	8.1569	6.8679	6.9727	6.2189	1.5423	10.9797	9.4562	7.9261	6.4618	7.1193	3.4967	4.5631	4.3562	3.0968	3.2464	4.1817	5.7435	7.9286	6.0554	4.345	2.3058	1.4507	3.5911	2.4083	2.8414	2.9973	0.077	0.1381	2.6585	0.8619	1.4098	1.2298	1.2057	1.3869	2.7701	0.7183	0.8742	1.8048	0.9802		0.2875
AFF1	0.0206	0.2642	0.0817	0.0752	0.03	13.4329	0.1011	0.3962	0.519	0.0514	0.4233	0.3729	2.2611	2.1192	0.0459	1.2964	1.334	0.9107	1.3247	0.0582	0.0677	0.0591	0.0447	0.0259			0.3133		0.3853			0.0167								0.1163	0.0998	0.0463
AFF4	1.8366	3.3874	1.6709	1.738	1.6166	2.3571	1.5642	2.2207	1.864	1.1112	1.1163	0.6723	0.762	1.0068	0.8165	5.1752	1.0133	0.7455	0.4368	0.3471	0.4508	0.5145	0.4035	0.2816	0.4939	0.4894	0.3893	0.2931	0.0519	0.7033	0.4056	0.731	0.2266	0.1497	0.1448	0.2069	3.0796	2.6099	3.3319	7.0204	3.4227	4.018	2.4435	2.063	4.1633	1.6807	2.4272	3.836
AIP											0.0271	0.0275				0.191			0.1148										0.0792	0.0949											0.3618			0.5839
APEX1	27.286	35.4562	18.0158	0.3373	0.2543	0.105	6.7261	13.7278	18.6235	35.5598	12.1071	19.6149	4.4978	5.5194	5.6449	7.2347	4.1578	0.9514	5.4457	6.3442	1.6566	3.6111	8.6237	4.0425	37.6098	44.0173	0.519	0.032	47.7934	42.1108	30.705	33.5215	33.7297	2.977	0.5895	2.2184	206.155	145.866	55.8815	91.4896	64.0099	115.836	196.479	139.968	211.882	73.3932	125.688	61.9109
ARID4A	0.0738	0.3472	0.4354	0.0399	0.5152	0.5901	0.1055	0.2167	0.0861	0.2523	0.0206	0.0074	0.2822	0.1447	0.9034		0.7374	0.7361	0.8334	0.0562				0.063			0.0894										4.4848	0.6882	0.7777	0.5267	0.8271	0.8061	0.946	0.5208	1.2523	0.3098	3.7193	0.3416
ARID4B	15.3333	1.5793	1.5327	17.316	0.4658	0.7349	18.0164	0.7016	0.7776	0.2846	0.2428	0.301	0.6248	0.8199	1.0865	0.0582	0.2731	0.3103	0.5694	0.5988	0.237	0.028	0.4406	0.5824	0.047	0.0352	0.0431										0.1767	0.6134	0.7474	0.0762	0.0641	0.7276	0.2236	0.567	0.6986	0.374	0.1431	0.3866
ASCC1		0.0968	0.8682	0.0553		0.0657				0.0743			0.1277	0.5709	0.0481				0.3553		0.0404	0.3126				0.1738				0.3794		0.0142					0.4689	1.2611	0.7167		0.1592	1.0863	2.7311	0.3351	0.9755	0.3653
ASCC2				0.0523		0.0478	0.0201		0.0035	0.1343	0.2468	0.3818	0.2498	0.3609	0.0486	0.2405	0.1062	0.0751	0.0866	0.0473	0.05	0.0365	0.0469	0.068		0.1111		0.0658	0.0618	0.4613	0.047	0.0482	0.1238	0.0254	0.0149		0.5744	1.41	0.984	0.0938	0.2588	3.0961	0.8906	0.7586	0.6731	0.3266	0.2645	0.2866
ASH1L	0.0142	0.0405	0.0245	0.0252	0.0315	0.0579	0.0663	0.0072		0.0628	0.0094	0.0094	0.0113	0.0054	0.0076	0.0015	0.0078	0.0263	0.0045	0.0096	0.006	0.0059	0.0085	0.0058	0.0518	0.0076	0.0082		0.0088	0.0543	0.0054	0.0035			0.0057		0.1069	0.0427	0.0487	0.1172	0.2698	0.329	0.1382	0.2186	0.1399			0.0213
ASH2L	16.8238	13.6658	15.891	2.7913	1.1426	1.8818	1.484	1.3174	2.0221	1.8607	1.3559	1.3728	14.2098	14.3862	12.1806	4.86	4.233	3.928	2.9136	2.9281	2.1607	3.323	3.7168	3.3805	11.1277	12.9408	9.8305	1.7358	1.9748	3.7449	1.8288	2.1257	2.5776	1.4817	1.4461	1.3782	11.9819	10.8459	9.8571	9.4397	15.3099	15.2007	8.9611	6.5666	8.2009	4.8319	2.2249	6.5799
ATXN7	0.0489	0.0148	0.0062		0.13	0.1443			0.7946		0.0149														0.6164	0.0571	0.0552					0.026				0.0436	0.0422	0.1235	0.1017	0.1543	0.0976	0.7823	0.0489		0.1296			0.1564
BAZ1A	48.1643	34.2947	36.7936	47.728	43.7071	47.8953	42.1546	47.9761	42.4263	41.3465	43.8714	33.9647	22.2016	21.9254	16.9064	24.0118	26.0674	26.1378	15.939	21.6638	21.7785	13.7472	15.7891	20.1539	19.5718	14.9771	15.1129	18.4603	18.3236	22.7014	21.0178	24.3309	19.9465	6.1065	9.5547	11.0291	14.3154	16.9502	12.7924	33.8856	27.8165	31.3553	17.4384	14.9511	29.6691	12.675	8.2781	12.5908
BAZ1B	14.988	9.8068	7.7216	10.6796	9.0295	12.8077	15.0185	17.002	15.5982	19.18	22.0536	19.5902	17.0003	17.7147	16.454	22.0819	24.6271	22.4408	20.0692	23.3409	26.7767	29.4347	30.1352	28.1202	24.153	13.7664	12.6492	14.725	14.6083	14.4378	15.8351	19.478	19.3762	14.735	15.4569	20.3359	17.8095	15.7848	11.8001	20.4525	18.3805	22.7909	14.1074	11.24	16.8525	12.1223	10.076	13.1402
BAZ2A	8.706	7.337	7.1671	7.9216	8.4119	8.9401	7.9686	8.1579	7.2601	9.3502	6.3694	5.4018	6.737	7.9392	8.0399	9.807	9.9464	9.0671	6.3199	7.8351	8.2653	6.768	8.2094	7.8033	7.8205	6.3931	7.2656	8.8082	7.4693	8.3069	6.9402	8.1251	8.3358	4.0069	3.6432	5.6149	1.025	0.7303	1.1743	1.493	2.2509	2.2227	0.8772	1.342	1.5132	0.8897	0.6799	0.9166
BAZ2B	0.3682	0.8226	0.8511	0.8874	0.9756	0.8206	0.6367	0.6009	1.9516	0.5187	1.3281	1.7555	0.0753	0.2169	0.8276	0.7605	4.0415	0.637	0.1308	0.6149	5.2269	3.1153	3.0987	0.0872	1.3794	1.6656	0.4879	0.8218	1.2159	2.2269	1.3206	2.8804	1.755	0.7093	0.6895	0.6967	0.3064	0.7311	0.7596	0.8202	1.5081	1.7	0.7612	0.7026	0.6888	0.343	1.6348	0.1825
BCL7A	0.6983			2.0366			0.3171	0.996		0.4812			0.2969				0.0886		1.1848																		4.9941	6.6267	3.4321	7.1798	3.8977	4.1899	4.4712	4.7904	5.3139	3.5357	2.5901	3.8505
BCL7B	1.156	0.2384		6.7472			4.5649	0.3668	0.1379	5.8758	0.1736	0.0313	1.8572	3.863	0.565		0.1066	0.9344	1.3354		0.3103	0.7436		0.4026													6.9176	6.0169	3.4124	9.6161	4.1872	4.8409	6.2212	4.8913	8.4353	5.0979	5.5311	6.1674
BCL7C	0.392	0.8716	0.3068	2.0638	0.5515	0.7371	0.8813	0.2889	0.5442	0.8545	0.3016	0.3091	0.5214	1.045	0.59	1.9066	1.6845	0.7261	1.6098	1.4166	0.3047	0.7546	0.5492	0.538													8.1038	9.9399	7.6143	7.9553	6.4318	10.0143	6.2971	8.4061	8.2075	4.1891	5.2058	5.8109
BCOR	0.2908	12.2833	12.7155	0.0253		0.0017		0.0042			0.0128	0.0133	36.3489	1.2918	33.6707	0.4494	0.3022	32.4565	0.7279	0.1959	0.2268	33.7271	0.1718	0.1837	0.7867	3.2391	0.4894		3.204	0.03		0.0087	0.0114		0.0537		1.0621	0.9038	1.4108	0.3028	0.7649	0.5538	0.6596	0.4138	0.258	0.471	0.4075	0.5387
BRCA2									0.0096							0.026						0.0057										0.0223										0.0091
BRD1	0.4748	0.1779	0.6465	0.6339	0.3897	0.2968	1.2039	1.4338	0.845	0.4539	1.0787	0.619		0.0287	0.21	0.0244	0.1689	0.1787	0.0245	0.0222	0.0181				0.8556	0.6053	0.0985	0.9596	1.4373	0.8825	1.0376	0.1112	0.5406	0.6381	0.3715	0.3383		0.018	0.6209	0.4029	0.0587	0.2191			0.9337			0.0616
BRD2	0.3215	0.4373	0.0245	0.0291	0.0273	0.0236		0.18	0.0684	0.6331	0.0493	0.0053	0.1521	1.1466	0.116	0.3528	0.0295	0.8096	0.2184	0.1203	0.1072	0.3386	0.178	0.0302					0.0246				0.0128	0.0105			0.8975	0.3423	0.8923	0.251	2.6025	2.3299	1.1427	1.6858	0.3572	0.1917		0.2351
BRD3	1.1018	1.4722	0.2307		0.0495	0.0377	0.6457	0.3286	0.5248	0.457		0.0623	2.5549	2.8295	0.6137	2.3353	2.0911	0.5146	1.9286	0.5717	0.5084	1.8004	0.1914	0.3311	0.1227	0.4744	0.1789	0.019	0.3168	0.0782	0.0799	0.3817	0.1455	0.0791	0.13	0.1507	4.1329	3.0543	3.5382	0.5088	2.7494	2.846	4.7055	2.6531	1.0363	1.3705	0.723	2.0411
BRD4	0.9198	0.8855	0.2194	0.0977	0.0395	0.0204	0.2215	0.1436	0.1146	0.5935	0.1064	0.0428	1.555	1.7916	0.4849	2.2774	1.4703	0.2617	1.2478	0.2491	0.4607	3.0264	0.3725	0.2803	0.1565	0.2886	0.0739	0.0494	0.2285	0.0639	0.0225	0.1471	0.0776	0.1436	0.0935	0.1124	7.9567	4.8059	4.7041	3.1219	4.4731	6.518	7.0718	5.1641	4.9991	2.9255	1.6804	4.019
BRD7	0.4698	0.2239	0.3461	0.3332	0.0657	0.0697	0.133	0.0556		0.0808	0.2408	0.165	2.5998	1.4102	0.989	3.4462	0.6909	0.6359	0.7738	0.7647	0.2045	0.9489	0.706	0.7693	0.075	0.1886	0.1873	0.1249	0.2389	0.1123	0.0354	0.0506	0.059			0.18	1.7704	1.6478	0.5333	3.1579	3.0979	6.3197	3.1355	1.0021	6.1456	0.8586	1.5422	1.189
BRD8	0.093	0.1181	0.0768	0.0645	0.085	0.0979				0.073	0.0435	0.1001	1.236	1.0195	0.8481	1.5488	0.8314	0.5775	0.5884	0.4199	0.4751	1.0643	0.677	0.8825	0.2464	0.2044	0.2326		0.2565	0.3178	0.0162	0.0955	0.2034	0.0778	0.0377		2.4036	1.376	2.9501	4.3877	3.6828	4.4317	2.9058	1.9128	3.6673	1.6092	2.0033	3.6799
BRD9	0.0339	0.0213	0.0433	0.0471	0.0327	0.0391	0.0348						0.5232	0.5435	0.3656	0.3992	0.198	0.2144	0.3396	0.2309	0.0661	0.4502	0.2476	0.2279	0.0243				0.0324	0.0745	0.039	0.0461		0.0278		0.0333	1.9737	0.1136	0.2525	0.1083	2.9054	0.3183	0.4835	0.606	0.2469	0.2404	0.1116	0.3577
BRDT	0.0614				0.0191	0.0181		0.0154				0.0141	0.0557	0.0893	0.0448	0.0916	0.0449	0.0736			0.034	0.0291		0.1044	0.0297	0.0806	0.0242	0.0134	0.0709	0.039	0.0199	0.0534	0.0306	0.0262	0.0354	0.0454
BRMS1	3.4699	1.4911	2.3119	0.2564	0.6848	1.1269	1.4679	1.748	0.7635	0.2868	1.4305	0.4247	2.7837	1.4627	2.299	1.8082	1.8795	1.2278	2.0063	1.7901	1.0485	1.3019	0.9852	1.5912	0.5591	0.1305	0.3013	0.0321	0.0903		0.0379					0.0743	1.5754	1.9478	2.2515	1.4345	1.9021	1.9534	1.8089	1.96	2.2456	0.7338	0.7076	1.5419
BRMS1L	0.3774	1.9805	1.713	0.4469	0.1693	0.3774	0.5796	1.1432	2.43	0.2132	0.4895	0.3378	0.3681	0.6318	0.2816	0.0601	0.3977	0.2615	0.0492	0.301	0.461	0.3032	0.1878	0.0356	1.0623	1.5701	1.7662										3.4605	3.4874	3.2233	0.9923	0.296	3.7541	2.0699	1.8741	2.3406	1.1841	0.3892	1.9223
BRPF1	0.2098	0.1662	0.2522	0.1649	0.0324	0.2937	0.1372	0.209	0.088		0.0707	0.0691	0.9755	0.1649	0.1712	0.9733	0.6004	0.5684	0.4814	0.1784	0.4174	0.0186	0.456	0.5539	0.3699	0.4075	1.0991				0.0225	0.0237		0.0122			0.4727	0.8822	0.6657	0.069		0.5635	0.6348	0.4498	0.963	0.4963	0.4712	0.3805
BRPF3	0.1468	0.1672	0.0104	0.1157	0.1223	0.0593	0.0132	0.0145	0.1343	0.1097	0.1376	0.1117	0.0547	0.0201	0.0125	0.023	0.0194	0.0324	0.0332	0.0143	0.0106			0.0238	0.0563	0.0388	0.0154	0.0271	0.0204		0.0339	0.0277		0.0144	0.0602		0.2068	0.8182	0.5839	0.1817	0.4375	1.1452	0.7439	0.5301	4.1152	0.5237	0.6306	0.4664
BRWD1					0.007												0.0063	0.0051		0.0039
BTAF1	0.1882	0.155	0.3902	0.295	0.2039	0.2165	0.1894	0.3858	0.3214	0.4234	0.6004	0.4799	0.996	1.6414	1.7367	2.2648	0.7751	0.9682	1.0238	1.2393	0.8854	1.1559	0.8143	0.6064	0.9117	0.6537	0.8186	0.4457	0.4064	1.6949	0.6671	0.9952	0.6164	0.517	0.6601	0.7481	0.4256	0.5205	0.6339	0.3425	0.8501	1.6665	1.7711	1.1855	1.2017	0.3918	0.1671	0.2903
C7orf26	0.0403	0.1877	0.2517	0.0694	0.1758	0.0927	0.0334	0.2123		0.3545	0.1337	0.0249	0.9448	2.3368	1.377	3.9227	0.3362	0.6173	1.1237	0.6354	0.3579	2.6873	0.9153	6.4856	0.3045	0.0872	0.1463	0.1753	0.201	0.1383	0.7344	0.1727	0.1648	0.0635	0.1631	0.1883	2.8497	2.2464	2.9043	3.003	3.5728	4.3302	3.3673	1.9844	3.3693	2.1166	1.421	1.8088
CAND1	12.0594	11.0661	10.156	9.3376	15.1993	13.026	11.7942	9.8815	9.0094	16.778	10.4494	11.5265	11.9106	11.6526	8.953	11.0264	8.1211	8.4718	10.3436	7.0769	10.4846	12.3711	11.7438	11.4232	7.4284	8.8064	6.8724	3.1572	8.1333	10.407	2.4551	2.8729	2.5424	7.9769	2.263	8.1798	2.1633	0.6281	5.7299	1.6533	12.6536	12.0172	4.61	9.0131	0.5198	2.675	0.1805	5.6003
CAND2		0.0969	0.1133	0.0441	0.1417	0.2017	0.0075	0.1434			0.2608	0.1648	0.0622	0.0588	0.0514	0.2723	0.0445		0.0573	0.0047	0.0586			0.0684			0.024		0.0203
CBX3	38.6484	23.5598	30.7724	31.9398	33.9943	24.5317	70.7052	40.3321	27.0174	33.6968	29.6536	33.5515	41.947	53.6109	33.2389	33.8033	45.9523	36.3524	31.6489	35.905	34.86	27.3308	31.8467	42.499	9.2384	6.0637	7.9769	3.0385	1.616	3.3441	4.1598	3.886	2.5239	5.4479	3.8061	3.342	38.5067	37.7684	38.114	39.2965	74.084	96.7753	64.3722	44.275	38.1445	15.4644	11.493	28.9943
CBX4	0.3171	0.3944	0.3103	0.5079	0.4381	0.0375	0.2246	0.1576	0.1773	0.2185	0.2251	0.2055	0.3036	0.5761	0.1518	0.745	0.2997	0.3831	0.21	0.1684	0.2086	0.4157	0.1761	0.2913	0.398	0.5196	0.467	0.0793	0.4171	0.3818	0.1567	0.3912	0.1471	0.1145	0.3344	0.0602	0.8912	0.7852	1.2695	1.6795	2.9467	2.672	1.3867	0.9933	3.311	0.5083	0.866	1.9659
CBX6		0.3527	0.3639	0.4256			0.4518	0.3489		0.376				0.1914	0.1468			0.1286	0.1335				0.1365		0.1623	0.1528	0.1048		0.7092	0.1667			0.1264				2.1634	1.0933	1.1943	1.6053	1.425	1.5042	1.5522	1.0927	1.4987	1.0281	0.4718	1.4673
CBX8	11.0456	7.5191	8.2513	6.924	6.044	6.0615	12.5726	7.85	8.0385	9.3938	7.6812	5.9624	4.4461	5.9696	1.3427	3.7981	2.5623	0.9313	0.9288	3.2645	1.4592	1.8299	2.6167	1.6559	3.2553	2.5301	1.6717	3.0748	1.862	3.4751	3.2808	2.6129	2.7641	1.249	0.9841	1.6238	14.2663	10.7427	12.7931	20.4031	18.3718	21.6157	14.481	13.6916	22.5026	8.5043	7.5352	12.5874
CCAR1	0.2178	0.2628	0.1881	0.1573		0.0817	0.0209	0.0679	0.0856	1.3568	0.2008	0.2492	3.9177	2.2967	2.0888	1.7553	1.06	1.487	1.738	1.2545	1.5732	2.4272	2.0532	2.0159	0.692	0.5825	0.235	0.0571	0.6123	0.1515	0.387	0.2895	0.2552	0.1637	0.0626		0.7577	0.197	1.336	0.0475	1.1094	3.2289	2.2383	2.6315		1.252	0.1874	3.3507
CCDC101	1.5086	1.3307	1.9883	0.8792	0.4885	1.0438	0.4184	0.2799	0.4366	0.4235	0.7587	0.3517	0.7461	0.9928	0.628	0.9028	0.6027	0.2398	0.3913	0.4619	0.739	0.2367	0.2286	0.7122	2.1753	1.2081	0.9592	0.4218	0.6281	0.9095	0.3638	0.4951	0.3721	0.1672	0.2203	0.2943	3.6767	3.7566	2.4061	5.7697	5.036	14.3242	3.1204	1.2102	3.5213	1.205	0.3768	3.3394
CCNC	0.0876							0.1253	0.1001	0.056	0.317	0.2123	0.8169	1.3218	1.0087	1.4013	0.5585	0.3763	0.7984	1.1095	0.1358	1.6419	1.4186	1.0481	0.4054	0.2915	0.2551	0.1107	0.2045	0.3819	0.2731	0.1085	0.3441	0.0806			3.245	1.711	3.2173	3.3916	5.1377	6.9289	5.7411	3.5241	7.6021	2.2974	1.6357	3.3935
CCNL1	0.7733	0.7712		0.2509	0.885	1.5958	0.8823	1.0697	0.1338	1.7269	0.6616	1.4843	1.9046	1.2385	0.1901	0.4105	0.8214	1.0156	0.1625	0.014	1.2571	2.9126	1.6491	0.7631	2.4262	0.7353	0.6285	7.1082	4.2698	4.0611	0.2005	0.1099	0.1845	5.5154	5.269	7.2185			0.1593		4.4326	5.7138		0.4167				2.872
CDK11B	0.3395	0.2271	0.1041	1.836	0.4575	1.0188	0.9144	0.2293	0.2874	1.9446	2.3882	2.2746	0.6946	1.2756	0.9739	1.4874	0.7337	0.755	0.7042	0.6832	0.6017	1.6132	1.7697	1.2621	1.3804	2.1151	1.9769	5.5105	5.8191	6.2548	0.6662	0.5924	0.6513	7.7787	8.1638	4.5403	0.4136	0.0737	0.4776	0.1672	0.5351	1.4433	1.0288	5.059	0.1785	0.2743		0.4907
CDK19		0.0119	0.0213	0.0198		0.027								0.2447	0.1248	0.1592	0.0522		0.0898	0.1242	0.0418	0.0236	0.0137	0.0178	0.0397	0.046	0.0121	0.0292	0.0404	0.1585			0.029				0.7184	0.4785	1.098	1.277	1.7632	1.3431	0.5732	0.9929	1.1526	0.5072	0.5843	0.7832
CDK8	0.0236		0.0213	0.0198		0.027			0.0337			0.0202	0.0641	0.4447	0.1895	0.6927	0.1015	0.0466	0.1619	0.1716	0.0816	0.0436	0.0137	0.0701	0.0619	0.0668	0.0121	0.0292	0.0404	0.1296			0.029				1.3407	0.4785	1.2846	1.7102	2.1149	1.6017	0.7134	0.9929	1.8234	0.6769	0.5843	0.7832
CHAF1A	9.1106	9.4117	9.9759	11.4555	10.6961	16.5139	14.7524	11.5428	14.4472	20.3995	21.5787	20.8432	13.4967	14.7681	9.2118	12.2971	16.5653	12.9743	19.0327	24.1614	23.1194	27.3561	28.312	27.4321	0.2447	0.9282	0.176	1.306	1.3261	1.6235	1.9257	1.7231	2.2167	1.2238	1.5951	1.9241	0.7968	0.9676	0.8126	1.1824	1.398	3.1643	1.1966	1.3965	2.0362	1.5058	0.9564	0.6533
CHD1	1.0382	1.2025	1.2779	0.9446	1.3556	1.2962	1.1961	1.4854	1.0561	1.5334	0.8779	0.7094	1.192	2.3375	1.3007	3.7463	1.4469	1.3513	1.8798	1.8228	1.56	2.0198	1.8451	1.0186	0.2007	0.2365	0.0292	0.119	0.076	0.1891	0.0847	0.0772	0.1175	0.0247	0.049	0.0596	0.061	0.1081	0.126	0.1513	0.2156	0.3169	0.1065	0.2762	0.1209	0.0869	0.0668	0.1255
CHD2	3.157	2.231	4.3424	4.5604	5.6429	3.2903	5.0658	5.4917	4.5545	2.6857	4.8266	5.8862	1.49	1.6023	0.9067	2.1386	1.7115	1.2108	1.2011	0.9583	0.9479	1.1283	1.0051	1.1314	0.1146	0.1095	0.0488	0.4176	0.1932	0.2881	0.1065	0.0484	0.1654	0.0865	0.0698	0.067	0.3779	0.3807	0.4078	0.2831	0.6182	0.8832	0.6089	1.3819	0.4368	0.1585	0.0881	0.3029
CHD8	0.7868	0.9286	0.6536	0.6811	0.6064	0.6537	0.4213	0.6861	0.5028	0.5396	0.6534	0.3355	1.7032	2.4364	1.4522	2.0765	1.245	0.8268	1.118	0.8231	0.5047	1.0724	0.8238	0.3488	0.9892	0.3799	0.2779	0.2527	0.2313	0.7429	0.2195	0.9982	0.7969	0.1681	0.0994	0.2375	2.0924	1.6175	2.9014	1.7233	2.9578	3.3551	3.2027	3.0759	1.9005	1.2395	1.0295	2.1819
CHD9	0.6153	0.5568	0.8967	0.5821	0.5372	0.4225	0.7479	0.5965	0.4732	0.507	0.8688	0.6954	1.939	2.0079	1.4771	0.6135	0.8107	0.6937	0.6974	0.5538	0.6745	0.5163	0.5289	0.3819	1.0271	0.7686	0.6737	0.6814	0.8423	0.6177	1.085	1.3791	0.6645	0.4704	0.3391	0.4856	0.2598	0.3045	0.4515	0.3564	0.5585	0.9347	0.4053	0.7591	0.4712	0.4458	0.2	0.1756
CIR1			0.0127			0.0165		0.19									0.0455			0.0282					0.1726	0.199	0.1664	0.3784	0.4724	0.5449		0.1149		0.5332	1.5947	0.2764	1.8135			0.1206	0.0611	0.153	2.6171	2.8284	2.5326		2.0448
CNOT1	0.1233	0.0996	0.2091	0.5345	0.3179	0.1937	0.0391	0.2846	0.1152	0.7107	0.7173	0.408	2.4085	2.9264	2.5877	4.6787	2.3714	1.4235	3.0137	1.1929	1.7409	2.3145	1.7128	1.9043	1.0627	1.0497	0.9222	0.6497	1.1556	4.9389	1.1519	0.9446	1.3777	0.5262	0.4927	0.5746	0.4783	0.45	2.5114	0.7291	2.8962	3.3115	2.0753	3.179	1.008	1.0297	0.1519	2.0073
CNOT10	0.0185				0.0187	0.0203		0.0296		0.0302	0.042		0.4781	0.9484	0.94	0.6043	0.156	0.2544	0.2268	0.1249	0.1147	0.1332	0.2357	0.2199	0.0411	0.1748	0.127	0.1003	0.2539	0.5424	0.0362	0.2009	0.1579	0.1262		0.0477	0.1688	0.1149	0.4649		0.3762	0.2751	0.2477	1.3472				0.1976
CNOT2				0.0413	0.1102	0.1605		0.0451	0.0145	0.0362		0.1086	0.1521	0.5469	0.6353	0.8635		0.0625	0.3446	0.0689	0.1063	0.374	0.2136	0.0522	0.1178	0.1774	0.1142	0.0891	0.3837	0.7481	0.1257	0.1163	0.0907	0.067	0.1584	0.0542			0.2675		0.6529	0.6678	0.2648	0.2886		0.2507	0.2445	0.2848
CNOT3		0.0335	0.0266	0.024							0.0796	0.0597	0.3036	0.4294	0.4993	0.5081	0.0916	0.1172	0.1578	0.1171	0.1237	0.2986	0.3034	0.2067	0.2963	0.3396	0.1698	0.105	0.3717	1.0474	0.2007	0.2239	0.311	0.0554			0.1807	0.1929	1.4701	0.7677	0.6382	0.7971	1.458	0.4947	0.4694	0.3164	0.1335	0.488
CNOT7	0.032							0.0225	0.0979	0.0756		0.3559	1.006	0.7374	2.4409	2.2407	1.1197	0.685	1.3349	0.5824	0.982	1.3322	0.9615	0.6012	0.2144	0.4276	0.2006			0.8535	0.2969	0.2959	0.0963	0.1598		0.1151	0.0515	0.194	1.6333	0.165	1.6283	1.5581	1.2739		0.4643	1.8489	0.1009	0.6394
COIL	1.4039	1.3	1.0485	1.4844	0.098	0.091	0.874	1.6728	0.0541	1.5211	0.0376	0.2337	2.9278	1.9531	3.146	4.0689	1.9443	1.2304	2.4517	2.2251	0.6143	1.998	2.1208	0.3631	0.2592	0.0659	0.062			0.4136	0.0505	0.0559	0.1999	0.0385	0.0414	0.1678	4.8502	2.6794	4.4248	6.1227	7.4093	12.3841	5.6969	5.5451	3.9333	3.0702	1.0893	5.3513
CPSF3L	0.0586	0.0362	0.1275	0.0965	0.0271	0.0779	0.0309	0.0703	0.0387			0.0486	0.2985	0.3268	0.2212	0.6671	0.116	0.31	0.422	0.2619	0.1565	0.2952	0.2263	0.1089	0.3668	0.0833	0.1343	0.1422	0.279	0.2683	0.2095	0.158	0.1668	0.125	0.1167	0.1522	3.8253	3.2023	2.595	5.3734	4.9131	7.8971	3.1348	3.0816	5.2951	1.594	1.2376	1.4159
CREBBP	0.0096	0.053		0.0045			0.0037	0.0072	0.0139	0.0102	0.0035	0.0121	0.4386	0.2369	0.2046	0.0918	0.456	0.058	0.2435	0.371	0.1017	0.1003	0.5332	0.2619	0.5472	0.2846	0.1689		0.0368	0.0239	0.0075	0.0254	0.018		0.0029		1.4068	1.4733	1.3693	1.8641	1.171	2.782	1.2623	0.9089	1.8956	0.9821	0.9556	0.7311
CRTC1							0.0875
CSRP2BP	0.4165	0.8672	1.1904	0.1407		0.1494	0.1042	0.0061	0.0267	0.1208			0.1586	0.2182	0.1774										1.1784	0.9077	0.6576											0.2509	0.2766	0.8358	0.3204	0.0533	0.2358	0.0894	0.5007	0.0951	0.1089
CTBP1	0.4343	0.4964	0.0771	0.6167	0.3331	0.3675	0.5555	0.3139	0.2876	1.1393	1.5553	1.8918	0.0214	1.1429		0.163	0.8915		0.0955	0.0414	0.9006			1.4899	0.7787	0.5841	0.3125	0.2363	0.5261	0.2787		0.1672			0.0358	0.2367	0.119		1.0462	1.4588	7.0992	8.9159	5.0464	1.3532	4.4802	0.3066		0.6264
CTBP2	2.3614	1.7969	2.3299	2.0069	0.7758	1.3238	2.0917	1.2955	1.1702	2.4454	1.0505	2.1518	0.6325	2.4473	0.0549	1.562	1.5401	0.1612	0.4745	0.5239	0.8543	0.5873	0.5839	1.7273	0.2338	0.6907	0.3777	0.587	0.5532	0.1916	0.1052	0.3029	0.095	0.1088	0.2037	0.1594	1.6827	1.3529	4.0769	8.793	11.8714	7.6852	5.3474	7.9131	5.1001	2.5029	0.4621	4.5329
CTNNB1		0.1132			0.1123	0.0484		0.0247			0.08	0.1079	0.2319	0.679	0.5335	0.6291	0.0433	0.2311	0.3616	0.3006	0.3433	0.1978	0.1664	0.2403	0.9469	3.1295	2.2867	0.4482	0.6013	1.7065	0.5713	0.6722	0.9558	0.5259	0.162	0.5755		0.0565	0.2806		0.9959	2.3504	0.0777	0.2607				0.3918
CTNND1	0.4567	0.4234	0.1928	0.7833	0.3468	0.4413	0.197	0.5363	0.3129	0.6344	0.7897	0.7863	2.2215	7.3808	4.0132	13.3961	2.6582	1.9711	6.5584	2.7313	2.4824	4.8864	4.3041	2.9851	2.9209	3.3128	2.5857	2.2436	3.1021	5.5804	2.821	3.416	1.9998	1.9931	2.0784	1.9204	5.2842	3.2368	3.8297	2.0809	4.8567	5.2643	5.8604	5.6449	4.5982	2.3163	1.5179	4.1161
CXXC1	0.0958	0.0396	0.2008										3.6045	0.368	0.2389	0.5			0.1914	0.0412	0.1683	0.0505		0.058	0.0985	0.8578	0.7757	0.0202		0.2406				0.0181	0.8431		0.7349	1.9834	1.6493	1.2825	3.571	2.4982	1.063	2.2813	1.713	1.0195	0.0711	0.5101
DAXX			0.1152		0.1544	0.1946		0.1658	0.1037																												0.2098	0.9177	1.2089	0.0583	1.214	1.3347	1.2704	1.3183	2.0834	0.0697	0.0746	0.1027
DDX26B		0.0434	0.0525	0.0307	0.0308	0.1899	0.0183	0.0417	0.0343	0.013	0.0569	0.032	0.0267	0.2052	0.1863	0.0798	0.0798	0.0733	0.0926	0.1185	0.0976	0.1069	0.0711	0.0267	0.0131	0.0462	0.0406	0.0097		0.0712	0.0079		0.0323	0.0236	0.0255	0.0238	0.4558	0.2421	0.2685	0.6808	0.5746	0.3445	0.5402	0.2643	0.6615	0.1901	0.1508	0.2766
DIDO1	1.0574	1.3878	1.4497	0.96	0.7092	0.7612	0.8287	1	0.6225	1.0119	0.5196	0.6335	3.5793	4.9238	2.6032	2.891	2.6099	2.2457	1.4968	2.031	1.8006	2.4435	2.331	2.1421	1.7753	1.4756	1.7583	0.7292	0.9997	1.8854	1.9178	2.1182	1.7602	0.6974	0.4025	0.5997	5.6102	5.716	5.9028	21.828	9.6496	11.2228	5.8722	4.8928	12.2966	7.4359	3.7334	4.7327
DNMT1	7.6145	5.6032	3.7059	3.6699	2.6644	3.5893	2.2532	11.0658	12.2971	4.7412	11.345	10.435	15.8697	16.728	10.8249	6.8204	14.7176	8.7198	10.6875	17.8264	17.0037	15.9797	12.2014	11.1218	0.6599	0.5626	0.8183	0.6497	1.4679	1.7555	0.2019	2.0455	0.5712	0.1569	0.1204	0.3124	64.2363	52.9185	39.5884	108.21	71.7443	106.162	65.5686	43.2708	91.6216	33.9239	32.0531	39.6119
DNTTIP1	7.2184	7.8925	7.8547	4.9779	6.1353	5.8757	3.6347	3.2271	3.722	10.1066	11.0196	11.2424	23.1983	17.1834	10.6008	14.3489	12.9333	6.9416	4.4972	7.1166	5.2794	13.6454	12.6237	18.2864	8.9745	8.1495	9.2768	3.0445	6.0327	3.8565	5.8479	4.7195	4.834	5.4157	6.0289	98.3529	18.9848	9.7791	12.6485	15.8053	19.4496	29.7314	11.9889	8.2428	21.0088	8.389	12.0578	8.9832
EAF1								0.0615							0.109		0.097							0.0488		0.0307
EDF1	0.5835	1.5461					4.2383		0.5201	6.7386	2.675		0.5066	0.3292	2.364	0.0399	0.1339	0.2421	0.4168	0.3081	0.8691	0.0344	0.0794	0.5557		2.6084	2.74		1.4785	0.6431	0.1883	1.18	0.885	2.1856	0.4056	2.1052	35.9712	31.0669	26.9137	41.5255	23.0987	48.1618	44.2016	19.3278	37.3862	24.4956	35.4882	27.4128
EHMT1	1.5818	1.8438	1.3267	0.7378	0.3738	0.3814	1.706	0.6476	0.6981	0.9314	18.0074	0.4803	3.4712	9.2257	3.2785	1.6021	2.2884	1.7389	2.0047	1.9653	2.1452	1.1047	1.6151	2.1277	0.8065	0.5815	0.6656		0.0538	0.0376	0.1336	0.1535	0.0957	0.2582	0.2425	0.5513	5.2974	15.1986	8.4167	5.5801	5.2636	14.8174	1.5761	2.1077	5.9666	8.2329	6.3431	6.8838
EHMT2	1.8656	3.2034	2.6352	0.7302	1.315	0.9698	1.3637	1.2184	1.2665	0.9142	1.158	0.7254	8.4698	8.1159	5.726	4.7846	5.3798	3.1662	4.2827	3.5397	3.1004	2.8494	2.9604	3.803	2.1749	1.1578	1.428	0.0916	0.4068	0.1153	0.1338	0.2982	0.4397	0.2683	0.4722	0.9687	9.509	9.7577	8.3508	6.7905	7.1621	5.7922	4.0333	2.643	5.9615	1.6316	2.1001	2.7035
EP300	0.0199	0.0888	0.011	0.0046			0.0038	0.0075	0.0144	0.0105	0.0036	0.0126	0.1625	0.192	0.2164	0.1142	0.1001	0.044	0.3033	0.3019	0.0328	0.085	0.0586	0.2969	0.3582	0.2506	0.1472		0.1956	0.0352	0.0078	0.0264	0.0383	0.0049	0.0031		0.8397	0.6291	0.7535	0.9252	0.5374	1.3848	0.5301	0.4917	1.2392	0.3306	0.3517	0.4912
EPC1	0.0775	0.0543		0.0239					0.0187	0.0302			0.1698	0.2153		0.1317		0.0217	0.114	0.0092	0.0506			0.0533	0.0971		0.041	0.0258	0.0272	0.0954	0.0281	0.0289	0.0209	0.0196	0.024		0.3965	0.2541	0.163	2.8234	1.3418	1.5175	0.2111	0.4742	0.5549	0.1648	0.3205	0.2213
ERCC2	2.2525	3.9333	3.1705	0.9599	1.9437	2.8979	2.5739	2.5224	2.712	1.8735	0.8967	4.0773	1.1358	1.0937	0.8713	0.8931	2.1022	0.22	0.7779	2.6153	2.3543	0.6109	0.2514	0.272	4.6897	2.9477	3.2227	3.4632	2.415	2.6626	3.626	5.1601	4.4432	1.6616	2.4322	3.6875	3.4182	10.2416	1.1863	12.1841	17.3353	17.4751	19.3329	8.2067	15.6612	20.7803	11.1119	3.7698
ERCC3	3.5756	3.2189	4.5353	2.8381	2.5663	2.7821	2.2184	4.6618	4.6558	2.8126	2.5287	4.1861	2.3332	2.1908	1.6479	1.6706	4.1425	0.8041	1.2767	0.9742	0.8709	5.8422	0.8406	1.2391	5.8621	3.1243	3.6174	4.8791	4.1869	3.2412	3.8821	5.1686	6.2242	3.9849	2.6435	6.0726	8.1823	5.2165	6.4051	11.4351	8.0457	10.0845	8.0969	8.4298	9.0943	4.3793	1.996	2.783
ERCC6	0.0153	0.0774	0.0432	0.0321	0.0372	0.025		0.0097	0.0059	0.0428		0.01	1.2196	2.4972	1.8357	3.3087	0.6224	1.3732	1.0241	1.7017	1.3662	2.192	1.7885	0.9365																0.0099	0.0691	0.1327	0.0142	0.0626	0.0372
EYA2		0.037
EYA3		0.0281	0.0097	0.2696	0.0644	0.4746				0.0662	0.407	0.2486	0.0096	0.1662	0.0174	0.2839	0.8735	0.3717	0.0077			0.0401	0.1749	0.1365		0.0124		0.2657	0.2709	0.1425		0.0504		0.0166	0.0897	0.034				0.0651	0.1796		0.0402
EYA4	1.3682	2.9116	2.5239	2.3915	1.721	2.7628	1.9491	1.2114	1.5652	2.1145	1.4258	2.0002	0.0447	0.093		0.2039	0.1363	0.1873	0.0181	0.0327	0.0273	0.0357	0.0451	0.0632			0.0419	0.2862	0.2921	0.0781			0.0353	0.3966	0.3883	0.3332
FHL2		0.0595														0.1372	0.0234			0.0275		0.0351
GPS2				0.1659	0.1178	0.1497	0.1581			0.2492																											0.2058		0.35	0.237		0.7413	0.2339	0.6945	0.3169			0.3733
GTF2A1										0.4885
GTF2A2										0.3121	0.4182	0.3907													0.1625				0.0529			0.162
GTF2B	0.407	0.0935	0.4312	0.1195		0.0727		0.0805	0.1247	0.0861	0.218	0.4109	0.8011	0.5542	0.4023	1.2009	0.176	0.1551	0.7854	0.2665	0.31	0.4142	0.0641	0.1537	0.1813	1.238	0.9819	0.1403	0.5083	1.1169	0.0608	1.0638	0.3353	0.1863	0.2273	0.4866	0.7921	1.2896	0.7334	0.7888	0.2608	2.075	0.6932	1.0495	1.3425	0.4189	0.2897	0.8658
GTF2E1	0.358		0.0895	0.4182	0.1658	0.1297	0.2227	0.0186	0.1016	0.0852	0.0773	0.1067	0.1195	0.1006	0.1521	0.4284	0.1031	0.0092	0.2184	0.1189	0.0461		0.0924	0.0398	0.039			0.0488	0.0496	0.0219		0.0443		0.0327			0.4591	0.3915	0.3451	1.0759	1.2067	0.613	0.0833	0.5566	0.467			0.43
GTF2E2	1.5807	2.0022	1.4515	1.227	0.2169	1.9468	0.9388	0.7251	0.6506	1.3823	1.9837	0.6439	8.6254	11.7263	7.301	17.4441	4.889	3.8952	2.5986	3.7849	3.6839	7.1231	7.2747	5.3134	0.3093	0.5979	0.4641	0.3461	0.213	0.359	0.2998	0.3553	0.3738	0.244	0.285	0.3432	0.5692	0.7235	0.5066	0.7087	1.9774	2.1434	0.6502	0.7474	0.7673	0.5874		0.742
GTF2F1	27.6154	4.2301	50.1864	2.8766	4.2925	2.0072	45.9986	41.9316	43.4086	1.7331	48.97	46.7301	1.0223	1.0924	1.1395	2.5395	14.2388	8.4429	0.5713	9.4145	4.3762	9.2024	0.7236	0.6701	25.2799	0.2724	0.2009	0.0851	0.3674	0.1565	0.0309	0.4304	0.089	18.2367	0.0861	19.4666	6.8599	4.179	5.0448	6.9192	9.9537	9.3953	4.1404	6.5401	6.016	3.0394	1.5098	4.0832
GTF2F2	2.5376	1.6657	0.4406	0.3665	0.1352	0.115	0.7949	0.4058	13.5466	1.0651	0.457	0.4066	0.6986	1.0026	0.9277	0.1303	1.0826	0.3922	0.2277	1.0459	0.8656	0.8207	0.1454	0.2471			0.1166	0.3692		0.1459	0.4421	0.3914	0.2593	0.2148	0.0735		9.993	8.471	4.4175	2.777	11.7679	6.4269	4.1718	15.3035	10.0005	5.2843		5.4034
GTF2H1	4.5143	4.5911	4.3551	2.6165	2.8072	2.4317	4.186	2.8325	2.4756	4.4883	2.7432	3.0501	2.8158	1.2147	0.9621	2.1898	1.7121	0.6515	2.1632	2.141	0.9808	0.9265	1.6794	1.4541	6.3098	4.1684	4.9878	3.5396	4.0469	4.7743	4.6	5.9669	6.2892	6.4308	5.0637	6.2107	1.8137	1.5666	1.4617	3.736	4.1484	8.0137	2.6596	2.167	3.6345	0.9441	0.3849	1.2548
GTF2H2	0.2117	0.5718	0.862	0.1619	0.4495	0.4827	0.5481	0.3207	0.264	0.3853	0.8282	1.1861	0.1303	0.1694	0.2229	0.1335	0.6769	0.1552	0.1677	0.1551	1.1532	0.9694	0.923	1.1529	1.6619	0.637	0.9297	0.347	1.1221	1.1679	1.0941	2.2696	1.6268	1.3846	1.4189	1.2559	0.5526	0.3583	0.8301	1.118	0.9912	1.0845	0.5236	0.0879	0.7342	0.7786	0.2517	0.3004
GTF2H2C	0.2117	0.5718	0.862	0.1619	0.4495	0.4827	0.5481	0.3207	0.264	0.3853	0.8282	1.1861	0.1303	0.1694	0.2229	0.1335	0.6769	0.1552	0.1677	0.1551	1.1532	0.9694	0.923	1.1529	1.6619	0.637	0.9297	0.347	1.1221	1.1679	1.0941	2.2696	1.6268	1.3846	1.4189	1.2559	0.5526	0.3583	0.8301	1.118	0.9912	1.0845	0.5236	0.0879	0.7342	0.7786	0.2517	0.3004
GTF2H2D	0.2117	0.5718	0.862	0.1619	0.4495	0.4827	0.5481	0.3207	0.264	0.3853	0.8282	1.1861	0.1303	0.1694	0.2229	0.1335	0.6769	0.1552	0.1677	0.1551	1.1532	0.9694	0.923	1.1529	1.6619	0.637	0.9297	0.347	1.1221	1.1679	1.0941	2.2696	1.6268	1.3846	1.4189	1.2559	0.5526	0.3583	0.8301	1.118	0.9912	1.0845	0.5236	0.0879	0.7342	0.7786	0.2517	0.3004
GTF2H3	5.6789	7.1099	8.7429	3.4785	5.2376	5.6252	5.2576	6.1588	6.6128	4.0482	5.126	5.2345	7.6503	8.8183	8.7359	5.274	4.8927	3.7251	1.0126	1.6699	2.0239	3.8595	2.7828	1.3754	14.9509	12.6336	13.5202	7.4677	10.8506	8.1516	9.4263	12.6211	8.4431	8.3792	9.3103	9.6493	4.2416	7.5085	5.9011	14.7246	9.1196	3.9019	4.7159	6.8178	8.8743	2.1081	3.1042	5.5464
GTF2H4	6.1355	5.075	5.5013	2.4985	3.2545	3.7278	5.3952	2.3115	4.8858	5.8594	4.1523	3.8569	2.5969	3.3831	2.7583	3.0333	0.7593	1.7456	1.8455	1.6859	1.6289	2.3528	1.8661	2.2476	7.9264	3.3593	4.6406	6.0543	5.0882	3.8575	7.4999	5.8976	6.6829	4.4591	5.5429	6.0178	6.3351	8.1133	7.3842	11.4843	10.8411	13.9855	7.8132	6.336	7.4613	4.6855	2.1979	4.622
GTF2H5	1.7663	4.0476	4.2465	1.2826	2.6637	1.1573	4.2169	1.6189	1.5432	2.6782		0.6466		1.667			1.7142			0.7721		2.0895		1.1598	6.5648	0.2297	4.5411	0.4839	6.2508	2.2737	1.5821	4.7294	6.3432	5.1555	4.9988	5.7078	1.6181	1.914		3.0555	2.7235	2.2844	1.9494	1.0451	2.4791		1.3964	1.7561
GTF2I	9.9335	9.7092	10.8928	7.7382	6.8063	3.77	3.1307	3.4234	4.4415	7.769	5.9667	4.3619	29.5605	45.9683	27.9055	68.6157	22.9137	18.4591	32.3572	23.4782	20.3609	40.3695	31.9252	15.8201	16.7613	13.0071	12.6026	9.2624	15.7102	19.1518	8.7816	10.5487	9.5518	6.6259	7.3476	5.4671	168.156	148.592	133.82	183.406	187.074	243.237	132.637	146.055	219.562	110.793	96.4731	125.147
GTF2IRD1	0.0302	0.1779	0.0117	0.0154	0.0254		0.0089	0.0143			0.0147		2.5319	1.6746	1.7369	2.3865	1.5825	1.2238	2.0864	1.1711	0.9587	1.9847	0.9132	0.5704	0.0639	0.0423		0.0203	0.0359	0.9579	0.0056	0.1151	0.1009			0.0096	0.2244	0.1627	0.659	0.1712	2.0682	1.0898	0.8251	1.5979	1.5307	0.0879	0.0252	0.9223
GTF2IRD2			0.3291	0.418	0.4554		0.2316			0.1627	0.1149		1.0059	1.5438	0.7743	1.0975	0.3919	0.3627	1.2958	1.513	2.7329	2.5166		2.2292	1.1525		0.2126	0.2361		2.184	0.2923			0.1458	0.1157	0.133	1.6885	0.9351	0.9477	1.243	3.1131	0.9579		1.3278		0.9415	1.0838
GTF2IRD2B			0.3291	0.418	0.4554		0.2316			0.1627	0.1149		1.0059	1.5438	0.7743	1.0975	0.3919	0.3627	1.2958	1.513	2.7329	2.5166		2.2292	1.1525		0.2126	0.2361		2.184	0.2923			0.1458	0.1157	0.133	1.6885	0.9351	0.9477	1.243	3.1131	0.9579		1.3278		0.9415	1.0838
GTF3C1	0.6557	0.9348	0.8829	1.0685	0.8706	0.9101	0.575	0.5666	0.439	0.7304	0.9248	1.0803	6.514	9.0616	5.2509	10.3108	4.679	2.8981	4.7433	2.7536	1.711	5.2051	5.4906	5.8201	4.0644	4.1263	4.0695	3.3387	3.6605	5.8683	3.6367	3.0211	3.4861	3.0862	3.0652	3.7572	12.1388	9.2841	10.2192	15.3628	18.2398	18.4435	13.2993	10.7988	15.9831	8.8349	7.1868	10.1039
GTF3C2	2.5233	0.8415	2.004	0.9072	1.5113	2.2425	0.5832	0.5927	0.4937	1.5304	1.5609	2.3306	7.874	8.269	7.0344	9.442	6.8075	7.5533	4.258	4.8515	6.5701	7.6761	7.6916	6.8759	3.86	3.5056	3.0697	1.2213	3.1194	4.1684	2.0964	2.6172	2.6219	3.0443	2.88	1.7143	9.3831	8.473	7.6368	10.8101	13.5015	13.9828	11.1262	9.7454	12.562	6.8378	5.7624	8.4645
GTF3C3	1.534	1.1606	0.6842	1.5948	0.8401	1.4622	0.8487	1.7827	0.4486	1.652	1.1627	0.6332	5.8845	8.6919	6.0585	9.9819	5.9596	3.3248	4.9278	1.7963	2.9382	5.661	4.4164	5.4879	3.0486	2.2852	2.2696	2.3192	3.0518	3.3479	2.8668	2.3079	2.7344	2.4199	1.5827	2.7469	17.0398	10.302	12.5191	17.5593	17.8248	17.9869	12.3635	8.1236	25.1669	10.9262	9.9956	11.1467
GTF3C4	1.3949	0.7376	1.0132	1.8559	0.881	1.0238	1.0756	0.427	0.4822	1.8229	1.0443	1.1951	8.7344	10.7955	6.3783	11.3307	7.0012	5.2529	5.3166	3.8354	3.7935	7.591	7.5268	7.5504	3.8694	3.3646	2.789	2.608	2.6993	4.5696	2.0927	2.5991	3.2598	1.5427	2.0725	2.6987	13.5166	11.4935	10.803	14.9408	16.0432	15.669	10.7202	12.7187	19.4957	7.6899	8.9576	9.8911
GTF3C5	0.4472	0.8532	2.0492	1.1827	2.3018	1.6813	0.75	0.6551	0.2393	0.8727	2.5953	0.8083	5.5498	11.4277	6.0511	14.6497	6.9471	4.3921	8.7838	5.3161	4.1746	9.7545	9.5555	7.7169	4.2326	4.5095	3.9707	4.1261	3.828	5.9114	3.522	5.0635	3.7873	3.5641	4.0566	3.7307	12.0168	10.7634	9.5466	14.5582	18.0464	18.2752	12.6887	13.1419	16.1837	9.1857	5.5606	11.9082
HCFC1	8.5641	10.157	10.4904	2.0989	1.4267	1.1101	5.6646	0.9984	1.1186	2.7608	1.5308	1.2087	8.2025	6.8315	5.9128	7.6785	5.6165	4.2952	3.7233	3.6175	3.5978	5.0369	5.7041	3.1231	5.8723	4.2927	2.9516	1.8615	3.1159	2.9125	2.364	2.5161	2.5981	2.0069	1.3822	2.1027	36.0232	41.2007	31.792	28.2325	25.9509	32.5903	34.6978	30.4476	41.7634	24.8774	25.1942	29.8452
HCFC2	8.0989	7.3652	5.7162	0.6194	1.178	1.1811	1.4188	1.3335	1.5702	0.8827	1.0518	0.8246	1.4632	2.0956	2.0275	0.5359	0.6693	0.7832	0.2051	0.5604	0.4807	0.6214	0.572	0.6431	3.7275	3.5835	3.1605	0.4147	0.8136	0.8293	1.2232	1.0869	1.0626	0.6589	0.5594	0.9377	0.2285	1.4405	0.6285	0.6322	0.7508	0.4964	0.4721	0.1661	1.2093	0.8189	0.9728	1.8152
HDAC1	23.6968	13.1814	20.0599	22.3214	14.9651	23.4558	13.4793	9.8574	12.9071	15.1759	11.2544	12.8364	30.4187	39.683	31.2567	50.2373	44.4049	39.7885	29.7823	22.2286	19.518	26.9374	29.8774	24.6478	11.341	6.9837	9.4425	8.0561	8.4531	9.2313	6.1765	6.8203	6.7397	4.6406	4.8499	5.3526	78.7462	59.1439	56.6857	117.358	99.8756	121.446	87.6679	88.4306	120.119	55.9086	48.7395	66.4676
HDAC2	28.6942	23.0472	30.9624	31.3851	24.2525	31.1651	18.5296	15.6319	19.0826	19.1257	23.4944	19.8112	25.1974	34.1503	26.8176	46.3377	37.3679	43.2944	23.8395	22.4643	20.9387	28.0971	26.0722	24.3764	11.7534	9.5734	11.4354	12.0927	9.3725	11.8909	8.8593	8.8444	8.0888	6.3115	6.7429	10.306	81.8513	43.4291	59.1087	103.353	78.1877	125.461	90.4185	79.0724	127.636	49.3743	40.4076	60.1958
HDAC3	1.2643	1.2236	2.3664	2.0254	2.7674	3.1842	1.011	1.2503	1.934	1.013	2.2918	1.9829	4.2887	5.4442	3.5443	4.8998	3.2016	4.427	3.3552	3.0976	3.238	4.2351	2.9097	3.8935	1.1328	1.7091	0.8631	1.2212	1.0399	1.7063	1.2166	1.1264	0.8513	1.0139	1.073	1.2992	0.4278	0.4109	0.1967	0.6081	1.0067	0.7938	0.4088	0.4277	0.5685		0.1669	0.1991
HDAC4				0.6833									1.3774	0.6618	0.0045				0.9815	0.0516			0.3342
HDGF	3.817	2.0074	1.586	1.9656	1.7113	1.5939	1.6399	1.6307	13.2587	1.7884	1.5504	3.2643	1.9746	2.1414	1.5382	1.7191	2.0283	4.8445	1.572	5.8501	6.5739	6.5671	2.0407	0.9942	2.8774	3.5217	2.2077	1.2371	3.2119	5.1465	0.9568	1.4487	2.1816	2.4014	1.3548	1.7188	3.3101	2.7299	8.0089	0.7578	11.0156	11.2058	28.7738	18.838	0.227	19.1103	0.9072	15.63
HDGFRP2	1.4466	1.6734	1.28	1.8004	1.4285	1.3494	1.3097	1.1552	1.5685	1.6724	1.2635	1.076	1.3679	1.6718	1.1873	1.2273	1.456	1.2936	1.0918	1.6447	1.2413	1.2762	1.1087	1.0725	1.3385	1.1055	1.1039	0.6597	1.4978	1.6845	0.3737	0.073	1.2301	0.7954	0.6774	0.8594	1.681	0.715	1.4035	0.4476	1.3399	3.8412	1.1675	2.3729	2.4474	1.7022	1.8615	2.3031
HDGFRP3	5.633	4.4479	3.0926	3.366	3.4533	3.5994	4.1061	3.2834	5.7646	5.1353	3.1073	2.6679	5.3773	5.0863	3.9243	3.3776	4.4672	3.4262	3.2508	3.9498	3.9368	4.7785	3.1191	1.4797	4.9373	3.5287	4.3561	2.4921	5.0674	6.5277	1.5484	0.5284	4.5287	2.7882	2.7339	3.2467	16.159	13.5834	7.4748	18.05	6.8107	30.9725	20.6691	11.4031	24.9878	12.4287	8.8844	15.4609
HELLS	0.3775	0.3271	0.3302	8.4945	0.1761	0.3485	0.2109	0.2232	0.251	5.698	0.5288	0.2416	2.7805	12.8604	9.2267	17.7684	4.1084	6.6466	10.2161	5.4942	2.1988	7.4919	5.3177	2.7457	2.7158	2.4046	2.0187	1.6746	2.5079	5.8378	2.1257	2.1064	1.7039	1.4211	1.104	0.8784	4.3895	3.6408	4.7835	7.9842	6.069	7.897	5.5561	5.9758	9.8254	2.0557	3.4502	5.3275
HTT						0.0029		0.0084	0.0013					0.0117				0.0106	0.0145	0.0078			0.0112	0.0319
IFI16	106.456	90.5619	87.6856	102.123	60.3707	102.96	67.1206	71.1401	58.9447	80.9662	73.0229	54.2741	4.7315	4.682	3.7356	3.5438	4.2479	2.0331	2.3166	1.7184	2.4141	2.1517	2.4473	3.7709	16.6582	11.8467	18.4064	13.8928	18.1522	15.3255	12.8699	20.0185	20.2906	11.9294	15.3201	12.988
ING1	2.8149	3.2136	2.4391	0.2776	0.7525	0.9596	1.4105	1.1878	0.9365	0.3912	0.4262	0.4477	0.8499	0.8339	1.4677	1.3443	0.9788	0.6624	0.9665	0.5266	1.1127	0.691	0.8185	0.5587	0.1401	0.1189	0.0977	0.0168	0.0379		0.0349						3.2582	4.4404	4.1409			1.0251	2.8343	1.5596		1.0134	0.8893	1.8237
ING2	0.27	0.3744	0.1838		0.0401		0.0536	0.113		0.0342	0.0317	0.0334	0.713	0.1576						0.0685	0.0859	0.094			0.0772		0.117									0.0282	1.8367	1.3315	2.219	1.2209	1.2669	0.0389	0.7009		0.3086	1.1376	0.8211	0.6148
ING3	0.1634	0.0702	0.3085		0.2651	0.0821				0.1034	0.0314			0.4626	0.2603	0.3145	0.3003		0.1496	0.0572	0.1769	0.2922	0.2702							0.1341							1.3441	0.9183	0.7027	3.1101	2.4605	2.3745	1.2713	1.7323	1.6586	0.8108	0.5664	0.7108
ING4	1.3001	2.4671	2.447		0.1531	0.1921	2.6741	2.3269	1.4886	0.2318	0.2888	0.1712	0.1867	0.1288		0.1119	0.154	0.1605	0.2084	0.2131	0.184	0.1613	0.1959	0.2653	0.2726	0.1724	0.0888				0.1156	0.0831	0.2004	0.0316			0.3199	0.6534	0.372	0.3055	0.217	1.1016	0.7679	0.2258	0.2309			0.1684
ING5	0.2103	0.9801	0.4331	0.1853	0.4861	0.2738		0.6564	0.4973	0.5799	0.4633	0.5813	0.3684	0.0732	0.309	0.2491	0.4565	0.2467	0.0992	0.2332	0.4651	0.4768	0.0859	0.2272	0.4394	0.0683						0.0831	0.1044				2.2383	0.2753	0.508	0.3055	0.217	3.3591	0.2578	0.2258	0.6471			0.1684
INO80	10.5615	8.4481	7.7268	4.873	3.0081	5.555	3.2931	4.1542	3.851	3.4781	4.2704	3.7333	6.8232	5.1773	3.7777	3.9189	3.5162	2.051	3.4333	2.3541	2.2225	1.5466	2.0229	2.8632	7.9015	4.9497	4.7636	1.7056	2.0745	3.1162	1.8348	2.7352	2.5691	0.5324	0.5563	1.4891	0.988	0.6518	0.4818	2.1523	2.0057	3.4808	1.1134	1.4156	1.1647	0.3521	0.3448	1.2091
INO80B	4.8083	7.0587	8.3198	3.5991	3.6933	6.1017	1.7948	2.038	1.7443	4.8129	1.9982	1.4319	6.5243	5.5614	4.2644	3.8878	3.1692	1.5696	3.2578	0.3552	2.8875	0.6897	2.5154	2.9375	5.2576	4.3382	5.0099	1.4003	1.9457	2.2417	1.8376	2.6889	1.9019	1.3625	1.1174	1.5016	0.1141		0.8799	0.2825	1.4015	0.9299	0.9192		0.6287
INO80C	15.4908	11.1453	14.3589	11.2938	5.4827	11.8759	7.3885	2.3972	3.0084	27.8712	21.0816	4.5418	15.343	12.2194	5.2739	6.3913	10.8408	4.5073	5.1357	5.8025	3.4095	2.0511	4.9721	6.6559	14.8333	12.1055	13.4639	5.9739	7.4271	5.733	5.3099	5.4774	5.1303	3.9585	6.4649	4.6176	3.2513	2.7379	2.6834	5.2764	8.0306	5.3874	3.0474	0.4243	3.0761	1.0415	0.7283	0.5988
INO80D	0.2749	1.0258	0.6557	0.0558	0.1159	0.0579	0.2595	0.1132	0.8444	0.1162	0.6679		0.258	0.2793	0.0954	0.2392	0.3357	0.074	0.0487	0.0875		0.0386	0.1651	0.1497	0.1702	0.4679	0.3189	0.0922	0.2509	0.1755	0.1049	0.5036	0.0946	0.037	0.0196			0.8197	0.0457	0.1168	0.4823	0.1539		0.4009	0.077			0.0518
INO80E	18.7943	31.0848	21.9251	13.0561	7.0079	6.1972	7.3032	11.1398	8.8286	7.8332	8.6673	7.3755	18.3592	14.104	9.9093	3.9212	6.1599	2.791	2.8631	3.9537	4.9424	3.2045	3.5778	5.3361	19.5855	12.5216	12.757	4.7703	4.6196	7.3248	7.4619	7.407	4.8833	0.1599	2.0117	2.4271	5.1195	8.8944	4.4558	9.3915	4.7302	12.2677	3.2585	3.1161	8.1584	1.8752	1.6101	2.8367
INTS1	0.3763	1.0772	0.4969	0.2556	0.4135	0.4864	0.1683	0.3144	0.2113	0.2473	0.7817	0.6365	2.1558	2.4812	1.9711	2.321	1.5408	0.7626	2.1424	0.8947	1.0472	1.2909	1.7616	1.5036	1.2059	0.7339	0.5528	0.3823	0.7156	1.4655	0.4486	0.5969	0.4777	0.4004	0.1582	0.3206	6.5399	5.0957	7.4283	9.5563	9.1596	13.1122	9.1629	7.953	10.3407	4.6148	2.9607	4.1493
INTS10	0.2128	0.2646	0.3336	0.1899	0.1326	0.125	0.1225	0.0937	0.0943	0.1813		0.1397	0.755	1.5462	0.8553	1.9091	0.8923	1.3275	0.7388	0.7722	1.1943	1.0175	0.9011	1.0099	0.4711	0.2994	0.1214	0.1247	0.5212	0.7847	0.449	0.1437	0.1136	0.0252	0.1842	0.2107	5.6551	3.3852	4.5131	5.4916	4.7092	4.8872	6.8228	5.7365	7.1222	1.9956	2.1172	2.5242
INTS12		0.106	0.2227	0.2738	0.0658	0.1275	0.0313	0.1312	0.098	0.1317	0.3482	0.3079	0.7643	0.5377	0.6482	0.7951	0.601	0.4099	1.1013	0.4507	0.6789	0.726	0.7334	0.1871	1.8003	0.2873	0.1915	0.2674	0.1219	0.2995	0.1421	0.2357	0.3714	0.3172	0.1275	0.3652	3.9409	2.0114	46.8567	4.3122	21.0665	12.6799	41.6682	30.1617	3.7494	52.1933	2.3297	26.3771
INTS2	0.2396	0.138	0.1414	0.1008	0.298	0.2939	0.0758	0.164	0.0389	0.3733	0.249	0.1554	1.046	1.7498	1.1016	1.5793	0.9008	0.7314	1.1709	0.5132	0.4753	0.7809	0.7418	0.5129	0.1716	0.2297	0.3065	0.1921	0.1227	0.3685	0.3693	0.216	0.2842	0.2964	0.1458	0.2367	2.9586	3.2466	2.6723	2.8044	4.2905	5.2835	3.1018	3.07	3.7759	1.732	0.9027	2.5089
INTS3	0.8603	0.7802	0.7232	0.7938	1.1296	1.0026	0.5464	0.7043	0.6938	0.7263	1.5809	0.8266	1.5284	2.3857	1.6956	3.6128	1.1315	0.7166	1.8508	0.7639	0.8255	1.0111	0.8548	0.8135	0.3246	0.561	0.1929	0.0749	0.271	0.5996	0.1606	0.135	0.2139	0.034	0.1349	0.1442	1.4609	0.9128	3.481	2.0732	6.6773	6.4496	2.7005	2.44	2.4433	2.7084	0.7777	1.6238
INTS4	0.1701	0.1734	0.2934	0.1997	0.1624	0.2092	0.0624	0.067	0.0748	0.1915	0.171	0.1967	0.8321	1.5636	1.3427	1.8107	0.8176	0.4659	0.9827	0.7239	0.4001	1.1383	0.5937	0.6272	0.323	0.371	0.2252	0.1407	0.2687	0.4729	0.1896	0.1595	0.2253	0.0802	0.1281	0.2207	3.4588	3.6803	4.412	4.8311	5.5066	7.8519	4.0534	4.6275	6.6359	3.0099	1.9335	4.0505
INTS5	0.2234	0.4854	0.5281	0.3206	0.2704	0.2715	0.1497	0.1528	0.2053	1.6733	0.4606	0.4203	2.0939	4.2416	1.1112	3.0147	0.9424	1.7987	1.9302	0.7071	0.6553	2.128	0.6864	0.9178	5.6769	0.2091	0.402	0.3176	7.6442	0.6482	0.4351	0.3967	4.416	0.2559	7.0003	0.0639	6.7397	3.8496	3.973	5.7332	5.5134	8.8437	4.7145	5.1856	5.0593	2.4908	2.0406	3.9328
INTS6	0.183	0.2639	2.3094	2.9882	2.5223	0.8495	0.097	0.3674	0.427	0.3166	0.898	0.6806	3.6272	2.8035	2.1148	5.1272	1.6711	1.7252	2.7314	1.2875	1.7245	2.5799	4.1515	0.7547	0.4184	2.6623	2.4458	2.161	2.4773	6.1694	2.1931	2.313	2.1008	1.7327	1.7979	2.0886	9.4068	7.3433	9.9775	11.2711	13.7639	15.8076	11.9549	11.7633	9.2773	7.0169	1.3289	10.1283
INTS7	0.3129	0.2097	0.1468	0.1076	0.0945	0.1511	0.049	0.0953	0.0699	0.2593	0.2181	0.2448	0.3766	0.8243	0.4612	0.9007	0.3785	0.3619	0.6075	0.2601	0.4871	0.584	0.553	0.2659	0.3243	0.2605	0.3114	0.0395	0.266	0.3464	0.1977	0.2308	0.2122	0.2125	0.1225	0.2197	3.9639	2.5088	2.9045	3.9066	4.9653	5.9988	3.5989	2.7929	5.4653	2.1913	1.4284	2.4625
INTS8	0.2311	0.1468	0.2119	0.1313	0.1342	0.3955	0.0739	0.1765	0.1089	0.1204	0.1036	0.0395	0.8568	0.9266	0.7208	1.6859	0.4996	0.438	1.0041	0.211	0.2407	0.5974	0.4344	0.6014	0.5734	0.2875	0.2206	0.3433	0.4276	0.6468	0.4719	0.298	0.3679	0.1558	0.141	0.2681	3.5786	2.0465	3.4756	3.9744	4.857	4.8729	3.8667	4.1373	4.4828	5.6844	1.0275	2.1496
INTS9	0.0672	0.1421	0.0286	0.0826									0.0727	0.0608	0.0837	0.0219	0.0857	0.0218	0.1022	0.0872	0.0387	0.128	0.1058	0.0964	0.0216	0.3289	0.0179	0.0495	0.1987	0.0479	0.0149	0.0891	0.1064	0.2561	0.0479	0.0955	2.93	2.0828	2.2275	4.0322	4.8383	5.1352	2.5342	3.1157	5.2678	1.3831	0.8945	2.1275
IRF2BP2			0.0402				0.0509						0.0864	0.1939	0.3375	0.3453	0.7161	0.1852	0.2801	0.0247	0.046	0.3499		0.0866	3.4196	2.3355	0.459	0.2235	0.1443	0.301	0.3033	3.5385	1.0089	2.8998	0.7476	0.1277	0.2063	0.0691	0.1475		0.1243	0.3717	0.1101	0.1954		0.0385
JARID2							0.062			0.0072			0.0049											0.0053				0.1514									0.0359	0.0757	0.0869	0.1548	0.3079	0.4348	0.192	0.0764	0.2236	0.0789	0.066	0.1604
JMJD1C					0.0016								0.1402	0.0903	0.0105	0.0164	0.1826	0.053	0.0755	0.0125	0.0064	0.0043	0.0057	0.1734		0.0019	0.0009		0.0016	0.0075							0.0727	0.0114	0.0185	0.5636	0.4779	0.5465	0.3962	0.0457	0.9184	0.0578		0.0265
KAT2A	0.9275	1.0037	1.5644	0.7321	1.1232	7.8385	0.1905	0.902	0.1271	0.0072	0.1231	0.2061	1.6716	2.1608	2.3831	1.0703	2.0083	22.6843	0.4042	0.5633	1.6868	3.5288	2.9925	2.6249	1.9958	1.0717	17.7625	23.3875	19.6078	17.9262	0.1313	18.4299	0.1291	0.1901	0.1094	0.1806	0.553	0.8165	0.6191	6.5373	6.9981	8.6757	3.4539	2.8088	5.2853	3.0415		2.859
KAT2B	0.0513	0.1431	0.1179	0.039	0.0684	0.0842		0.7735		0.0074			0.0393		0.1501	0.033	0.0241	21.3957		0.0178	0.0192	0.0209	0.0185	0.0179	0.1654	0.1602	0.0898		0.4349	0.1397		0.0138	0.0137				0.1829	0.1132	0.1368	0.7791	0.4574	1.5102	0.1812	1.2629	0.2407			0.281
KAT5	0.0588	0.1158		0.0392	0.0403	0.0399							0.3641	0.1954	0.4499	0.2401	0.1891	0.5536	0.2348	0.1157		0.0502	0.1379	0.0922	0.0395	0.0587			0.1499	0.0592						0.0376	2.0807	2.1749	1.2571	5.0643	5.3038	5.9471	2.5037	1.0821	3.6701	1.2999	0.4651	0.1187
KDM1A	8.9807	10.5289	9.704	17.0205	20.0016	22.1435	11.4766	13.8706	12.7264	9.6096	13.2309	13.7047	14.166	18.1473	12.9666	20.8616	21.4118	16.0511	13.1578	10.6964	10.6616	19.1087	9.7968	9.7757	5.7679	4.2354	5.3282	5.3976	5.7587	3.839	3.4173	5.79	5.2504	2.6051	2.6731	2.5207	45.2362	38.1514	34.2371	85.9657	63.0976	81.5084	87.9782	87.3395	116.939	36.7305	29.4981	39.2935
KDM2A	1.19	1.7492	1.4358	0.098	0.0141	0.0372	0.1632	0.0214	0.2069			0.0944	5.3994	3.5806	4.0082	0.5276	0.5834	0.3057	0.5543	0.3904	0.351	0.1466	0.1317	0.4186	1.461	2.0831	1.9442	0.0343	0.115	0.1524	0.2135	0.2465	0.2016	0.1577	0.0772	0.073	9.4275	6.0771	6.9579	0.6373	1.8022	3.2185	1.5398	1.7855	1.3329	0.4491	0.2836	1.151
KDM2B	2.2047	2.9934	3.6537					0.022	0.0196		0.0238		3.7845	3.3036	2.8619	0.2062	0.3234	0.3325	0.3396	0.2437	0.2277	0.2196	0.1687	0.1367	2.601	1.9358	1.7639			0.127	0.0287	0.0351	0.0412				0.8885	0.7683	1.0042	0.7444	0.6632	1.2615	0.4722	0.462	0.803	0.1789		0.3381
KDM5A	1.3974	1.8155	1.4915	1.4868	1.2343	2.19	1.9096	2.1228	2.0799	1.8587	2.3905	2.0474	1.5368	1.2534	1.1304	1.0901	1.2263	1.182	0.8059	1.0599	0.5641	1.096	1.1618	1.2402	0.2706	0.1005	0.116	0.1518	0.2784	0.3425	0.0679	0.1226	0.1826	0.0447	0.1241	0.1339	0.486	0.3667	0.9889	2.1747	1.1101	1.0363	0.694	0.4787	0.7778	0.3524	0.0204	0.1797
KDM5B	0.0453	0.0308	0.0425	0.0487	0.0093	0.0397		0.0217	0.0216	0.0551	0.018	0.024	0.2914	0.2726	0.4004	0.5466	0.4473	0.3872	0.3134	0.2758	0.2165	0.3019	0.3946	0.318		0.0668	0.0531	0.1485	0.0267		0.1375	0.0566	0.0486	0.0187	0.0115	0.0214	0.065	0.0303	0.0221	0.2443	0.3583	0.2733	0.0762	0.237	0.1598	0.0292
KDM5D	0.0391	0.0313	0.0355	0.0495	0.0094	0.0403		0.018	0.0139	0.0454	0.0183	0.0244	0.0203		0.024	0.0346	0.0634	0.0226	0.0342	0.0218			0.0218				0.0197		0.0225							0.0105					0.0041	0.0055			0.0808
KEAP1		0.0714	0.017	0.0154	0.0158	0.0769	0.0221			0.055	0.0451	0.1075																									0.0111		0.0498	0.2583	0.1646	0.1031		0.08	0.0856			0.0417
L3MBTL2	1.3308	1.1559	1.0881	0.4487	0.0782	1.0436	0.3019	0.196	0.2774	0.5151	0.649	0.1149	2.5463	3.1132	2.5963	1.5388	1.7314	0.8356	0.6176	0.5966	0.7259	1.5054	0.9076	0.857	0.9981	1.077	1.0899	0.0895	0.0903	0.105	0.2334	0.0847			0.031	0.1875	3.5475	4.4103	3.155	1.2422	0.9075	2.7304	0.2839	0.3678	1.354	0.3675	0.1092	0.6218
L3MBTL3	7.7061	8.971	10.3092	0.8943	0.5983	1.0331	0.8117	0.976	0.879	0.4628	0.365	0.2747	9.9873	10.9984	13.7969	0.4342	1.0888	0.9731	2.9434	0.7701	0.6426	0.6117	0.6012	0.2892	15.0748	13.0012	15.0505	1.3169	0.1901	0.8013	1.2212	1.3071	1.1432	0.3425	0.0418	1.58	0.6667	2.1429	0.1996	0.1237	0.2092	0.8137	0.1984	0.3612	0.165
L3MBTL4	0.0403	0.157	0.1404	0.0231				0.0248							0.1756	0.0847				0.0267					0.2621						0.0111	0.0187
LDB1	0.251	1.4505	1.1981	1.1788	1.816	2.1777	0.6468	1.288	1.1892	1.1748	1.4065	1.4458	3.0121	1.6016	1.3191	3.2601	5.5387	4.9663	3.3324	6.3194	5.0706	4.4428	5.2786	3.6037	1.2424	1.1233	1.3053	1.4617	1.5156	2.3433	1.136	1.2264	1.1917	0.3944	0.9613	1.3886	2.3235	1.4369	0.4852	3.0556	2.6393	3.5256	1.7034	2.7719	4.4858	2.7504	1.6156	2.8973
MBD1	1.8045	4.4365	2.1924	4.0982	2.8725	2.5431	3.5083	2.5358	1.6788	2.8268	1.4025	1.2742		0.0642		0.5489	1.9312	0.7518	0.0217	0.0981	0.1191	0.4298	0.5867	0.0824	2.0016	2.404	2.2053	4.5949	3.1783	3.4858	2.0205	3.1612	2.457	3.5059	2.7693	3.5865	3.9187	6.0324	3.6738	20.6478	15.272	15.589	2.1337	2.0948	2.5199	4.2116	3.5802	1.9148
MBD2	1.544	3.7212	2.8554	6.728	7.3583	8.0972	2.0085	0.9389	0.4361	2.4137	1.9913	1.3625	10.6255	13.8485	9.8734	29.9851	28.7923	25.4197	11.3937	6.5362	7.0419	10.7258	10.2102	8.8568	2.0286	1.4113	0.3431	5.6289	5.657	3.7924	1.1434	1.0996	1.0613	0.8017	0.9831	1.974	9.483	7.7557	10.442	20.912	19.453	21.9743	13.335	9.7478	13.6194	6.6249	7.0728	6.258
MBD3	3.4296	3.956	3.4087	4.1337	2.6224	2.8947	0.5986	2.0051	1.762	3.4389	2.5092	2.1547	3.2159	6.7148	4.2307	9.3329	4.0931	2.7737	6.7462	2.4607	2.1006	2.9735	4.3756	3.194	0.0738	0.1175	0.068		0.0726	0.1659	0.0728	0.0513	0.2639	0.1963	0.1907	0.192	9.1718	14.8659	7.1355	12.0534	11.1896	13.0666	12.524	9.6407	10.4368	7.2185	9.5125	6.875
MBD4	0.403	1.2762	0.7684	5.7076	4.6918	4.6294	2.2659	1.7019	0.9351	1.4672	1.2023	0.8334	1.8914	1.3133	1.0572	6.1721	5.5083	6.8917	1.6703	1.8719	3.5567	1.4322	1.5646	2.0792	0.6389	1.4338	0.9599	7.7729	10.5466	7.8447	1.6772	2.8162	2.4984	1.4449	0.9886	1.7802	1.5643	1.7532	1.3513	8.1727	6.7338	9.0707	2.6741	2.1248	2.6183	0.779	0.4798	1.2657
MBIP	2.3303	3.3845	6.0535	0.0793	0.9463	1.2044		0.2764	0.2443		0.0458		0.3377	0.2609	0.2685	0.0644		0.0892	0.0526	0.0585			0.0311		4.0827	2.5843	1.9804			0.0426	0.03								0.145	0.8791	0.3886	0.9714	0.2767		0.3513	0.1348	0.163	0.1557
MBTD1	0.1491	0.0949	0.2424		0.0828	0.1451			0.0885	0.1031	0.1698	0.0323	0.2991	0.7916	0.5261	0.0731	0.4207				0.027	0.162			0.1743	0.2052	0.1735	0.0926			0.0983	0.0471			0.032	0.075	0.8648	1.2756	0.6086	2.0697	0.6189	1.8735	0.7527	1.2733	1.3135	0.1259	0.3341	0.6644
MCM2	0.2435	0.4016	0.2336	2.3937	0.1101	0.098	3.1864	0.3126	0.0972	0.8835	0.1753	0.2884	0.9359	1.2907	0.7631	1.8836	0.9981	1.562	1.2702	1.3537	1.5801	0.9517	1.1059	1.4157					0.0647		0.0188		0.0058	0.0175			0.0387		1.6348		4.5229	3.1654	1.79	4.3132		0.5734		1.3923
MCM3	0.2121	0.19	0.188	0.1618	0.1287	0.1905	0.2483	0.152	0.1809	0.5249	0.4452	0.535	1.0296	1.9942	1.2609	1.0631	0.4616	0.7116	1.1097	0.9159	0.9088	0.7427	0.6301	1.0359	0.3469	0.4546	0.1064	0.1335	0.9561	0.1253	0.1691	0.2047	0.1446	0.3782	0.1263	0.0717	2.811	2.2088	2.233	0.4345	2.6681	3.641	3.4041	4.1667	1.1182	1.9329	0.3628	1.3055
MCM4		0.1397	0.11	0.0352		0.0341		0.2142	0.0119	0.2516	0.0164	0.0395	4.5013	1.4275	5.5339	0.7798	0.9634	1.2837	0.535	0.6585	0.7781	0.9322	0.5717	0.4211	0.2572	0.0767			0.0798			0.0637	0.0747	0.1064			0.2043	0.0119	1.874		4.3838	3.4138	0.934	4.9346		0.6357		1.7193
MCM5	0.2409	1.1197	0.1207	0.0878	0.0778	0.113	0.1167	0.1314	0.1887	0.4649	0.2404	0.123	1.074	3.1678	2.0737	3.6277	0.8673	0.8493	1.6419	1.1574	1.0358	1.491	1.5817	1.0177	0.2579	0.4148		0.1055	0.4664	0.2058	0.1519	0.2329	0.2812	0.415	0.1492	0.0509	4.0898	2.7902	4.365	0.6249	3.3457	4.9225	4.0876	5.4451	2.233	2.7961	0.745	3.5185
MCM6			0.009	0.0076	0.021	0.0451	0.0087		0.0197	0.0583	0.0169	0.0174	0.431	0.2013	0.3749	0.5496	0.2643	0.1264	1.1625	0.3204	0.1468	0.0549	0.3706	0.9065	0.724	0.1223	0.3032	0.0213	0.2732	0.0173	0.2888	0.2599	0.0339	0.026	0.0497		0.1253	0.8841	3.8562		5.0933	2.1113	0.8991	2.3491		1.4407		4.4603
MCM7	0.0312	0.0482	0.1695	0.0406	0.0573	0.1063	0.0245	0.0596	0.4223	0.1463	0.175	0.0712	2.4441	2.3027	1.8538	11.2005	0.8299	1.9753	2.159	1.4027	1.6849	1.8575	1.6289	5.1723	0.0837	0.1268	0.0262		0.1095	0.1542	0.0523	0.0964	0.0397	0.0799	0.0644	0.0634	0.1781	0.1538	3.4497	0.2608	5.2142	7.9433	2.7173	7.2269	0.8493	2.0763	0.0639	2.8802
MECP2	49.2938	42.7801	40.7337	38.7062	52.4806	44.0993	58.6185	46.3834	63.6766	43.3827	50.0791	38.828	20.5228	17.205	18.5373	21.9764	36.1938	31.0919	19.7572	23.9896	27.5035	27.5143	27.994	18.051	93.3482	88.8917	103.488	94.4581	84.6463	73.2699	95.113	114.482	113.539	123.406	127.87	102.412	33.447	32.8517	26.3262	152.626	112.552	103.354	125.914	106.007	125.72	48.4114	80.1041	49.5578
MED1	0.28	0.4691	0.4834	0.2642	0.303	0.3414	0.0909	0.2629	0.1921	0.8906	0.233	0.1763	1.3902	1.2013	1.2034	1.5169	1.0053	0.4629	0.9278	0.7025	0.5423	0.6709	0.8336	0.5964	0.4306	0.362	0.3314	0.0713	0.3551	0.6533	0.2514	0.2215	0.2595	0.0547	0.0867	0.1437	5.6985	8.133	4.4509	7.9922	7.1623	8.1009	5.4038	3.7627	7.0889	4.1743	1.9399	3.3373
MED10		0.4162	0.318			0.166							1.6476	1.433	1.8615	1.0435	0.7715	2.915	0.6916	0.7733	0.8938	1.7396	0.951	1.3283	0.5487	0.546	0.3936	0.4006	0.3926	1.4004		0.4201	0.3593	0.2522			24.6178	16.7197	26.505	17.8364	17.6869	20.4677	14.6958	13.1656	18.0079	8.3309	9.7364	8.7731
MED11	0.2375	0.7581		0.2054	0.138	0.1165	0.0599		0.0739	0.2534	0.0974		2.5362	2.6777	2.1296	1.0293	0.8898	0.8631	0.3611	1.3337	0.941	1.3658	1.3263	0.4071	0.1184	0.152	1.4754	0.0717	0.1586	0.342	0.1225	0.1712		0.073	0.0918	0.0828	9.237	8.6786	9.6912	17.9134	12.4317	10.2654	10.3742	4.5477	12.9216	7.1842	8.7921	8.1962
MED12	0.0402	0.1452	0.1603	0.0709	0.0212	0.0563	0.0589	0.0472	0.0122	0.1095	0.0408	0.0151	0.4142	0.8408	0.6705	0.8673	0.4319	0.4215	0.3693	0.2929	0.2472	0.6441	0.4285	0.2108	0.172	0.1827	0.0812	0.0114	0.1021	0.8618	0.0701	0.0509	0.0751	0.094	0.0299	0.03	2.0991	4.2643	3.0754	8.7241	7.6735	7.8029	6.6864	2.0538	7.8542	1.8002	0.7776	2.5385
MED12L									0.004		0.0059	0.0053	0.0247	0.0882	0.0317	0.0665	0.0159	0.0139	0.0318	0.0148	0.0094		0.0249	0.0392						0.0181	0.0086			0.0043	0.0069		0.1744	0.2617	0.3006	0.3887	0.7626	0.3166	0.36	0.1586	0.2894	0.0158	0.2871	0.49
MED13									0.1172		0.0022		0.1721	0.4423	0.1256	0.1599	0.1329	0.0905	0.133	0.095	0.1431	0.2666	0.1105	0.03						0.0507						0.1206	0.4903	0.5742	0.4401	0.6751	0.9494	1.4115	0.3525	0.44	0.4737	0.1456	0.0619	0.2878
MED14	0.2315	0.1548	0.1876	0.1802	0.1139	0.0795	0.0741	0.1842	0.2086	0.1798	0.18	0.1493	3.5585	2.2839	1.6268	2.5636	0.9827	0.7098	1.4482	0.9648	0.7364	2.0085	1.3861	1.0649	0.5472	0.9123	0.344	0.1232	0.2544	0.9274	0.1696	0.1531	0.2061	0.24	0.0857	0.2111	5.9658	5.9102	4.3974	10.0654	8.9715	16.7765	6.0721	5.6015	8.9092	2.4264	6.6949	4.437
MED15	0.0797		0.0412		0.056				0.022				0.4649	0.4139	0.7593	0.2776	0.3125	0.0926	0.1871		0.3056		0.1661		0.0628	0.029			0.0197			0.0494		0.0397			3.7056	3.1758	1.7517	4.702	5.5283	9.4999	3.0712	3.8423	5.3845	2.4692	1.711	2.7937
MED16		1.2302	0.0105		0.0106	0.0069		0.0262			0.0173	0.0444	0.0846	0.186	0.0832	0.74	0.0902	0.0206	0.0191	0.2729	0.2491	0.0853	0.0376	0.0856	0.2846	0.0219		0.3491	0.0165		0.0151	0.0161		0.0426	0.0133	0.01	2.9508	1.8417	1.9221	4.1777	5.6298	7.8695	2.2311	1.3116	3.6245	1.9778	0.3126	1.5243
MED17	0.23	0.5298	0.4072	0.0801	0.0267	0.0683					0.1149		1.0005	0.7677	0.7777	1.1057	0.5526	0.1622	0.6124	0.5849	0.3306	0.7488	0.3886	0.3455	0.1308	0.2993	0.064		0.1648	0.1391		0.0843	0.0688	0.0918	0.0036		5.8535	4.9419	4.8722	11.5978	11.1291	14.7925	7.1091	6.7006	11.1316	3.3343	3.1999	3.5061
MED18		0.0317											0.3624	0.2853	0.4742	0.7025	0.1576		0.1917				0.1594		0.2059					0.1634			0.2256				0.107		0.1056	1.7132	1.4283	1.1604			2.5668	0.5681	1.5741
MED19	0.0943	0.2932	0.1878					0.1233	0.0822	0.0486			1.7212	1.2407	1.9993	1.8589	1.185	0.3171	1.1209		0.2939	1.2217	0.6259	0.7277	0.2	0.1191				0.1755						0.1301	1.9231	1.7719	1.2353	1.9437	2.7938	2.822	1.3928	1.9375	2.6748	0.6369	1.4126	0.8019
MED20	0.3793	0.2361						0.4233	0.5703		0.3943	0.2051	1.5215	0.3777	0.8391	3.0942	0.6173	0.722		0.1071	0.6991	0.2765	0.682	0.632	0.34	0.3443	0.3277		0.2939	0.5394	0.0565		0.2792	0.2123	0.2882	0.2169	6.3884	6.2479	3.4966	5.6726	5.3691	15.853	4.6037	2.759	5.7202	2.9987	3.1528	3.5796
MED21	0.2433	0.0738						0.2316					0.7625	0.2199	1.7968	0.2433	0.2737		0.2239	0.2041	0.2183		0.2544								0.133						3.9737	4.687	4.2776	6.7539	5.5333	8.2712	4.6546		7.7205	4.1331	4.5437	4.2637
MED22		0.3003	0.2884							0.1993	0.3285	0.2462	1.2568	0.7955	0.3905	1.3818	0.0628	0.0494	0.332	0.7166	0.1984	0.3013	0.5316	0.0805		0.2035	0.3533			0.0848			0.0643				2.8079	3.5156	2.2746	6.9613	7.1524	7.0187	5.6416	2.8237	5.196	2.6132	2.5871	2.8492
MED23	0.1552	0.1552	0.3428	0.1681	0.1841	0.1381	0.0584	0.2939	0.1096	0.1525	0.4631	0.3146	0.8962	1.7007	1.1426	1.7372	0.6773	0.806	1.0754	0.7131	0.9291	1.5333	1.3174	0.9837	0.3012	0.3122	0.1697	0.0774	0.0749	0.6026	0.1634	0.2882	0.074	0.079	0.0588	0.0478	3.5865	4.6528	4.0603	6.574	6.4098	10.9297	4.8275	4.417	6.2392	2.3591	1.2189	3.6313
MED24	0.0464	0.1226	0.062	0.1182	0.0289	0.0428	0.0094		0.0144	0.0459			0.354	0.2133	0.3814	0.6101	0.3561	0.1813	0.5874	0.1628	0.0627	0.2664	0.0907	0.3284	0.0475	0.0496	0.1196	0.0187	0.0543	0.1062		0.1594	0.0186	0.0199			4.5562	3.7223	5.2834	8.9657	8.7627	9.7171	4.2883	4.0472	8.0203	2.6552	2.924	2.7137
MED25	0.0084	0.0069											0.0878	0.1292	0.0829					0.039		0.0668	0.0634	0.003		0.1114	0.0949	0.0101	0.1261	0.0431		0.012	0.008	0.0998	0.0057		0.3938	0.3758	1.0015	2.0581	1.6708	1.509	0.6497	0.6153	1.1737
MED27	0.0951	0.4172		0.1775		0.1101	0.0356			0.716	0.0999	0.0977	1.1018	0.4014	1.3524	0.9057	0.0654	0.2915	0.3099	0.3906	0.0208	0.1435	0.0468	0.0717			0.1706				0.0727						6.0601	4.89	5.0999	12.1662	18.4306	40.3512	8.5663	7.0338	10.3009	4.1486	3.4498	3.606
MED28		0.1659	0.4628		0.1569			0.1915	0.1941		0.2705	0.2288	0.3329	0.4546	0.3016	0.3873	0.2114	0.1361	0.23			0.2189	0.2033	0.0871													5.8975	10.9225	2.8186	12.3052	8.71	11.7713	4.2685	2.8956	10.2662	2.9041	2.1963	5.7743
MED29	0.1618		0.1352										0.5161	0.2159		0.9254	0.4366	0.2239	0.0239				0.292	0.6885													0.3452	0.2553	1.6355	3.9308	5.0826	5.1605	2.9154	1.6436	1.8756	1.0954	1.0127	1.2772
MED30	0.5495	0.1495	0.0299	0.4209	0.0871	0.0997						0.5227	0.4642	1.7237	1.4386	0.0655	1.7459	1.3313	0.4248	0.2914	1.1484	1.4535	2.1185	1.0085	0.8414	0.5251				0.7904	0.1068			0.0805	0.3077	0.0639	10.4805	4.645	4.4108	15.4817	10.4294	9.0747	7.4076	5.0407	15.1829	4.0775	2.0069	4.178
MED31		0.1971	0.0516			0.1084					0.0377		2.6797	0.1154	0.4447	1.8867	0.2642		1.3737	0.2534	0.2988	0.0969		1.3422	1.1282					0.5525							4.1961	3.6157	4.3364	5.3037	8.304	7.8603	5.7257	4.3289	8.446	2.8656	2.9652	4.7902
MED4	0.6364	0.2015	0.1964			0.1848		0.0277	0.0878		0.0462	0.1002	0.6084	2.4036	0.9736		0.428	0.3032	0.434	1.9167	0.5953	1.1289	0.4088			0.2149		0.151	0.2033	0.8933	0.1483	0.1513	0.2455	0.1008	0.103	0.104	8.534	6.983	9.3975	17.6218	12.9035	18.8484	15.3166	5.9396	18.8744	6.3144	1.5492	8.2233
MED8	0.0975	0.2112	0.1511	0.0329		0.0238			0.0262	0.0892		0.0508	1.8636	2.0706	1.4841	1.2368	0.7635	0.4238	1.0153	1.4856	0.9189	1.1909	0.9819	0.4036	0.0965	0.3606	0.2311		0.1533	0.3305	0.253	0.2036	0.0788	0.0378	0.0523		1.8218	1.9788	1.7991	13.6024	3.833	7.6856	8.6443	1.6297	3.0994	0.4653	0.0979	0.9767
MED9			0.1506										1.1687		0.4867	0.3134		0.3474	0.4354	1.1667	1.1357	0.1769			0.1891	0.8498		0.102		1.1054		0.1684	1.7052	2.3487			3.466	4.2404	3.2938	8.0814	7.0873	11.3634	5.2118	3.5884	3.8843	0.3748	3.9667	4.5957
MKL1	0.0265	0.1378	0.1358		0.0807	0.0088		0.0238			0.0282		0.3769	0.2286	0.6076	0.1283	0.2444	0.2422	0.122	0.1041	0.1263	0.3188	0.1834	0.1025			0.0059									0.0078	0.2153	0.0741	0.1008	0.0874	0.3247	0.2715	0.156	0.0589	0.0375	0.0384	0.0319	0.1588
MLLT1	98.7438	87.244	1.7566	100.199	1.9864	2.337	84.2967	1.1137	3.2523	1.4702	2.4385	1.6455	2.5854	2.7192	2.7872	3.1873	1.4537	1.3646	3.8068	2.4144	1.8295	2.3141	20.0144	2.1433	0.5305		0.3807	0.3469	0.5454	0.6427	0.0813	1.7909	2.7808			0.3165	55.8648	70.5571	39.7653	23.3274	23.2772	16.7075	62.3115	38.0026	61.0839	12.8949	45.6567	18.1434
MLLT10				0.0625			0.0094				0.7666	0.0756	0.1239		0.0133			0.0933	0.0079	0.0587		0.0871								0.7229							0.2065	0.1923	0.231	0.9949	0.1597	0.5219	0.7435	0.2459	0.3448
MLLT3	0.2759	0.171		0.1708	0.0532	0.0422	0.1406						2.5035			1.5769	0.0124				0.0416									0.0274												0.189
MLLT6				0.0117									0.0414	0.0144	0.0398		0.0316	0.0106		0.0782				0.0322															0.0944	0.0835	0.131	0.2489	0.129	0.0993	0.0847
MMS19	0.0693	0.0235	0.297	0.1824	0.1489	0.2279	0.2293	0.1526	0.0145	0.1909	0.435	0.4038	0.7342	0.4209	0.6354	1.729	0.9825	0.7488	0.5749	0.571	0.8097	1.6959	0.5578	0.5997	0.0701	0.0273	0.0159			0.199	0.0515	0.0144	0.0168	0.0313	0.0317	0.0127					0.272	0.0805						0.0244
MPHOSPH8	0.0685	0.324	0.234	0.3955	0.1171	0.1507	0.044	0.1481	0.0892	0.0994	0.4198	0.326	3.4029	1.9208	1.5426	2.1424	2.792	1.5648	1.7291	2.2664	2.8128	2.6433	2.3663	2.021						0.1215							0.898	0.7773	0.6158	1.825	1.2292	1.6336	0.708	1.0791	1.3376	0.3968	0.1506	0.9337
MSH6	6.403	4.8814	4.4944	5.1269	4.942	5.4878	4.4188	5.2049	5.9829	5.7156	7.5998	7.0231	30.8347	38.4576	32.0398	43.2617	33.3141	25.4712	38.1184	33.6958	36.9852	28.8653	28.0026	25.1187	13.513	13.3456	12.1909	20.8525	20.3385	20.1886	21.5895	23.5401	21.3135	11.0266	10.9763	13.2373	62.9069	51.9563	58.4523	41.2083	57.0501	75.0726	118.293	88.578	87.0297	50.8463	46.3287	53.4095
MSL1	0.0431	0.136	0.1755			0.0321				0.0425	0.0986	0.0127	0.6952	0.1118	0.5585							0.0725	0.1674								0.0874			0.0946			0.8597	0.2241	0.0874	0.991	1.457	2.0127	0.634	0.456	0.7862	0.2999
MSL3		0.2125	0.3283	0.0604	0.0623	0.1641	0.0783	0.2085	0.2598		0.0961		0.3252	0.4945	0.5022	0.3674	0.892	0.9184	0.2835	0.6134	1.3947	0.5987	0.7285	0.2274	0.1294	0.084			0.0294	0.4559		0.0798	0.1677				0.3951	0.4885	0.1759	5.4129	0.8719	1.6221	4.2268	0.396	4.9485	0.426		0.2878
MTF2	7.4712	8.2157	5.8741	0.6851	0.2719	0.8504	0.6113	0.6764	1.1993	1.4992	0.3115	0.607	2.9932	4.6468	1.9895	0.4095	1.0814	0.6842	0.5544	0.2257	0.3372	0.455	0.381	0.7978	1.3345	1.0268	0.9873											0.2204		0.6979	0.1576				0.0268
MYCBP												1.1533	2.1868	8.5349	8.0934	2.3561	2.096		2.8216	1.3573	1.5922	1.7033	0.8182	1.9869	0.3714				1.3581			1.1236	1.1294		0.9863	0.8878	4.415	5.0379	5.9928	3.712	0.4041	15.4125	5.7652	6.5725	6.5105	5.1932	0.2959	8.5547
NAA20							0.0674			0.1989																											0.4107		0.6038		0.3591	0.4947	0.3541	0.4691
NAA40	1.0826	0.0277		0.495									0.946		0.6721	0.5384	0.5735	0.4231	0.2508	0.1934	0.1921	0.0851	0.1564	0.0394
NAA50		0.2804								0.3099									0.1974		0.0872																0.9299	0.7404	0.5722		2.0989	1.0191	0.65	0.5532				0.4331
NAP1L4	0.1462	0.2496	0.1097	0.2815	0.0113	0.1328	0.1635	0.8213	0.2313	0.5683	0.7783	0.5925	0.4391	0.305	0.8447	1.5028	0.956	0.4748	0.8261	0.2621	0.5834	0.3533	0.7156	0.6715													0.7582		0.9539		3.0653	21.1401	1.036	3.3031		2.1582		1.869
NAT10	2.7111	2.3102	3.2675	2.6601	3.072	5.1838	1.916	3.8024	3.1534	3.5976	2.6516	3.0035	35.1856	41.2868	23.5261	33.5375	22.7124	15.9043	29.8209	21.1513	23.3805	19.1059	23.2261	34.2301													15.4825	11.1916	9.3768	13.6642	15.7549	20.2421	15.6878	12.518	19.5439	9.5477	8.7535	10.6304
NAT14								0.0369
NCAPD2	0.4489	0.4609	0.387	0.9075	0.7335	1.3411	0.1116	0.6076	0.9663	1.4531	0.9646	0.7126	3.7065	5.0487	4.0953	5.7621	2.5517	3.3406	4.6011	3.1748	3.73	3.9519	3.5416	3.6686	0.1756	0.2367	0.1856	0.1343	0.2084	0.6575	0.257	0.2659	0.1845	0.1128	0.1207	0.0975	2.8785	2.3747	3.4401	1.0173	3.7616	4.8684	3.6995	12.2982	8.1882	1.5943	0.6971	3.2438
NCAPD3	0.3454	0.3621	0.772	0.2719	0.851	0.3827	0.0983	0.2014	0.1313	0.3103	0.2889	0.1782	1.0112	1.7709	1.7758	1.5155	1.346	1.3712	0.8989	0.5107	1.4488	1.3695	1.2001	0.7875	1.2964	0.352	1.309	0.1948	0.8194	1.0026	0.1123	0.1843	1.0073	0.1564	0.1763	0.1073	1.4712	1.1682	1.2417	1.7853	1.3044	2.3415	1.5868	1.3287	1.909	0.7903	0.5094	0.8307
NCAPG	0.9995	0.6367	0.8617	1.3588	0.4745	0.738	0.5522	0.6155	0.6541	0.9435	1.2517	0.8045	4.357	6.7867	6.4384	8.5063	4.8681	3.007	4.0581	5.0399	5.5728	5.3711	4.8953	3.0632	0.1829	0.1806	0.2963	0.2673	0.2276	0.3942	0.2855	0.1037	0.2084	0.0158	0.0543	0.118	3.1458	2.5808	3.6407	1.3871	4.5615	4.5833	4.5456	4.7929	2.5948	1.8941	0.4675	2.5188
NCAPG2	0.3326	0.3689	0.8614	0.7461	0.3567	0.4835	0.1533	0.4376	0.2231	0.5361	0.4326	0.3509	1.3174	1.2907	1.2252	1.6931	1.3457	0.8686	8.7481	1.1427	0.9382	1.2441	0.5885	1.0208	0.1498	0.5419	0.1083	0.0325	0.2503	0.6664	0.1562	0.1022	0.6377	0.077	0.5809	0.0916	2.1638	1.2979	1.9439	2.8938	2.6113	3.35	3.2067	3.2369	2.9846	0.8483	0.5181	1.7603
NCAPH	0.2864	0.4248	1.5782	0.3473	0.3871	0.4916	0.1495	0.3433	0.0797	1.5371	0.6182	6.5905	4.2061	4.4919	2.6897	3.7437	3.7825	5.6363	8.28	2.0167	3.2159	4.3937	3.4695	4.4314	0.0182	0.1889	0.076	0.0764	0.1436	0.2832	0.0163	0.1632	0.1898	0.1233	0.1008	0.0937	2.0392	1.6638	1.5962	0.3611	2.1634	2.3981	1.7869	1.9966	1.0298	1.2184	3.2054	1.3034
NCAPH2	0.1444	0.1164	0.6587	0.2213	0.8188	0.9943	0.5076			0.0191	0.0809		0.2225		0.1382	0.0997		2.3864	0.1114	2.6783		0.1429	2.9427	1.9872		0.235	0.1938		0.2155	0.708		0.2234					0.8297	0.5391	0.8309	1.5476	0.5365	1.0234	0.8248	0.9921	3.0294	0.5834		1.0444
NCOA5	16.0672	10.4078	11.4235	21.9235	20.269	21.9694	21.1039	18.2086	13.414	18.742	20.2179	18.3814	48.1504	23.6712	27.3204	37.4038	32.3086	39.8472	37.6963	38.4003	39.5225	47.7837	34.6585	30.5325	1.8765	1.6527	1.7942	6.6637	6.2922	11.2336	12.5373	14.6259	14.9392	1.4361	1.1977	1.9507	4.9207	7.3008	7.2364	19.209	27.2241	24.5897	12.2624	17.623	16.3361	4.5195	3.7768	7.3842
NCOA6	0.022			0.163		0.0232		0.0153	0.0107	0.1545	0.0137	0.0452	0.1545	0.3496	0.2465	0.0982	0.2443	0.1828	0.053	0.1109	0.0635	0.1513	0.1164	0.0505	0.1175	0.0675	0.808		0.117	0.1535	0.0472	0.0079	0.0858	0.0198	0.0224	0.0262	0.2729	0.388	0.3003	1.1249	0.5654	1.0065	0.4625	0.3527	0.9737	0.1241	0.1382	0.4064
NCOR1	0.0475	0.0062	0.0095	0.2227	0.0239	0.0406	0.05	0.0273	0.2445	0.0462	0.2202	0.8467	8.5517	0.2423	0.2225	0.335	12.2618	0.6094	0.1596	0.1361	0.1311	0.501	0.1714	15.3398	0.417	0.0825	0.0304	0.0341	0.0186	1.7278	0.018	0.0227	0.0147	0.5302	0.0561	0.0179	23.8094	0.1648	0.6979	0.1926	16.5691	20.9372	17.9576	0.5488	12.5494	0.1007	10.7817	132.652
NCOR2	0.0398	0.1109	0.3083	0.0397	0.0309	0.0652	0.0318	0.0405	0.0644	0.0403	0.033	0.0519	0.549	0.3644	0.7769	0.3319	0.8532	0.2467	0.2867	0.519	0.2181	0.6446	0.5182	0.1603	1.5634	1.3497	0.8178	0.306	0.8511	3.0602	0.4283	0.9261	0.8557	0.9125	0.3788	0.6077	2.5919	0.9838	1.2418	0.6377	1.4629	1.2654	4.1309	1.2988	0.8235	0.4035	0.1941	0.7332
NOLC1	7.9684	19.8517	36.1201	11.1815	91.6974	75.2696	9.7199	41.6106	37.8033	12.3546	53.4772	26.4101	10.3453	11.8106	10.6698	8.8073	6.4698	4.0172	8.8627	4.5592	2.8563	6.8022	9.2997	9.0095	25.6423	26.5747	14.1228	13.2987	14.726	15.703	13.3836	27.1499	13.429	10.9132	20.1173	23.2998	8.1911	7.86	7.9405	11.0394	20.5046	10.8291	14.655	16.532	7.1353	8.4303	6.7244	11.8715
NONO	44.376	24.3537	12.2657	7.4971	9.2788	17.9029	9.1514	7.7569	13.534	114.386	54.1095	42.3096	127.243	137.027	110.989	85.3224	75.4924	57.0159	82.0299	108.934	105.068	390.612	318.206	234.406	33.3393	40.9648	20.7511	34.4404	61.433	39.5797	38.1135	36.7824	38.2324	101.44	80.7869	88.6526	375.775	318.15	322.785	1061.39	1026.17	1153.33	496.434	435.478	760.276	307.437	239.559	340.506
OGG1	0.13	0.0222	0.0458	0.2826	0.064	0.1052							0.1102	0.082	0.2715	0.6042	0.2814	0.1744				1.5387						0.037	0.0392								1.7331	2.4287	2.1	2.7448	2.3629	1.9316	0.7959	0.5248	0.3829	0.1342	0.1897
PA2G4	3.6776	1.6002					0.0331	0.1763	0.1391	3.544	0.2731	0.1267	0.2499	0.2252	0.7056	0.2829	0.0607	0.1875	2.1155	0.4436	1.9296	0.2399	0.3002	2.9919	1.6187	3.7559	0.3189	0.5464	3.2233	1.1895	0.8738	2.556	1.835	1.2524	0.0641	0.251	25.6196	11.8743	20.658	0.1197	13.6171	19.3382	31.0537	25.4298	1.5157	19.8494	3.2593	19.1288
PARP14		0.0208			0.0097			0.0041	0.0059	0.0025			0.002	0.0197		0.0087	0.0046		0.0212						0.1449	0.1727	0.0665	0.0259	0.2501	0.2379	0.2082	0.2956	0.1213	0.1545	0.0365	0.0757		0.0042		0.0255		0.034	0.0217	0.0094	0.0624
PARP9														0.0208		0.0214									0.1748	0.635	0.1362	0.017	0.0759	0.6005	0.0886	0.1319	0.374	0.1327	0.1143	0.0107			0.2319	1.1136	0.4778	0.1725	0.3723	0.6244	0.8402	0.1825
PAXIP1	0.0054	0.0522	3.2486	0.0562	0.3902	0.0904	0.0398	0.1241	0.1222		0.1357	0.1056	12.9125	0.7747	0.8609	0.5276	0.3247	0.4161	0.3287	0.4733	0.3961	0.5946	0.401	0.3779	0.33		0.0691	0.1508	0.178	0.6305	0.1404	6.6346	0.1619	0.1902	0.1093	0.1387	2.1397	1.6723	2.4209	3.2669	4.3251	6.7067	2.667	1.9829	2.3002	1.5668	1.0459	1.826
PBRM1	1.1515	1.6309	1.286	1.728	0.8052	0.8324	0.7156	0.5695	0.6249	1.6996	1.0648	2.435	2.4471	4.0146	2.3613	2.6724	1.1548	0.9502	1.0131	0.8572	1.2022	1.517	1.5493	0.9132	0.104	0.2078	0.3393	0.1867	0.9094	0.2906	0.0633	0.2325	0.1091	0.0646	0.0996	0.1343	5.7538	4.6258	4.7068	9.323	9.0474	7.5117	8.392	5.6114	8.9937	3.0612	1.749	4.0462
PDCD10	0.0364	0.562		0.0147				0.1872	0.1278	0.1671	1.2115		1.6143	1.5397	2.7951	6.3157	2.342	0.2936	8.7851	0.5248	0.6515	3.6259	3.1852	0.3839															0.2605		0.6531	1.2435		0.3959		0.3467		0.4184
PDRG1						0.0395		0.0368			0.0364		0.0316											0.0578																		0.262
PFDN2										0.1383			5.6061	7.5244	6.7002		8.1454		0.2021		4.3778	7.2018							0.0521								0.4877		0.9388			1.7748	0.2415	0.5397	0.6715			0.9484
PFDN6						0.1996																																			1.4225	0.8058	0.6093	0.6449	0.5651	0.5802
PHB	1.8254	0.672	2.0356	2.0103	1.9571	2.4646	0.7145	2.8368	0.9905	2.9174	2.9372	3.1153	4.2271	4.0133	4.3057	2.7417	2.1969	2.0284	3.624	1.5071	3.1648	3.3112	3.5402	3.259	0.2071	0.2547	0.0333	0.2755	0.2939	0.1523	0.1863	0.2687	0.4683	0.3111	0.1693	0.2084	5.1399	6.0783	5.6394	3.2601	5.672	8.1665	4.6651	8.0622	3.4919	2.9111	2.0397	3.866
PHB2	2.5034	3.492	3.0601	4.9641	3.3648	3.0977	1.9496	2.8763	2.0972	7.1777	4.4	3.4729	7.7975	6.2986	7.6436	9.1869	4.502	6.3776	8.7114	5.1994	7.0812	9.7468	8.0824	6.7201	0.0667	0.1032	0.1332	0.6263	0.1122	2.235		0.2468		0.1931	0.0846		4.0906	6.4005	5.8847	1.6167	5.2721	8.7548	3.8245	7.1403	2.2314	2.8109	2.6151	5.5677
PHC1			0.1943	0.0075			0.3572	0.0087	0.0166		0.0387	0.0191																		0.0135						0.0073		0.1075	0.2624	0.2792	0.1278	0.5666	0.2021	0.1475	0.3767	0.0324
PHC2	2.5355	2.8605	5.2459	3.748	3.6755	2.929	3.6774	2.89	2.6077	2.7041	2.1803	2.2114	2.5478	2.3067	1.1179	2.136	1.9951	1.4095	1.7297	1.5959	1.7588	1.4332	1.6423	1.48	0.5255	1.0423	0.5061	0.9708	0.5474	1.3435	0.9039	1.1745	1.2258	0.4336	0.3913	0.628	3.1958	1.8522	2.2297	3.7185	3.8995	4.1322	3.1585	2.2192	2.7468	1.8865	1.2158	1.655
PHC3	0.7976	1.5632	1.4311	2.2398	1.8343	1.3252	0.9781	1.1825	0.5521	1.2981	0.4706	1.2953	1.3139	0.9276	0.2551	1.155	1.23	0.949	0.8559	0.7963	0.6565	0.8836	0.7865	0.7896	0.9965	1.0444	0.2096	0.9128	0.3926	1.3281	0.6122	0.8194	0.6273	0.3602	0.2012	0.3013	11.7287	7.9839	6.1092	13.9368	9.8004	11.7484	7.2833	9.6832	13.7901	10.5184	5.3892	7.9579
PHF1	0.1365	0.2942	0.4371	0.1609			2.2644		0.0271	0.0472			0.2229	0.1668	0.0966	0.0623			0.0563				0.0058		0.004												0.2656	0.4151	0.1848	0.0688	0.5616	0.4817	0.2418		0.161			0.1524
PHF10	0.1481	0.0437	0.0408	0.4636	0.2849	0.1735	0.0458			0.2768	0.1114	0.1045	0.1977	1.2634	0.2115	1.4912	0.2559	0.0274	0.2432	0.0316	0.0527	1.176	0.8998	0.1245				0.0536									2.2648	1.7911	4.2395	5.9466	1.1244	2.8801	3.8979	1.0174	2.9727	0.7395	2.4479	4.2142
PHF12	1.9479	1.8349	3.3169	2.2447	2.6129	2.2706	1.5232	2.6025	1.1998	1.9935	1.6422	17.5617	3.1846	3.651	3.1199	1.2025	4.389	3.3672	3.8786	1.7976	1.1721	0.7828	2.8361	2.2427	0.3268	0.4624	0.359	0.1302	0.3009	0.2225	0.2422	0.2309	0.1087				1.5832	0.9691	0.7148	1.4898	2.0325	2.6085	0.757	0.5914	1.0569	0.2367	0.6858	0.2584
PHF15	2.3581	0.181	0.5659		0.1072	0.0929		0.6577			0.906		0.0299		0.0121					0.0142					0.2509																	0.092
PHF16	0.0193	0.0606	0.0462								0.0222		0.0959			0.0338			0.0216		0.0297		0.0402
PHF17	0.0059	0.048	0.0462	0.0164	0.0358	0.1792																	0.0081
PHF19	0.787	0.1786	0.0865	0.0565	0.0374		0.0756	0.0248	0.0315	0.027	0.0228	0.0229	0.9088	0.0677	0.0626	0.2829				0.0854	0.0857			0.0276																				0.0503	0.0791
PHF2	2.5185	2.907	2.6437	2.6863	3.234	2.9175	2.0697	1.9208	2.0461	5.6377	1.7051	3.6708	2.5481	2.1472	1.1233	0.9871	3.9768	1.9156	2.728	1.6646	1.7843	0.7401	1.2237	0.9116	1.5211	0.4277	0.6363	0.5131	0.7862	0.2758	0.5347	0.9529	1.164	0.3319	0.2725	0.9341	1.08	1.2034	0.6345	2.7996	3.3416	6.6172	3.3762	3.477	3.5046	1.2537	0.4412	1.0301
PHF20			0.56			0.0141							0.2666	0.3157	0.3516	0.0934	0.0408	0.0293	0.0867	0.0838	0.0257	0.1212	0.0428	0.0409																0.0873	2.4378	0.3777	0.0867	0.0322	0.1443
PHF23					0.0083	0.011																															0.0251		0.148			0.3688	0.2224	0.2127				0.208
PHF3	0.0767	2.8926	3.1823	0.1354	0.2494	0.1233	0.0626	0.0376	0.0822	0.4282	0.2992	0.0487	3.2532	0.6213	0.527	0.7774	0.8176	0.6192	0.4928	0.3947	0.3371	0.8469	0.6971	0.4089	1.9398	1.7228	2.5965	0.1889	0.6743	1.0044	0.3332	0.5583	1.0498	0.1965	0.3183	0.3342	0.8234	0.7913	1.3089	2.1586	2.3968	1.6658	1.2588	1.0454	2.182	1.0624	0.6316	1.6123
PHF5A		1.3981	0.5535	2.413			1.3091	1.4893	0.7673	4.8781	1.7945	1.3477	9.0216	9.0307	7.6338	9.4567	7.9133	7.2487	9.3464	8.6241	8.5767	9.4008	9.899	7.4112	2.1761	2.6718	1.6158	2.7912	1.4998	4.215	2.4709	1.1419	1.1235	1.8771	1.9932	0.9732											3.5808
PHF6	9.5054	1.4224	5.4219	9.5513	2.8004	6.2793	4.2138	2.8708	0.959	5.4892	0.4611	1.7622	6.3179	7.7446	4.8119	10.7718	5.4595	4.1788	4.1335	8.7636	1.95	4.9346	3.827	5.2641	1.9812	2.8323	0.6064	1.8372	0.626	2.1098	0.6225	1.086	0.5198	0.4947	0.5486	2.154	3.4126			6.7725	5.4442	8.7869	0.2072	4.0841	6.3526	3.5085	3.6287
PHF8	0.4177	0.3647	0.4524	0.2659	0.304	0.2944	0.25	0.5818	0.273	0.2129	0.442	0.514	0.8379	0.9557	0.3549	0.74	0.6465	0.4134	0.507	0.5329	0.2275	0.4193	0.3214	0.6396	0.2877	0.2674	0.0859		0.1596	0.0568	0.073	0.2765	0.0601				0.24	0.2084	0.1844		0.5616	0.075	0.3011	0.5125	0.3516	0.1746	0.2166	0.2146
PHIP	0.0941	0.1709	0.168	0.0821	0.1871	0.1913	0.1044	0.5238	0.1519	0.1167	0.0095	0.3821	0.2486	0.1997	0.3667	0.4321	0.4271	0.3421	0.4748	0.3468	0.3999	0.1588	0.3674	0.3658					0.0032
PIAS1	0.0379			0.0285	0.0227	0.0238	0.0245		0.0232	0.0262	0.0045		0.0353	0.4329	0.3894	0.3633	0.4292		0.0055	0.3112	0.3944	0.5036	0.4576		0.959	0.8336	0.0754	0.4711	0.5453	0.15	1.0353	1.2258	1.2907	1.1374	1.1481	1.151	0.1649	0.1752	0.2679	0.1485	0.4573	0.6603	0.2082	0.2342	0.2471	0.1141		0.1322
PIAS2	0.0574		0.0092	0.0281	0.0498	0.0234	0.0373	0.0171	0.037	0.0258	0.0044		0.0476	0.4263	0.3835	0.3907	0.4339			0.2696	0.3221	0.4876	0.4506			0.4105		0.3515			0.2283	0.2939	0.274	0.4816	0.5009	0.5213	0.9258	1.324	1.026	1.6971	3.2102	3.0097	1.8832	1.2863	1.7011	1.1903	0.0949	1.6361
PIAS3	0.0336				0.0038			0.018	0.0149								0.1157					0.0144				0.0244			0.0245	0.0202		0.0196		0.0108			0.6613	0.4599	0.3727	1.3559	1.6538	1.5511	1.39	0.2903	1.1538	0.1357	0.0995	0.3257
PIH1D1		0.0591			0.0577	0.0666		0.0582	0.0511		0.072	0.0638	0.1111	0.3011		0.2643	0.0703	0.1232	0.164	0.0351	0.1838	0.1174	0.1146	0.1846					0.0418												0.1034		0.2739	0.2292	0.3132	0.0723		0.2952
PPFIBP2										0.0074						0.1855			0.1183																						0.4934	0.3206	0.3338		0.2932	0.2659		0.2902
PPP2CA	0.0463			0.1846	0.1219	0.1505	0.0542	0.0409	0.0311		0.0584	0.5437	0.0983	0.0784	0.1137	0.0904	0.075	0.0667	0.2015	0.0812	0.0979	0.1793	0.1219	0.165			0.0267	1.0026	0.0719			0.0267	0.0145	0.0297			0.5462	0.305	0.6439	0.3498	1.2198	1.6504	0.3051	1.0947	1.0045	0.2689	0.4702	1.0559
PPP2CB	0.0463			0.1846	0.1219	0.1505	0.0542	0.0409	0.0311		0.0584	0.5437	0.0983	0.0784	0.1137	0.0904	0.075	0.0667	0.2015	0.0812	0.0979	0.1793	0.1219	0.165			0.0267	1.0026	0.0719			0.0267	0.0145	0.0297			0.5462	0.305	0.6439	0.3498	1.2198	1.6504	0.3051	1.0947	1.0045	0.2689	0.4702	1.0559
PPP2R1A	2.2296	2.1209	1.9122	4.5104	2.8128	4.3993	1.9265	2.5556	1.2886	4.1495	5.8051	3.9566	7.3116	4.2798	7.2672	7.2459	4.519	5.9322	7.7708	6.7582	6.0047	7.2416	7.2544	6.8585	0.5815	0.8023	0.2675	0.3227	0.934	0.8893	0.6758	0.3892	0.6087	0.388	0.2967	0.2309	2.3945	2.7865	4.2147	4.5655	5.5792	9.9665	3.1734	3.5191	2.9541	1.1983	0.8519	2.5833
PPP2R1B	0.5918	0.2825	0.2595	0.5997	0.3379	0.5236	0.129	0.3373	0.2554	0.4627	0.7455	0.3654	1.6656	1.8692	2.2226	2.6498	1.6853	1.4913	2.1997	2.0315	1.63	1.6639	2.0996	2.4953	0.0928	0.0914	0.0839	0.0614	0.0106	0.1399		0.087	0.0388	0.0741	0.0366	0.054	0.3599	0.3452	0.5865	0.6762	0.9555	1.5552	0.6217	0.762	0.7046	0.4961		0.5497
PSIP1	106.474	72.4314	165.596	204.974	58.1572	57.0342	53.5302	117.527	67.3563	155.539	50.786	46.3394	93.031	115.955	60.1095	56.6089	79.5717	52.9686	58.5437	71.7885	75.1996	66.401	50.1545	67.0717	180.879	179.181	66.4958	63.1216	85.9572	233.084	57.0752	70.0687	188.122	37.2484	36.7173	38.8269	75.6338	56.27	47.8029	149.213	142.882	167.444	72.0166	43.2247	93.0504	31.1555	35.1097	41.4275
PTOV1	0.0111	0.009																					0.003	0.0039		0.0137	0.0104	0.0134		0.0171		0.0159	0.0105	0.0105	0.0075					0.2856	0.1747	0.0777			0.2816
PWWP2A		0.074	0.1125	0.0885	32.6909	0.0464	0.1845	0.0715	0.1471		0.2038	0.1285			0.1593		0.1555	0.0382							18.7993	23.0613	21.332	2.9295	0.0835	20.2588	2.9957	3.2733		1.1793	0.0381	1.8968	2.1462	1.5907	1.8511	2.7002	2.5891	2.1115	1.7106	1.3838	1.8601	0.1661	1.1049	1.7801
PWWP2B								0.0106
RAB18			0.06	0.0304	0.105	0.0917		0.0221	0.0097		0.6926	0.2709							0.1182										0.1293					0.028			0.202		5.0337	0.7005	7.4066	5.6641	3.0515	7.4492	0.1317	1.5225		3.6475
RAI1	0.2581	0.7219	0.4278	0.3653	0.3349	0.2544	0.578	0.7299	0.786	0.3107	0.5763	0.4605	0.1438	0.1834	0.2204	0.1417	0.2136	0.2447	0.1808	0.1092	0.1997	0.1091	0.124	0.1493	0.5384	0.2792	0.1558	0.3173	0.2979	0.8464	0.1434	0.2759	0.3432	0.1332	0.1613	0.1458	0.4644	0.5357	0.5143	1.1543	0.9815	0.8852	0.5417	0.5356	0.631	0.4222	0.1421	0.2742
RBBP4	46.2604	32.8544	27.3377	38.7581	27.6812	38.9351	42.4063	46.5068	45.3106	45.9249	55.2932	50.8904	53.6693	49.7852	41.8261	53.2382	69.209	55.9043	34.6343	40.5576	42.4715	56.9607	41.9459	56.4546	8.4442	6.0617	8.6693	8.766	8.0175	8.7615	7.3518	6.7039	6.8876	3.4536	5.5062	5.362	119.525	104.154	73.8927	159.418	157.455	179.824	110.141	88.2384	166.003	51.4955	51.8693	87.3286
RBBP5	17.6783	14.2386	16.1342	1.6519	1.8733	1.7218	2.0007	2.176	1.8323	2.3664	3.1827	2.5669	12.1382	6.3738	10.2951	3.8342	3.8466	1.9287	2.1863	2.3059	2.6239	2.6702	2.4484	3.5483	18.9509	11.5429	9.2686	1.3752	2.5902	4.9886	2.8031	4.0493	2.6241	1.1313	1.4061	1.7739	15.9669	11.6789	14.3924	13.2287	14.1229	15.6521	11.0477	8.1311	16.0718	8.2941	4.1115	9.4894
RBBP7	46.6405	41.3712	33.1641	34.0202	20.1744	33.7798	38.3401	34.187	45.4289	38.2674	41.5123	42.2237	47.7356	36.6103	37.6781	34.704	52.207	47.275	27.1297	29.1466	35.4124	34.4842	29.9725	36.9892	7.7475	5.4122	7.0611	9.1213	8.3735	7.3072	3.4576	4.1669	4.5452	2.3508	3.1945	3.9245	135.139	107.511	92.8407	166.014	156.867	158.287	134.473	97.9939	137.304	59.2453	51.1787	85.5728
RBBP8								0.0136				0.0284	0.0388		0.0311	0.0263		0.026		0.033		0.042	0.0499	0.0545								0.037		0.0463
RCOR1	8.3434	6.6414	8.6553	19.308	15.9182	17.1742	9.6549	7.9736	5.7983	8.1123	7.1652	7.3515	10.709	9.0498	8.4168	12.0585	10.7889	13.3274	9.0702	9.2132	10.2236	7.8895	10.3311	8.2461	6.6218	3.5597	3.7769	7.7568	8.1212	4.7484	5.0128	7.4807	5.4081	5.0503	6.3857	6.4273	55.9949	38.5466	33.0099	77.0162	70.5395	87.5145	103.563	88.7283	116.471	42.7367	28.224	41.4662
RCOR2				0.5781	0.665	0.5956	0.3087			0.3053			0.6295	0.6433	0.5687	1.0008		1.0534	0.9907	1.1185	1.1567		1.2583	1.114	2.0663	0.52		3.2574	3.7088	0.4789	1.0827	3.0225	0.9125	2.9701	3.9596	3.1409	0.4564	0.4997	0.062	0.4117	0.2586	1.1745	0.0719	0.1285	0.5558
RCOR3	1.7468	1.2093	1.1326	3.0373	3.8615	3.6606	1.7756	1.301	1.0442	1.4661	1.4968	0.9897	3.2771	2.7513	2.248	3.4064	1.9917	3.2933	2.7525	2.8039	2.7515	2.0794	3.1032	3.1866	2.3692	1.1848	0.5242	3.9097	4.6861	0.9104	1.4804	3.8182	1.6267	3.4361	4.4896	3.6553	9.3275	8.7745	5.3529	15.4919	16.3071	14.4708	20.4769	11.1941	16.5906	5.505	3.1407	8.338
RFXAP	10.5145	9.0507	13.2677	16.5359	10.6552	11.2403	9.0459	9.3393	10.2545	33.5916	40.7108	56.7403	3.291	3.8486	3.1569	2.0528	3.7266	1.8719	3.1146	2.9241	4.0984	11.3963	12.6712	7.1383	4.8421	3.6921	1.8452	2.495	1.4631	3.4915	3.5214	3.586	3.0126	13.0167	12.0473	11.4285	4.6442	3.2213	4.1326	7.0589	7.1951	12.7514	4.8832	3.9204	6.4837	27.2229	27.482	20.76
RPAP3	0.0518	0.0538	0.0398	0.0786	0.0199	0.0079	0.0278	0.0584	0.013	0.114	0.0251	0.3389		0.164	0.0567	0.0117		0.0195	0.0495	0.0278	0.1053	0.0301	0.0447	0.081		0.0133			0.0197	0.0114									0.0412		0.0419	0.2064	0.0264	0.4106	0.0495			0.2664
RQCD1	0.0663		0.3736	0.2992	0.4373	0.3676		0.2381		0.425	0.174	0.5929	0.8823	2.8626	2.8147	3.0645	1.2804	1.086	1.9535	1.1027	1.4275	1.5248	0.5384	0.3681	0.7098	0.3649	0.2948	0.7818	0.7392	3.1263	0.5615	0.9624	0.391	0.2028	0.2346	0.1703	0.0737	0.3267	0.6762		5.7415	2.224	1.451	1.4515	0.0665	0.1859		1.4969
RRN3		0.0364	0.0064	0.004				0.0256	0.0217	0.095	0.0395	0.0628	0.7889	1.3465	0.7452	1.7541	0.1236	0.2018	0.8767	0.4873	0.5102	0.8891	0.9605	0.7964	0.017		0.0114								0.0328	0.251
RSF1	0.2873	0.2305	0.3763	0.0831	0.158	0.932	0.266	0.4751	0.3338	0.1279	0.4507	0.0752	0.0985	0.1277	0.1032	0.1345	0.2522	0.116	0.7922	0.09	0.1933	0.0652	0.0509	0.1531
RUVBL2	94.3179	63.5268	70.1142	44.8243	29.9064	35.9406	32.0141	26.6166	22.049	37.7607	27.0177	23.3487	67.6032	73.6251	55.3425	52.0691	41.9521	28.1616	46.1633	23.8984	28.1	31.1735	31.6741	30.278	67.197	41.8709	52.2189	26.7541	28.1149	37.6836	25.077	33.4199	33.2744	11.6499	10.2995	17.4182	87.2405	48.4558	54.3469	91.7707	101.677	111.689	61.5319	48.7009	79.4357	48.5758	43.9386	58.4621
SAP130	3.8746	2.3738	4.5571	1.0547	2.1149	0.9405	2.4591	1.921	1.5494	0.9807	0.8066	0.9269	3.9115	3.4663	3.6281	0.9887	1.5859	1.3096	2.0129	1.8036	1.0217	0.8645	0.5754	0.8888	1.3119	1.015	0.9832	0.0545	0.067	0.1922			0.035				2.2713	2.5232	4.0038	2.1903	1.051	3.3542	2.4472	1.7425	2.5988	2.0596	1.6791	3.4067
SAP18	20.4292	12.0821	11.4487	13.7183	9.3177	7.2113	8.0475	10.0196	6.3752	22.8095	14.4594	9.6526	26.6951	20.8901	23.8806	28.0705	37.5893	33.2213	26.1689	21.192	18.1163	23.6025	22.6646	16.0089	7.7555	3.08	5.5912	10.4113	9.4097	8.2899	6.4844	9.699	9.1924	10.8561	10.8718	7.4854	41.0149	25.9775	32.2278	22.9362	46.337	76.6959	24.1908	27.366	17.1034	26.0532	5.8221	17.6456
SAP30	1.0032	3.7101	3.5443		1.9222	0.3996	0.8831		0.7277	0.5321			0.147		1.2189	0.7011	0.6727	0.9365	0.2241	0.9697	1.7117	0.0567	0.5716	0.4626	0.6178	0.6729	0.9148			0.1871							2.5726	5.1355	3.3348	4.425	3.5447	7.7123	5.7255	2.3206	2.7593	2.0553		2.1381
SAP30BP			0.3081	5.1372	1.263	1.7224	0.2597	0.6043	0.1358	5.4601	2.0046	1.6779		0.2193	0.3174	0.5765	0.4872	0.5592		0.5114	0.382	2.0265	0.9565	0.3787	1.3791	1.9049	2.4316	6.7502	8.29	5.5393	0.1546	0.3726	0.1952	7.291	9.1936	5.3793	0.0976	0.1347	0.9977	0.3779	5.0056	6.2992	3.8944	4.5763	0.3705	0.1665		0.344
SAP30L		2.9231	3.5265	0.2618		1.0215		1.6585	0.1442		0.4649	0.4125												0.6042
SCMH1	0.1629	0.0617	0.0659	0.1366	0.1601	0.173	0.0117	0.0655	0.0393	0.1151		0.2197													0.0429	0.0208	0.0203			0.049
SCML2	1.9738	3.2337	2.6338	1.471	1.5167	1.9327	2.1189	1.3927	1.5778	1.1965	0.9682	1.2532	1.0294	1.4581	0.649	1.4754	2.2541	1.0409	0.7495	0.342	1.087	0.6857	0.6359	0.565	0.3675	0.3514	0.2744	0.1126	0.3566	0.3332	0.1153	0.2197	0.2256	0.132	0.0886	1.9327	7.3477	6.0235	6.5366	10.3038	11.9677	9.578	6.5214	4.8477	8.0739	2.2808	6.8372	3.0727
SEC31A	0.1586	0.5338	0.0151	0.1413		0.0466	0.0153	0.2405	0.1141	0.6547	0.4045	0.1977	0.3255	0.3646	0.2969	0.1941	0.2309	0.3389	0.2689	0.2843	0.295	0.4966	0.3966	0.3622	0.0422	0.0558	0.0328		0.0555	0.0481	0.0197		0.0151				2.2173	0.1283	0.3298		0.6319	0.5935	0.3129	1.1928		3.0513		0.2373
SEH1L	0.5032	0.4249	0.6727	0.6723	0.0701	0.1415	0.2068	0.2634	0.5471	0.7062	0.8602	0.5493	0.779	0.6683	0.6862	1.7051	0.6427	0.4163	0.9751	0.4511	0.8168	2.158	1.6801	0.3817		0.1963	0.3581	0.096	0.1194	0.5716		0.4447		0.1283	0.0729	0.5889	1.2332	1.4041	2.113	0.7211	3.8614	4.9069	3.0673	3.5541	3.6476	1.2072	0.5834	1.7111
SFMBT1	0.5297	0.5788	0.3635	0.2709	0.1809	0.109	0.0712	0.0366	0.0399		0.0177	0.0319	0.5114	0.7397	0.6602	0.1337	0.1293	0.0188	0.1917		0.0844	0.097		0.1278	0.7682	0.2804	0.3772															0.0478
SFMBT2	0.1758	0.3733	0.2425	0.0986	0.1409	0.0907	0.3365	0.5296	0.4756	0.0587	0.1993	0.0937			0.0323	0.2056	0.0204	0.0547			0.0245			0.0224	0.4106	0.5525	0.433	0.0381		0.124	0.4041	0.5129	0.4484
SIN3A	12.2195	15.9839	17.4873	4.6112	3.7741	5.3646	10.7525	8.5489	9.618	4.8756	3.2401	3.3125	12.9531	13.8556	12.6336	5.5382	5.653	3.8786	5.9656	6.449	6.3719	3.8877	5.0795	5.2238	3.4849	3.5787	3.0926	0.0667	0.3761	0.4637	0.4872	0.3558	0.1972	0.1561	0.2215	0.2318	20.6751	16.0785	18.2654	10.5665	9.4752	13.7253	13.5463	9.7798	16.2756	7.5538	5.7351	10.7542
SIN3B	1.888	3.3407	2.4755	5.61	4.2784	2.583	5.1194	1.1619	1.7752	24.5846	1.8104	12.3223	2.2124	1.4205	1.2271	1.3374	1.0957	0.8195	0.973	0.6876	0.7089	0.9036	0.8347	1.1115	0.138	0.075	0.2408		0.0058	0.0461	0.0135	0.0429	0.0096			0.0531	0.3495	0.4307	0.401	1.4597	1.9354	1.5103	1.0747	0.8663	0.9666	0.4822	0.2309	0.3793
SIRT7		0.0447	0.0471	0.0634	0.0233	0.0601	0.0474	0.0262		0.06			0.0523			0.0583		0.0344				0.083	0.0401	0.0356	0.4317	0.2481	0.2386	0.1164	0.1685	0.0922	0.2575		0.0927	0.1383	0.1813	0.0616	0.857	0.1775	0.1091	2.391	2	2.268	1.3684	0.1029	1.4165	0.0839		7.2954
SMARCA2	2.9865	3.5172	3.5432	3.2541	3.7359	3.9715	2.611	3.2201	2.3227	2.6883	3.2673	4.2307	9.014	12.5365	8.0647	12.062	2.6152	2.5393	4.2529	6.4116	2.7631	5.6809	5.1205	2.6485	0.6108	0.6099	0.6179	0.2436	0.381	0.8653	0.2426	0.5036	0.3515	0.2645	0.2532	0.3448	10.5755	8.8535	8.0226	9.0451	9.4761	12.2372	9.1274	9.1833	13.016	6.0925	4.705	6.2885
SMARCA4	6.9031	7.1756	6.0174	8.5287	6.7041	7.8364	5.6901	5.6608	5.2237	6.3079	7.267	6.047	5.8592	10.1704	7.8006	10.9065	3.9249	3.4146	6.2184	4.1201	3.4984	7.7457	5.3996	3.7342	0.1939	0.1483	0.1876	0.1081	0.0617	0.2865	0.0572	0.1293	0.0364	0.1143	0.1395	0.1233	21.5534	20.1718	23.7479	18.2311	23.6571	33.2459	19.9938	24.3124	26.1323	31.3346	13.8817	16.3828
SMARCAD1			0.69					0.0216			0.0432	0.0318	0.7547	1.1964	0.7258	1.1472	0.9301	0.7366	0.6544	0.6436	0.7512	0.7919	0.1889	0.3837	1.1305	1.5063	1.5777	1.227	1.4478	2.9233	1.358	1.2979	3.0059	0.5582	0.8305	1.0351			0.2689	0.1087	0.1191	6.2087	0.1416	0.4809	0.1579
SMARCAL1	13.377	15.0826	17.442	8.6639	15.2122	13.5745	9.3727	7.9081	13.4616	8.4429	8.8447	7.3842	1.3355	1.6227	1.1079	1.2298	1.2496	1.0678	1.2885	1.0133	1.161	1.0553	1.5112	0.1944	21.0464	11.6636	19.9126	23.1781	22.0159	21.7673	15.472	15.8157	14.5735	15.6663	15.656	16.0113	9.8294	19.3334	18.7957	13.9055	22.393	10.2022	5.0546	7.0513	6.1742	4.7819	4.4719	5.1575
SMARCB1	5.0248	4.3419	3.2293	2.9137	2.524	2.6107	5.4085	0.8843	1.626	4.0564	1.6927	1.6967	8.2249	10.5192	8.4125	11.6227	5.6031	5.8878	7.0068	4.0325	4.6034	10.7292	6.7811	4.2788	1.24	1.143	1.2341	0.7782	1.0322	0.904	1.8093	1.1757	0.8223	0.6411	0.6455	0.6203	34.0793	21.9448	25.5278	29.1215	20.8983	29.5232	29.0942	24.2818	38.7017	22.6858	19.4327	19.8511
SMARCD1	0.9261	0.8711	1.4912	0.7481	0.8011	1.1312	0.8076	0.7964	0.5039	1.1523	1.0805	0.8388	4.0239	8.1842	4.1803	7.055	2.8178	1.7069	3.3172	2.4466	2.4685	4.2324	3.2255	1.9929	0.1289	0.1064	0.241		0.0303	0.1316	0.0937	0.0719	0.1091			0.4671	3.5001	5.6959	4.7627	2.9493	4.0937	4.8455	4.5341	3.4941	5.1524	2.948	0.8344	2.8382
SMARCD2	1.1548	1.3252	0.9334	3.4456	2.689	3.624	0.2876	0.2004	0.3329	6.4409	5.3342	0.4902	3.554	12.5717	5.9917	11.4776	5.7473	3.3134	5.0891	8.1484	6.1945	8.2544	9.0016	5.7415	1.091	10.4768	0.8309	0.2624	0.733	1.0967	0.4642	0.5943	0.5833	0.0264	0.0203	0.1966	20.1264	14.0959	12.7458	18.423	16.9464	21.186	13.8107	17.2984	27.1187	17.1043	9.98	16.5724
SMARCD3	0.1426	0.1479	0.1973	3.8563	0.1704	0.2679	0.0847	0.1098	0.0954	3.0868	0.204	0.2078	0.9805	1.5919	0.8362	1.5653	0.4486	0.5296	1.2116	0.7117	0.6196	1.2172	0.9964	0.188	0.0633	0.0384	0.0501	0.0273	0.0403	0.0804	0.079	0.0362	0.0662	0.0276		0.0337	3.0311	2.5024	1.9607	2.0467	2.4622	3.6286	3.1048	1.7784	3.2196	1.3962	0.917	1.5449
SNW1	0.8188	0.2227	0.0407	1.3374	0.7439	0.6566	0.4514	0.4625	0.3169	1.1551	0.8575	0.1427	5.8113	5.7975	4.4453	4.8834	6.3244	5.3287	5.3737	3.7129	5.7874	4.1358	2.3067	2.7407	0.5223	1.0168	0.2759	0.8958	1.0027	4.6107	0.9484	1.8577	1.7125	0.0689	0.2285	0.1716	7.693	5.2583	5.0117	6.9863	8.613	11.1241	6.0773	5.0454	8.2938	4.8922	3.425	4.8896
SP100	10.2263	27.8077	0.8716	0.7483			6.0813	5.4027	7.0026	3.9517	1.496	1.2415	0.0491	0.2102	1.847	1.2422	2.1093	2.9293	0.0167	0.6487	0.7442	1.413	0.6784	0.3712	0.2861	0.1331	0.4551		0.0156	0.0155			0.1887	0.1154	1.9812	0.0727	1.8434	0.9392	0.526	0.03	0.4846	1.2764	1.1171	0.7508	0.1726	0.3953		0.228
SP140
SS18	1.1451			0.4805	0.2557	0.2713	0.4139			1.5789	0.1945	0.1695					3.7623
SS18L1			0.0647							0.0421	0.0625		0.0765			0.0689			0.0638	0.0903		0.168
SSBP3	0.5486	0.8606	1.0163	0.9814	1.0694	1.4229	1.666	0.7447	1.0403	0.7462	1.0351	0.9116	1.7297	2.3491	1.9175	3.2148	4.0089	3.3756	3.442	4.3344	4.659	2.0694	3.2014	2.7254	0.0513			1.1256	0.1225	0.1773	0.8844	0.8159	1.0471	0.8856	0.8338	0.9044	2.7852	1.85	1.8102	4.6287	3.6068	5.769	4.7242	4.1811	5.3667	3.0395	3.084	3.0228
STK24	0.0454	0.0336	0.049	0.0331	0.0609	0.0772	0.0419	0.0604	0.0302	0.1128		0.0399	0.1734	0.2013	0.2147	0.5417	0.1313	0.2365	0.1172	0.2748	0.1654	0.204	0.2231	0.3587	0.0438	0.0204	0.0237		0.0529	0.2723									0.0577	0.0165		0.85	0.0494	0.077		0.0541		0.0812
STK25	0.0561	0.034	0.0495	0.0415	0.0616	0.0781	0.0498	0.0227	0.0052	0.114	0.0217	0.0533	0.3631	0.367	0.4033	0.5134	0.1247	0.1899	0.2707	0.4166	0.4971	0.4913	0.615	0.5777	0.0443	0.0207	0.0239		0.0535	0.0481									0.0584	0.0167		0.29	0.05	0.0779		0.0547		0.0821
SUB1	572.735	428.732	407.76	968.464	1031	765.594	416.925	335.225	425.012	112.363	131.432	89.4165	69.1049	81.0148	50.1665	72.4622	150.418	132.518	41.2314	59.3094	94.0396	24.0508	31.9201	35.2038	105.676	91.4409	114.856	151.007	153.164	121.085	87.4759	45.0819	67.9566	25.6006	29.2338	25.6095	117.878	270.884	110.167	170.847	184.878	219.581	182.997	245.28	106.251	58.2737	24.3634	55.8584
SUDS3	6.6502	8.052	8.1208	2.1792	2.0744	1.6206	6.8663	2.8241	5.8641	1.607	1.0791	1.9733	4.9148	4.3452	4.0892	0.7286	1.7724	1.7689	1.705	0.7954	0.6932	1.398	1.3362	1.7489	1.8171	0.5999	0.6695					0.0885					3.7183	4.5497	5.136	0.7529	8.6133	10.7741	12.575	1.117	7.9589	7.5583	1.5397	6.4512
SUPT16H	20.0506	20.6666	20.349	32.2405	36.0968	22.6972	30.9131	32.6381	26.8523	25.7966	27.4564	32.1586	7.5819	9.8593	11.6262	11.1815	15.5586	14.9282	11.5068	11.2521	14.0917	8.9759	10.3463	14.7297	3.8878	2.9631	2.4634	4.8455	5.1178	4.6914	4.6093	5.2333	5.2595	3.3394	3.6732	3.4804	0.3708	0.651	3.9955	0.7382	8.6553	10.0475	3.2414	5.469	0.8827	1.4985	0.0497	4.2825
SUPT3H	2.1333	0.2475	0.4889	1.0387	0.1256	0.4042		0.3051	0.3498	0.2589	0.2639	0.1186	0.806	0.706	1.1866	0.7878	0.5678	0.4389	0.4267	0.1666	0.3655	0.2164	0.1721	0.3956	0.604	0.7337	0.278	0.4919	0.5226	1.0654	0.8227	0.6154	0.6546	0.2129		0.2535	0.4022	0.3916	0.3757	0.6849	1.0244	1.4684	0.7079	0.1373	0.6206	0.3099		0.3335
SUPT5H	0.1169									0.1799	0.018	0.0155	0.0476	0.4274	0.0169	0.3049	0.0278	0.0384	0.0447	0.0967	0.0138	0.0718	0.0312	0.2467	0.1866	0.1583	0.0829	0.0989	0.1416		0.1641	0.0315	0.0459	0.092	0.0192	0.0831			0.4423		0.9928	1.1541	0.1441	0.7913		0.4269		0.7476
SUPT6H		0.0085	0.0307	0.0264	0.0125			0.0944		0.0326	0.1821	0.2149	0.0648		0.0716	0.1694		0.0071	0.0134	0.0545	0.0243	0.0238	0.0426	0.0672	0.0902	0.205	0.0326	0.0601	0.4432	0.2416	0.1099	0.1138	0.1536	0.0359	0.0271	0.0254			0.1822		0.9428	1.433	0.1524	0.2602		0.0318		0.28
SUPT7L	0.0689	0.3663	0.2555	0.3732	0.4948	0.1669	0.0137		0.0554	0.0904	0.3041	0.1461	1.3016	1.0741	0.9351	0.8117	1.2454	0.8387	0.7143	0.6011	0.028	0.5931	0.3207	0.5508	1.1116	0.3596	0.1792	0.2871	0.5908	0.6907	0.5675	0.6548	0.3476	0.3845	0.2027	0.373	0.9352	0.2428	0.7525	2.1593	1.9072	0.6868	0.7822	0.2585	2.2049	0.4302	0.1662	1.1295
SUZ12	5.4122	5.4143	6.1649	1.1283	0.6744	1.0858	1.4778	1.1151	1.8315	1.1033	1.5482	1.0699	3.2108	3.821	2.5447	1.4697	1.8213	1.5392	0.8023	1.6824	1.0154	1.2925	1.7358	1.1003	1.1577	0.3596	0.3699	1.2493	1.196	0.9915	0.0403		0.0403	0.0362	0.0321	0.0397	3.7796	2.5912	2.0154	3.3034	2.9457	4.3719	2.9891	1.9988	3.4679	1.0668	0.352	1.1014
TADA1		0.8875	0.8143		1.472	1.4484	0.412		0.8305	0.4625	1.7136	0.0445	2.9395	2.3744	2.1247	1.992	0.4568	0.4345	2.8333	0.1622	0.2664	0.7412	0.7198	0.8512	1.6776	1.7297	0.5463		1.0631	3.4366	0.6109	0.3825	0.1821	0.7203	0.481	0.3777	0.9097	0.1813	1.0361	3.4919	2.6233	3.7148	1.8856	0.7162	1.2843	0.3901	0.2255	0.6578
TADA3	0.8189	0.3297	0.9147	0.9326	0.4662	0.4227	0.2473	1.2054	1.1758	0.2679	1.3803	0.0681	1.0314	2.8634	0.6798	0.6615	0.4891	0.3789	0.2773	0.4075	0.1858	0.1549	0.2977	0.1498	1.4689	1.8325	1.9137	0.123	0.2229	0.6021	0.224	0.1706	0.4951	0.1116	0.1418	2.235	1.4487	1.6069	1.9893	3.2618	4.8332	6.2093	3.2926	2.3267	2.4631	1.0851	0.6914	1.8227
TAF1	1.2834	2.3577	1.6908	0.6314	0.2447	1.669	1.4254	1.15	1.6817	2.9314	2.1103	1.7441	2.19	1.4542	3.2015	2.3698	2.1913	0.8401	2.7155	0.9254	0.7289	0.7973	1.3068	2.0627	0.6181	0.3201	0.0331	0.0052		0.3146	0.2302	0.0764	0.5788	0.0236	0.0353	0.1975	0.2814	0.7025	0.8381	0.6915	0.664	0.819	0.5026	0.6765	1.0687	0.7486	0.1056	0.3815
TAF10	4.9383	4.8183	3.9251	1.8496	2.666	3.7946	2.2495	4.2313	3.3074	5.4571	5.8236	4.4366	5.2123	3.2058	2.5448	4.1687	4.05	0.8147	2.9709	2.7684	4.2806	0.6038	4.0008	4.742	1.3082	0.1735	1.0789		1.1378	1.2171	1.0082	2.4225	0.2289	0.7041	0.7393	1.1756	1.4216	2.3364	1.6229	2.9726	4.021	5.4898	2.0833	1.8294	2.2181	2.9445	0.8137	0.7293
TAF11	2.2359	0.7995	2.7042	1.8427	0.3174	1.1075	2.5168	0.9012	1.8302	2.4984	2.7573	4.5507	3.6988	0.875	0.7198	0.5578	0.9754	0.1913	2.5031	1.0313	0.355	0.7859	3.3017	4.1022									0.0462				0.4553	0.4284		0.6216	0.5709	0.7619	0.9679	0.416	1.4882	0.4486		0.4788
TAF12	4.133	3.9806	3.2461	1.0336	0.8674	3.0318	2.6987	1.8522	2.7648	4.1684	5.6602	7.246	7.825	6.92	4.5794	1.7199	5.0905	2.8217	3.2613	3.5546	3.7145	3.8286	4.1364	8.2318	3.2202	0.8031	0.7505			1.2309	1.5143		2.0261	0.9914	1.1832	0.3262		0.1785									0.2384
TAF13	3.6777	1.3464	0.7566	0.665	0.5038	1.4776	2.1128	3.556	3.4747	4.003	3.4914	3.9113	3.529	1.1361	0.6282	0.8808	0.9405	0.4597	2.8185	0.551	2.358	0.665	1.4266	2.7367		0.0993	0.1506										1.7933	1.7638	2.1779	2.7631	21.5012	25.7484	2.6759	2.2259	3.3355			1.8425
TAF15	4.4139	4.4127	2.8176	2.9766	4.0374	4.3508	1.9242	4.0728	2.0789	5.8181	5.0926	3.3197	54.4826	104.696	48.8531	111.072	87.6639	88.1072	41.3119	70.8183	67.711	52.6636	78.7674	60.6346	3.109	5.2535	2.4121	10.0959	13.3337	18.8752	7.1102	23.2935	18.2888	2.9042	5.6704	7.1344	95.9612	70.6394	99.5747	121.027	134.305	133.21	132.169	97.9253	170.941	66.6773	62.9779	137.157
TAF1A	0.5208	0.5039	1.1702				0.3397	0.4662	0.5128	1.6434	0.9339	0.8084	0.6823	0.9412	0.6191	0.0687	0.3882	0.1357	0.3983	0.5391	0.7892	1.25	1.0855	1.2708	0.1127	0.0899					0.1082	0.2115	0.2504	0.4991	0.295	1.0859
TAF1B	4.1549	0.3678	0.1584				0.2695	0.2108	0.2177	4.9249	0.8581	0.8121	0.5843	0.6861	0.7199	0.2964	0.1961	0.0668	0.829	0.6904	0.7798	2.7209	2.6799	1.905	0.2344	0.2756	0.2523				0.2464	4.5171	0.2866	1.6256	0.3207	0.4956
TAF1C	0.6016	0.5374	0.762	0.0014		0.062	0.4785	0.4135	0.4723	1.5899	1.0705	1.816	1.3092	2.6678	1.0122	0.3455	0.3322	0.2704	0.9101	1.0155	1.8217	2.929	1.9175	2.2115	0.5802	0.2974	0.2681				0.1557	0.1617	0.448	0.7465	0.6683	0.8864					0.0332			0.0459		0.0454		0.0566
TAF1L	0.5725	1.0066	0.9506	0.2811	0.1449	0.6671	0.8927	0.4017	0.6378	1.543	1.3354	1.2756	1.1982	0.999	0.7697	0.3896	0.6909	0.2343	0.8939	0.6312	0.4003	0.3493	0.7553	1.0969	0.3556	0.3164	0.0327	0.0052		0.0465	0.1307	0.0712	0.2699		0.02	0.1952	0.148	0.4408	0.4596	0.4272	0.3779	0.3771	0.1235	0.1595	0.7371	0.0763	0.0324	0.1554
TAF2	1.5348	2.6302	1.3496	0.7101	0.4716	1.0998	1.4389	1.7747	1.399	3.5925	2.1512	3.0545	3.9479	3.2811	2.4179	2.7359	2.2003	1.6574	3.9948	2.2493	2.1698	2.3409	1.6873	3.1823	0.5304	0.0261	0.3534		0.3306	0.0235	0.0723	0.2577	0.0599	0.0438	0.629	0.5118	1.9648	0.9026	1.3975	1.7415	1.4344	1.8696	1.0458	1.0049	2.4106	0.8259	0.4367	1.1885
TAF3	1.7537	1.597	1.227	0.7268	0.4179	1.3085	1.9	1.6069	1.1796	2.8966	3.062	2.5522	1.4302	1.6564	0.6496	0.7912	0.943	0.65	3.205	1.2439	1.3854	0.9328	1.5701	4.0257	0.4624	0.0236	0.0136	0.0597	0.0206	0.0129	0.1252	0.1105	0.0709		0.016	0.1481	1.9136	1.8287	5.4875	2.3051	2.7311	2.8755	1.7629	1.4346	8.8417	1.1071	1.0007	1.3781
TAF4	2.9901	1.9401	2.4373	1.1669	0.7763	1.3661	1.6355	2.3049	1.9849	3.451	6.0496	5.5396	2.9908	2.2711	1.2368	1.4783	2.061	1.5558	2.7568	1.2918	1.5733	1.0394	2.8736	3.8295	0.4808	0.2382	0.3041	0.0567		0.1004	0.2174	0.4824	0.9667	0.0599	0.123	0.5122	2.4952	1.7727	1.9433	2.2913	1.8283	4.2377	2.8538	1.4518	2.8966	0.6395	0.526	2.1678
TAF4B	0.2461	0.2659	0.2471	0.0917	0.0798	0.0389	0.2575	0.1913	0.1971	0.3553	0.3929	0.5989	0.302	0.0478		0.2051	0.0256		0.3263		0.031	0.0299	0.0348	0.1446								0.0479					0.4706	0.2514	0.482	0.695	0.3676	0.4074	0.6232	0.4737	0.3504	0.2424	0.2232	0.2585
TAF5	6.9385	3.4457	4.7062	3.4603	1.6219	2.6066	5.6268	5.1376	4.9525	10.4452	8.8713	7.5469	7.9879	7.8043	5.033	5.3816	5.0055	2.694	6.2673	3.9032	4.126	4.7712	5.6238	9.3078	2.1152	1.4694	0.5855	0.2224	0.4134	0.2051	1.65	1.2825	0.9759	0.1664	0.4181	1.014	4.8558	3.7489	3.6067	4.0784	4.9252	6.1591	3.7429	3.6448	6.4234	1.8386	0.8914	2.251
TAF5L	0.0841	0.1566	0.1433	0.0667	0.1237	0.3729	0.0722	0.1804	0.1674	0.0411	0.1937	0.1489	1.132	2.3912	2.0634	1.1999	0.9262	0.6181	0.8375	0.4663	0.8155	0.3905	0.4952	0.1567	1.1404	0.8666	2.4268	0.2898	0.2062	0.4707	0.2116	0.2527	0.7534	0.2817	0.1754	0.1175		0.1474	0.2181	1.0637	1.6379	1.0432	0.3564		0.4548	0.5769		0.8382
TAF6	5.9132	11.0143	8.3577	5.0552	2.9134	4.4594	6.1141	5.9505	5.1565	12.1517	9.4681	6.7134	9.725	8.8035	5.9013	4.7866	6.7389	5.756	8.3691	4.3058	5.7248	7.5407	6.2812	10.3402	1.072	1.074	0.5128	0.2164	0.1861	0.6544	0.9632	1.5378	1.1527	0.3855	0.3559	1.1414	5.1459	4.3051	5.195	5.1721	5.2097	8.6621	4.2623	3.6393	6.7443	4.9926	2.6826	3.605
TAF6L	0.945	0.5039	0.5039	0.4621	0.2638	0.4776	0.0485	0.3475	0.3254	0.4072	0.7239	0.3415	0.8881	1.2576	1.5381	0.8533	0.9739	1.1137	0.4205	0.3325	0.7416	0.4939	0.2485	0.3605	1.9127	0.6808	0.4859	0.3146	1.953	2.8164	1.0022	1.1839	0.7361	0.2332	1.191	0.2805	1.1865	0.7252	0.7388	2.7205	2.6883	3.2565	0.9656	1.446	1.9613	0.5861	0.4355	1.0282
TAF7	3.272	5.0224	4.5648	0.9665	1.0104	2.1388	2.4665	3.7196	4.1483	10.4629	9.8166	5.7766	9.9659	3.0756	2.2992	7.5249	6.6765	4.7215	7.5461	5.0575	6.1025	5.6384	2.4726	4.257	0.6578	0.1594	0.1469		0.1049	0.0156	0.6849	0.4676	0.3943	0.4567	0.3736	0.2194	2.038	7.6193	1.1412	6.746	0.6877	13.8587	7.4155	6.9742	5.2158	0.4685	0.3517	13.9202
TAF8	3.6975	2.576	1.3619	2.1786	1.1493	2.0127	1.7212	1.7587	2.1011	3.5576	3.7232	3.798	4.9097	3.3387	1.854	1.3699	2.0593	1.295	3.1191	1.8395	2.0192	2.8344	2.1528	5.0991	0.6827	0.8874	0.2115	0.0727	0.3394	0.663	0.6348	0.4458	0.9062	0.2598	0.0479	0.1512	0.6041	2.0812	2.6226	1.7539	1.031	5.9462	2.4492	2.8308	3.7284	1.2235	1.2081	1.8246
TAF9	4.2793	2.9522	7.1594	12.5449	8.5975	9.0575	8.536	6.3814	6.2408	13.8448	10.5962	9.3611	2.8228	2.7891	1.6754	3.0883	1.4047	1.2501	1.7107	1.8904	1.4117	1.2692	1.4254	3.772	1.1043	0.6273	0.7592	0.3152	0.8396	1.0892	0.8421	1.3166	0.883	0.7381	0.3471	0.7949	7.2291	12.0517	5.754	5.6938	6.3516	8.2695	3.8135	3.619	4.3622	13.1421	8.0747	13.6269
TAF9B	3.2606	1.8077	5.9868	11.7164	8.7377	8.5302	6.9368	5.616	5.2864	11.7428	8.9255	8.4923	5.2495	4.7058	1.5521	3.7241	1.9693	1.165	2.3225	2.2833	1.8045	2.2412	2.1736	5.2488	0.8138	0.4126	0.5937	0.3338	0.511	0.8002	0.5559	0.7674	0.7653	0.2791		0.4827	4.5207	9.2169	2.8293	3.5448	2.9188	4.3328	2.4134	1.9526	3.194	11.5961	7.8848	13.6659
TBL1X	0.0706		0.0635	0.2525	0.0238	0.1463	0.0748	0.0802	0.0292	0.2199	0.0223	0.0232	0.2069	0.3248	0.4959	0.5417	0.4937	0.1933	0.4269	0.2429	0.4437	0.2711	0.2901	0.3221		0.0508		0.0588	0.0278	0.0328	0.0497	0.0225				0.0597	0.2317	0.2638	0.5451	0.3847	0.4687	2.7412		0.4108	0.3604	0.3081	0.098	0.4523
TBL1XR1	0.41	0.4298	0.4789	0.8929	0.2276	0.8525	0.5618	0.3398	0.424	0.7394	0.7091	0.6723	1.6613	2.4736	2.4686	3.2213	3.0474	1.4547	2.5713	1.543	1.7975	1.6616	1.5235	2.5755	0.5802	0.4816	0.1047	0.1178	0.4382	0.5126	0.1837	0.5075	0.4241	0.277	0.1117	0.3827	3.4643	3.4933	4.2475	3.9802	5.5741	6.0755	2.821	2.1733	4.3444	4.4714	0.7813	3.4988
TBL1Y	0.0691		0.0622	0.2475	0.0233	0.1434	0.0733	0.0786	0.0286	0.2155	0.0218	0.0227	0.2028	0.3183	0.3862	0.5309	0.4838	0.1382	0.2778	0.2381	0.3784	0.2657	0.2843	0.3157		0.0498			0.0273	0.0321	0.0487	0.022				0.0585	0.2271	0.2585	0.4403	0.2944	0.2924	2.617		0.4026	0.3532	0.3019	0.0961	0.4433
TBL2	0.1482	0.7449		0.0993	0.1427	0.7185	0.0433	0.5154	0.0063	0.1562	0.471	0.2207	2.3904	1.9766	2.2519	1.8318	3.1114	3.4983	4.4741	4.2428	3.9947	3.0778	3.4512	2.3505	0.1863	0.1229	0.0946		0.1976	0.2387	0.9911	0.0927	0.1419	0.0774	0.0034		0.4315	0.3352	0.4224	1.0375	2.4977	0.4256	0.4667	0.45	0.6292	0.2856	1.0402	0.5912
TBL3	0.4772	8.3015	0.7039	0.8946	0.8402	0.8428	0.6757	0.4735	0.4546	0.944	0.5181	0.7855	5.9542	3.993	2.9001	3.6759	5.1893	5.0091	4.0452	2.9844	2.9873	2.9688	3.6506	11.0475	0.8965	0.7659	0.3417	0.9918	0.5072	1.0022	0.3127	1.4245	1.06	0.3465	0.5381	0.336	0.7847	0.6793	8.37	1.663	16.9027	4.2508	7.9659	7.9985	15.5377	0.9357	0.4563	10.2096
TBPL2	0.161	1.2602	1.374	0.4287	0.6616	0.4841	0.8081	1.1605	1.0417	1.5075	1.532	1.3882	0.9251	0.6208	0.2182	1.0272	0.8687	0.7117	1.192	1.0987	0.6259	1.5459	1.6343	1.3915	0.8365	0.4341	0.3764	0.0516	0.312	0.6046	0.5223	0.6178	0.1735	0.5098	0.6486	0.703	0.208		0.5263	0.4973	0.5299	0.3321	0.7727		0.7559	0.5884	0.3501	0.8127
TCEA1	1.5504	5.3479	0.0513				0.2399	0.296	1.1911	0.908		0.0197	0.0285		0.0275			0.0504		0.02	0.0305		0.0273		0.4218	1.0284			0.3438	0.0288		1.9053	0.5496	3.2308	1.254		8.3112	3.6793	1.8887		4.0501	8.3233	3.9632	5.2396	0.396	2.3428		1.5472
TCOF1	2.8478	5.4072	3.9606	17.3651	2.0414	1.4471	3.8968	2.9661	3.5108	12.3866	3.6007	3.3138	14.3771	6.116	4.8974	5.6123	3.9923	2.5165	6.4057	4.5137	11.5056	9.5122	9.4575	11.3862	4.305	2.7474	4.2244	3.0955	3.5764	2.6373	3.4406	4.0514	4.2037	2.8806	3.4862	3.9677	15.679	14.1877	9.6528	17.9954	19.4128	29.3605	16.9028	13.2643	15.6221	11.7441	10.2609	16.3181
TIMELESS	0.0134					0.0376				0.0098			0.0095	0.1564	0.1394	0.205	0.1036	0.1398	0.1839	0.0595	0.3672	0.2323	0.1114	0.0916	0.0179	0.0734	0.0359	0.0392	0.1917	0.251	0.0395	0.0554		0.0267	0.0139	0.0712			0.0337		0.0686	0.0509		0.0392
TMF1										0.0193	0.017	0.007								0.0333	0.0035					0.0891	0.1051	0.0263	0.0141	0.2403	0.0128				0.0079						0.1193	0.1928		0.117		0.0275		0.0598
TNKS1BP1		0.0178	0.0289	0.0253	0.0162		0.0168	0.0248	0.0271	0.0389	0.0177	0.0374	0.5274	0.4901	0.8684	0.6876	0.254	0.3042	0.6493	0.1982	0.4434	0.257	0.2098	0.3033	0.0134	0.1242	0.0206	0.0532	0.0549	0.7581	0.0725	0.0855	0.0393	0.0693	0.0373	0.0223	0.2834		0.3818	0.0245	0.5055	0.8368	0.6249	0.7285	0.1953	0.1013		0.3114
TOP2B	307.705	198.144	225.421	298.041	287.988	299.462	303.181	365.862	372.45	291.226	315.542	288.195	156.079	171.822	72.4544	108.027	164.616	110.855	151.82	113.39	131.179	55.9124	74.6037	135.041	43.0815	30.5035	30.6417	35.8854	57.1609	38.404	44.1839	48.0318	46.4614	25.6296	23.4288	35.1391	62.1046	51.3453	42.8906	148.005	125.924	146.114	62.146	50.9119	80.0122	42.9548	34.3461	46.6579
TOP3A	17.8326	14.8334	19.9533	11.8272	11.105	10.4706	11.5253	9.2578	12.2226	4.7168	4.168	3.9064	0.914	1.0152	0.7644	1.0587	0.6074	0.6077	0.2438	0.0849	0.2249	0.2712	0.1662	0.1504	19.3434	19.4991	16.2313	14.9713	13.9793	13.5873	11.2006	9.8564	8.5498	5.0519	4.8521	5.5046	21.3659	25.1592	24.7718	13.189	7.8618	10.129	7.316	8.0632	10.8539	3.7593	2.3034	2.8023
TP53BP1	0.0862	0.0987	0.0734	0.0803	0.0733	0.0209	1.2003	0.2613	0.2262	1.4849	0.1987	0.1483	0.36	1.2239	0.9073	0.5532	0.7098	0.9368	0.283	0.1807	0.7339	0.9091	0.904	0.1639													0.1182	0.0423	0.5403	0.321	1.6271	1.5027	2.9345	1.331	0.0375	1.2714	0.0279	1.6079
TPR	0.1389	0.1524	0.032	0.0715	0.0085	0.0158	0.0261	0.0288	0.0109	0.6548	0.0147	0.0516	1.2432	0.7781	0.2793	0.3793	0.1066	0.2045	0.2067	0.1453	0.2409	1.1432	0.4209	0.0964	0.219	0.1878	0.0148	0.043	0.4538	0.0283	0.0239	0.0763	0.0822	0.0606	0.0346	0.0124	0.2392	0.2375	3.7871	0.2052	3.0448	7.315	2.8955	4.0882	0.2926	1.7831	0.028	3.1286
TRIM66										0.2342
TRIP13		0.0375	0.0728	1.6218	0.0449	0.0703					0.5002	0.0862	3.4097	4.6327	4.4188	6.4111	4.0401	2.5835	6.4229	2.7207	4.8745	3.9834	3.67	5.222															0.1431		0.098	0.1825	0.185	0.2615
TRIP4		0.0215		0.0063										0.1314	0.0669	0.1178			0.5223	0.0094		0.1105	0.4582	0.141		0.0581	0.1109			0.3711			0.2081	0.1123			1.5451	1.2191	0.8385	0.405	0.3546	1.4992	1.416	0.7194	1.0147	0.6039	0.5364	0.6084
TRIP6					0.0292		0.019					0.0512							0.0209	0.0423	0.0394		0.0272														0.0588		0.2324		2.4816	2.8412	2.4242	2.303		1.7551		0.2666
TRRAP	1.2058	2.9496	1.1696	0.8567	0.6175	0.8584	0.4926	0.5466	0.502	1.5884	0.9682	0.9507	2.9831	4.0254	3.0386	4.1874	2.2389	1.6248	2.2902	1.615	2.6437	2.8397	1.8405	2.5089	1.9215	1.7316	1.7053	1.3361	1.4639	2.7917	1.2655	0.9719	1.3827	0.8359	0.835	0.9612	7.725	7.75	7.7305	12.3514	12.5917	17.9234	8.1549	6.9048	9.9178	4.4323	4.4865	7.16
TSPYL1													0.0735	0.2088	0.0676	1.1329	0.9734	0.0167	0.2059				0.0233	0.1146	0.4028	0.4549	0.189	0.1513	0.645	0.2082	0.1853	0.3356	0.201	0.0573	0.2065	0.5252	0.4882		0.6062	0.2054		0.0671
UCHL5	23.2213	14.2936	19.6459	8.5598	7.0855	9.6019	9.2257	6.9804	4.5774	9.1441	7.7706	5.9891	10.1645	25.0371	9.272	11.0404	9.0117	5.8874	3.9287	9.4439	10.294	4.1071	5.3986	3.7571	11.3651	11.4297	11.8275	5.1045	6.4296	6.7411	4.3025	5.3617	6.4214	3.3551	2.2608	2.6092	2.7526	3.7183	3.8004	8.5341	12.2348	24.5416	6.3981	6.1533	6.7066	3.676	0.4939	11.5651
UIMC1		0.0055									0.0135				0.0186		0.0144	0.0117				0.1564	0.2445		0.2048								0.4056				0.488	0.0388	0.8004	0.7596	2.4307	0.2328	1.1301	0.6363	0.7881	1.1679		1.2026
USP39	9.5073	6.2502	4.0931	4.6732	2.0527	3.8579	4.5208	7.4644	7.0866	7.4183	5.7494	10.0148	19.7387	14.8378	17.1331	17.2557	14.7984	11.9635	16.4905	16.424	21.3972	24.2037	20.0802	14.7591	7.5117	10.2512	7.2672	6.6437	9.8697	9.6762	9.063	7.4832	12.2277	3.4562	1.7434	2.4271	49.6395	44.8303	39.0066	59.3511	52.1582	78.0318	66.5041	46.3618	64.8259	49.6027	34.6217	40.8075
UXT					0.0766									0.3512		0.4357			0.3327										0.0681													0.3517		0.8266	0.9374
WDR43	0.0524	0.4627	0.1189	0.5656	0.114	0.1146		0.0668	0.1112		0.1305	0.0892	0.3143	0.6545	0.2623	0.3191	0.2754	0.1675	0.3668	0.3559	0.3771	0.2413	0.4128	0.392	0.0482	0.19	0.1335	0.1121	0.1446	0.2199	0.3751	0.0455	0.3999	0.048	0.0308	0.0711	0.3513	0.3421	0.431	0.0881	0.5843	0.8123	0.5312	0.1451	0.5425	0.0983		0.4827
WWTR1		0.3388	0.267																						2.653	3.5755	2.8245	0.3503	0.2913	0.5739	0.1757	1.1149	0.1964		0.1976
YAP1	1.3295	2.652	4.5393	0.9906	2.1784	0.381	0.2137	0.3322	0.5809	0.0513	0.1713	0.1692	0.2868	0.3841	0.0495	0.0551	0.0813	0.0318			0.0413				4.0961	3.7944	2.8031	0.4099	0.3795	0.3589	0.2418	0.0335	0.045	0.0391
YY1AP1		0.0325	0.0315	0.0339	0.0534	0.0597	0.0241		0.0181	0.017	0.0595		0.13	0.294	0.0817	0.3163	0.3103	0.1346	0.1832	0.0706	0.0404	0.0263	0.0512	0.1686	0.0097	0.0353	0.0608	0.0512	0.5702	0.5979		0.0342	0.0203	0.0141		0.0233	0.1154	0.1126	0.1813	0.3639	0.6307	0.7437	0.1344	0.2296	0.3174	0.101		0.1389
ZMYM2	0.3385	0.3863	0.1922	0.2329	0.1366	0.1751	0.2006	0.1276	0.046	0.2977	0.4322	0.315	0.8876	0.9154	1.095	1.4902	0.8977	0.3436	0.7068	0.3946	0.2276	0.3657	0.8954	1.042	0.2178	0.0464	0.0365	0.0188			0.1011			0.0571	0.0137	0.0153	1.8458	2.7161	3.4388	1.0866	2.7613	4.8152	2.1572	2.9672	3.4134	1.8155	0.7948	2.5499
ZMYND11	6.391	3.6057	7.8409	1.6451	1.9017	1.6131	1.9642	1.4001	1.5459	1.3506	1.4324	0.8746	0.4809	1.3065	0.4364	0.3498	0.1399	0.1266	0.2264	0.0867	0.0434	0.1049	0.0355	0.0751	3.8784	4.5378	3.6514	0.1223	0.3908	0.0699	0.1218	0.3833	0.3637	0.1317	0.1048		2.599	2.2603	2.9701	1.1767	0.8859	0.0958	0.4168	0.5289	0.8344	0.2668		0.151
ZMYND8	2.9124	3.5428	3.4494	3.3377	2.3804	2.755	1.895	1.9092	1.5048	4.1155	3.2976	3.5621	4.9465	4.1227	4.0524	6.2385	7.465	6.0224	2.9489	2.1975	2.8246	7.628	8.0003	8.3247	2.3525	1.1924	0.9952	1.4448	1.7575	1.5936	0.6395	0.4292	0.4236	3.2317	3.2834	3.2534	8.1322	6.0248	5.5111	8.1619	7.66	21.92	5.365	4.984	6.8746	4.31	5.095	5.4772
ZNF527										0.0015			0.0006	0.0098	0.0103	0.001	0.0007	0.0087	0.0106		0.0098	0.0053	0.0006										0.0094			0.014	0.0046	0.0072	0.0093	0.017			0.0068		0.0105	0.0037	0.0114	0.0033
ZNHIT2		0.1698
BRF2																																									0.0709
BRIP1															0.0361																						0.9603	1.1785	1.5822	1.5792	1.4496	1.8389	1.358	1.0493	1.0104	0.5006	0.328	0.5231
CNOT6													0.0227		0.0396	0.0441	0.0148		0.0226		0.0169	0.0237		0.0197					0.0159	0.0294	0.0108	0.0065									0.0592	0.0687
CNOT6L													0.0235		0.0409	0.0455	0.0153		0.0233		0.0174	0.0245		0.0203					0.0164	0.0304	0.0111	0.0067									0.0611	0.0503
CRTC3													0.0288			0.025		0.0239	0.0175		0.0246			0.0217
CTNND2																	0.0062	0.0081		0.0081	0.0119	0.0082	0.0099	0.0151		0.0038		0.0036		0.0066
CTTNBP2NL																1.7194		0.0128	0.6576					0.3828
DNMT3A													0.0149	0.0147	0.0056	0.018	0.014	0.0104	0.0124	0.0088		0.0099	0.0115	0.0109
DNMT3B																0.0197																								0.0303		0.07		0.0444	0.0526
HDAC5															0.0043
IRF2BP1													0.4024	3.0089	0.772	10.0944	0.1732	0.2293	1.534	0.2184	0.1664	0.8522	0.4309	0.2609	0.2806	0.3522	0.1271	0.1194	0.1908	0.7758	0.0848	0.3567	0.0628	0.1677	0.1259	0.0466	1.538	0.8872	1.4274	0.2153	1.1031	1.8227	0.3891	1.3403	0.3855	0.225	0.0963	0.5146
JHDM1D														0.0096					0.006
KDM3A															0.0035				0.0415	0.0376	0.0392					0.0122			0.0274	0.0281		0.0089		0.0101			0.2378	0.0296	0.2913		0.4346	0.0551	0.1575	0.3733	0.1724	0.0358
KDM3B															0.011	0.112	0.0066			0.0041	0.0193		0.0165				0.0201		0.1972	0.3422	0.0346	0.0523		0.0047	0.0127	0.0159	0.0616	0.0276	0.271	0.0862	0.4624	0.1677	0.3782	0.3006	0.0946	0.0509		0.1439
KDM4B														0.3253	0.2465		0.0083	0.1819		0.1962	0.2002	0.2645															0.2839	0.2242	2.979	0.8579	0.5975	1.1205	0.4283	0.2459	0.8061	0.0247	0.0496	0.1325
KDM4D													0.0104			0.0104
KDM5C													0.0198			0.048	0.0373		0.0193	0.0214							0.0205																		0.0842
KDM6A													0.1885	0.1994	0.1416	0.2516	0.1865	0.125	0.0578	0.0364	0.087	0.0879	0.0519	0.2147	0.0423	0.0918	0.1523	0.0724	0.0864	0.1481	0.0527	0.0296	0.0206	0.0362	0.0241	0.0642	0.1306	0.09	0.1646	0.6509	1.5691	1.3771	0.2268	0.0767	0.254	0.1219	0.0679	0.0496
KDM6B																0.0085		0.0066
LRRFIP1															0.1266	0.0833	0.1169	0.1373	0.2852		0.2855	0.0909	0.1862	0.4352
LRRFIP2													13.5401	7.4003	3.682	5.031	6.5495	3.2769	9.8487	8.5691	20.0217	4.3038	5.6511	26.3212
MAML1														0.0302		0.1182	0.0668																							0.0982	0.0851	0.1377		0.0453
MAML2													0.0303				0.0518						0.036
MCM8														0.0128		0.0166			0.0203			0.0158
MED13L													0.0304	0.0713		0.1442	0.0089								0.0058		0.0049	0.0036		0.0256	0.0049	0.0063		0.0033			0.3836	0.5479	0.5582	1.5089	1.2136	1.2737	0.6698	1.0125	1.1319	0.4958	0.3013	0.8899
MED26													0.2799	0.1645	0.0658	0.3492	0.1078	0.0565	0.0535	0.2158	0.1223	0.1441	0.1351	0.0432													0.1913	0.1549	0.2559	0.3033	0.2726	0.9322	1.0037	0.1863	0.3171	0.1508	0.0971	0.0467
MED6													0.2885	1.1609	0.7766	0.2724	0.1411	0.4304	0.1843	0.1814	0.1952	0.3779	0.2399								0.123						3.9884	1.7188	3.3054	4.7471	4.7258	5.8876	2.8552	3.4555	2.7146	2.1555	3.9853	2.6789
MED7														1.5547	1.0497	0.676			0.4533		0.3531	0.4392				0.4062			0.3129	0.3536							0.424			2.7206	0.7092	0.966			0.6974
PALB2													0.0224	0.0062	0.0125	0.0352	0.0584	0.0075	0.0065	0.0662																				0.0188
PCBD1													6.0194	3.2282	6.4256	4.3235	5.1769	7.6487	2.7717	4.7132	7.795	1.5843	2.9853	4.1722	43.4023	34.5558	8.6503	58.6543	44.0586	46.8106	7.625	8.621	6.2441	3.4646	2.6487	3.9835
PHF20L1																0.0939	0.3145	0.0857									0.185						0.2566				0.1319	0.2439	0.3383	0.6279	0.1792	0.5267	0.3908	0.1268	0.2062	0.0431		0.2125
PIAS4													0.0684	0.2233	0.2055	2.7254	0.0287	0.0428	0.7701	0.1984		0.0621	0.1671	0.0424													0.5334	0.4713	0.7689		7.0502	8.8296	10.3144	10.1392	0.3612	0.1258
RAD54B													0.039	0.2593	0.1282	0.3881	0.0276		0.1077			0.1236	0.1102	0.0288		0.0328			0.0192	0.4314		0.0186	0.0277					0.1241		0.048		0.1097	0.0834	0.1506			0.0646
SETDB1													0.4921					0.0012																					0.104					0.6952
SNAPC1													0.0583		0.0905	0.1077	0.0646	0.0213	0.0878					0.0125																		0.312	0.0374
SNAPC3																			0.035	0.0526		0.0705	0.0619
SNAPC5																0.8244
SP110														0.0172		0.772		0.6828	1.029							0.0543			0.0145	0.1247
TCEA3													0.2964	0.4649	0.2118	0.196	0.2736	0.1615		0.0317		0.2061	0.1278	0.1838													2.4565	3.2223	0.6396	1.1115	3.4204	5.4814	4.1649	2.135	3.5595	2.7997	1.3171	1.6683
TCF19																							1.3297
TLE1														0.0917	0.0929	0.0711	0.0471	0.0455		0.0565	0.0705		0.0781	0.0805						0.0302				0.0322							0.2533							0.0335
TLE2														0.1075	0.1093	0.0837	0.0554	0.0536		0.0665	0.083		0.0919	0.0948						0.035				0.0379							0.0487							0.0387
TLE3														0.0917	0.0929	0.0711	0.0471	0.0455		0.0565	0.0705		0.0781	0.0805						0.0302				0.0322							0.1041			0.0539				0.0335
TLE4														0.0917	0.0929	0.0711	0.0471	0.0455		0.0565	0.0705		0.0781	0.0805						0.0302				0.0322							0.0414							0.0335
TNRC6A																		0.0015								0.1857	0.1923			0.0241	0.1948	0.2208	0.1999		0.1333	0.1481					0.8351
TNRC6B																						0.0104			0.0565					0.058					0.0218
TSPYL2																0.0167						0.0125				0.1952	0.2414	0.2283	0.1651	0.1942		0.2145		0.6442		0.2115	0.1476	0.1981	0.1584	0.1543	0.0935		0.2108			0.2281	0.2328
UTY													0.0554	0.104	0.0923	0.125	0.0497	0.0309	0.006	0.0212	0.0183	0.0225	0.0229	0.1257		0.0095	0.0868	0.0587	0.0896	0.0632				0.0404		0.015	0.1012		0.0691	0.5009	0.3665	0.4023	0.1659	0.0194	0.1743	0.1012	0.0757	0.0153
ZNHIT1														0.2314		0.1286
A40																																		0.0114
AES																									0.1492					0.1264
BCL3																									0.0434		0.057	0.0237	0.0596	0.0697			0.0379	0.0318	0.0487	0.0841
BRF1																														0.3969
CCNL2																																		0.0273	0.0348
CNOT8
CRY1																									0.0475	0.0991	0.1321
CRY2																											0.0069
DCAF6																									0.2216
MBD6																												0.0364	0.2952	0.066			0.0346					0.0573	0.105	0.3259				0.0958	0.1801			0.104
NCOA3																														0.0727	0.0136		0.0209	0.0179		0.046					0.0233	0.0923		0.1216				0.117
NRIP1																									0.0303	0.0293	0.0373	0.017	0.0261	0.0156	0.0111	0.0285	0.008	0.0017	0.0024	0.0069
SALL3																									0.007	0.0078	0.0046			0.0093			0.0126			0.0044
SETDB2
SIRT5																																	0.1586
SUPT4H1																														0.1331					0.0615
T10																									14.6137	18.2286	16.4651	11.965	11.7078	10.2566	16.4149	14.7949	14.6822	6.0486	6.4794	10.1782
T14																																			0.0159
TCEAL2																									0.09			0.211	0.0808	0.0897	0.0853			0.0709	0.0599	0.0732
TCEAL4																									0.1381	0.1012		0.211	0.0808	0.1994	0.1759	0.1175	0.0557	0.1854	0.1093	0.0732
TNRC6C																										0.2205	0.2283				0.2313	0.2446	0.2213		0.1584	0.1758												0.416
TRIP11																										0.0301			0.0201	0.263							0.0892	0.7402	3.0555	0.5951	3.3194	5.4821	3.2947	4.6718	0.6422	0.9403	0.9377	3.2766
ZRANB3																									0.0105	0.0363	0.0527	0.154	0.0586	0.1501		0.0335	0.0224	0.0597	0.0081	0.0689					0.1578	0.1138
AFF3																																					0.3211
ATF7IP																																										0.2599		0.0439
BCAS3																																										0.0216
CBX7																																					0.0485
CRABP2																																										1.8544		0.2927				1.0856
CRTC2
HDAC9
KDM4A																																					0.0458	0.0495	0.0455	0.0794		0.0883	0.0671	0.0602	0.079			0.0771
KDM4C																																								0.0164		0.0115
MCM9																																													0.022
MKL2																																					0.0986	0.3712	0.236	0.1769	0.2437	0.551	0.1258	0.6379	0.3331	0.2531	0.101	0.0943
NCOA2
PCIF1																																										2.0505
PFDN1																																							0.1233
PFDN4																																									40.2088	32.9087
PIN1																																					0.8579	0.7676	1.3513		2.2647	4.4118	1.9236	1.5418		0.7481		1.1233
PYGO2
RAD54L																																							1.1066	2.275	1.9284	2.2963	1.7281	0.0929	2.3942	1.1245
RANBP9																																										0.1482
TCEA2																																											0.0893	22.1259
ZNHIT3																																					0.2152		0.2102	0.2756			0.3038	0.5573	0.3246	0.1753	0.1884	0.3142

## Sheet: allDBP_Cell line
	HeLa												HepG2												A549												MCF-7
Symbol	C1	C2	C3	mC1	mC2	mC3	hmC1	hmC2	hmC3	fC1	fC2	fC3	C1	C2	C3	mC1	mC2	mC3	hmC1	hmC2	hmC3	fC1	fC2	fC3	C1	C2	C3	mC1	mC2	mC3	hmC1	hmC2	hmC3	fC1	fC2	fC3	C1	C2	C3	mC1	mC2	mC3	hmC1	hmC2	hmC3	fC1	fC2	fC3
ABI1	0.4058	0.0599	0.0953	0.6971			0.2911	0.0461	0.0343	0.3971	0.0466	0.1064	0.63	0.4178	0.6359	0.5536	0.4474	0.406	0.8578	0.4963	0.5813	0.1409	0.3009	0.2115	0.1786	0.3211	0.1648			0.14	0.0214	0.0876	0.1739	0.0768	0.218	0.1368	1.253	0.9363	0.8126	1.549	2.3703	2.306	0.5804	1.1253	0.6147	0.5123	0.2324	0.8622
ABR										0.0048			0.0375	0.0322	0.0154	0.0324	0.0149	0.014	0.1275	0.0173	0.0178	0.0209	0.0387	0.0152	0.0055				0.0086
ACTA2	28.4099	16.9961	15.1114	19.6434	13.3221	24.8049	9.7283	22.1139	12.6548	18.9693	25.3729	22.4004	561.029	455.163	446.021	316.962	394.869	431.108	625.818	487.745	774.021	335.742	481.902	999.187	10.9911	9.3741	7.6308	7.2757	10.2711	6.6466	12.8325	7.6479	7.368	5.1088	4.6453	5.6754	28.1618	14.4931	35.8366	18.8754	59.9216	60.6066	33.775	47.9254	21.2899	26.696	12.6132	42.5095
ACTG2	29.5883	17.7327	15.8701	20.5775	14.0502	26.1122	10.0676	23.1866	13.1836	19.8606	26.6265	23.4647	585.024	478.271	469.073	334.352	414.135	451.541	654.551	511.433	810.394	351.388	506.302	1045.12	11.472	9.7846	8.0026	7.5727	10.6691	6.9197	13.3697	7.9165	7.7396	5.3421	4.8551	6.0353	29.4188	15.2499	37.5034	19.8316	63.8513	63.3721	34.8768	50.4303	22.4377	27.6584	13.401	44.6023
ACTN3	0.0127	0.0057	0.0082		0.011	0.0198		0.0273	0.0065	0.0225		0.0164	0.7162	0.4588	0.5977	0.242	0.4268	0.2029	0.595	0.6479	0.9851	0.2197	0.3921	1.1502	0.0377	0.0354		0.0059	0.0641	0.0529	0.0839	0.0153	0.0399	0.0524	0.001	0.0137	0.0076		0.1388	0.0069	0.0455	0.1842	0.0368	0.1429		0.0291		0.1449
ADAMTSL4				0.0147	0.011			0.0135			0.0161
ADGB							0.0137																							0.0218
AFG3L2	0.0539	0.0385	0.083	0.0091	0.1302					0.0449	0.0979	0.1282	0.7435	0.247	0.0362	0.552	0.0972	1.5864	0.1736	0.0477	0.0604	0.2126	0.1984	0.1686		0.0236												0	80.7993	0.0413	0.0559	0.2817	0.0328	0.1696	0.3903	0	0	0
AGFG1	0.0161	0.0792																								0.2473				0.0535		0.0522	0.2595	0.088		0			0.2351			0.8121		0.4404
AGO1			0.0252			0.0043				0.0133	0.0132				0.027	0.0513		0.0368	0.0122	0.0152					0.0744	0.0599			0.0423	0.0497	0.0343	0.1086	0.051	0.0175		0.0018	0.0229		0.0353	0.0178		1.9119	0.038	0.0478	0.0357		0.0226
AGRN		0.0053								0.0106								0.0025		0.0042	0.0039	0.0046	0.0054													0.003
AHCYL2		0.0248	0.06	0.0398			0.0462	0.0067																	0.0246				0.0096										0.0306				0	0				0
AHNAK2	0.692	0.4838	0.1909	0.2479	0.5927	0.0514	0.0488	0.1912	0.6397	0.811	1.0874	0.8921	0.9891	2.6381	1.5028	0.7447	0.1157	0.9609	0.6056	0.2458	0.368	0.4104	0.2543	0.3136	2.7173	4.2321	2.1726	1.3243	3.4989	6.2717	2.2842	2.7625	2.5167	2.5035	1.6451	2.2023
AHR	0.1063	0.1382	0.2377			0							0.8894	1.0878	1.1132	0.2373	0.1913	0.1319	0.2666	0.0803	0.084	0.0737	0.1871	0.1558	0.6498	0.8307	0.8065	0.0185	0.0673		0.0647		0.0159			0.0205					0.1416
AHSA1	2.67	1.305	0.5582	0.9815	1.6557	2.7577	0.2836	1.3318	0.063	2.1741	1.6335	0.6993	1.4011	0.6213	0.3398	0.977	1.6768	1.2997	1.8902	1.7357	1.5994	0.6704	1.5032	1.726	1.6308	1.9036	1.8456	1.3585	1.7214	4.1083	1.3255	0.8454	0.4718	0.262	1.0708	1.2653			0.5844	0.0594	1.7613	3.6723	0.3548	1.7185		0.1064		0.0811
AKAP17A	0.1426	0.0176	0.1695	0.2302	0.0499	0.2111	0.0587	0.0681	0.0761	0.2388	0.1633	0.134	0.9694	2.0375	1.6681	1.057	3.0173	1.2231	3.5793	1.511	1.6108	1.8354	1.5435	1.2423	1.3296	2.551	1.6038	3.6444	3.01	3.4393	1.6947	1.6919	1.7571	1.3419	1.2542	3.7261				0.0702	0.9656	0.2916	0.2461	0.8716
AKAP8	0.5151	1.1923	0.4092	0.9138	1.5868	0.6272	0.4325	1.1757	0.7365	1.0551	1.1228	1.1485	3.3842	5.4765	4.4977	3.8394	3.2926	3.4052	5.0504	3.7941	3.7764	3.6401	4.1415	3.3278	0.6336	0.2449	0.7009	0.5793	0.8734	1.5386	0.6193	0.5913	0.6669	0.5593		0.1091	1.1799	1.1262	1.75	1.7431	2.3615	3.4885	1.4164	1.9585	0.4461	2.2455	1.1643	1.657
AKAP8L	0.1516	0.2486	0.8557	1.1509	0.231	1.291	0.0979	0.2983	0.253	0.469	0.7411	0.2416	0.5081	0.2825	0.3348	0.7097	0.8456	0.3324	0.5496	0.3303	0.4292	0.5336	0.501	0.1704	0.1671	0.0426	0.0268	0.0444	0.0491	0.484	0.065	0.0213	0.1159	0.0132		0.0236	0.2984	0.4897	1.0282	0.7195	1.4714	1.529	0.6204	0.9428	0.4975	0.4032		0.5904
ALPPL2	0.4195	0.2314	0.075	0.2931	0.2226	0.2121	0.0188	0.2724	0.2415	1.92	0.3493	0.6516	0.06	0.0452	0.0365			0.0548	0.5268	1.1572	1.6284	0.2279	0.6013	1.0361
ANKRD28		0.1799									0.0206	0.0406	0.4748		0.0215							0.0832
ANP32E											0				0.0753	0							0.0667		0.2088				0.2572		0								0.3617		0.1888	2.2674		0.9184				0
APEH						0.1824			0.0925							0.2753
API5	5.5613	14.7407	1.1392	1.7737	1.4615	3.1144	3.5381	3.4281	5.8623	8.6356	4.4475	2.9577	7.7432	54.4062	39.7002	85.4413	8.2726	15.8243	38.5699	7.8707	6.3479	24.3703	17.7322	7.7859	31.4577	32.5957	26.3192	16.0286	16.9163	33.8288	13.7429	32.9977	25.4639	22.1424	15.1778	24.0157	43.2484	32.5122	33.7205	5.1277	24.7155	22.6726	28.3526	35.7555	19.5559	17.2291	14.1527	21.5483
APOL4										1.1356
APP								0.38
ARHGEF7		0.0112	0.0058		0.0104	0.0042					0		0.2056	0.2967	0.5559	0.3114	0.0178	0.0772	0.4565	0.0283	0	0.7375	0.1975	0.7993	0.1669														0.0806		0.0627	0.0713	0.1548	0.2025	0.0476
ARID1A	0.6172	0.7227	0.511	0.7056	0.512	0.1125	0.2031	0.1015	0.5032	0.8002	0.2117	0.2243	2.8715	4.2918	2.4234	5.0935	2.4108	1.4571	2.0691	1.8106	1.5153	4.0988	2.2401	1.8114	0.1766	0.1126	0.1581	0.0397	0.1745	0.1758	0.1065	0.1173	0.1233	0.0186	0.0987	0.0435	8.4736	6.4851	6.0729	9.134	8.04	9.7948	7.606	6.1484	10.9375	5.9978	3.308	4.3354
ARID1B	0.444	0.0856	0.017	0.094	0.0227	0.2435	0.0122	0.0032	0.0225	0.0619	0.0346	0.0226	0.5806	1.0191	0.2731	0.3377	0.206	0.1401	0.2886	0.3797	0.1088	1.1502	0.1638	0.0879	0.0082	0.0128	0.0061		0.0219	0.009		0.0048	0.0054	0.0036	0	0.0036	0.9291	0.6992	0.6771	0.4734	0.4313	0.8738	0.9534	0.7453	1.2763	0.4719	0.2593	0.4823
ARID2	0.3888	0.4092	0.8255	0.398	0.3512	1.2375	0.1477	0.1083	0.1021	0.5512	0.369	0.3554	0.817	4.4262	1.5714	5.2164	0.8997	1.0024	0.7448	0.3711	0.2466	1.0381	0.6544	0.5767	0.4693	0.3952	0.1435	0.0819	0.0653	0.4943	0.0771	0.0809	0.2757	0.0449	0.0402	0.057	6.8999	4.701	6.566	5.8831	9.5651	11.0643	5.2029	3.6806	6.6168	2.8917	2.9543	3.0848
ARID4A	0.0738	0.3472	0.4354	0.0399	0.5152	0.5901	0.1055	0.2167	0.0861	0.2523	0.0206	0.0074	0.2822	0.1447	0.9034		0.7374	0.7361	0.8334	0.0562				0.063			0.0894										4.4848	0.6882	0.7777	0.5267	0.8271	0.8061	0.946	0.5208	1.2523	0.3098	3.7193	0.3416
ARID4B	15.3333	1.5793	1.5327	17.316	0.4658	0.7349	18.0164	0.7016	0.7776	0.2846	0.2428	0.301	0.6248	0.8199	1.0865	0.0582	0.2731	0.3103	0.5694	0.5988	0.237	0.028	0.4406	0.5824	0.047	0.0352	0.0431										0.1767	0.6134	0.7474	0.0762	0.0641	0.7276	0.2236	0.567	0.6986	0.374	0.1431	0.3866
ARMCX3		0.0167								0.4371	0.5348		0.2687	0.3425	0.4796	0.6988	0.6469	0.4216	0.2727	0.1568	0.1426	1.105	0.0428	0.2122
ARNT	0.3545	0.6965	1.2133						0.0146				4.0817	2.8885	4.5793	0.2896	0.2973	0.2855	0.89	0.2536	0.2881	0.2088	0.0989	0.1097	1.8672	2.2778	1.7882			0.0193	0.028	0.066						0.0178				0.0467			0.0249
ASF1B		0.4682	0.4597	0.9621	0.7676	0.8085	0.6305	0.8238	0.5589		0.511	0.4757	0.0339			0.3535		0.3072	0.1377	0.0788				0.2169		0.3744	0.2971	0.2974	0.4053	0.4052		0.481	0.3997		0.1318	0.2466					0.308
ASH1L	0.0142	0.0405	0.0245	0.0252	0.0315	0.0579	0.0663	0.0072		0.0628	0.0094	0.0094	0.0113	0.0054	0.0076	0.0015	0.0078	0.0263	0.0045	0.0096	0.006	0.0059	0.0085	0.0058	0.0518	0.0076	0.0082		0.0088	0.0543	0.0054	0.0035			0.0057		0.1069	0.0427	0.0487	0.1172	0.2698	0.329	0.1382	0.2186	0.1399			0.0213
ASUN	0.2017	0.0381	0.194	0.8546	0.536	0.0448	0.5248	0.083	0.4991	1.2969	0.0414	0.0774	0.4847	0.4916	0.8743	1.4167	0.341	0.1676	0.6288	0.2979	1.4865	0.4559	0.4405	0.4292	0.0318	0.6468	0.0248		0.3789	0.5009	0.2797	0.389	0.1611	0.0581	0.0644	0.0892	6.0585	3.1553	5.2233	5.9395	4.8916	9.4084	6.7365	4.4187	6.6192	2.338	4.7538	5.796
ATAD5	0.1023	0.1142	0.2456	0.1227	0.2292	0.2892	0.0841	0.1232	0.1129	0.0413	0.0965	0.1406	0.3395	0.2793	0.3693	0.3601	0.3619	0.1593	0.1498	0.1251	0.1047	0.1616	0.1609	0.1111	0.3264	0.4119	0.4375	0.1705	0.1662	1.0718	0.1819	0.2345	0.1746	0.0602	0.0331	0.0911	0.0972	0.038	0.0124	0.4803	0.5432	1.3227	0.2029	0.0505	0.6196	0.0715		0.0836
ATF1	85.0932	86.3041	104.458	24.8432	0.6313	5.8768	7.6653	15.991	13.9557	26.8112	23.4626	15.2034	139.649	68.3728	93.9196	31.0188	1.5956	17.0327	17.0229	20.9986	12.1445	66.705	50.5795	34.8496	60.3351	70.1041	75.8042	7.3518	13.3284	19.0904	3.707	6.1663	1.0825	9.36	12.015	10.7925	177.028	140.071	225.87	7.8531	7.2243	5.5694	4.0684	3.1259	3.2279	11.7792	8.0407	10.0929
ATF2	1.1017	1.6738	1.992	0.3183	0.5907	0.4517	0.1604	0.1728	0.498	0.3808	0.4965	0.4394	5.5228	3.4996	3.6598	4.5431	5.322	5.4306	2.0454	2.3637	2.4036	8.2457	5.1851	6.2812	11.2529	11.8035	14.3679	10.6892	9.6185	7.0553	8.9909	7.2927	8.5448	10.0222	11.1691	9.2716	10.3043	12.3851	12.9326	5.4024	3.2133	3.422	0.5592	1.1451	1.8904	2.8778	5.1989	5.2412
ATF3		0.9227	0.7895	11.2264	0.4197		0.4461	0.2345		0.8396	0.5577	0.6521	1.136	1.0449	2.8199	0.8323	2.35	5.3586		0.4456	4.2904	5.7197	6.4727	1.8336	0.1722						0.1984			0.2532		0.3135		1.0379	0.5201							0	0	0
ATF4	0.4025	0.0408	0.3603			0.3191		0.2409	0.2814	0.3663	0.3229	0.3698																									0.5409	0.1881	0.3934		0					0.23	0.9288	1.0354
ATL3	0.1874	0.0463	0.1321	0.4188	0.4028	0.1123	0.0458	0.242	0.0455	0.4484	1.0091	0.4146	0.2815	0.3132	0.1419	0.1736	0.1912	0.2043	0.2731	0.214	0.2244	0.2196	0.24	0.3089	0.0436			0.053		0.0956	0.0587		0.0427	0.0418	0.0357	0.037	0.9168	0.7352	7.9043	1.3133	8.0874	11.5117	4.6402	11.922	0.7115	3.8108	0.3937	10.0245
ATM	0.1559	0.4175	0.2656	0.2413	0.652	0.8444	0.0416	0.1493	0.103	0.1165	0.26	0.2183	0.0299	0.0124	0.0864	0.0367	0.0527	0.1519	0.0285	0.2151	0.0376	0.0433	0.0064	0.0452	0.0178	0.025	0.0252	0.0099	0.0124	0.0739		0.0087	0	0.0414	0.005	0.0095	0.0467	0.0236	0.0589		0.009	0.0671	0.1368	0.1122	0.1287	0.0167		0.0091
ATP9A								0										0.0069		0.0196		0	0.0153																0.0136			0.1273	0.0811	0.0811
ATRIP	0.0227	0.0286		0.0346	0.1725	0.0756		0.4388	0.0644		0.9209	0.5333	0.1361	0.3917	0.3203	0.6131	0.1011	0.0418	0.2399	0.1113	0.1964	0.448	0.1006	0.5327			0.0418	0.0199	0.0528	0.0698			0.045			0.0299	0.3107	0.1737	0.2755	0.1094	0.2464	0.1727		0.3199	0.2112	0.3122	0.0413	0.2578
BAG6	0.3311		0.2364	0.1574	0.1736	0.2719		0.0168	0.0122	0.2567	0.0669	0.0586	0.5275	0.7702	0.0517	0.2018	0.2154	0.1192	0.7027	0.3442	0.243	0.2829	0.7998	1.3666	0.2593	0.2838	0.0575	0.0596	0.3076	1.3422	0.0261	0.1263	0.3145	0.0641	0.1347	0.178	3.1759	4.1944	8.222	0.26	12.7716	15.3565	2.036	9.3056	2.581	3.1677	0.5168	4.3601
BAIAP2L1	0.0118	0.0399		0	0.0099					0		0.0268	3.2625	5.1432	4.7259	9.085	2.4813	4.2505	6.3774	4.3062	2.4669	4.1207	4.5248	2.4438	0.7222	0.9428	0.4798	0.0554	0.8082	2.1187	0.5399	0.6343	0.4687	0.3696	0.2209	0.2911	1.2318	0.7171	0.5594	0.933	1.155	1.6022	0.8976	1.3366	1.4615	0.9045	0.2806	0.1944
BANF1	48.493	44.3907	44.2231	22.8706	16.8687	16.8288	31.8305	26.8303	39.7653	16.5806	41.0237	38.8029	38.6821	22.0508	31.9202	33.3971	28.0554	24.5254	66.3712	73.6873	71.3802	69.8748	50.6915	62.3689	29.7886	18.7053	31.1554	28.2294	31.6712	27.8815	17.6683	38.5411	33.7138	13.0489	16.5074	12.8697	216.718	135.105	106.53	288.986	159.076	154.329	167.462	129.32	240.737	102.569	61.7834	106.237
BARD1			0.0225										0.0853	0.0822	0.152	0.411	0.2088	0.2077	0.3537	0.3522	0.1169	0.4431	0.1197	0.2242		0.5147		0.0211	0.4681	0.2978		0.3524	0.2974				0.7301	0.436	0.5629	1.8721	1.1199	0.1	0.1463	0.9158	0.7211	0.7217	0.4901	0.6697
BASP1	0.3801	1.1923		0.7052	0.3365	0.5357	0.4167	0.2451	0.0644	4.3159	1.0254	0.4996	0.7186	0.2448	0.7614	0.16	0.4768	0.6326	2.1222	0.8905	3.8085	0.5296	1.5048	4.8798	1.8521	1.5987	0.1279	0.1077	2.1176	0.7938	0.486	0.8495	1.0839	0.6778			0		0		0.585	0.8869	0.5694	1.2519				0.5353
BAZ1B	14.988	9.8068	7.7216	10.6796	9.0295	12.8077	15.0185	17.002	15.5982	19.18	22.0536	19.5902	17.0003	17.7147	16.454	22.0819	24.6271	22.4408	20.0692	23.3409	26.7767	29.4347	30.1352	28.1202	24.153	13.7664	12.6492	14.725	14.6083	14.4378	15.8351	19.478	19.3762	14.735	15.4569	20.3359	17.8095	15.7848	11.8001	20.4525	18.3805	22.7909	14.1074	11.24	16.8525	12.1223	10.076	13.1402
BAZ2A	8.706	7.337	7.1671	7.9216	8.4119	8.9401	7.9686	8.1579	7.2601	9.3502	6.3694	5.4018	6.737	7.9392	8.0399	9.807	9.9464	9.0671	6.3199	7.8351	8.2653	6.768	8.2094	7.8033	7.8205	6.3931	7.2656	8.8082	7.4693	8.3069	6.9402	8.1251	8.3358	4.0069	3.6432	5.6149	1.025	0.7303	1.1743	1.493	2.2509	2.2227	0.8772	1.342	1.5132	0.8897	0.6799	0.9166
BAZ2B	0.3682	0.8226	0.8511	0.8874	0.9756	0.8206	0.6367	0.6009	1.9516	0.5187	1.3281	1.7555	0.0753	0.2169	0.8276	0.7605	4.0415	0.637	0.1308	0.6149	5.2269	3.1153	3.0987	0.0872	1.3794	1.6656	0.4879	0.8218	1.2159	2.2269	1.3206	2.8804	1.755	0.7093	0.6895	0.6967	0.3064	0.7311	0.7596	0.8202	1.5081	1.7	0.7612	0.7026	0.6888	0.343	1.6348	0.1825
BCL2L2-PABPN1	0.4711	0.5143	0.7199	2.5935	1.6597	1.0992	1.5347	0.9295	0.7729	1.3194	1.4085	0.5276	2.6157	2.5854	1.9205	1.1604	2.0486	1.9929	4.3519	2.7164	2.8984	3.1423	2.3799	2.3605	0.3608	0.8485	0.3579	1.1552	1.0832	0.7513	0.9584	1.6512	1.66				0.1945	0.5051	0.5063	0.3505	2.0846	0.9962	0.8448	0.8689	0.2189	0.5172	0
BCL6	0.0961	0.0679	0.2381	0.0206	0.1093	0.018	0.2202	0.4812	0.2387	0.4322	0.1162	0.2945	0.0184		0.066	0.02	0.0147	0.0094	0.0466	0.0126		0.0155	0.0107	0.0157	0.8817	0.4077	0.2023	0.1113	0.0365	0.2681	1.2892	0.9973	0.9761	0.8841	1.0099	1.3999
BCL7C	0.392	0.8716	0.3068	2.0638	0.5515	0.7371	0.8813	0.2889	0.5442	0.8545	0.3016	0.3091	0.5214	1.045	0.59	1.9066	1.6845	0.7261	1.6098	1.4166	0.3047	0.7546	0.5492	0.538													8.1038	9.9399	7.6143	7.9553	6.4318	10.0143	6.2971	8.4061	8.2075	4.1891	5.2058	5.8109
BCMO1		0.2542	0.0327
BECN1					0.012							0.0089
BET1	0.3533		0.3052				0.133			1.2668			1.3479	1.2815	1.4578		1.0333	1.034	1.4322		1.7295	1.4253	1.5168	1.3794													0.9191	1.1226	4.7941	0.5754	1.3484		3.0671	2.4651	2.234	1.1509	0.9504	3.3316
BHLHE40	7.0721	7.466	8.6609	0.0713	0.0977	0.2442	0.5458	0.2167	0.5404	0.0518	0.0482	0.0678	1.976	2.0528	1.5377	0.0703	0.0448		0.0568		0.0613			0.0379	4.3549	4.2094	2.1701	0.0439	0.0418	0.0404	0.0369	0.0329	0.041	0.0196	0.0236
BLK			0.0417		0.0396				0.0375	0.0747			0.1955	0.2455	0.1876	0.2581	0.1327	0.1428	0.1894	0.1397	0.1529	0.1676	0.1655	0.1617		0.0792							0.0598	0.0539	0.0472	0.0512	0.1401	0.204	0.224	0.1621	0.1413	0.0129	0.1599	0.2657	0.2566	0.2538	0.2286	0.3125
BMS1		1.6986	0.0216	0	3.3711		0.0414			0.0017			1.1373	3.4602	2.5496	2.9413	2.2503	2.1715	1.1483	1.7861	0.8559	1.009	1.7699	1.1429	0.7702	0.8976	0.1073	1.1448	0.1121	0.7702	0.7644	0.0399	0.1012	0.0094	0.0081	0.0258	0.2595	0.2791	0.3972	0.5577	1.1204	1.2872	0.83	0.8165	0.7711	0.333	0.1488	0.4753
BNC1					0.03								1.6546			1.2972									0.4545	0.0377	0.3926	0.5459	0.5177	0.0169	0.5864		0.6207	0.2628	0.2414	0.2654
BNIP1								0.0301			0.0228	0.0303																															0.1237	1.2964
BPIFA1											0.3271
BRAT1	0.0042	0.0021	0.022	0.0595	0.0059	0		0.0896		0.0697	0.2807	0.3255	0.1054	0.0869	0.0935		0.0762	0.0753	0.1939	0.1029	0.0988	0.1853	0.059	0.0477	0.0153	0.2085		0.016	0.1303	0.3912			0.07	0.0075										0
BRCA1								0.0046					0.0394	0.1646	0.016	0.1656			0.0578			0.0234	0.1719	0.2336				0.0522		0.018						0.0078	0.0977	0.0982	0.033	0.1923	0.1429	0.1551	0.1096	0.1147	0.1609			0.0798
BRD3	1.1018	1.4722	0.2307		0.0495	0.0377	0.6457	0.3286	0.5248	0.457		0.0623	2.5549	2.8295	0.6137	2.3353	2.0911	0.5146	1.9286	0.5717	0.5084	1.8004	0.1914	0.3311	0.1227	0.4744	0.1789	0.019	0.3168	0.0782	0.0799	0.3817	0.1455	0.0791	0.13	0.1507	4.1329	3.0543	3.5382	0.5088	2.7494	2.846	4.7055	2.6531	1.0363	1.3705	0.723	2.0411
BRD4	0.9198	0.8855	0.2194	0.0977	0.0395	0.0204	0.2215	0.1436	0.1146	0.5935	0.1064	0.0428	1.555	1.7916	0.4849	2.2774	1.4703	0.2617	1.2478	0.2491	0.4607	3.0264	0.3725	0.2803	0.1565	0.2886	0.0739	0.0494	0.2285	0.0639	0.0225	0.1471	0.0776	0.1436	0.0935	0.1124	7.9567	4.8059	4.7041	3.1219	4.4731	6.518	7.0718	5.1641	4.9991	2.9255	1.6804	4.019
BRMS1L	0.3774	1.9805	1.713	0.4469	0.1693	0.3774	0.5796	1.1432	2.43	0.2132	0.4895	0.3378	0.3681	0.6318	0.2816	0.0601	0.3977	0.2615	0.0492	0.301	0.461	0.3032	0.1878	0.0356	1.0623	1.5701	1.7662										3.4605	3.4874	3.2233	0.9923	0.296	3.7541	2.0699	1.8741	2.3406	1.1841	0.3892	1.9223
BST2	0.3841	0.5639		2.1658	2.395		1.1231	2.0352	0.4655	5.2109	1.7927	1.8559	0.9259	0.5454	0.2855	0.7763	0.489	0.6346	3.3166	0.6062	3.6396	0.5105	0.8158	3.9477															0.5984	0.3033	0.5801	1.5692	0.9138	1.254		0.3588
BYSL	0.1351	0.1881	0.1241	0.2362	0.1826	0.2323	0.0451	0.1771	0.0925	0.216	0.2222	0.2749	1.0446	1.9247	2.0515	3.2833	0.6868	0.9797	0.9687	1.0076	0.7879	0.8637	1.6467	0.6116	0.1444	0.2376	0.0656	0.0791	0.0689	0.3481		0.1917	0.0476	0.1228	0.2237	0.1259	1.2884	2.2271	2.1714	1.115	2.6908	21.5424	2.6073	3.8536	1.7678	1.9476	0.0644	1.5869
C16orf87	0	0.1094	0.4204				0.0294					0.1925					0.086					0.0789	0
C19orf70										0.0553									0.0765				0.0981
CALML3		0.0428		0.0464	0.0414		0.0277	0.0218		0.1206	0.053	0.036				0.4842			0.8108	0.6681	1.2613	0.4654	0.7439	1.1691		0.1486	0.1395	0.1135	0.1791	0.133	0.1279	0.1426	0.1216	0.0876	0.0738	0.0733			0.3358		0.3979	0.4185
CASP14				0										0.3873				1.6638																							0.1492
CAV3			0.2699		2.5528	1.849	0.2688	2.2517	0.2431	1.5989	4.803	4.319		0.86	0.3196		0.0878	0.4514	1.2871	0.4813	1.4596	0.3839	1.1075	0.6637		1.0132		0.5897	0.9223	1.7787					0.746	0.5147
CBX1	5.4357	5.6317	10.8692	10.4998	7.9872	6.0651	6.5906	12.4309	7.0901	6.7084	7.6624	7.1862	8.0986	10.7102	7.8012	9.6711	11.7753	8.9063	8.1806	8.6649	9.5835	7.5843	10.1906	9.7904	1.9156	1.395	1.1564	0.7476	0.5969	0.8431	0.9411	0.7823	0.9328	0.6778	0.6788	0.6022	14.8796	4.3411	5.7498	6.9965	18.6459	36.5338	6.7458	5.6381	11.1424	4.113	2.6067	4.1492
CBX3	38.6484	23.5598	30.7724	31.9398	33.9943	24.5317	70.7052	40.3321	27.0174	33.6968	29.6536	33.5515	41.947	53.6109	33.2389	33.8033	45.9523	36.3524	31.6489	35.905	34.86	27.3308	31.8467	42.499	9.2384	6.0637	7.9769	3.0385	1.616	3.3441	4.1598	3.886	2.5239	5.4479	3.8061	3.342	38.5067	37.7684	38.114	39.2965	74.084	96.7753	64.3722	44.275	38.1445	15.4644	11.493	28.9943
CBX8	11.0456	7.5191	8.2513	6.924	6.044	6.0615	12.5726	7.85	8.0385	9.3938	7.6812	5.9624	4.4461	5.9696	1.3427	3.7981	2.5623	0.9313	0.9288	3.2645	1.4592	1.8299	2.6167	1.6559	3.2553	2.5301	1.6717	3.0748	1.862	3.4751	3.2808	2.6129	2.7641	1.249	0.9841	1.6238	14.2663	10.7427	12.7931	20.4031	18.3718	21.6157	14.481	13.6916	22.5026	8.5043	7.5352	12.5874
CC2D2A						0.1201
CCNL1	0.7733	0.7712	0	0.2509	0.885	1.5958	0.8823	1.0697	0.1338	1.7269	0.6616	1.4843	1.9046	1.2385	0.1901	0.4105	0.8214	1.0156	0.1625	0.014	1.2571	2.9126	1.6491	0.7631	2.4262	0.7353	0.6285	7.1082	4.2698	4.0611	0.2005	0.1099	0.1845	5.5154	5.269	7.2185			0.1593		4.4326	5.7138		0.4167				2.872
CDC42BPG		0.0091								0.0112			0.0197							0		0.01	0.0132	0.0074	0	0.003	0.0022				0.004	0.011					0.0321	0.0383	0.0386	0.0191	0.0297	0.0319	0.0612	0.0408	0.0537	0.0311		0.0394
CDC45			0.1615					0.0269					0.0739	0.061	0.1225	0.5521	0.0414	0.0344	0.2437	0.054	0.0619	0.1424		0.2593																		0.4335
CDK8	0.0236		0.0213	0.0198		0.027			0.0337			0.0202	0.0641	0.4447	0.1895	0.6927	0.1015	0.0466	0.1619	0.1716	0.0816	0.0436	0.0137	0.0701	0.0619	0.0668	0.0121	0.0292	0.0404	0.1296			0.029				1.3407	0.4785	1.2846	1.7102	2.1149	1.6017	0.7134	0.9929	1.8234	0.6769	0.5843	0.7832
CDKL3								0.0174
CDSN			0.0728		0.0781					0.1442	0.1096	0.0937													0.1088
CDYL2			0.092			0.0428	0.0229		0.0593				0.3758	0.2255	0.2878	0.2906	0.1349	0.1078	0.0704	0.1143	0.1152	0.1413	0	0.1519													0.6685	1.2201	1.7964	0.2166	0.2133	0.2474						0.0913
CEBPA		0.3258					0.15		0.1433	0.0906		0.1575	0.038		0.0764		0.076	0.0729		0.0554		0.2763	0.1324		0.3394	0.5338	0.9239	0.4273	0.3011	0.7162	0.5682	0.3418	0.3406	0.584	0.9462	0.6212	0.8682						1.2182
CEBPB	5.4598	4.6583	5.5805	3.8026	6.0426	4.7648	2.5193	5.7448	5.2004	0.5777	2.4248	6.9848	9.5207	12.1961	16.1929	13.6202	16.2801	15.522	9.3188	9.957	8.6916	22.5589	21.1106	12.885	15.5929	18.8442	19.9766	18.7744	18.9714	24.9232	16.3238	16.171	16.7386	15.6977	20.0287	16.7234	7.2248	19.4796	14.7153	14.2177	5.9706	13.9762	5.7302	6.8655	6.5069	7.444	18.6427	7.5158
CEBPD	1.3912	0.6093	1.6136	1.1227	2.1853	1.3082	1.079	1.6423	1.8587	1.6649	1.9139	1.9291		0.084		0.2626		0.7709							3.6317	4.4197	0.8644	1.7002	4.7676	3.448	3.6081	3.7683	3.3149	4.3376	4.6221	3.3274				1.0669	0.7506	0.6385		0.396
CEBPG			1.0461			0.9306				1.0667		0.8749				1.6327					1.1182			1.6644	2.6633		3.0171		0.5574						3.321		9.6941	15.6352	14.1468	13.0013	9.7639	9.9386	8.3716	7.0108	9.2732	13.4165	20.2747	13.5437
CELSR2				0.0584	0.0794	0.1394		0.0284				0.1265			0.1188		0.1198	0.1139			0.1468				0.1035	0.0979			0.1361	0.1632	0.0901	0.1508			0.2218	0.2373
CENPA				0.1638			0.1977			0.1317						0.1744	0.1521	0.2817	0.2477	0.2308				0
CENPO								0.0188								0.3548	0.3665	0.3137				0.2776					0.0353	0.5261			0.6001	0.6217	0.0791	0.0693	0.0588		0.489	1.1624	0.9329	0.5575	0.4289	0.5091	0.4083	0.3735	0.9161
CENPV	4.7877	7.1422	8.7746	4.1472	3.9644	3.4133	5.6104	5.8401	3.0886	3.2269	3.2592	4.6151	1.0145	2.9275	2.6216	1.749	2.3221	1.0274	1.6756	2.0553	2.131	2.9632	3.1843	2.8247	23.1077	33.5277	33.688	14.3814	6.8134	14.681	21.0437	21.9004	28.1198	28.9674	26.924	21.2573	1.3683	1.2258	1.183	0.2904	0.2796	0.3567	0.2582		2.0886			2.1448
CEPT1	0.389	0.2574	0.3357	1.229	0.3354	1.3914	0.1774	0.2744	0.1276	0.4749	0.5302	0.4389	0.8266	0.6114	0.4853	4.0444	0.4145	0.0214	0.6333	0.4881	1.1815	0.5147	0.6551	0.8973																				0.507
CERS2	1.2245		1.0288	2.0246	0.7307	1.7587		0.9653	0.4885	1.1287	0.4817	1.9743	1.9622	0.8167	1.4472	1.6911	0.5275		2.9089			1.3243	1.4411	1.4173							0.0419	0.0518						0.343	1.9965	1.6345		7.0141	2.5399	3.5776	0.3545	0.9798		2.1217
CGB8								9.6372	3.0356		10.5988	0.4294
CHCHD3				0.4449						0.5531			0.0849			0.0527			0.0458			0.1117	0.7436
CHD1L	0.1281	0.3096	0.1021	0.3851	0.1496	0.1301	0.2003	0.4182	0.1074	0.055	0.1104	0.2717	0.3115	1.5602	0.7414	2.1331	0.6208	0.6456	0.9613	0.6152	0.4678	0.8585	1.0475	0.4514	0.9075	0.4817	0.4762	0.2366	0.519	1.3717	0.8456	1.0038	0.5816	0.3129	0.9572	0.886	0.5956	1.6857	1.4299	0.5176	2.988	3.476	1.9069	2.0027	2.3139	0.7724	0.4704	1.1664
CHD2	3.157	2.231	4.3424	4.5604	5.6429	3.2903	5.0658	5.4917	4.5545	2.6857	4.8266	5.8862	1.49	1.6023	0.9067	2.1386	1.7115	1.2108	1.2011	0.9583	0.9479	1.1283	1.0051	1.1314	0.1146	0.1095	0.0488	0.4176	0.1932	0.2881	0.1065	0.0484	0.1654	0.0865	0.0698	0.067	0.3779	0.3807	0.4078	0.2831	0.6182	0.8832	0.6089	1.3819	0.4368	0.1585	0.0881	0.3029
CHD3	2.3953	3.1259	3.2188	3.7547	2.8278	3.6129	1.4572	2.2151	2.8958	3.2823	3.8432	3.6488	5.9527	9.6586	6.1811	9.7655	7.7923	5.9758	6.4061	3.7669	3.4738	5.5861	5.7572	4.9828	2.4665	2.1062	1.8349	2.564	2.8989	3.5303	1.5986	2.2242	1.7178	1.6058	1.6597	1.9573	10.4518	9.114	9.2491	15.137	15.3487	15.0299	11.914	9.8061	14.3657	7.6383	6.0056	8.1312
CHD4	10.1064	10.1862	9.3242	11.6732	11.3789	10.7594	6.7913	7.0107	7.8427	10.0542	8.8968	7.8142	19.7261	25.9953	16.3339	34.3856	20.8719	18.8738	21.2751	14.9719	13.6119	19.2471	18.4212	15.405	6.1065	4.8865	4.7451	6.3898	6.7892	7.1644	5.5391	6.4396	5.788	2.0281	1.9735	2.6809	33.6383	28.3242	24.6706	41.2228	43.486	44.0749	32.4264	31.4382	39.6329	21.3291	16.8522	21.0726
CHD5	1.5289	1.6593	1.6109	1.6186	1.2772	1.8731	0.8808	1.5993	1.4393	1.9166	1.822	1.8446	6.8149	4.2969	3.1128	4.6224	7.5809	2.4305	3.0016	1.9963	1.7962	8.3064	3.0913	2.1775	1.0914	0.8169	0.7892	1.4062	1.1003	1.4039	0.9084	0.8643	0.9582	0.4885	0.445	0.5987	8.437	6.7911	6.3	10.5813	9.7554	10.3426	9.4788	6.4317	9.7731	5.8873	4.8091	5.083
CHD6	0.2993	0.3692	0.2538	0.1757	0.4298	0.439	0.2033	0.2394	0.2684	0.1309	0.2661	0.1059	0.534	0.4189	0.5999	0.7029	1.8633	0.5249	1.2441	0.7617	0.3307	0.283	0.371	0.2494	1.082	1.8566	1.0415	2.8578	2.7534	4.0317	1.3168	2.811	2.6366	1.3697	1.6012	2.1042	2.7212	2.358	3.268	4.7063	5.9787	5.134	2.9226	3.0803	4.0655	1.3857	1.241	2.9127
CHD7	3.9086	5.7016	3.0415	5.7237	4.1571	5.0096	5.7091	4.2203	4.6613	4.0475	3.8956	8.3271	3.8389	3.5158	2.6147	3.3363	4.1725	3.2262	2.5792	2.2838	3.0078	2.43	2.3658	2.8472	2.8121	1.7223	1.3995	2.5011	2.7047	6.0748	2.2026	2.6598	2.9162	0.9522	0.8862	1.4994	1.4061	1.8092	1.5947	2.1473	3.6536	4.3024	2.9724	1.7554	1.9508	0.91	0.7517	1.196
CHD8	0.7868	0.9286	0.6536	0.6811	0.6064	0.6537	0.4213	0.6861	0.5028	0.5396	0.6534	0.3355	1.7032	2.4364	1.4522	2.0765	1.245	0.8268	1.118	0.8231	0.5047	1.0724	0.8238	0.3488	0.9892	0.3799	0.2779	0.2527	0.2313	0.7429	0.2195	0.9982	0.7969	0.1681	0.0994	0.2375	2.0924	1.6175	2.9014	1.7233	2.9578	3.3551	3.2027	3.0759	1.9005	1.2395	1.0295	2.1819
CHPT1											0.2773	0.2381	0.2779			0.4594						0.0558		0.2028															0.2229		0.2309	0.249	0	0.3572	0.2311	0.1844
CHSY1	0.0187		0.0154	0.0119	0.0122					0.0109			0.0988	0.094	0.1092	0.094	0.1106	0.1047		0.115	0.1441	0.1265	0.1191	0.0906													1.4045			0.0221				0.0694
CHTF18		0.0182	0.0427	0.0451	0.0173	0.0217		0.0183	0.0124	0.4017	0.062	0.0457	0.1947	0.3753	0.4133	0.3365	0.2292	0.3957	0.3197	0.0842	0.1602	0.3014	0.8946	0.0891	0.0256	0.0746	0.0297	0.0316	0.0336	0.2348	0.0288				0	0.0685	0.4797	2.2238	1.1352	0.2364	3.6546	3.378	1.6115	0.9516	2.0501	0.9639	0.6363	0.9744
CLK4	0.0256		0.0238	0.0195	0.0462	0.037	0.0252	0.0468	0.048	0.098	0.1025	0.1188	0.1849	0.2902	0.155	0.1875	0.0545	0.1567	0.1451	0.0604	0.0521	0.0701	0.1629	0.162	0.2709	0.5247	0.2512	1.2296	0.4645	1.0991	0.2494	0.1101	0.1748	0.3994	0.8846	1.0973	0.4173	0.0807	0.2388	0.7934	0.6508	0.5404	0.1383	0.085	0.1097	0.1164	0.1011	0.1167
CMSS1	4.751	3.1989	5.7214	7.4739	3.4793	6.0805	6.4775	5.1025	2.9783	8.794	5.3632	4.047	8.1453	16.2578	8.2996	19.6512	7.2474	4.6618	10.9616	3.5935	5.4107	8.6215	11.2734	6.9563	5.3445	5.3946	5.443	2.4619	4.9229	6.8628	3.3633	6.1072	5.5351	2.8819	3.2502	1.1767	9.2643	5.2566	11.4452	9.8695	19.0062	11.4807	11.3251	9.8197	12.8456	4.6894	2.269	6.571
CRCP						0							3.676	0.2493	0.424	1.4682	1.11	0.4371	2.3239	0.2762	0.3224	0.0635	0	2.199													0.6053	0.1833	0.332	1.0498	0.2002	0.6992	0	3.6346	1.0697	1.0779	0	0.7736
CREB1	91.4245	83.7364	102.667	24.9478	2.338	1.3083	9.5911	16.6397	14.1415	25.1752	32.6577	12.7313	159.382	32.8486	81.1051	41.2525	5.6528	31.9587	19.0759	24.9307	13.9166	72.6548	55.853	43.929	109.529	112.407	134.683	24.937	29.6274	40.6822	10.2422	18.3349	0.151	36.3008	45.9603	27.8356	161.017	212.644	165.52	27.0467	22.277	28.193	15.0669	9.0226	13.5553	38.7304	28.0859	36.7374
CREB3	0.1335	1.7447	0.9433	0.058	0.1835			0.0999	0.0314		0.0297	0.0538
CREB3L1	0.7377	0.3752	0.4174	0.1755	0.2307	0.2343	0.2698	0.2382	0.1162	0.168		0.1948													0.1908	0.1639	0.1236								0.0116	0.0511
CREB3L2	2.7725	10.7656	2.561	2.9196	2.1097	1.6533	1.1125	0.2474	0.4672	1.1174	0.8606	1.1062	2.2378	3.4596	4.3456	1.6051	1.6906	1.0144	0.994	0.5397	0.3136	1.4907	0.809	1.7015	0.5285	0.1702	0.1283								0.012	0.0531
CREB5			0.6991												0.052		1.0016																	1.1329	2.4702	0.3931	0.0751	0.0435	0.0524								0
CREBBP	0.0096	0.053		0.0045			0.0037	0.0072	0.0139	0.0102	0.0035	0.0121	0.4386	0.2369	0.2046	0.0918	0.456	0.058	0.2435	0.371	0.1017	0.1003	0.5332	0.2619	0.5472	0.2846	0.1689		0.0368	0.0239	0.0075	0.0254	0.018		0.0029		1.4068	1.4733	1.3693	1.8641	1.171	2.782	1.2623	0.9089	1.8956	0.9821	0.9556	0.7311
CRTC1							0.0875
CS	0.562	0.7268		0.2212	0.4297	0.3017	0.7763	0.5762	0.7775	2.4869	1.272	1.0021		0.5094	0.3234	0.3876		0.2847		0.3138	0.3613	0.4244	0.0431	0.3719	0.9433				0.6339			0.7264	0.6211	0.7895		0.6184	5.2036	1.4182	9.3964	0.3634	15.9113	27.4437	8.2785	13.4896		6.2255		14.3958
CTBP2	2.3614	1.7969	2.3299	2.0069	0.7758	1.3238	2.0917	1.2955	1.1702	2.4454	1.0505	2.1518	0.6325	2.4473	0.0549	1.562	1.5401	0.1612	0.4745	0.5239	0.8543	0.5873	0.5839	1.7273	0.2338	0.6907	0.3777	0.587	0.5532	0.1916	0.1052	0.3029	0.095	0.1088	0.2037	0.1594	1.6827	1.3529	4.0769	8.793	11.8714	7.6852	5.3474	7.9131	5.1001	2.5029	0.4621	4.5329
CTCF	57.0855	59.1339	47.815	17.9092	10.6115	14.353	38.4313	37.7775	36.1919	39.4217	30.9714	27.5801	37.4096	36.2284	50.0308	25.6566	12.1974	10.7849	25.0469	27.8989	24.7393	27.389	28.5369	25.0074	112.163	91.5688	80.3585	10.2337	12.9249	10.5314	52.7143	51.0831	72.4944	42.2214	45.7264	52.8184	157.592	158.02	148.838	7.3025	7.6011	8.1032	6.7643	7.4462	10.9351	8.5397	10.6407	7.013
CTNNAL1		0.0498		0.0804							0.0256	0.0477			0.1629	4.0212	0.0943	0.031	0.7863					0.3931
CUL4A	83.6144	75.7307	79.4615	71.8363	73.8159	67.6446	84.6338	79.5637	84.5832	43.5949	40.7933	39.7298	62.0191	70.6013	103.775	81.3866	90.5897	76.9502	72.3457	95.3551	97.3781	49.2788	49.4062	53.2652	48.8471	50.3068	50.0818	40.6921	38.6527	34.6382	44.4941	51.7199	51.6134	11.9969	12.5658	14.4841	71.2952	74.8596	81.7743	26.8702	22.9856	28.3848	54.4811	46.1353	50.5229	19.7804	11.3321	11.7625
CUTC	0.5118	0.3572											1.2626		1.0128	0.017		0.0292	0.0563	0.0564	0.0831		0.0796		0.0289					0.0386							1.5971	2.0076	1.847	0.4368	0
CUX1	18.0687	19.3326	19.5013	17.7032	14.7664	14.0224	8.8286	6.7482	6.1973	5.9478	5.0754	4.1335	47.1216	39.563	42.9514	31.5288	40.96	31.0161	21.2968	17.7332	22.3145	15.1299	14.0977	17.3285	13.7569	8.5173	9.412	8.0742	6.8679	8.7024	3.4988	5.1905	3.7617	1.1156	1.4316	2.3011	42.6826	35.5436	29.3054	62.3916	72.7357	80.5003	42.4497	30.0688	59.2293	26.8983	27.5531	29.4291
CXorf56	0.043							0.0869			0.104	0.0514												1.7252	0.4782			1.9986		1.1993				2.0023	1.9113	0.0863	0.9385	0.8068	1.1473			1.8721		1.2212
CXXC1	0.0958	0.0396	0.2008										3.6045	0.368	0.2389	0.5			0.1914	0.0412	0.1683	0.0505		0.058	0.0985	0.8578	0.7757	0.0202		0.2406				0.0181	0.8431		0.7349	1.9834	1.6493	1.2825	3.571	2.4982	1.063	2.2813	1.713	1.0195	0.0711	0.5101
CXXC4	0.2452	0.2464	0.3288																							0.3703	0.0605											0.1684				0.0955	0
DBN1										0.0246			5.9149	4.8364	5.6069	2.6909	1.841	2.8488	14.116	9.2854	17.4004	3.9694	8.7903	21.3861	0.0736												0.037		1.0214		1.1768	3.4722	0.6605	4.6244		0.7308		2.5569
DCK	1.2671	0.4149	0.7888					0.393			0																		0.3472			0.2428
DCLRE1A												0.0034				0.0055				0.0873		0.0194	0.0192			0.0093			0.0054											0.0207	0.1771	0.4135	0.0948		0.0687
DDA1			1.098	0.6071	0.9792	0.5806	0.8346	1.9272	0.3748	0.6368	0.7397	0.7434	1.7946	1.7766	2.0045	1.4708	4.0398	3.3385	1.7281	33.5113	31.9225	1.0826	0.8642	0.8336	1.2499	1.6032	1.4609	1.071	1.2616	0.9596	0.9283	1.2681	1.4225		0.6174	0.6428	0.6289	0.4327	1.2506	0.548	1.7501	4.5135	0.6909	0.9521	1.1904			0.7088
DDB1	347.068	256.479	340.005	405.233	393.055	389.148	413.247	399.215	405.072	351.62	335.052	345.713	240.159	330.527	433.477	172.798	214.948	346.709	320.347	496.368	495.464	305.807	315.883	220.592	372.08	382.491	480.81	405.107	358.525	300.974	580.909	484.539	435.064	188.194	205.511	215.754	211.474	382.145	241.818	321.913	154.419	142.348	343.261	326.417	339.615	137.984	95.1039	127.706
DDB2	421.803	321.018	381.964	403.056	407.401	378.333	417.527	558.53	409.233	398.242	450.337	522.437	247.097	305.995	450.393	309.005	424.83	499.547	339.46	625.338	512.466	347.855	308.974	298.03	392.026	427.543	393.208	287.611	302.475	268.595	585.573	428.753	380.461	171.063	162.217	193.98	143.867	521.45	155.683	169.337	85.4642	112.132	161.572	154.639	218.452	106.808	136.761	89.4419
DDRGK1		0.1602	0	0.1022	0		0.0139	0.1269	0.0326	0.2002	0.3727	0.1773			0	0.2331								0.0608													0	0.147	0.1895		0.1593	0.1904	0.2817	0.2936	0.0908	0.4289		0.739
DDX19B	0.7742	0.9264	0.1141	0.2224	0.2343	0.2311	0.4212	0.2198	0.4746	0.6124	0.6338	0.8505	2.3551	8.8465	7.3875	14.0597	2.027	2.1436	8.6387	2.8132	2.1284	5.9286	4.8525	2.4173	1.4512	1.1525	0.9755	1.4162	1.0108	1.799	1.2515	1.026	1.1929	0.9933	0.8999	0.7157	0.6855	0.923	1.979	0.6744	3.805	5.2152	1.7878	3.2146	0.7176	0.7937	1.0486	1.5972
DDX39B	4.4601	4.9858	2.0995	4.1354	4.6795	5.2174	7.354	4.8268	2.1345	19.4653	16.2835	10.9409	16.0676	54.6945	21.4371	59.0862	17.3424	12.1211	28.1702	12.5361	16.0159	14.3008	21.3533	8.8265	21.2255	37.8735	16.9259	14.2552	20.0756	26.3272	17.9528	18.598	21.141	15.4766	14.5593	11.528	29.646	16.4985	81.525	45.7039	226.006	138.595	54.6802	126.014	33.4699	44.4853	20.5726	90.0975
DDX3X	13.6836	26.3046	12.9895	21.441	21.3546	23.0784	13.0192	18.2796	19.2493	24.9853	27.5992	19.3327	42.3228	73.9993	41.3159	122.765	44.7893	43.473	61.0869	34.228	35.3211	47.1391	40.8175	35.5407	23.593	20.4514	16.9809	14.3338	23.9107	35.3995	15.978	21.4127	16.4919	14.292	12.5773	19.1931	29.8149	31.5458	27.4877	30.3784	52.448	44.8662	39.6011	42.3361	31.5327	26.2661	17.9336	33.1225
DDX4	0.4197		0.2871	0.5312	0.4722	0.5413	0.3448	0.4282	0.4885	0.5939	0.6007	0.5446	1.1963	1.7308	1.1803	2.5943	1.1066	1.112	1.4208	1.0111	0.9791	1.2415	1.2827	0.0894	0.5527	0.5947	0.4879	0.4332	0.6135	0.7952	1.0158	0.5625	0.5187	0.3851	0.3927	0.421	0.3237	0.4547	0.9367	0.2597	0.7163	1.5794	1.1105	0.7031	2.1949	0.9222	0.4348	0.5134
DDX6	0.5084	0.5107	0.2333	0.0602	0.0553			0.0734	0.1565	0.5456	0.4544	0.5659	2.143	12.21	3.9361	19.1544	2.1486	2.481	8.5788	2.2649	1.1868	6.0569	5.8559	2.0136	7.3384	4.7384	5.9983	2.9543	4.3067	8.7512	2.6404	3.8363	3.0293	4.0428	3.9522	4.0024	36.9131	31.2094	21.8384	27.627	27.6902	39.8857	27.763	26.1573	27.315	14.9632	13.898	23.3848
DDX60										0.7318	0.0041
DEGS1				0
DHX30	0.1454	0.3335	0.1856	1.1472	3.5896	3.5295	0.6361	2.6483	0.4112	0.5526	0.7593	0.7663	6.9665	9.978	6.6759	11.0984	5.7113	4.9422	3.1621	6.5071	3.3776	5.9801	5.8201	9.2216	0.1001	0.1769	0.0826	2.047	0.3885	7.3991	0.291	0.5345	0.4013	0.054	0.0708	0.0624			0		0.028	0.0131		0.013
DHX33		0.1128	0.015		0.4408	0.1695		0.5672	0.0425		0.0781	0.019	1.2187	2.0627	1.1793	2.9889	0.8571	0.9393	2.0555	1.179	1.3948	1.7915	1.5094	1.1034	0.8698	0.2372	0.1401	0.0936	0.5471	0.8827	0.1739	0.5277	0.6996	0.078	0.056	0.7678	3.411	0.0404	3.7058	0.1828	1.7911	0.1203	0.0846	4.5889	9.4095	0.5185		0.6558
DHX8	0.0895	0.0987	0.0084	0.3874	0.9236	0.1757	0.0918	0.0986	0.1326	0.2361	0.5048	0.345	2.5124	2.6709	1.8478	2.2954	3.2542	2.5343	3.4241	2.1896	1.486	2.4758	1.6968	3.6251	1.0965	1.381	0.9737	1.3984	1.6961	1.4338	1.2931	2.0689	1.22	1.1287	1.0404	0.8474	0.1237	0.3679	0.7681	1.76	1.1869	1.016	0.3283	1.0613	0.237	0.1702	0	0.324
DIAPH3						0				0.401		0.0403	0.6283	0.6668	1.5472	1.9284	0.3805	0.3085	0.762	0.071	0.1903	0.9051	0.38	0.4582		0			0.0071	0.3624							0.0118					0.0739		0.0161
DLST	0.0896	0.0255								0.0911			0.0845	0.0524	0.1293	0.1398		0.0802	0.2137	0.0767	0.1228	0.0907	0.0485	0.2658	0.0804	0.1008	0.0149		0.0578	0.0242		0.0647	0.034	0.0165					0.5875		2.2975	1.8373	0.8335	2.5947		0.1441		0.6567
DLX1	0.4549	0.1713	0.2754	0.2884	0.5382	0.4815	0.5237	0.2832	0.4564	0.4101	0.3177	0.5301					0.0926	0.0928		0.083	0.0881		0.0872																0.0549	0.0974	0.1455	0.1741	0.1204		0.129	0.0997	0.1188	0.1081
DLX2	0.556	0.2094	0.4924	0.3524	0.6578	0.7903	0.8295	0.3461	0.5578	0.4946	0.5784	1.2734					0.1431	0.1134		0.1014	0.1076		0.1066																0.0671	0.119	0.1778	0.2128	0.1472		0.1577	0.1219	0.1452	0.1321
DLX3	3.8286	3.2763	2.5027	4.2798	1.3704	1.0818	2.9049	3.3055	4.3918	2.749	3.4971	2.1525	0.1595	0.4031	0.3695		0.6198	0.397	0.1401	0.3226	0.3726	0.3931	0.2103	0.1633													0.4595	0.5186	0.5629	1.116	1.2347	0.5247		0.6139	1.0518	1.7247	1.5639	0.7697
DLX4			0.1153	0.2484	0.0965	0.0632	0.2825	0.2528	0.4303		0.1301	0.3528
DLX5	0.4549	0.1713	0.4029	0.2884	0.5382	0.6466	0.6787	0.2832	0.4564	0.4047	0.4732	1.0419					0.1171	0.0928		0.083	0.0881		0.0872																0.0549	0.0974	0.1455	0.1741	0.1204		0.129	0.0997	0.1188	0.1081
DLX6	0.4549	0.1713	0.2754	0.2884	0.5382	0.4815	0.5237	0.2832	0.4564	0.2965	0.3177	0.5301					0.0926	0.0928		0.083	0.0881		0.0872																0.0549	0.0974	0.1455	0.1741	0.1204		0.129	0.0997	0.1188	0.1081
DNAJB4		0.0727									0.0645	0.0629		0.1636	0.1192				0.0643					0
DNAJB8	0.199				0.1587	0.154	0.0642						0.2918											0.2919	0.1688	0.181	0.1569		0.1652	0.2085	0.115		0.1782		0.1204
DNAJC17		0.6469							0.1232	0.0119		0.4084		0.0168			0	0.0428	0.0141	0.1498				0.12													0.5883	1.6221	3.3785		3.309	1.069	0.8369	0.9081	3.1799	3.4836		1.0212
DNM3	0.7385	2.2972	1.2969	0.4933	1.4672	0.8067	0.3604	0.9362	1.2086	0.6945	2.6824	0.8546	1.1821	6.4319	2.5226	5.7944	1.0804	1.7234	4.1761	2.1703	1.8696	2.4125	1.5271	1.0627	2.7977	4.0393	4.0321	3.2212	4.0237	12.4959	3.5132	4.5388	2.9597	2.6694	2.1598	3.9441	1.4509	1.1582	2.4343	2.2451	5.4904	3.7444	2.5508	3.2585	1.2294	1.0251	1.4943	1.8226
DNMT1	7.6145	5.6032	3.7059	3.6699	2.6644	3.5893	2.2532	11.0658	12.2971	4.7412	11.345	10.435	15.8697	16.728	10.8249	6.8204	14.7176	8.7198	10.6875	17.8264	17.0037	15.9797	12.2014	11.1218	0.6599	0.5626	0.8183	0.6497	1.4679	1.7555	0.2019	2.0455	0.5712	0.1569	0.1204	0.3124	64.2363	52.9185	39.5884	108.21	71.7443	106.162	65.5686	43.2708	91.6216	33.9239	32.0531	39.6119
DOCK9				0.0224	0.0107	0.0142	0.0079			0.0016		0.0206	1.3552	1.3968	0.8314	0.6384	0.6345	0.517	0.6037	0.4051	0.4622	1.0717	1.2881	1.6464	0.1209	0.1619	0.0361	0.0386	0.1573	0.5124	0.1624	0.0473	0.0424	0.0054			0				0.0896	0.1168	0.0837		0.0139
DPCD									1.9832			2.0554			3.0787	3.2522																		0.3731
DPY30	88.2227	64.3115	59.9283	21.7222	11.2646	12.4634	18.7433	13.2313	12.7561	28.1642	7.7742	15.9553	67.1404	112.727	78.019	50.475	31.3135	24.1912	25.9748	23.4735	21.232	22.1161	28.0279	38.2519	47.8174	61.3922	37.0549	16.5394	12.4307	24.1728	19.5231	21.8805	22.2583	15.2209	14.3151	10.4279	102.33	102.128	97.5174	79.8691	139.132	145.075	124.271	106.157	133.535	69.484	77.4749	102.635
DR1	3.9044	5.5914	7.0983	4.145	5.0271	4.3572	3.7701	2.2968	1.5785	4.1799	3.4272	4.0112	7.058	5.28	4.6931	5.9042	4.0447	4.3762	4.4454	6.0785	3.8769	6.0149	6.6542	3.334	7.3161	5.5756	3.6929	0.596	1.3559	0.4711	1.1621	2.2135	1.7909	0.7562	1.3601	1.853	0.6288	0.9906	1.1275	1.3259	3.1997	3.2147	1.1427	1.8603			1.0407	1.0851
DSTN				0.9559	0.7247			1.3486		0.6586	0.1839	0.1444				0.168	0.1482	0.1206	0.1781	0.0792				0.3028	0.0974							0							0.3637		2.0461	0.5567	1.9443	2.803				1.3876
DYSF		0.0086			0.0024	0.0055										0.0086	0.0139			0			0	0.0197		0.0269	0.0108	0.0124	0.0279	0.034		0.0202	0.0175	0.0193					0.0327	0.0101	0.0328	0.0434	0.0297	0.0389
E2F1	0.0573	0.158	0.2446										0.4683	0.2855	0.361	0									0.0287		0															0
E2F2	0.6123	0.1507	0.3319										0.2888	0.6003	0.5779																						0.192		0.1353	0.5828		0.28		0.1307	0.5621
E2F3	1.0731	1.0313	2.1304										4.2395	1.2552	2.7754	0.0708	0.0564	0.2642	0.0432	0.0924	0.0549	0.0697	0.1136	0	2.3611	1.225	1.8912	0.0464	0.0471	0.0437	0.0316	0.0999	0.0389			0.0411	0.4906	0.7044	0.4421	1.9192	1.0294	1.4977	0.6321	0.5603	1.4042	0.2055		0.2686
E2F6	0.6807	1.0494	1.1371	0.0339	0	0.0311		0.056				0.1266	2.226	2.1081	1.6481		0.6165	0.1135	0.1339	0.1809	0.122	0.2791	0.5924	0.1908	0.3844	0.5072	0.4264										1.9577	1.5803	4.1952	0.5932	1.0499	0.6764	0.1822	0.2866	0			0.3015
E2F7	0												0.0402	0.0337	0.0142	0.0119	0.0185	0.0159	0.0094	0.019	0.0082	0.0256	0.0211	0																0
EDC4	0.5785	1.1531	0.2134	0.3843	0.1053	0.6023	0.1308	0.2726	0.093	1.1647	1.2523	0.4143	4.1268	1.0114	0.6923	1.4649	0.2534	0.3458	4.502	0.2891	0.2271	0.9445	1.2433	1.9235	0.0257	0.1289		0.0629	0.1202	1.1648	0.178	0.1558	0.2481	0.0117	0	0.0105	1.6893	1.9661	2.6366	1.2096	3.2426	5.7285	2.3446	2.3326	2.5401	1.3408	0.4345	2.6899
EEF1B2	2.8569	1.1884	0.2501	1.4364	1.074	0.8409	0.7602	0.7344	0.7609	3.8457	1.4984	0.3804	10.8186	9.2854	8.5779	6.3724	7.0062	6.5614	7.6542	10.5182	12.3197	8.8502	9.0694	6.374	0.7675	2.7468	0.332	0.3934	3.7511	2.0849	2.0398	2.5224	1.8654	2.4657	0.4187	1.0896	132.725	52.3148	55.3027	125.374	205.528	261.46	282.898	297.628	151.287	189.486	70.5962	120.272
EGLN1	0.0249																																				0.105		0			0		0.0989	0	0
EGR1				0.0214			0.0166	0.0381		0.0197			0.0171		0.0778		0.274	0.1967		0.1066
EGR2				0.0214		0.0787	0.0166			0.0197			0.0171				0.0059
EHD4	0.1116	0.5895	0.0305	0.0394		0.0151		0.0571	0.1395	0.1778	0.1134	0.0213	0.9802	6.0969	3.0478	9.5583	1.0264	2.8223	3.1991	2.6884	0.5882	4.4053	3.5964	1.0183	1.4163	1.5959	0.951	0.6777	1.1875	3.2652	0.7635	0.7613	0.7446	0.8188	0.7011	0.883	3.4138	3.0125	4.0449	0.7362	6.0155	6.1013	3.0035	6.5893	0.9992	1.8284	0.9579	2.0722
EHMT1	1.5818	1.8438	1.3267	0.7378	0.3738	0.3814	1.706	0.6476	0.6981	0.9314	18.0074	0.4803	3.4712	9.2257	3.2785	1.6021	2.2884	1.7389	2.0047	1.9653	2.1452	1.1047	1.6151	2.1277	0.8065	0.5815	0.6656		0.0538	0.0376	0.1336	0.1535	0.0957	0.2582	0.2425	0.5513	5.2974	15.1986	8.4167	5.5801	5.2636	14.8174	1.5761	2.1077	5.9666	8.2329	6.3431	6.8838
ELAVL4	0	0.108	0.0887		0.1745	0.2994		0.2356	0.2176	0.0127	0.2617	0.2181	0.7081	1.5882	0	1.0202	0.576	1.1863	0.9077	0.8781	0.8596	0.8904	0.928	0.7446	0.4158	0.3689	0.3229		0.5556	0.6477	0.5237	0.7052	0.6275	0.1876	0.1711		0		0.1468	0			0		0	0.0811		0.0672
ELF1	12.08	10.3809	11.2797	1.9475	1.3819	1.2546	2.6413	3.0828	3.8103	3.4034	3.4435	4.3176	22.3746	12.9366	16.9533	2.9726	1.949	1.4841	10.291	8.2076	3.4342	8.4227	4.8584	5.7595	20.5145	18.6751	21.4322	0.2704	0.722	0.5526	1.4406	1.5073	1.424	0.6042	0.8906	0.7988	57.5836	44.6875	39.9146	10.6367	13.6245	9.3773	8.4902	5.451	13.5049	7.113	5.2433	5.6362
ELF2	5.9059	5.3649	4.8865	0.4589	0.5674	0.6266	0.3311	0.7172	0.598	0.6845	0.9428	0.7318	3.3311	5.2162	9.294	1.4403	1.3711	0.9862	1.2548	1.5057	1.8356	1.6115	1.7473	1.6408	6.9419	9.5253	7.7855	0.0889	0.4219	0.4215	0.8069	0.5035	0.8446	0.2159	0.4987	1.1475	11.8679	12.1669	11.6532	2.3708	2.2746	3.678	1.892	0.6568	1.0901	0.88	0.2952	1.2305
ELF3	0.1186						0.0359	0.0557	0.0796	0.03	0.5604	0.1097	1.4538	2.1219	2.0516	0.3019	1.2506	1.8589	0.9531	1.7589	9.4454	2.8709	4.0485	2.5278	13.9415	10.2079	10.4765	5.2739	5.7161	7.8523	7.842	10.9131	7.7914	18.3566	20.7163	16.193	1.1978	1.3495	1.5625	0.8845	2.5172	17.3563	4.1838	0.1527	3.109	2.7873	0.2363	12.9306
ELF4	3.9687	2.7021	2.1859	2.2266	0.6305	0.4563	1.4248	1.4755	1.1398	1.6024	1.5214	1.5172	1.6802	1.5294	1.9386	0.3333	0.6159	0.4795	0.9089	0.8766	0.8775	1.5717	1.0712	0.7696	2.5714	3.713	3.9221	0.0453	0.2315	0.1205	0.4865	0.7496	0.2809	0.1025	0.1633	0.5026	0.8328	0.4937	1.1544	0.1027	0.1662	0.2046		0.0783		0	0.1277	0
ELK1	2.923	2.7605	2.0982					0.2275	0.1734	0.2638			2.5242	2.0854	5.0235					0.4017	0.6242	0.2127	0.6468		2.4855	4.4192	3.5054										0.2313	0.5676	0.4718						0.0714
ELMO2		0.0092			0.0239	0.0255	0.0119	0.0516	0.0514	0.1051	0.0703	0.0446	0.1677	0.0685	0.1088	0.2722	0.18	0.3818	0.2732	0.1799	0.2329	0.4583	0.4438	0.1818	0.2877	0.2583	0.0949	0.131	0.6372	1.0423	0.3425	0.1557	0.1036	0.1433	0.062	0.2602				0.0298	0.0222	0.1976	0.0128		0
EMD	1.4257	2.012	0.9292	1.6624	1.3606	1.7557	2.7252	1.9437	2.3959	2.4475	1.9731	0.891	1.5368	0.9183	2.1976	2.9735	2.1104	2.617	1.664	2.3561	1.2827	2.1538	1.5452	1.9813	0.0885	0.0532			0.2913	0.4467		0.0487	0.1716	0.0399					0.285	0.2111	0.2649	1.0747	0.4701	0.3971	0			0.1733
EML5			0.0521																		0.0061
ENG										0.0268	0.0244
ENY2	1.9537	3.0125	19.5146	5.2593	2.1434	3.4286		3.0497	1.7334	7.1608	4.6959	0.7637		4.674	3.7375		3.3613	1.4957		4.346				3.3718	1.129	0.9679	0.9602	1.0911	3.8952	3.3038	1.7149	2.6709	1.7317	2.7112	7.9673	3.3543	5.3048	4.551	16.763	7.5841	12.0975	13.5738	16.4748	11.3244	6.6682	6.5512	3.9194	11.9578
EP300	0.0199	0.0888	0.011	0.0046			0.0038	0.0075	0.0144	0.0105	0.0036	0.0126	0.1625	0.192	0.2164	0.1142	0.1001	0.044	0.3033	0.3019	0.0328	0.085	0.0586	0.2969	0.3582	0.2506	0.1472		0.1956	0.0352	0.0078	0.0264	0.0383	0.0049	0.0031		0.8397	0.6291	0.7535	0.9252	0.5374	1.3848	0.5301	0.4917	1.2392	0.3306	0.3517	0.4912
EP400	0.2912	0.311	0.3164	0.219	0.0552	4.1056	0.065	0.0955	0.1305	0.1701	0.1637	0.0981	1.4596	1.5898	0.984	1.5199	0.8358	0.4852	0.5945	0.3997	0.3783	0.7483	0.6086	0.7482	5.8629	6.0763	6.6837	0.0689	0.1941	0.5975	5.1996	0.13	0.0976	0.0591	0.112	5.1938	11.5258	3.0136	20.8981	16.2086	12.4	9.0484	10.9209	3.6149	5.9952	9.6825	2.7116	3.6114
ERC1		0.0183								0.0258		0.007	0.8482	2.1619	1.5314	1.2335	1.4678	0.7792	0.5493	0.749	1.2666	0.5616	0.8773	0.61		0.5512	0.3747	1.0945	2.3156	1.2135	0.6614	0.671	1.2164	0.6812			0.657	0.9822	0.5197	0.9441	0.6162	0.8137	0.4471	0.9958	0.5671	0.3293	0.0701	0.4709
ERCC2	2.2525	3.9333	3.1705	0.9599	1.9437	2.8979	2.5739	2.5224	2.712	1.8735	0.8967	4.0773	1.1358	1.0937	0.8713	0.8931	2.1022	0.22	0.7779	2.6153	2.3543	0.6109	0.2514	0.272	4.6897	2.9477	3.2227	3.4632	2.415	2.6626	3.626	5.1601	4.4432	1.6616	2.4322	3.6875	3.4182	10.2416	1.1863	12.1841	17.3353	17.4751	19.3329	8.2067	15.6612	20.7803	11.1119	3.7698
ERCC3	3.5756	3.2189	4.5353	2.8381	2.5663	2.7821	2.2184	4.6618	4.6558	2.8126	2.5287	4.1861	2.3332	2.1908	1.6479	1.6706	4.1425	0.8041	1.2767	0.9742	0.8709	5.8422	0.8406	1.2391	5.8621	3.1243	3.6174	4.8791	4.1869	3.2412	3.8821	5.1686	6.2242	3.9849	2.6435	6.0726	8.1823	5.2165	6.4051	11.4351	8.0457	10.0845	8.0969	8.4298	9.0943	4.3793	1.996	2.783
ERCC4	0.0151	0.015	0.0231	5.502	4.9537	4.5164	0.0086	0.0082	0.0336	3.6361	2.7059	0.012	0.3775	0.7124	0.2901	1.2031	0.3605	0.1944	0.37	0.3264	0.2042	0.5219	0.2628	0.2015	0.1526	0.1416	0.1578	1.6466	2.1495	1.2097	0.1804	0.5985	0.1982	0.6861	0.1211	2.6261	2.0271	2.8391	0.2623	3.0226	0.4657	0.5037	0.2132	0.2196	2.3469	2.4463	3.7688	1.6354
ERCC6-PGBD3	0.1076	0.1157	0.0584	0.2218	0.0991	0.1163	0.0924	0.021	0.0866	0.2182	0.0889	0.0307	2.1608	3.4367	1.5505	2.6912	2.2492	1.2338	1.9905	1.489	0.9681	1.7075	1.4849	1.3878																0	0.0198	0.1092	0.0248		0
ERCC6L	0.0078	0.2885	0.1259	0.0171	0.0189	0.0273	0	0.0696	0.0801	0.5211	0.0102	0	0.3564	0.8568	0.4218	1.4435	0.2069	0.3691	1.2593	0.2167	0.1918	0.948	0.3428	0.1973	0.3772	0.0184	0.0142			0.4755	0	0.0182	0.0132	0.0054	0.0087	0.0076	0.2067	0.1043	0.3622	0.3282	1.1551	2.9479	1.5405	1.2707	1.0397	0.0524	0	0.1034
ERF	0.7498	0.6287	0.8415	0.2825			0.6133	0.6516	0.367	0.7769	1.8678	0.7631	1.4277	6.3012	5.8845	1.0928	3.0165	2.6599	0.6749	3.2113	3.1496	1.3279	1.9502	1.3143	0.8283	0.7436	0.8773	0.0397	0.057	0.0266	0.2492		0.364	0.5738	0.4615	0.4611	1.1349	1.1164	1.5965	0.1295	0.3945	0.1674	0.5684	0.5613	0.528	0.8693	0.79	1.4547
ERGIC2				0.05				0.0311		0.1795	0.0741	0.0778	0.0407	0.2677	0.056	0.0829	0.0272	0.17	0.059	0		0.0448																	0			0.4804	0.0876	0.1764		0		0
ESRP2	0.0027	0.0021	0										0.0284	0.0417	0.0953	0.1696	0	0.0185		0.0233	0.0215	0.0282	0.0285	0.0749													0.2634	0	0.1093	0.2192	0.5575	0.5163	0.4268	2.4074	0	0.8481	0.093	0.8899
ESRRA	38.6365	33.0398	38.3684	38.4181	42.9439	36.6152	44.6288	36.3351	41.7284	2.4752	1.4397	0.7698	26.6695	29.0035	32.7785	34.1433	34.742	32.8804	29.3975	29.4984	39.8821	2.0716	2.8987	2.2458	42.1948	34.5164	44.0923	33.7549	30.413	26.9746	37.1638	38.8229	32.7729	0.3651	0.5547	0.9193	120.074	120.873	88.8973	43.9599	37.4595	38.3363	46.3266	45.3674	54.3386	1.0715	0.6199	1.9655
ETFA										0.0206			0.0211		0.0227	0.0091				0.0207				0.0368	0.1121	0.4797	0.0182	0.0131	0.5949	0.0278		0.0108	0.0228	0.195			0.0893	0.1288	4.0178	0.1166	6.902	11.1452	4.0397	5.1376		2.9795		3.9356
ETS2		0.3228	0.0242
ETV3			0.0132							0.0214			0.0393					0.0161					0.0161	0.0139	0.3073	0.3404	0.5751	0.0589	0.0185		0.1242	0.0495	0.0583	0.7437	0.2797	0.7884	0				0.2287	0.1596		0.0972	0.1148	0		0
EYA4	1.3682	2.9116	2.5239	2.3915	1.721	2.7628	1.9491	1.2114	1.5652	2.1145	1.4258	2.0002	0.0447	0.093		0.2039	0.1363	0.1873	0.0181	0.0327	0.0273	0.0357	0.0451	0.0632			0.0419	0.2862	0.2921	0.0781			0.0353	0.3966	0.3883	0.3332
EZH1				0.0812			0.0902			0.092							0.1044						0.2604		0.064		0.1656		0.0712
FANCF					0.0164										0.0187										0.2389	0.0389		0.0416	0.1971	0.1613			0.3214						0.0968	0.1143	0.2309
FANCG		0.0113	0.024	0.0221	0.0187	0.0197		0.0199		0.0183			0.0151	0.0364	0.0312		0.013	0.0158	0.0209		0.0243	0.0327	0.0305		0.0529	0.0662	0.0297	0.4244	0.0906	0.0578	0.0646	0.1254	0.0194	0.0155	0	0.0113				0.0512	0.1987	0.0662
FANCL		0.0385				0.0068								0.0416								0.0428			0.1152	0.17	0.1511	0.2119	0.1194	0.0575		0.1358	0.1475		0.0368							0.2135	0.059
FDXR		0.0439												0		0.1364		0.0188	0.1201			0.0463	0.0427			0.1364						0.0095		0.0978			0.0287					0.0824
FIP1L1	0.4218	0.8533	0.3913	0.701	0.175	0.2117	0.4669	0.5645	0.4143	1.6629	1.1096	0.7092	3.7511	4.2957	3.9022	3.1047	2.2933	2.5569	2.701	2.3127	1.6733	3.0941	2.8687	1.9384	0.1666	0.7729	0.1214	0.1315	0.5848	0.502	0.2013	0.4735	0.4067	0.3116	0.1194	0.3837	30.744	23.0063	15.6837	5.9531	17.969	24.7189	23.5497	17.6968	21.817	17.4114	8.3169	23.2942
FLG2	0.0198	0.1464	0.0398	0.0417	0.0036	0.004	0.0103		0.0208	0.0838	0.0994	0.0536	0.028	0.1543	0.0557	0.0788	0.0458	0.061			0.0138	0.0572	0.0261	0.0383	0.0713	0.0171	0.0241		0.0364	0.0351		0.0321	0.0536	0.0146	0.0115	0.0151	0.6277	0.0723		0.244	0.2891	0.112	0.2309	0.1405		0.1489
FLOT2		0.0636			0.006	0.043		0.2728		0.5	0.9846	0.8581	0.3786	0.0661	0.5527	1.1903	0.363	0.4191	2.0118	0.4342	1.9433	1.0736	0.7586	1.2202	0.7453	0.6211	0.2858	0.3251	0.6057	1.477	0.7726	0.5464	0.4239	0.314	0.2651	0.0557	0.1582		0.6445	0.4411	0.8114	1.0164	0.8486	0.8697		0.2284		0.8312
FOCAD			0.0065	0.0084	0.0131	0.0044					0.0241		0.0419	0.0232	0.0765	0.0196	0.0241	0.0623	0.086	0.0988	0	0.0695	0.2081	0.0696	0.0121					0.181								0	0.0134	0.0059	0.0144	0.0231	0.0412	0.0294	0.0384			0.0441
FOS		0.1176	0.1131							0.073			0.5644	0.331	0.5927	0.0723	0.2314	0.1144		0.0574	0	0.408	0.3435	0.4953	0.0672	1.0887	0.1988										1.4182	1.6089	2.0175								0.7326	0.8908
FOSB			0.2711	0.121									0.9808	0.2007	1.359	0.2875	0.4161		0.1181			0.9872	0.8525	1.2972	1.0638	0.379	3.0919		0.7397	0.7515		0.5942	0.9048	2.7657	2.7707	2.0422			0.8738
FOSL2	3.3471	2.5989	3.3478	0.7338	1.3568	1.1726	0.6509	0.767	0.229	2.274	3.0713	2.0314	24.6544	21.1204	19.312	11.295	5.8774	6.5366	4.0722	3.5758	3.6757	31.5227	27.3528	22.2362	60.1906	45.7649	53.4623	21.4628	20.0438	27.1413	13.8048	19.5887	16.6817	41.2521	45.8514	43.7426	0.8945	0.8394	2.4417							1.2988	0.5494	0
FOXA1			0.0657	0.81	0.6705	0.4405	0.8217	0.1947	0.447	0.313	0.3646	0.1556	0.6276	0.1548	0.278		0.4463	0.2964	0.6544	0.2484	0.3355	0.5893	0.5303	0.0478	5.215	4.2436	3.8652	4.7807	9.1138	6.6519	3.1151	4.8473	3.5402	3.6653	3.833	3.6559	68.1721	61.5591	69.3526	107.909	114.603	107.418	58.7159	68.2157	68.3476	51.8107	48.1436	56.8442
FOXC1	1.9625	2.653	2.5251	3.9194	1.9861	2.6997	3.3334	3.3465	3.1	2.5996	5.9243	3.1928	3.5815	2.3829	2.3549	4.7242	4.0159	1.789	4.0381	4.4662	4.1385	4.6088	4.7355	4.171	1.1968	0.6359	0.7278	0.922	1.948	0.9589	0.7433	0.8521	1.3773	1.151	1.6356	1.023				5.4157	1.6806	0.4089				2.0586	0.3014
FOXC2	8.784	8.9056	9.8315	11.4742	13.5866	12.53	11.292	10.2213	9.7393	10.4901	9.5733	12.6181	20.5062	15.9436	22.9077	27.6047	24.6896	26.0001	16.7449	21.8442	24.878	25.8446	23.1186	23.6677	0.1087	0.013	0.0991	0.0366	0.6132	0.2346	0.1075	0.122	0.152	0.1402	0.1296	0.1368					0.1223							0.6087
FOXD2				0.4585	0.1489	0.105	0.0195	0.1086	0.131	0.6216	0.1745	0.2145	0.2992											0.0257		0.0185				0.0807				0.0311
FOXE3							0.027
FOXF1	0.8567	0.7745	0.5359	0.5932	1.7493	0.6356	0.4618	0.5839	0.8354	0.5837	0.5528	0.5932	0.2844	0.1607	0.4159	0.2078	0.2435	1.4015	1.3459	0.4905	0.2452	0.3324					0.0745				0.0636	0.0612		0.0855	0.0465
FOXF2	0.1816	0.1002	0.2379	0.2294			0.3945	0.1233	0.0615	0.5301	0.2435	0.1662	0.1648	0.8551	0.3586	0.6503	2.1837	4.3901	0.2347	0.8271	1.0636	1.3867	0.7465	1.0095			0.504				0.0538	0.7684	1.3701	0.6967	0.7043	0.7122
FOXG1	1.0167	0.3406	0.3605	0.5213		0.1443	0.4612	0.6112	0.551		0.7669		1.488	1.8032	1.5174	2.0589		1.07	1.7089	1.6145	1.6671	1.8652	1.8682	1.5919	0.1017		0.0914		0.4901	0.1335	0.0968	0.1281		0.1284	0.1361	0.1184
FOXJ2		0.0614	0.0506	0.12	0.2892	0.315		0.1595	0.0944	0.1459		0.1347	0.1373	0.0965	0.0291	0.2652	0.2857	0.2481		0.2233	0.0872	0.3592	0.2416	0.6658		0.0286		0.0635	0.0206	0.0994			0.0415	0.0671	0.0332	0.1253	0.5195			0.6842	0.2006	0	0.7238	0.3666	0.0789	0.5668		0
FOXJ3	1.0922	0.2937	0.6165	3.2762	3.0279	3.4674	2.7561	1.9012	1.1979	2.4341	6.3598	3.2147	1.425	0.1946	0.2362	2.5287	1.6641	1.9316	1.758	1.6979	1.735	3.3406	3.2395	3.3948				0.8444	1.1139	1.5095	0.2437	0.4707	0.0965	1.5558	2.0017	1.7423	0.547	0.4316		1.083	1.5081	1.7525	0.3475	0.8259	1.7959	0.9854	0.2732	0.2034
FOXK1	31.8654	30.9622	30.4689	31.6037	38.8855	46.4436	29.7839	29.4307	35.5137	28.3287	28.339	36.6599	30.2108	25.9383	21.9278	23.7657	26.0305	21.999	20.9709	24.8221	25.3966	26.7375	26.8604	35.0953	6.5452	5.1208	4.3976	6.2108	7.3448	8.0666	4.8785	6.4529	5.2615	8.8004	6.9804	14.833	10.9422	9.3789	7.3405	15.2598	13.2851	17.3096	13.0196	7.9838	14.2341	8.5381	10.9386	11.1342
FOXK2	13.3683	14.057	15.9332	7.8151	6.595	9.4478	12.8516	11.8837	11.0387	13.0255	9.8394	13.085	12.57	10.5934	12.5916	6.6833	9.1904	8.6611	8.8187	8.52	11.9051	10.1877	13.2477	12.5012	5.9389	5.9441	5.1447	5.575	5.5134	5.5861	4.0964	5.9489	4.7006	6.0864	7.2439	9.9413	4.622	3.3508	2.4578	5.4283	4.8032	7.7728	5.2761	2.7911	4.8642	2.6	1.6596	3.8136
FOXL1	1.1297	0.3785	0.4006	0.5792		0.1604	0.5124	0.6791	0.6122		0.8521		1.6534	2.0035	1.686	2.2876		1.1889	1.8988	1.7939	1.8523	2.0724	2.0758	1.7687	0.113		0.1015		0.5445	0.1483	0.1075	0.1424		0.1427	0.1512	0.1315
FOXL2	1.6023	3.8891	5.6235	2.2915	3.5207	6.2381	4.4365	5.8191	3.8527	3.0427	10.1869	10.0101	6.6054	5.2911	9.089	6.7654	9.5757	10.5887	8.9995	12.0334	7.5437	13.1037	15.2627	9.1502	1.0647	1.2628	2.1537	0.6901	1.2296	1.0303	1.1363	2.8693	2.3173	3.9224	3.3085	3.1516
FOXM1				0.022	0.0121	0.074	0.0968		0.0123	0.0788	0.0448	0.1223	0.0987	0.229	0.0998	0.1409	0.1392	0.0874	0.111	0.0969	0.0216	0.2304	0.2152	0.6476					0.01							0				0.1293		0.1142			0.0693
FOXN2											0.0554	0.0644										0.2158	0.2302																							0.9579		0.8157
FOXN3				0.0774	0.1563	0.2035			0.057	0.3018	0.4511	0.2799										0.2125	0.1913					0.0868	0.1442	0.0222				0.0337	1.3351	0.173												0.1952
FOXO1	0.6319	0.3538	0.5345	1.2785	1.1054	1.0729	0.9193	1.1308	0.6584	1.0705	1.3115	1.4796	0.8006	1.0164	0.8777	1.1371	1.3508	0.8344	1.193	0.9174	0.8333	1.2263	2.506	1.0333				0.0142	0.0281	0.0793		0.2941	0.0142		0.018	0.0633
FOXO3				0.1599		0.0585		0.0372		0.1106	0.281	0.054	0.0403	0.9342	1.0964	0.278	1.2532	0.3875	0.2175	0.1483	0.1396	0.5532	0.5215	0.4924													0.0681	0.074	0.1954	0.1002	0.1662	0.2301	0	0.0621	0.0881		0.0622	0.0632
FOXO4		0.0091	0.2757	0.372	0.3069	0.3051	0.0721	0.1691	0.1841	0.4084	0.2171	0.2084		0.1375	0.1423	0.2164	0.2347	0.1997	0.1416	0.1648	0.1707	0.2663	0.2495
FOXO6	0.1642	0.1977	0.4058	0.7091	0.5923	0.6534	0.449	0.309	0.3251	1.4602	0.5909	0.5021	0.2642	0.3238	0.3067	0.5217	0.2278	0.4074	0.4573	0.3858	0.4049	0.2971	0.5099	0.2655						0.0298					0.0191
FOXP1	1.8429	3.2656	3.3651	5.1318	6.0159	6.1425	4.6077	2.4805	3.2318	3.5089	1.6332	2.5787	6.5127	6.7112	5.4946	6.7414	10.1266	6.7739	5.6156	5.5859	6.659	3.5679	6.359	6.9234	1.4331	2.7856	2.5823	3.495	2.2203	2.1021	1.4125	3.2781	1.7909	1.8137	1.3376	2.0306	1.9904	0.2593		3.0765	6.7374	0.6636	1.1064	0.391	1.0837	0
FOXP2	0.5565	0.6311	0.4851	1.1844	1.3559	2.2297	0.4401	1.2139	0.5843	0.808	3.0651	0.5392		0.0478	0.0654		0.1914	0.1419	0.0506	0.1433	0.1411	0.0823	0.0526	0.0738																0.1069
FTSJD2	0.0176	0.1888				0.0111			0.0073	0.027				0.0418		0.0158						0.0081			0.073												1.0932	0.6112	1.2964	0.5911	3.2575	2.7141	0.6079	1.755	0.6324	0.5623		1.2599
FUBP1	6.2422	19.3905	1.3669	0.969	0.5408	0.8408	2.4662	1.9219	5.3073	5.8276	1.5601	1.6449	1.7467	1.998	1.9841	1.0866	0.8692	0.9874	1.0719	1.1615	1.7137	1.7102	1.8411	0.8128	5.3344	7.5516	4.2894	1.9563	4.8798	2.2909	2.4762	7.5526	5.5511	8.3899	4.7654	2.6296	46.4809	20.7665	22.7989	4.1036	41.3392	58.2516	20.6897	34.1839	4.3127	19.5256	1.6761	31.2314
FUNDC1	0.0524					0				0.0429	0.0306		0	0	0	0	0
FYTTD1		0.1405		0.1825	0.1575		0.5202		0.1004	0.3618	0.155	0.1418	0.5995	0.2923	0.8823	1.5798	1.489	1.2962	2.4429	0.269	0.9967	0.4946	0.9352	0.8763					0.1024			0.2387					2.0158	0.8994	1.5993	0.7767	2.2336	1.3691	1.8545	2.7123	0.3546	0.5603	2.0328	1.3829
GABARAPL1	0	0.0784
GABPA	1.7325	1.7433	1.7065							0.3441	0.0464	0.0432	6.9963	5.8364	3.3271	0.2206		0.0255	0.3287	0.7123	0.5286	1.9822	1.2681	1.464	3.3855	4.4112	2.5858					0.0085	0.0573	0.0228		0.0375	5.7583	6.3956	5.303	0.2608	0.4243	0.9316	2.5597	0.9683	0.357	2.6435	1.6804	3.3414
GABPB1	3.8407	1.3391	1.4193								0.3451	0.2429	4.9353	2.2315	1.1534				0.2646	0.6559	0	2.1998	0.5383	0.706	1.6899	2.9784											2.5272	1.4879	1.4517
GAR1	5.7119	2.3637	4.6762	8.2978	11.3475	6.4338	3.9445	7.2634	6.9671	8.6791	11.3908	9.9054	17.2049	16.6185	11.0821	13.9267	6.8625	9.8814	19.5903	11.4433	12.1001	15.5076	14.123	21.638	5.0481	4.4912	7.342	8.9489	10.7911	9.0271	5.5974	8.6658	8.2977	4.2925	2.7624	5.7144	23.2504	10.8734	13.2842	10.8106	11.8335	16.1696	16.0836	8.4984	10.0881	9.4217	9.9824	21.1714
GATA2	1.234	3.8206	1.0685	1.2361	1.2166	0.9503	2.0449	0.5281	1.8749	1.8031	0.3145	1.6974	0.0345	0.0454	3.6434		0.1696			0.0899	0.118	0.05	0.0729		0.101	0.1224	0.0704	0.0621		0.0307		0.0325	0.0487		0.4476	0.3686
GATA6	0.7095	0.9752	0.7229	0.3194	0.3315	0.6499	0.4498	0.5232	0.8478	0.0136	1.9348	1.8831	0.9426	1.4174	1.3996	1.1621	1.019	0.3793	1.0508	1.0318	1.1626	1.8575	1.9584	1.5587	2.9007	2.3834	2.3882	1.5416	1.7282	1.3777	1.0071	1.8118	0.025	2.4117	1.4042	2.8366					0.04				0.065
GATAD1	4.6412	3.8082	6.001	5.2327	3.0007	3.7149	5.6991	3.4973	3.6681	3.3033	4.6171	3.2334	5.4925	3.4806	3.3136	4.8166	2.6268	3.801	2.9183	2.4349	2.9048	1.6821	2.7393	3.7089	0.9145	0.9037	0.5274	0.0534	0.6411	0.2122	0.1201	0.4082	0.6509	0.2076	0.3216	0.163	4.5205	5.5214	3.1283	12.1021	12.5272	16.6554	3.0146	8.287	13.752	1.7827	0.7283	2.8001
GATAD2A	3.9722	3.425	4.9432	8.5961	5.809	5.3637	2.2206	2.3128	2.069	3.6795	2.7072	2.4651	12.9915	15.5527	8.3912	20.0057	22.3212	14.3075	11.346	7.1674	6.2253	11.5691	10.0685	9.8426	0.658	0.5346	0.4548	0.5511	0.8142	0.9702	0.4665	0.4772	0.3339	0.427	0.5437	0.7802	16.7873	14.9738	22.8576	30.4782	30.1342	30.5177	24.2566	16.1695	29.1129	14.7096	14.1043	18.0867
GBF1	0.094	0.0492	0.1736	0.4659	0.1238	0.2004	0.0115	0.1727	0.0688	0.1247	0.4068	0.3652	0.368	0.5063	0.8683	0.6331	0.5771	0.5399	0.9464	0.5663	0.8133	0.4761	0.7679	0.7825	0.0264	0.0351	0.019		0.0099	0.4583	0.0324	0.0264	0.029	0.0134	0.0075			0.0087	0.1326	0	0.0359	0.1982	0.0286	0.098		0		0.0635
GBX1		0.0102
GLG1		0.0979		0.0108		0.0166				0.1944	0.0212	0.047	0.132	0.1728	0.1446	0.2558	0.0254		0.2284		0.0538	0.2488	0.2551	0.1399	0.0238	0.2472	0.0375	0.0247	0.1399	0.0825			0.0224	0.085	0.0095	0.0142	2.1743	1.984	1.315	1.2802	1.9541	2.5539	2.1118	2.0471	3.4033	1.0148	0.4373	1.5751
GLI1	0.019	0.0173	0.0128												0.0262		0.0163			0.0234	0.0399	0.0095	0.0207	0.0417		0.0813	0.0806
GLI2	0.1867	0.0258	0.0363										0.6864	0.8347	0.2607	0.5999	0.5979	0.064	0.5298	0.2108	0.0951	0.1567	0.1444	0.5511	0.0441	0.0902	0.0643
GLI3	0.0138	0.0235	0.0372										0.0378	0.0145	0.0629	0.0071	0.0185			0.017	0.029	0.0069	0.0151	0.0302		0.059	0.0585
GLIS1	0.0395	0.036	2.0217												0.0545		0.0339			0.0487	0.0831	0.0198	0.0432	0.0868		0.1693	0.1678
GLIS2	0.0535	0.0487	0.036												0.1185		0.0459			0.0659	0.1124	0.0269	0.0585	0.1174	0.0481	1.274	1.0002			0.0703	0.0265	0.2786	0.1243												0
GLUD2	0.1414	1.3069	0.0226			0.0288	0.0185	0.0678	0.0742	0.1161	0.0782	0.1081		0.1649	0.1472		0.012	0.0491	0.037	0.0451	0.0719	0.0297	0.1022	0.0529	0.2044	0.1487	0.099	0.0315	0.3813		0.1771	0.1633	0.1245	0.1989	0.0414	0.034	5.7417	4.5904	4.2901	3.1341	3.2486	6.1944	4.8721	4.9595	5.2462	2.4478	2.7898	3.561
GLYR1	18.0813	17.9775	14.8633	15.2376	14.4197	17.9569	18.1358	15.3005	14.496	15.5689	10.0337	9.3926	16.7492	13.8008	18.441	16.362	17.8803	16.2019	13.6576	14.5578	12.9765	10.8897	13.481	10.9228	39.4165	40.8214	40.0683	36.4929	35.5308	34.8461	46.8723	47.8218	51.0882	21.4554	19.8886	26.5817	27.2577	21.5257	14.1568	15.0493	16.1534	18.2602	11.9877	9.8993	12.5477	11.7592	8.2931	11.4413
GOLT1B	2.4221	1.8106	4.2297	4.2884	5.326	4.5158	0.4704	4.9745	1.5171	2.8845	8.7375	11.1782	0.8713	0.4501	1.1368	1.5437	0.5796	0.4808	0.4661	0.2322	0.6511	0.7772	0.0419	0.8396	0.0904	0.9739	0.0659	0		1.7385	0.0738	0.08	0.0576	0.0793	0.0373	0.077	0.5069		6.9059	1.9418	2.3561	2.9792	1.9802	8.5105	2.2832	2.3762	0	3.6402
GTDC2	0.0439		0.0513	0.0166	0.0437	0.0494				0.0788								0.0087	0.0176
GTF2A2										0.3121	0.4182	0.3907													0.1625				0.0529			0.162
GTF2B	0.407	0.0935	0.4312	0.1195		0.0727	0	0.0805	0.1247	0.0861	0.218	0.4109	0.8011	0.5542	0.4023	1.2009	0.176	0.1551	0.7854	0.2665	0.31	0.4142	0.0641	0.1537	0.1813	1.238	0.9819	0.1403	0.5083	1.1169	0.0608	1.0638	0.3353	0.1863	0.2273	0.4866	0.7921	1.2896	0.7334	0.7888	0.2608	2.075	0.6932	1.0495	1.3425	0.4189	0.2897	0.8658
GTF2E1	0.358		0.0895	0.4182	0.1658	0.1297	0.2227	0.0186	0.1016	0.0852	0.0773	0.1067	0.1195	0.1006	0.1521	0.4284	0.1031	0.0092	0.2184	0.1189	0.0461		0.0924	0.0398	0.039	0		0.0488	0.0496	0.0219		0.0443		0.0327			0.4591	0.3915	0.3451	1.0759	1.2067	0.613	0.0833	0.5566	0.467	0		0.43
GTF2E2	1.5807	2.0022	1.4515	1.227	0.2169	1.9468	0.9388	0.7251	0.6506	1.3823	1.9837	0.6439	8.6254	11.7263	7.301	17.4441	4.889	3.8952	2.5986	3.7849	3.6839	7.1231	7.2747	5.3134	0.3093	0.5979	0.4641	0.3461	0.213	0.359	0.2998	0.3553	0.3738	0.244	0.285	0.3432	0.5692	0.7235	0.5066	0.7087	1.9774	2.1434	0.6502	0.7474	0.7673	0.5874	0	0.742
GTF2F1	27.6154	4.2301	50.1864	2.8766	4.2925	2.0072	45.9986	41.9316	43.4086	1.7331	48.97	46.7301	1.0223	1.0924	1.1395	2.5395	14.2388	8.4429	0.5713	9.4145	4.3762	9.2024	0.7236	0.6701	25.2799	0.2724	0.2009	0.0851	0.3674	0.1565	0.0309	0.4304	0.089	18.2367	0.0861	19.4666	6.8599	4.179	5.0448	6.9192	9.9537	9.3953	4.1404	6.5401	6.016	3.0394	1.5098	4.0832
GTF2H2D	0.2117	0.5718	0.862	0.1619	0.4495	0.4827	0.5481	0.3207	0.264	0.3853	0.8282	1.1861	0.1303	0.1694	0.2229	0.1335	0.6769	0.1552	0.1677	0.1551	1.1532	0.9694	0.923	1.1529	1.6619	0.637	0.9297	0.347	1.1221	1.1679	1.0941	2.2696	1.6268	1.3846	1.4189	1.2559	0.5526	0.3583	0.8301	1.118	0.9912	1.0845	0.5236	0.0879	0.7342	0.7786	0.2517	0.3004
GTF2H3	5.6789	7.1099	8.7429	3.4785	5.2376	5.6252	5.2576	6.1588	6.6128	4.0482	5.126	5.2345	7.6503	8.8183	8.7359	5.274	4.8927	3.7251	1.0126	1.6699	2.0239	3.8595	2.7828	1.3754	14.9509	12.6336	13.5202	7.4677	10.8506	8.1516	9.4263	12.6211	8.4431	8.3792	9.3103	9.6493	4.2416	7.5085	5.9011	14.7246	9.1196	3.9019	4.7159	6.8178	8.8743	2.1081	3.1042	5.5464
GTF2H4	6.1355	5.075	5.5013	2.4985	3.2545	3.7278	5.3952	2.3115	4.8858	5.8594	4.1523	3.8569	2.5969	3.3831	2.7583	3.0333	0.7593	1.7456	1.8455	1.6859	1.6289	2.3528	1.8661	2.2476	7.9264	3.3593	4.6406	6.0543	5.0882	3.8575	7.4999	5.8976	6.6829	4.4591	5.5429	6.0178	6.3351	8.1133	7.3842	11.4843	10.8411	13.9855	7.8132	6.336	7.4613	4.6855	2.1979	4.622
GTF2H5	1.7663	4.0476	4.2465	1.2826	2.6637	1.1573	4.2169	1.6189	1.5432	2.6782		0.6466		1.667			1.7142			0.7721		2.0895		1.1598	6.5648	0.2297	4.5411	0.4839	6.2508	2.2737	1.5821	4.7294	6.3432	5.1555	4.9988	5.7078	1.6181	1.914		3.0555	2.7235	2.2844	1.9494	1.0451	2.4791		1.3964	1.7561
GTF2I	9.9335	9.7092	10.8928	7.7382	6.8063	3.77	3.1307	3.4234	4.4415	7.769	5.9667	4.3619	29.5605	45.9683	27.9055	68.6157	22.9137	18.4591	32.3572	23.4782	20.3609	40.3695	31.9252	15.8201	16.7613	13.0071	12.6026	9.2624	15.7102	19.1518	8.7816	10.5487	9.5518	6.6259	7.3476	5.4671	168.156	148.592	133.82	183.406	187.074	243.237	132.637	146.055	219.562	110.793	96.4731	125.147
GTF2IRD1	0.0302	0.1779	0.0117	0.0154	0.0254	0	0.0089	0.0143			0.0147		2.5319	1.6746	1.7369	2.3865	1.5825	1.2238	2.0864	1.1711	0.9587	1.9847	0.9132	0.5704	0.0639	0.0423		0.0203	0.0359	0.9579	0.0056	0.1151	0.1009			0.0096	0.2244	0.1627	0.659	0.1712	2.0682	1.0898	0.8251	1.5979	1.5307	0.0879	0.0252	0.9223
GTF2IRD2			0.3291	0.418	0.4554		0.2316			0.1627	0.1149		1.0059	1.5438	0.7743	1.0975	0.3919	0.3627	1.2958	1.513	2.7329	2.5166		2.2292	1.1525		0.2126	0.2361		2.184	0.2923			0.1458	0.1157	0.133	1.6885	0.9351	0.9477	1.243	3.1131	0.9579		1.3278		0.9415	1.0838
GTF2IRD2B			0.3291	0.418	0.4554		0.2316			0.1627	0.1149		1.0059	1.5438	0.7743	1.0975	0.3919	0.3627	1.2958	1.513	2.7329	2.5166		2.2292	1.1525		0.2126	0.2361		2.184	0.2923			0.1458	0.1157	0.133	1.6885	0.9351	0.9477	1.243	3.1131	0.9579		1.3278		0.9415	1.0838
GTF3C1	0.6557	0.9348	0.8829	1.0685	0.8706	0.9101	0.575	0.5666	0.439	0.7304	0.9248	1.0803	6.514	9.0616	5.2509	10.3108	4.679	2.8981	4.7433	2.7536	1.711	5.2051	5.4906	5.8201	4.0644	4.1263	4.0695	3.3387	3.6605	5.8683	3.6367	3.0211	3.4861	3.0862	3.0652	3.7572	12.1388	9.2841	10.2192	15.3628	18.2398	18.4435	13.2993	10.7988	15.9831	8.8349	7.1868	10.1039
GTF3C2	2.5233	0.8415	2.004	0.9072	1.5113	2.2425	0.5832	0.5927	0.4937	1.5304	1.5609	2.3306	7.874	8.269	7.0344	9.442	6.8075	7.5533	4.258	4.8515	6.5701	7.6761	7.6916	6.8759	3.86	3.5056	3.0697	1.2213	3.1194	4.1684	2.0964	2.6172	2.6219	3.0443	2.88	1.7143	9.3831	8.473	7.6368	10.8101	13.5015	13.9828	11.1262	9.7454	12.562	6.8378	5.7624	8.4645
GTF3C3	1.534	1.1606	0.6842	1.5948	0.8401	1.4622	0.8487	1.7827	0.4486	1.652	1.1627	0.6332	5.8845	8.6919	6.0585	9.9819	5.9596	3.3248	4.9278	1.7963	2.9382	5.661	4.4164	5.4879	3.0486	2.2852	2.2696	2.3192	3.0518	3.3479	2.8668	2.3079	2.7344	2.4199	1.5827	2.7469	17.0398	10.302	12.5191	17.5593	17.8248	17.9869	12.3635	8.1236	25.1669	10.9262	9.9956	11.1467
GTF3C4	1.3949	0.7376	1.0132	1.8559	0.881	1.0238	1.0756	0.427	0.4822	1.8229	1.0443	1.1951	8.7344	10.7955	6.3783	11.3307	7.0012	5.2529	5.3166	3.8354	3.7935	7.591	7.5268	7.5504	3.8694	3.3646	2.789	2.608	2.6993	4.5696	2.0927	2.5991	3.2598	1.5427	2.0725	2.6987	13.5166	11.4935	10.803	14.9408	16.0432	15.669	10.7202	12.7187	19.4957	7.6899	8.9576	9.8911
GTF3C5	0.4472	0.8532	2.0492	1.1827	2.3018	1.6813	0.75	0.6551	0.2393	0.8727	2.5953	0.8083	5.5498	11.4277	6.0511	14.6497	6.9471	4.3921	8.7838	5.3161	4.1746	9.7545	9.5555	7.7169	4.2326	4.5095	3.9707	4.1261	3.828	5.9114	3.522	5.0635	3.7873	3.5641	4.0566	3.7307	12.0168	10.7634	9.5466	14.5582	18.0464	18.2752	12.6887	13.1419	16.1837	9.1857	5.5606	11.9082
GTSE1	0.0155	0.0288	0.0456		0.0295	0.0126		0.1416	0.0245		0.0252	0.0104	0.2281	0.0627	0.0202	0.0416	0.0312		0.0707	0.0446	0.0254	0.0444	0.0458	0.0291													0.0303			0.1914	0.1346	0.3321	0.1916	0.0608	0.1587	0.1293	0	0.1236
H1F0	317.627	435.706	415.688	190.104	144.587	109.391	598.501	636.052	596.127	275.523	258.843	230.554	54.6953	46.5039	39.9297	63.5497	114.187	100.884	51.5967	69.2604	56.3002	40.3235	30.1734	19.5792	524.695	485.525	402.316	821.389	396.799	793.91	611.478	952.466	757.644	643.186	463.689	525.008	371.941	348.972	419.588	467.734	503.888	273.457	231.003	395.701	379.861	169.016	218.188	236.084
H1FX	26.8029	34.7493	30.6574	35.1514	32.9644	24.1902	81.8749	117.394	127.736	276.786	388.704	358.853	67.5956	65.2088	58.0173	58.7937	83.538	85.0114	99.9751	133.086	83.9464	482.098	496.924	374.913	118.466	115.552	153.679	169.483	124.537	114.286	314.604	321.392	287.451	893.665	786.825	787.579	182.688	183.851	128.992	111.723	139.237	182.618	155.926	210.38	258.875	615.108	1229.29	901.847
H2AFJ	241.813	214.792	233.497	153.071	183.642	241.97	252.277	262.944	249.503	117.27	138.499	191.687	456.147	400.801	388.788	347.181	458.104	498.585	575.131	445.915	472.079	351.804	389.997	505.563	24.9002	18.3554	17.7139	16.0824	16.4079	25.5771	8.4553	23.7834	30.1352	10.9299	7.151	7.7732	27.7453	31.7946	32.8299	28.7418	32.8204	20.2005	43.1344	11.1757	33.6262	17.4784	23.5876	25.196
H2AFV	252.412	211.233	296.833	138.192	188.891	270.659	227.93	311.935	268.396	114.947	115.409	193.633	604.304	480.379	553.553	443.371	589.272	620.51	677.96	601.293	617.58	472.829	502.771	666.289	32.7067	20.2267	18.0128	16.2814	27.6055	33.1344	4.9999	27.6598	34.6901	10.5112	6.1343	4.0588	44.3502	50.395	43.3222	58.2827	53.566	40.5803	86.7198	23.576	55.4107	37.1696	43.9107	38.146
H2AFX	127.477	96.9417	143.135	71.1984	96.731	132.667	116.998	144.556	126.483	58.1881	58.0547	108.7	271.824	211.585	244.451	194.96	278.681	305.152	326.632	268.446	272.447	195.162	218.587	312.323	14.7069	10.6984	11.2127	8.1508	12.0964	16.6675	3.6086	15.1048	18.4933	6.5769	3.8522	2.6741	18.5224	23.3545	22.482	24.1415	17.8918	18.9471	37.6088	2.7315	21.8237	14.3353	21.8777	12.7667
H2AFY	18.0136	23.2403	21.5678	16.0343	17.2197	15.3398	25.0671	27.0106	33.0797	11.9555	18.4145	13.2281	72.653	49.5064	57.6671	58.2299	66.4226	55.6345	64.8537	71.4818	70.4527	54.1882	59.2765	73.186	1.2548	0.8465	0.4147	1.1585	1.2454	2.9208	1.0705	1.0554	1.3501	0.5217	0.5451	1.1607	0.4792	1.7273	1.0334	1.6931	1.1658	1.5237	0.5455	1.1764	1.2978	1.3002		0.3093
H2AFY2	1.0903	1.369	3.2428	1.4157	1.6021	1.4993	1.493	1.3732	4.033	1.7663	3.6681	2.4478	6.8182	6.2361	6.5846	6.9098	10.2672	8.9843	3.2692	5.9236	6.1831	6.2179	9.2342	5.7344	0.1625	0.2854		0.168	0.1818	2.155	0.1787	0.2252	0.6384	0.1042	0.1474	0.1624	0.1392	0.1377		0.2501				0.136
H2AFZ	199.398	162.567	222.493	110.993	143.262	205.588	174.51	238.01	199.598	90.9634	79.5297	149.108	470.467	375.256	426.78	341.55	435.582	463.979	512.166	459.706	480.418	378.41	383.136	508.985	24.0423	15.7168	13.8783	11.9307	20.3351	25.2206	4.397	21.8364	25.5681	7.8121	5.4133	3.5623	33.4676	37.1231	31.5398	43.2843	40.435	30.3418	62.4335	20.563	41.4666	27.2134	31.2848	27.9492
H3F3A	177.597	177.251	179.391	148.185	152.451	221.567	163.87	186.51	224.295	216.296	132.961	193.466	309.87	277.606	401.378	331.803	378.401	408.079	377.483	437.386	381.549	347.365	351.484	284.717	18.3963	13.8511	12.9271	14.9266	11.2247	18.2354	26.7269	20.7403	21.0737	6.5603	16.3105	16.1039	0.5904	1.3782	0.8685	0.9035	0.4552	0.5606	0.4398	0.4289	0.2852	0.2234	0.452	0.3893
H3F3B	177.597	177.251	179.391	148.185	152.451	221.567	163.87	186.51	224.295	216.296	132.961	193.466	309.87	277.606	401.378	331.803	378.401	408.079	377.483	437.386	381.549	347.365	351.484	284.717	18.3963	13.8511	12.9271	14.9266	11.2247	18.2354	26.7269	20.7403	21.0737	6.5603	16.3105	16.1039	0.5904	1.3782	0.8685	0.9035	0.4552	0.5606	0.4398	0.4289	0.2852	0.2234	0.452	0.3893
HBG2	0.0329	0.0417	0.0337	0.0629	0.0652	0.0646	0.0707			0.0505	0.164	0.0696		0.2052						0.1599		0.2221		0.2058		0.0581	0.0521	0.0475	0.1086	0.0748	0.043			0.0366											0.0446
HCK			0.0456	0.012	0.0432	0.0087	0.0061	0.0106	0.0467	0.1023	0.0182	0.0172	0.2271	0.283	0.2193	0.2997	0.1554	0.1701	0.2286	0.1707	0.1919	0.1975	0.1807	0.2046	0.0205	0.1069		0.0165	0.0265	0.0421	0.0167	0.0178	0.0798	0.0773	0.065	0.0701	0.153	0.2227	0.2446	0.177	0.1543	0.0141	0.1746	0.2901	0.2801	0.2772	0.2496	0.9436
HDAC1	23.6968	13.1814	20.0599	22.3214	14.9651	23.4558	13.4793	9.8574	12.9071	15.1759	11.2544	12.8364	30.4187	39.683	31.2567	50.2373	44.4049	39.7885	29.7823	22.2286	19.518	26.9374	29.8774	24.6478	11.341	6.9837	9.4425	8.0561	8.4531	9.2313	6.1765	6.8203	6.7397	4.6406	4.8499	5.3526	78.7462	59.1439	56.6857	117.358	99.8756	121.446	87.6679	88.4306	120.119	55.9086	48.7395	66.4676
HDAC2	28.6942	23.0472	30.9624	31.3851	24.2525	31.1651	18.5296	15.6319	19.0826	19.1257	23.4944	19.8112	25.1974	34.1503	26.8176	46.3377	37.3679	43.2944	23.8395	22.4643	20.9387	28.0971	26.0722	24.3764	11.7534	9.5734	11.4354	12.0927	9.3725	11.8909	8.8593	8.8444	8.0888	6.3115	6.7429	10.306	81.8513	43.4291	59.1087	103.353	78.1877	125.461	90.4185	79.0724	127.636	49.3743	40.4076	60.1958
HDAC3	1.2643	1.2236	2.3664	2.0254	2.7674	3.1842	1.011	1.2503	1.934	1.013	2.2918	1.9829	4.2887	5.4442	3.5443	4.8998	3.2016	4.427	3.3552	3.0976	3.238	4.2351	2.9097	3.8935	1.1328	1.7091	0.8631	1.2212	1.0399	1.7063	1.2166	1.1264	0.8513	1.0139	1.073	1.2992	0.4278	0.4109	0.1967	0.6081	1.0067	0.7938	0.4088	0.4277	0.5685	0	0.1669	0.1991
HDAC4				0.6833									1.3774	0.6618	0.0045		0		0.9815	0.0516			0.3342
HDGF	3.817	2.0074	1.586	1.9656	1.7113	1.5939	1.6399	1.6307	13.2587	1.7884	1.5504	3.2643	1.9746	2.1414	1.5382	1.7191	2.0283	4.8445	1.572	5.8501	6.5739	6.5671	2.0407	0.9942	2.8774	3.5217	2.2077	1.2371	3.2119	5.1465	0.9568	1.4487	2.1816	2.4014	1.3548	1.7188	3.3101	2.7299	8.0089	0.7578	11.0156	11.2058	28.7738	18.838	0.227	19.1103	0.9072	15.63
HERC2	0.0087	0.0093	0.0174	0.0413	0.0117	0.0214	0.0113	0.0096	0.0166	0.0478	0.0339	0.0219	0.0185	0.0285	0.0116	0.009	0.0096	0.0278	0.0178	0.0049	0.0067	0.0142	0.0114	0.0104					0.0174	0.006			0											0.0057
HES1	0.4376	0.2317	0.3174						0.0534				0.4972		0.1981		0.4857	0.2445	0.3516	0.6398	0.5228			0.2705	1.4483	0.3223	0.0871				0.1274	0.3673	0.2134	0.1003		0.1173	0.744	1.9799	0.9807		1.4613	0	0.6086	1.3403	0.8871	0.4191	0.2721	0.7018
HES7		0.1704	0.1113					0						0.1713	0.3178
HIF1A	0.0358	0.0629	0.033																						0.1263	0.1177	0.0829
HIRIP3	0.0497	0.0478	0.059		0.0622	0.0097	0.0848	0.044		0.1697	0.0506	0.0361		0.0101		0.0115	0.969	0.035	0.023	0.0321	1.3961		0.0099	0.0208																	0.1165	0.5578	0.1005	0.107				0.1011
HIST1H1A	1142.85	1581.84	1893.09	1416.97	2086.84	1474.05	1899.37	2326.45	2383.55	1451.59	1406.71	1480.25	459.959	510.963	410.821	451.393	746.903	828.995	460.173	451.045	395.767	305.741	425.741	363.59	2768.35	2641.04	2638.93	2948.18	2877.81	2853.45	3336.93	3342.16	3071.22	3471.67	3487.34	2939.56	48.5815	128.377	118.184	54.2143	41.8303	40.6131	37.8719	42.0916	114.859	404.732	1175.45	373.088
HIST1H1B	3331.17	4041.86	3855.79	3094.33	3665.17	2524.24	4390.05	3752.89	4627.95	2315.1	3036.35	3374.53	711.143	1193.36	1230.71	1160.87	1670.29	1315.28	888.286	1160.07	896.298	806.507	889.776	613.454	1761.6	1793.58	1480.58	1599.02	1428.7	1623.8	2165.17	1747.16	1762.97	1914.16	2022.77	1838.84	7573.85	10024.8	8065.5	10935.9	8337.55	5030.19	8699.38	8831.98	10288.6	7211.42	9489.32	5605.84
HIST1H1C	8842.89	8934.63	8973.16	7828.18	8025.04	7730.59	10225.7	9384.58	9512.75	7084.28	7341.08	8529.8	1840.01	2051.38	2017.68	2525.29	2811.03	2644.43	1570.63	2142.92	1980.08	1840.86	1797.64	1575.32	13961.8	14449.2	16146.7	14911.1	13857.9	13160.9	16164.1	14900.7	14866.7	15027.6	14754.7	14418.4	3466.66	4379.14	4528.18	6246.48	4269.71	2066.29	3546.55	4432.98	5163.25	3460.27	6098.54	3902.45
HIST1H1D	7364.85	6892.43	7668.9	6727.95	6833.9	6230.29	8543.03	7816.37	7902.43	5774.62	6318.63	6432.67	1528.98	1634.06	1776.78	1810.77	2365.39	2262.29	1272.43	1924.48	1711.54	1409.72	1513.98	1243.24	12268.9	12739.5	13553.1	13302.3	12561.8	11578.8	14012.8	13545.7	13684.7	13096	12553.9	12639.3	3630.13	4293.25	4240.58	4915.87	3292.42	1675.2	3150.93	3568.34	4382.2	3258.84	5360.51	3404.49
HIST1H1E	8186.82	7661.57	8522.49	7478.41	7597.2	6926.14	9496.42	8692.83	8782.76	6418.66	7022.36	7148.68	1698.84	1815.75	1935.32	2044.25	2573.2	2505.86	1361.77	2103.22	1828.95	1542.58	1656.52	1359.23	13107.3	13352.2	14089.9	13819.3	13159.2	12461.1	14679.3	13827.9	14200.8	13989.5	13137.7	13170.2	3402.69	4306.05	4990.69	4858.2	3038.26	1408.86	3494.31	3741.63	4545.86	3420.49	5479.21	3430.55
HIST1H1T	743.285	1086.33	1322.32	1011.27	1519.34	1040.91	1381.39	1630.73	1679.71	1046.11	996.227	1046.68	329.39	358.052	286.022	318.751	526.27	575.123	336.316	324.416	278.023	220.363	312.641	261.461	2153.16	2054.14	2052.5	2582.73	2236.07	2219.35	2595.39	2599.46	2388.73	2700.18	2712.38	2286.33	37.7856	100.769	93.1059	44.053	32.5347	33.1059	29.4559	32.7379	89.8938	314.791	914.242	291.627
HIST1H2AA	148.474	113.109	166.997	83.0796	112.858	154.782	136.497	168.675	147.588	67.9283	67.4979	125.649	317.144	246.857	285.223	227.496	324.994	356.011	381.071	313.211	317.84	227.702	255.035	364.279	17.158	12.4814	13.0815	9.5092	14.1124	19.4455	4.2101	17.6223	21.5755	7.673	4.4942	3.1198	21.6094	27.2469	26.229	28.1651	20.8738	22.1049	43.877	3.1868	25.461	16.7245	25.524	14.8944
HIST1H2AB	241.813	214.78	233.489	153.053	183.636	241.965	252.277	262.913	249.474	117.219	138.48	191.687	456.139	400.792	388.649	347.13	458.045	498.525	575.11	445.854	471.999	351.789	389.976	505.548	24.9002	18.3554	17.7139	16.0824	16.4079	25.5771	8.4553	23.7834	30.1352	10.9299	7.151	7.7732	27.7453	31.7946	32.8299	28.7418	32.8204	20.2005	43.1344	11.1757	33.6262	17.4784	23.5876	25.196
HIST1H2AC	241.813	214.792	233.497	153.071	183.642	241.97	252.277	262.944	249.503	117.27	138.499	191.687	456.147	400.801	388.685	347.181	458.062	498.525	575.131	445.915	472.079	351.804	389.997	505.563	24.9002	18.3554	17.7139	16.0824	16.4079	25.5771	8.4553	23.7834	30.1352	10.9299	7.151	7.7732	27.7453	31.7946	32.8299	28.7418	32.8204	20.2005	43.1344	11.1757	33.6262	17.4784	23.5876	25.196
HIST1H2AE	241.813	214.78	233.489	153.053	183.636	241.965	252.277	262.913	249.474	117.219	138.48	191.687	456.139	400.792	388.649	347.13	458.045	498.525	575.11	445.854	471.999	351.789	389.976	505.548	24.9002	18.3554	17.7139	16.0824	16.4079	25.5771	8.4553	23.7834	30.1352	10.9299	7.151	7.7732	27.7453	31.7946	32.8299	28.7418	32.8204	20.2005	43.1344	11.1757	33.6262	17.4784	23.5876	25.196
HIST1H2AG	241.813	214.792	233.497	153.071	183.642	241.97	252.277	262.944	249.503	117.27	138.499	191.687	456.147	400.801	388.788	347.181	458.104	498.585	575.131	445.915	472.079	351.804	389.997	505.563	24.9002	18.3554	17.7139	16.0824	16.4079	25.5771	8.4553	23.7834	30.1352	10.9299	7.151	7.7732	27.7453	31.7946	32.8299	28.7418	32.8204	20.2005	43.1344	11.1757	33.6262	17.4784	23.5876	25.196
HIST1H2AI	241.813	214.792	233.497	153.071	183.642	241.97	252.277	262.944	249.503	117.27	138.499	191.687	456.147	400.801	388.788	347.181	458.104	498.585	575.131	445.915	472.079	351.804	389.997	505.563	24.9002	18.3554	17.7139	16.0824	16.4079	25.5771	8.4553	23.7834	30.1352	10.9299	7.151	7.7732	27.7453	31.7946	32.8299	28.7418	32.8204	20.2005	43.1344	11.1757	33.6262	17.4784	23.5876	25.196
HIST1H2AM	241.813	214.792	233.497	153.071	183.642	241.97	252.277	262.944	249.503	117.27	138.499	191.687	456.147	400.801	388.788	347.181	458.104	498.585	575.131	445.915	472.079	351.804	389.997	505.563	24.9002	18.3554	17.7139	16.0824	16.4079	25.5771	8.4553	23.7834	30.1352	10.9299	7.151	7.7732	27.7453	31.7946	32.8299	28.7418	32.8204	20.2005	43.1344	11.1757	33.6262	17.4784	23.5876	25.196
HIST1H2BA	160.43	92.7641	140.09	139.378	52.3543	72.9493	126.89	175.93	200.811	131.911	112.188	76.4771	281.55	202.418	343.832	295.33	453.798	373.912	301.754	272.091	339.841	291.395	323.319	132.048	23.0428	16.5676	2.0865	4.5285	6.8526	7.4533	16.157	15.3661	8.609	7.4613	7.6242	12.0337	35.7614	0.0773	19.429	0.9548	0.3683	11.537	19.6738	11.2516	35.8499	11.2262		30.9226
HIST1H2BB	229.571	175.939	218.656	186.361	88.1218	114.646	203.514	241.734	272.226	179.017	173.434	123.428	381.831	291.726	480.573	427.746	612.944	515.624	455.765	391.934	484.345	420.85	463.099	233.948	30.6639	22.1866	5.7445	8.6027	13.2398	14.2752	22.2077	21.6526	13.3151	12.355	11.4603	16.4107	70.3737	43.1038	48.8258	42.0026	39.3754	35.6629	58.982	53.2824	62.3195	40.6336	21.7878	54.4242
HIST1H2BC	224.215	163.704	221.233	202.596	104.309	125.52	204.751	260.56	284.388	192.353	173.865	131.946	409.545	292.433	492.599	438.882	622.577	511.438	430.999	432.892	482.345	421.063	460.947	231.258	29.9973	23.3657	5.2952	8.7907	10.964	11.9456	22.3988	22.809	13.6388	10.9916	11.2107	16.67	63.8471	20.7651	54.7805	44.493	39.9091	38.4117	55.8673	40.9866	63.6386	31.5147	18.496	54.3184
HIST1H2BD	224.215	163.704	221.233	202.596	104.309	125.52	204.751	260.56	284.388	192.353	173.865	131.946	409.545	292.433	492.599	438.882	622.642	511.438	430.999	432.892	482.345	421.063	460.947	231.258	29.9973	23.3657	5.2952	8.7907	10.964	11.9456	22.3988	22.809	13.6388	10.9916	11.2107	16.67	63.8471	20.7651	54.7805	44.493	39.9091	38.4117	55.8673	40.9866	63.6386	31.5147	18.496	54.3184
HIST1H2BG	224.215	163.704	221.233	202.596	104.309	125.52	204.751	260.56	284.388	192.353	173.865	131.946	409.545	292.433	492.599	438.882	622.577	511.438	430.999	432.892	482.345	421.063	460.947	231.258	29.9973	23.3657	5.2952	8.7907	10.964	11.9456	22.3988	22.809	13.6388	10.9916	11.2107	16.67	63.8471	20.7651	54.7805	44.493	39.9091	38.4117	55.8673	40.9866	63.6386	31.5147	18.496	54.3184
HIST1H2BI	224.215	163.704	221.233	202.596	104.309	125.52	204.751	260.56	284.388	192.353	173.865	131.946	409.545	292.433	492.599	438.882	622.577	511.438	430.999	432.892	482.345	421.063	460.947	231.258	29.9973	23.3657	5.2952	8.7907	10.964	11.9456	22.3988	22.809	13.6388	10.9916	11.2107	16.67	63.8471	20.7651	54.7805	44.493	39.9091	38.4117	55.8673	40.9866	63.6386	31.5147	18.496	54.3184
HIST1H2BJ	229.571	175.939	218.656	186.361	88.1218	114.646	203.514	241.734	272.226	179.017	173.434	123.428	381.831	291.726	480.537	427.743	612.944	515.59	455.765	391.934	484.345	420.85	463.099	233.948	30.6639	22.1866	5.7445	8.6027	13.2398	14.2752	22.2077	21.6526	13.3151	12.355	11.4603	16.4107	70.3737	43.1038	48.8258	42.0026	39.3754	35.6629	58.982	53.2824	62.3195	40.6336	21.7878	54.4242
HIST1H2BK	224.215	163.704	221.233	202.596	104.309	125.52	204.751	260.56	284.388	192.353	173.865	131.946	409.545	292.433	492.563	438.879	622.577	511.403	430.999	432.892	482.345	421.063	460.947	231.258	29.9973	23.3657	5.2952	8.7907	10.964	11.9456	22.3988	22.809	13.6388	10.9916	11.2107	16.67	63.8471	20.7651	54.7805	44.493	39.9091	38.4117	55.8673	40.9866	63.6386	31.5147	18.496	54.3184
HIST1H2BL	224.215	163.704	221.233	202.596	104.309	125.52	204.751	260.56	284.388	192.353	173.865	131.946	409.545	292.433	492.599	438.882	622.577	511.438	430.999	432.892	482.345	421.063	460.947	231.258	29.9973	23.3657	5.2952	8.7907	10.964	11.9456	22.3988	22.809	13.6388	10.9916	11.2107	16.67	63.8471	20.7651	54.7805	44.493	39.9091	38.4117	55.8673	40.9866	63.6386	31.5147	18.496	54.3184
HIST1H2BM	224.215	163.704	221.233	202.596	104.309	125.52	204.751	260.56	284.388	192.353	173.865	131.946	409.545	292.433	492.599	438.882	622.577	511.438	430.999	432.892	482.345	421.063	460.947	231.258	29.9973	23.3657	5.2952	8.7907	10.964	11.9456	22.3988	22.809	13.6388	10.9916	11.2107	16.67	63.8471	20.7651	54.7805	44.493	39.9091	38.4117	55.8673	40.9866	63.6386	31.5147	18.496	54.3184
HIST1H2BN	224.215	163.704	221.233	202.596	104.309	125.52	204.751	260.56	284.388	192.353	173.865	131.946	409.545	292.433	492.599	438.882	622.577	511.438	430.999	432.892	482.345	421.063	460.947	231.258	29.9973	23.3657	5.2952	8.7907	10.964	11.9456	22.3988	22.809	13.6388	10.9916	11.2107	16.67	63.8471	20.7651	54.7805	44.493	39.9091	38.4117	55.8673	40.9866	63.6386	31.5147	18.496	54.3184
HIST1H2BO	229.571	175.939	218.656	186.361	88.1218	114.646	203.514	241.734	272.226	179.017	173.434	123.428	381.831	291.726	480.641	427.921	612.968	515.648	455.765	391.934	484.345	420.85	463.099	233.948	30.6639	22.1866	5.7445	8.6027	13.2398	14.2752	22.2077	21.6526	13.3151	12.355	11.4603	16.4107	70.3737	43.1038	48.8258	42.0026	39.3754	35.6629	58.982	53.2824	62.3195	40.6336	21.7878	54.4242
HIST1H3J	178.361	182.381	179.496	148.143	156.069	221.486	163.87	186.727	226.624	217.201	132.961	198.01	309.436	285.669	418.047	337.973	387.651	408.428	393.471	466.463	396.046	362.071	357.543	286.869	18.3963	13.8511	12.9271	15.0511	11.2807	19.4192	26.7933	21.623	21.1389	6.875	16.3105	16.1039	0.3743	0.7699	0.4338	0.9035	0.3544	0.5606	0.4398	0.4289	0.2852	0.2234	0.452	0.3893
HIST1H4L	468.897	579.302	574.484	514.328	371.589	336.558	655.267	553.209	529.827	514.777	401.931	464.216	1161.51	1002.88	1112.9	1152.75	1264.96	1156.21	1187.32	1359.37	1085.27	1064.33	1047.41	1106.52	40.313	42.7384	25.607	52.6253	30.2057	41.1195	37.8751	34.2892	43.7388	22.4209	29.1233	40.281	131.305	171.774	175.126	200.771	145.634	188.603	146.716	177.284	181.201	100.113	163.074	114.319
HIST2H2AA4	241.514	214.792	233.497	153.071	183.642	241.97	252.277	262.944	249.503	117.27	138.201	193.176	456.147	400.801	388.788	347.181	458.104	498.585	575.148	446.025	472.038	351.804	389.997	505.53	24.9002	18.3554	17.7139	16.0824	16.4079	25.5771	8.4553	23.7834	30.1352	10.9299	7.151	7.7732	27.7453	31.7946	32.8299	28.7418	32.8204	20.2005	43.1344	11.1757	33.6262	17.4784	23.5876	25.196
HIST2H2AB	76.2905	76.6975	130.534	42.7804	73.2607	104.371	93.057	131.812	124.34	41.1991	77.1265	82.0822	216.124	186.005	210.186	181.827	280.837	286.519	287.584	243.522	226.059	139.674	211.07	269.976	15.5907	7.1385	8.5261	7.5673	13.0902	14.7268	0.797	11.3812	16.4234	6.4542	2.4222	0.5879	25.6981	32.2997	31.2412	33.3421	24.8227	26.3056	52.3297	3.5865	30.2797	19.7717	30.2818	17.6287
HIST2H2AC	241.514	214.792	233.497	153.071	183.642	241.97	252.277	262.944	249.503	117.27	138.201	193.176	456.147	400.801	388.788	347.181	458.104	498.585	575.148	446.025	472.038	351.804	389.997	505.53	24.9002	18.3554	17.7139	16.0824	16.4079	25.5771	8.4553	23.7834	30.1352	10.9299	7.151	7.7732	27.7453	31.7946	32.8299	28.7418	32.8204	20.2005	43.1344	11.1757	33.6262	17.4784	23.5876	25.196
HIST2H2BE	229.571	175.939	218.656	186.361	88.1218	114.646	203.514	241.734	272.226	179.017	173.434	123.428	381.831	291.726	480.573	427.746	612.944	515.624	455.765	391.934	484.345	420.85	463.099	233.948	30.6639	22.1866	5.7445	8.6027	13.2398	14.2752	22.2077	21.6526	13.3151	12.355	11.4603	16.4107	70.3737	43.1038	48.8258	42.0026	39.3754	35.6629	58.982	53.2824	62.3195	40.6336	21.7878	54.4242
HIST2H2BF	210.201	153.473	207.406	189.934	97.79	117.675	191.954	244.275	266.614	180.331	162.998	123.699	383.948	274.156	461.876	411.616	583.688	479.495	404.061	405.836	452.199	394.747	432.138	216.805	28.1224	21.9054	4.9643	8.2413	10.2788	11.199	20.9989	21.3834	12.7864	10.3047	10.51	15.6281	59.8567	19.4673	51.3567	41.7122	37.4147	36.011	52.3756	38.4249	59.6612	29.545	17.34	50.9235
HIST2H4B	468.897	579.302	574.484	514.328	371.589	336.558	655.267	553.209	529.827	514.777	401.931	464.216	1161.51	1002.88	1112.9	1152.75	1264.96	1156.21	1187.32	1359.37	1085.27	1064.33	1047.41	1106.52	40.313	42.7384	25.607	52.6253	30.2057	41.1195	37.8751	34.2892	43.7388	22.4209	29.1233	40.281	131.305	171.774	175.126	200.771	145.634	188.603	146.716	177.284	181.201	100.113	163.074	114.319
HIST3H2A	241.813	214.78	233.489	153.053	183.636	241.965	252.277	262.913	249.474	117.219	138.48	191.687	456.139	400.792	388.649	347.13	458.045	498.525	575.11	445.854	471.999	351.789	389.976	505.548	24.9002	18.3554	17.7139	16.0824	16.4079	25.5771	8.4553	23.7834	30.1352	10.9299	7.151	7.7732	27.7453	31.7946	32.8299	28.7418	32.8204	20.2005	43.1344	11.1757	33.6262	17.4784	23.5876	25.196
HIST3H2BB	179.399	149.489	146.997	144.77	87.9854	114.533	178.594	171.763	226.194	161.039	122.452	115.141	380.63	288.466	412.241	415.896	494.255	399.085	454.865	352.718	470.421	391.621	461.469	233.611	27.0242	22.1257	5.7445	8.4517	13.1996	14.2391	19.0704	19.0998	13.2364	10.1283	6.3081	11.1392	70.2203	43.1038	48.8258	42.0026	39.2426	35.6629	58.982	53.0652	62.3195	40.6336	21.7878	54.2668
HIST4H4	468.897	579.302	574.484	514.328	371.589	336.558	655.267	553.209	529.827	514.777	401.931	464.216	1161.51	1002.88	1112.9	1152.75	1264.96	1156.21	1187.32	1359.37	1085.27	1064.33	1047.41	1106.52	40.313	42.7384	25.607	52.6253	30.2057	41.1195	37.8751	34.2892	43.7388	22.4209	29.1233	40.281	131.305	171.774	175.126	200.771	145.634	188.603	146.716	177.284	181.201	100.113	163.074	114.319
HIVEP1	0.0543	0.0964	0.121	0.063	0.0259	0.0449	0.0518	0.0394	0.6642	0.2861	0.0394	0.0892	1.5359	1.0537	1.2981	1.5269	1.3927	0.8374	0.5544	0.9982	1.1275	1.6058	1.3092	1.0213	0.5011	0.4511	0.3939	0.0891	0.081	0.0634	0.1299	0.2087	0.4919	0.2176	0.2535	0.554	0.5131	0.4003	0.85	0.0411	0.3458	0.1951	0.2061	0.1284	0.3743	0.2011	0.3009	0.2307
HLA-DQB1								0.1052
HM13			0.429	0.4934	0.2201	0.5031		0.6532	0.2153	0.7046	1.2838	0.6685		0.452	0.7096	0.494	0.5238	0.5589	0.7518	0.507	0.6189	0.6263	0.6408	0.7234		0.7387	0.4207		0.6752	0.6526	0.5015	0.4987	0.1512	0.3905		0.1634					1.0938	1.4563		1.1658	1.3736		1.0926	1.448
HMBOX1	12.8354	9.0134	8.8845	3.6015	3.6019	5.2895	0.2761	0.1156	0.2226	0.0467		0.079	2.1559	1.9096	1.4732	0.0881	0.2452	0.1087		0.0388					1.9228	0.542	0.565	0.7205			0.4184	0.4516	0.4399	0.2051	0.1855	0.1884	0			0.0691	0.0559	0.336			0.7489
HMG20A	15.7512	9.8642	11.5698	16.632	11.1418	7.0972	18.8836	20.758	23.2792	14.9849	10.7304	14.3505	9.8964	11.2006	9.1428	6.7038	10.4292	5.4842	6.1222	5.2246	5.9819	5.9748	5.6469	9.1344	13.5296	13.6085	10.6786	10.9734	9.4894	10.7213	11.1369	11.085	13.0259	7.0387	6.9182	9.5198	11.1485	9.2105	4.6449	9.5268	11.3207	17.8941	8.1375	7.7522	10.7943	7.0274	5.5296	5.8238
HMG20B	2.0191	3.6931	2.8706	1.7339	1.0367	2.5326	0.7681	0.5929	0.8204	1.9996	0.6753	1.5248	4.5712	7.1287	6.1946	3.3593	3.0141	1.8026	3.0892	2.3991	3.2996	3.8184	2.4632	3.2683	0.2598	0.4935	0.5415	0.2167	0.2928		0.0222	0.1532	0.3716	0.2117	0.1565	0.0553	2.0804	2.5529	2.6487	4.7313	3.4138	3.9343	3.0144	1.4988	4.4028	0.9406	2.1148	2.6845
HMGA1	5567.43	4783.39	4803.2	6980.5	8171.39	9121.73	3508.87	4968.08	4687.95	4705.88	4321.32	3098.76	4306.43	4538.71	3419.66	3352.43	3650.83	3851.29	2274.87	3649.55	2806.16	3056.02	1953.54	2823.34	5812.46	5955.67	5382.94	3159.12	5780.67	4632.07	4339.74	4844.82	6081.87	3106.63	3655.51	3746.72	485.435	502.737	328.136	1159.84	487.225	155.921	401.18	287.473	657.52	310.603	257.842	289.383
HMGA2	3.6152	7.5573	8.3658	7.5537	5.483	5.2236	8.1115	7.9203	2.6209	1.563	5.3874	3.9214	7.9338	8.0052	7.163	7.12	6.4327	6.6175	5.5082	0.7551	3.2068	3.2196	5.0972	4.3566	457.601	275.975	181.312	227.4	356.385	597.949	322.103	335.45	560.015	157.513	227.586	368.81
HMGB1	394.948	901.189	194.485	65.6308	78.2238	92.7244	262.734	242.699	418.598	245.833	111.151	135.619	178.264	104.229	131.12	87.3175	98.4841	80.649	96.9028	102.196	116.7	127.385	102.908	109.294	197.254	208.624	130.65	55.3623	79.9821	77.205	63.9361	144.877	80.9087	131.849	72.8539	91.8414	4786.78	4007.03	2416.3	238.387	1158.43	1144.47	3749.89	2048.17	1344.34	1511.01	436.768	1735.18
HMGB2	62.7597	33.8654	20.3215	6.0542	2.7766	2.9852	7.9834	5.8505	18.6589	21.5437	4.5162	5.0567	52.4776	49.8964	65.2334	20.4699	15.0528	2.3413	33.2802	35.4943	45.9204	37.4167	24.5654	13.1523	19.126	24.3672	7.4673	6.2099	20.0197	10.374	22.0041	39.3441	14.5508	35.6641	27.0175	19.6655	2232.35	2574.27	2001.7	217.667	450.083	521.221	1091.17	1952.75	1896.89	1443.8	1441.81	1297.03
HMGB3	100.099	56.6699	30.8302	18.2936	11.0386	13.4669	21.3253	17.4901	38.6976	37.1224	18.3765	27.1334	110.625	182.731	117.166	56.526	45.1884	39.2895	56.2824	105.825	106.628	113.678	61.5499	44.4757	33.5345	35.1832	34.3946	18.7626	29.4964	28.4472	15.5903	32.608	31.1045	38.3104	18.6622	24.4163	1619.17	1027.44	1060.72	515.607	655.41	1499.7	1796.63	1401.4	2469.33	909.404	588.402	905.683
HMGN1	62.123	89.2859	61.7967	35.8282	14.5533	19.1254	73.177	39.0617	30.6621	58.576	20.9836	8.597	1.1042	7.1041	10.2443	7.1241	20.2283	17.1723	8.5832	8.5955	7.5406	1.6277	5.6091	0.7297	3.4617	3.3196	3.6771		3.5413	3.3248	3.0624	2.7146	3.306	5.6353	2.9327	2.1387	31.6152	39.4723	50.7655	207.533	163.445	125.382	108.204	50.0463	82.8307	46.6356	39.001	19.1649
HMGN2		1.6386	0.9535	0.8288	0.0631	0.0819		0.6298		1.2788	0	0			0.8801	1.3432	1.3269	1.1957	0.5744	0.5762	0.5852	1.5561	0.6965	0.5856													14.8208	29.3247	12.5675	35.5925	27.96	78.8661	19.8443	14.9961	49.8486	12.3511		14.9978
HMGN3	0.5508	0.5302	1.202	0.7216		0.1403		0.2659	0.3368	1.2184	0.2468	0.2475			0.8609	0.2202	0.962	0.8204	0.3623	0.1123	0.3972	0.3301	0.171	0.212															0	0		0	0
HMGN4		0.1542	0	0.6617	0.0421	0.0546	0.8122	0.9331	0.991	1.1525	0.7823	0			0.4196	0.406	1.0213	0.4752	0.2206	0.1022	0.3901	0.519	0.2786	0.3904											0.173		10.4713	19.5498	8.3783	24.9949	18.64	37.1778	13.2296	9.9974	33.2324	8.2341		9.9985
HMGN5	0.0988	0.082								0.1734	0.1169	0
HN1L		0.0844																																0.1445			6.3262	0.6218	0.7027		2.4484	2.9907	0.3917	2.217		0.2481		0.8431
HNRNPA0	75.2682	49.1754	30.2779	37.8832	59.9949	81.4218	30.7405	32.7771	21.958	315.218	222.808	179.338	57.234	101.543	96.3154	86.5565	107.441	117.645	87.949	128.794	115.568	253.015	279.19	154.683	86.6725	71.9591	72.4201	78.1619	85.9017	102.545	80.7653	119.137	79.7204	506.617	469.147	471.681	172.611	97.4251	104.51	150.439	209.505	156.057	140.311	164.538	98.7195	358.56	243.706	283.481
HNRNPA1L2	361.812	353.606	298.362	418.538	329.392	592.74	188.163	295.795	191.027	793.379	844.651	857.206	1119.26	977.226	815.231	630.357	623.457	767.515	715.688	786.479	842.352	1314.73	1117.87	1194.33	584.231	548.507	504.913	396.446	461.214	544.107	535.751	650.161	592.854	932.162	771.315	889.806	907.548	788.687	868.48	850.407	921.926	1043.28	841.713	810.442	550.71	1043.15	769.69	1117.05
HNRNPA3	176.116	184.027	110.108	225.135	171.812	291.217	139.386	141.929	111.701	452.766	513.524	421.018	849.41	789.935	758.292	591.698	535.89	721.379	719.231	914.548	965.615	952.127	958.314	1046.54	291.279	317.999	242.643	311.184	358.519	411.627	409.291	542.221	503.79	660.315	702.459	840.949	320.976	232.062	312.073	196.194	321.477	295.329	208.587	263.027	155.771	639.77	306.955	545.223
HNRNPAB	414.804	317.63	363.676	675.077	862.556	966.978	171.749	202.055	186.98	2242.18	2803.29	3090.07	841.746	831.088	840.109	1130.97	948.388	816.384	568.139	653.924	673.864	2694.59	2740.5	2029.01	759.7	700.744	545.191	1036.68	780.682	1019.54	541.373	467.106	584.64	2701.23	3358.42	2732.8	1741.31	1453.53	1606.29	1878.14	1539.03	1848.36	1564.97	1457.55	1097.4	12368.4	7702.62	9617.88
HNRNPCP5	18.8743	11.7676	13.9989	30.909	27.3338	43.3333	20.9732	26.2687	20.4435	27.9881	25.334	22.8696	105.557	123.51	104.159	103.546	110.505	106.064	112.091	96.077	120.737	140.95	107.295	92.9993	13.6108	14.1664	9.9989	49.4265	32.4511	30.8358	37.7281	50.4649	35.0458	9.3697	8.5424	15.7416	50.9965	34.4697	34.3744	39.9185	30.4292	31.7599	41.5802	35.4904	34.6252	142.943	121.863	121.873
HNRNPD	991.688	1135.64	992.79	1137	1105.37	1277.74	431.894	439.039	396.751	3768.99	4210.95	3629.63	862.042	762.926	755.322	711.962	905.971	739.765	450.784	513.686	463.626	2703.19	1893.34	1720.47	1118.23	1049.99	1027.73	1570.69	1171.81	1043.74	829.105	734.517	721.938	4580.24	4305.01	4137.72	608.58	365.51	477.535	685.951	535.893	535.44	486.356	406.379	485.987	2221.43	2488.05	2471.99
HNRNPH3	1.0019	2.0457	0.268	8.3488	7.404	11.3116	2.526	10.4917	5.8451	9.4234	11.4522	11.9519	57.8911	29.6489	25.4032	43.6028	55.7196	77.6614	70.7041	82.7022	85.8392	67.194	72.9041	96.6971	6.0709	6.6458	4.8226	13.8282	16.8122	22.2404	27.9705	38.9288	38.5633	21.2875	15.1731	21.1666	15.0631	7.8211	16.1124	6.2834	26.1491	37.2431	12.2914	15.026	1.8383	15.0128	2.9478	17.1606
HNRNPK	260.397	219.009	147.305	51.3325	51.9738	64.208	42.2168	45.7221	50.7996	66.6262	62.0667	52.9049	483.872	1002.71	486.038	755.347	188.504	194.004	549.966	312.58	277.12	345.836	310.765	201.954	319.789	355.349	339.782	112.569	158.21	192.166	143.161	153.084	152.309	79.2869	72.0164	81.686	604.221	402.539	517.958	146.69	670.241	832.677	374.64	572.207	107.752	302.992	105.056	416.761
HNRNPR	39.7068	32.5831	19.954	96.4915	82.7317	126.368	61.119	57.6603	53.1731	218.66	226.832	204.964	189.824	204.93	176.431	196.839	164.491	153.606	241.899	269.334	253.33	335.333	306.439	346.579	75.6653	78.4783	69.7433	122.791	121.226	128.162	156.59	173.219	149.84	164.69	223.85	244.249	109.27	62.0876	112.581	140.91	208.682	190.562	169.757	149.994	127.476	284.912	149.611	218.805
HOMER2							0																					0.3746
HOMEZ	0.2572	0.0276	0.1667	3.3548	2.0881	2.6744	0.8944	0.439	0.1363		0.0449		0.3141		0.2484	2.0238	2.2466	0.8601	0.1496	0.1621	0.1644			0.1968				0.1941	0.4439	0.4764										2.4781	0.821	3.2614	0.1407	0.2596	0.3623
HOXA10	0.9377	2.2565	2.1748	0.229	1.5647	2.5081	2.413	1.3627	1.5542	1.2249	1.8959	1.4078	0.6247	0.4331	1.2844	0.6867	1.8598	1.7028	2.0729	1.6036	1.3625	2.4651	1.3059	1.9774													0.1188	0.0594	0.0574	0.1318	0.0931	0.0952	0.0821	0.072	0.0939	0.0854	0.0883
HOXA11	0.865	1.0032	0.5929		1.7589	0.4908	1.0479	1.1005	1.2245		0.8162	0.7161	3.2931	0.967	1.1418	0.1946	1.8682	4.2339	5.661	0.2398	1.2543	0.3468	0.4956	0.3007																					1.1078
HOXA13	0.4899	0.3025	0.6432	1.0292	1.3701	0.6169	1.1946	0.7546	0.6278	1.0151	0.6448	0.6886	0.6576	1.0715	1.0456	1.3443	3.8784	3.4237	1.0813	4.0921	1.1563	3.2819	1.2253	1.3992	0.3753	1.1254	0.2419	0.9936	1.3792	0.4831	1.2151	1.1519	1.9734	0.5197	0.5643	0.6979
HOXA3		0.0445	0.0529	0.0921	0.0958	0.187	0.1012		0.0449	0.2112	0.0514	0.0671													0.4458	0.1733	0.1904	0.2373	0.3939	0.2441	0.4811	0.9489	1.0388	0.2486	0.8434	0.5287
HOXA4		0.066	0.0744		0.0881			0.084	0.0871		0.1119	0.0988													0.2146					0.1876								0	0	0
HOXA5	0.1808	0.5273	0.3564	0.1265	0.404	0.4071	0.3529	0.5802	0.1629	0.2775	0.7491	0.4662	0.3001		0.1716	0.073	0.1885	0.1714	0.1737	0.1097	0.0968	0.1237	0.2933	0.2131	0.5241	0.4251	0.703	0.4821	0.8647	0.2226	0.438	0.6697	0.4446	0.4357	0.7631	0.8201
HOXA6		0.1411	0.1743		0.2333	0.216	0.17	0.2046		0.261	0.2812	0.2913	0.103		0.1134		0.1185	0.1022	0.099	0.1097	0.0968	0.1237	0.1278	0.1327	0.2464		0.2525	0.2239	0.241	0.2226	0.238	0.2603	0.267		0.3151	0.3036
HOXA7		0.2293	0.2833		0.379	0.3511	0.2763	0.3324		0.4241	0.4569	0.4733	0.1674		0.1843		0.1925	0.166	0.1609	0.1782	0.1573	0.2009	0.2076	0.2156	0.4004		0.4103	0.3639	0.3916	0.3618	0.3867	0.423	0.4338		0.5121	0.4934
HOXA9	0.2393	0.8102	1.2718	0.2284	0.2249	0.1993	0.7611	0.4328	0.4199	0.2956	0.7678	0.6989	0.577	0.5743		0.3283			0.4974		0.3916	0.3621	0.329	0.3549													0.1683	0.0842	0.0814	0.1867	0.1319	0.1349	0.1164	0.102	0.133	0.121	0.1251
HOXB13		0.0709		0.2044	0.0707	0.2501	0.2366										0.0795			0.1226					80.5288	41.4852	72.9584	3.7268	0.5405	0.2365	129.319	120.331	74.3105	68.0681	77.5039	30.9499
HOXB3					0.0198	0.1008				0.0379															0.2259				0.1998	0.0376	0.1884	0.2288	0.2358		0.1891	0.2328
HOXB4	0.2297	0.3816	0.4864		0.5859	0.4333		0.105	0.2247		0.2713	0.2701													0.2683					0.2346
HOXB5		0.1529	0.1888		0.2527	0.234	0.1842	0.2216		0.2827	0.3046	0.3155	0.1116		0.1229		0.1284	0.1107	0.1073	0.1188	0.1049	0.134	0.1384	0.1437	0.2669		0.2735	0.2426	0.2611	0.2412	0.2578	0.282	0.2892		0.3414	0.3289
HOXB6		0.1529	0.1888		0.2527	0.234	0.1842	0.2216		0.2827	0.3046	0.3155	0.1116		0.1229		0.1284	0.1107	0.1073	0.1188	0.1049	0.134	0.1384	0.1437	0.2669		0.2735	0.2426	0.2611	0.2412	0.2578	0.282	0.2892		0.3414	0.3289
HOXB7		0.2293	0.2833		0.379	0.3511	0.3703	0.3324		0.6029	0.4569	0.4733	0.1674		0.1843		0.1925	0.166	0.1609	0.1782	0.1573	0.2009	0.2076	0.2156	0.4004		0.4103	0.6776	0.3916	0.3618	0.3867	0.9382	0.9765	0.5657	1.0887	1.1196
HOXB8		0.3467	0.206	0.1191	0.2757	0.2553	0.3218	0.334	0.0725	0.4576	0.3323	0.3442	0.1412		0.1341	0.0315	0.14	0.1207	0.1396	0.1582	0.1144	0.1779	0.151	0.198	0.8805	1.1838	1.6064	0.7738	1.2693	0.9525	1.098	1.1432	1.5678	1.1783	1.1382	0.9119
HOXB9	0.1914	0.6218	0.3893	0.4815	0.5603	0.4161	0.3438	0.1773	0.1505	0.5217	0.7959	0.4812	0.0893	0.0884	0.0983	0.1584	0.1027	0.0885	0.0858	0.095	0.0839	0.2954	0.2835	0.2876	0.3606		0.2188	0.6139	0.3025	0.1929	0.2063	0.9638	0.5931	0.4045	0.4624	0.8209	0.1346	0.0673	0.0651	0.1493	0.1055	0.1079	0.0931	0.0816	0.1064	0.0968	0.1001
HOXC10	1.9513	1.0413	1.6891	2.2131	1.4128	1.6171	3.3191	1.3829	2.3989	2.4848	1.7436	1.7239	3.1899	3.6642	4.2212	6.9247	7.4147	5.3255	3.1268	2.5714	4.5582	5.3352	4.5643	5.4976										0.586			0.0962	0.1392	0.0465	0.1067	0.486	0.1499	0.0665	0.0583	0.123	0.7069	0.5756	0.6095
HOXC11	0.4024	0.7325	1.5072	0.5042	1.6221	0.9605	1.1747	1.6847	1.1595	0.462	1.1485	1.1518	2.4877	1.5501	1.8278	3.7602	3.2361	1.9242	1.8657	1.9545	2.5758	2.5331	2.6659	1.6121													0	0.2419			0		0		0	0
HOXC13	0.2563	0.1634	0.5869	0.8421	0.924	0.1544	0.7518	0.6454	0.2498	0.8576	0.542	0.6831	0.688	4.227	4.3863	0.8558	5.5489	5.5813	0.6742	0.2242	1.9398	3.6047	6.349	1.6679	0.9605	1.502	0.4134	1.1849	2.1655	0.2809	2.4311	1.915	3.0287	0.6856	1.4753	0.8806	0.9187	0.0973	0.4569	0.6325	0.1975	0.174	0.5083	0.747	0.6488	0.224
HOXC4		0.09	0.1014		0.1202			0.1145	0.1188		0.1525	0.1348													0.5398					0.5949	0.3383	0.3549	0.4844	0.2568	0.2096	0.272
HOXC5	0.2922	0.2038	0.551	0.0809	0.6771	0.6244	0.6653	0.5848		0.3769	0.7746	0.4809	0.1488		0.1639		0.1711	0.1476	0.143	0.1584	0.1398	0.1786	0.1846	0.1916	0.3559		0.3647	0.3234	0.3481	0.3216	0.3438	0.376	0.4637		0.4552	0.4386
HOXC6		0.1852	0.2288		0.3061	0.2836	0.2231	0.2685		0.3425	0.369	0.3823	0.1352		0.1489		0.1555	0.1341	0.13	0.1439	0.1271	0.1623	0.1677	0.1741	0.3234		0.3314	0.2939	0.3163	0.2922	0.3124	0.3417	0.3504		0.4858	0.3985
HOXC8		0.3467	0.206	0.1191	0.2757	0.2553	0.3218	0.334	0.0725	0.4576	0.3323	0.3442	0.1412		0.1341	0.0315	0.14	0.1207	0.1396	0.1582	0.1144	0.1779	0.151	0.198	0.8805	1.1838	1.6064	0.7738	1.2693	0.9525	1.098	1.1432	1.5678	1.1783	1.1382	0.9119
HOXC9	3.121	2.8318	0.6131	5.9057	1.2392	1.6389	3.0816	1.044	2.5318	7.655	1.6943	2.9812	0.8146	0.5114	0.2501	0.3639	7.7316	0.2989	0.2265	0.2664	0.6545	0.6539	0.519	0.9066	1.0398	1.2329	1.582	1.0584	1.3944	0.5246	5.291	1.6069	1.5637	1.2404	2.9563	2.4967	0.1553	0.0777	0.0751	0.1723	0.1218	0.1245	0.1074	0.0941	0.1228	0.1117	0.1155
HOXD10	0.1511	0.5117	0.8033	0.1443	0.1421	0.1258	0.4807	0.2733	0.2652	0.1867	0.4849	0.4414	0.8296	0.3627		0.2073			0.3142		0.2473	0.2287	0.2078	0.2241													0.1063	0.0532	0.0514	0.1179	0.0833	0.0852	0.0735	0.0644	0.084	0.0764	0.079
HOXD11	0.1342	0.1916	0.8192	0.1167	0.9794	0.1924	0.5326	0.9398	0.9114	0.1287	0.8956	0.8937	1.0083	1.0742	1.2222	0.2567	1.3519	1.2023	0.7153	0.2381	0.9011	0.3201	0.289	0.2341
HOXD3		0.0416	0.0494		0.0185	0.0941			0.0419	0.0354	0.048														0.4161	0.1618	0.1777	0.2215	0.3677	0.2278	0.4212	0.4369	0.4502	0.232	0.3918	0.4934
HOXD4		0.0825	0.093		0.1102			0.105	0.1089		0.1398	0.1236													0.2683					0.2346															0.1173
HOXD8		0.2469		0.1634			0.2952	0.3004	0.0995	0.2048			0.0268			0.0433			0.031	0.0393		0.0436		0.0565	1.2398	8.0539	1.2147	1.7723	1.2456	0.5621	1.5016	1.4058	1.1624	9.9188	1.9359	8.2355
HOXD9	0.335	0.4957	0.572	0.7292	0.5887	6.4707	0.5768	0.3308	3.7332	1.4603	0.9933	0.5205	0.0893	0.0884	0.1729	0.2897	0.2614	5.1497	0.1641	0.1502	0.153	0.2954	0.414	0.2876	0.2135		0.2188	0.1941	0.2089	0.1929	0.2063	0.2256	0.2314		0.2731	0.2632	0.1346	0.0673	0.0651	0.1493	0.1055	0.1079	0.0931	0.0816	0.1064	0.0968	0.1001
HSPBP1		0.2578	0.2145		0.1807	0.2266		0.1872	0.1055	0.4972	0.2961	0.2335	0.729	0.0446	0.5064	0.0663	0.1586	0.1891	0.668	0.1561	0.4523	0.287	0.0764	0.4852	0.3207		0.2082	0.1998		0.3207			0.186	0.2013							0			0.1123				0.0917
HTT						0.0029		0.0084	0.0013	0				0.0117				0.0106	0.0145	0.0078			0.0112	0.0319
IER3IP1	0.1606	0.2437	0.1379	0		0.2733		0.4104		0.3338	0.3282															0.238			0			0	0.1704								8.2129	3.4813	2.6926	5.7129		0.4469		2.3709
IGFBP7	0.5387	3.1605	0.6252	2.3676	0.7045	0.3756	0.4187	0.1456	0.4869	1.4264	0.9113	0.2099	0.0908											0.0774
IKBKAP	0.0216	0.0633	0.0025	0.1179		0.0483	0.4973	0.2375	0.0184	0.5757	0.4297	0.4169	1.4641	1.6984	1.8457	1.9731	0.6276	0.2308	1.0328	0.4491	0.5699	1.0228	0.4162	1.7095
IKZF5							0.0812		0.0399		1.3147	1.2098																								0.5078
[truncated: 1,398 more rows]

## Sheet: TF TC DBP number
	Symbol	TF_Count	TC_Count	DBP-Count
ALL	all	1039	480	1805
HeLa	C1	422	300	807
	C2	512	315	933
	C3	495	309	890
[truncated: 45 more rows]

## Sheet: TF_Cell family number
	Detected	No Detected	ALL
[truncated: 26 more rows]

[truncated: 1 more sheets: catTFRE sequence]
