# Supplementary material for: Proteome‐Wide Profiling of Readers for DNA Modification
Source: Adv Sci (Weinh). 2021 Aug 5;8(19):2101426. doi: 10.1002/advs.202101426 (PMC8498917; doi:10.1002/advs.202101426)
Supplement: Supplementary file 3 — Supplemental Table 2 [file ADVS-8-2101426-s004.xlsx]

## Sheet: Description
Supplementary Data 2. DNA modification restricted TFs in four cell types. Related to Figure 3.
(A) dmrTFs were divided into four modules.
(B) Number of dmrTFs/dmrTCs/dmrDBPs in the four modified-TFREs.
(C) dmrTFs, dmrTCs and dmrDBPs in the module 1-4, respectively.
(D) GO/KEGG pathway enrichment analysis of the dmrTFs revealed the featured function of the TF-modified DNA interactome.

## Sheet: module_data
HeLa														HepG2														A549														MCF7
Symbol	C1	C2	C3	mC1	mC2	mC3	hmC1	hmC2	hmC3	fC1	fC2	fC3		Symbol	C1	C2	C3	mC1	mC2	mC3	hmC1	hmC2	hmC3	fC1	fC2	fC3		Symbol	C1	C2	C3	mC1	mC2	mC3	hmC1	hmC2	hmC3	fC1	fC2	fC3		Symbol	C1	C2	C3	MC1	MC2	MC3	HMC1
ARNT	0.424934	1.30789	2.64214	-0.490295	-0.490295	-0.490295	-0.490295	-0.490295	-0.452602	-0.490295	-0.490295	-0.490295		AHR	1.27663	1.76889	1.83191	-0.341323	-0.455456	-0.602836	-0.268625	-0.730863	-0.721682	-0.747238	-0.465876	-0.543536		AHR	1.30954	1.84352	1.77209	-0.553931	-0.409883	-0.608539	-0.417557	-0.608539	-0.561605	-0.608539	-0.608539	-0.548027		ARNTL	0.476637	1.50414	1.77618	-0.668651	-0.609037	-0.668651	-0.630616
ARNTL	1.48331	2.03975	1.1475	-0.58695	-0.768021	-0.755056	0.201205	-0.256356	-0.300936	-0.704948	-0.74784	-0.751659		AHRR	0.844638	2.20657	1.55905	-0.696908	0.0885688	-0.718772	-0.694612	-0.29996	-0.314938	-0.647931	-0.605296	-0.720412		ARNT	1.52154	1.97979	1.43337	-0.56235	-0.56235	-0.54081	-0.531101	-0.488691	-0.56235	-0.56235	-0.56235	-0.56235		ATF1	1.56531	1.10873	2.16874	-0.524777	-0.532545	-0.552991	-0.571535
ATF1	1.41503	1.4487	1.95336	-0.259871	-0.932943	-0.787122	-0.737403	-0.505955	-0.562535	-0.205162	-0.29825	-0.52785		ARNT	1.74391	1.02451	2.04392	-0.542415	-0.537773	-0.544887	-0.180423	-0.56412	-0.54332	-0.591131	-0.657392	-0.65088		ARNTL	1.24698	1.85752	1.49147	-0.74535	0.025244	-0.743903	-0.00606032	-0.248824	-0.0892565	-0.932481	-0.932462	-0.922873		ATF2	1.1588	1.64856	1.77743	0.00503108	-0.510222	-0.4611	-1.13492
ATF2	0.699357	1.67042	2.21052	-0.630359	-0.167997	-0.403931	-0.898373	-0.877326	-0.325343	-0.524274	-0.327889	-0.424808		ARNTL	1.56814	1.64829	1.20197	-0.808512	-0.732006	-0.77718	-0.42938	0.365814	0.451128	-0.836446	-0.836446	-0.81537		ARNTL2	1.02849	2.66245	0.217656	-0.621437	-0.621437	-0.621437	0.168515	-0.621437	0.272941	-0.621437	-0.621437	-0.621437		ATF7	1.74921	1.14109	1.91495	-0.496216	-0.679773	-0.511567	-0.761708
ATF7	1.54978	1.00579	2.05306	-0.650096	-0.672196	-0.446962	-0.71679	-1.14663	-0.635773	-0.10089	-0.232999	-0.00628795		ATF1	2.32498	0.552458	1.18776	-0.376471	-1.10817	-0.724281	-0.724525	-0.625656	-0.845842	0.510983	0.10997	-0.281206		ASCL4	1.42059	1.0124	1.18899	-1.28918	-1.1362	-1.17559	-1.28918	0.0580012	0.00715824	0.202715	0.472134	0.528164		BATF	-0.11966	-0.497961	1.4373	-1.32373	-1.32373	-1.32373	-1.32373
BBX	2.61804	1.45888	-0.136397	-0.330995	-0.671322	-0.584307	-0.485162	-0.100009	-0.531746	-0.222358	-0.557235	-0.457387		BACH1	2.28299	1.19283	1.2692	-0.527814	-0.433048	-0.57166	-0.624348	-0.66183	-0.694008	-0.530642	-0.599949	-0.10172		ATF1	1.31678	1.67173	1.87885	-0.608351	-0.391193	-0.181832	-0.740783	-0.651426	-0.836144	-0.535383	-0.438915	-0.483334		BCL11B	1.45785	1.85859	1.54928	-0.133069	-0.23908	-0.770797	-0.60297
BHLHE40	1.45444	1.56943	1.91828	-0.589423	-0.581716	-0.538945	-0.450894	-0.546974	-0.452471	-0.595116	-0.596167	-0.590445		BATF3	0.85385	-0.248448	2.39715	-0.580967	-0.217136	-0.379037	-0.98974	-1.05015	-0.985442	-0.0682516	0.824135	0.444034		BACH1	1.55935	2.33699	0.801036	-0.549828	-0.432606	-0.492961	-0.549828	-0.549828	-0.549828	-0.549828	-0.528905	-0.493765		CIC	-0.948702	1.58299	1.88119	-0.446053	-0.357667	0.281019	0.456254
BHLHE41	1.49327	1.0407	2.26044	-0.576625	-0.56014	-0.514426	-0.451811	-0.523568	-0.462616	-0.624417	-0.554599	-0.5262		BHLHE40	1.78513	1.87717	1.25985	-0.498755	-0.529316	-0.583006	-0.514934	-0.583006	-0.509541	-0.583006	-0.583006	-0.537585		BHLHE40	2.03774	1.95148	0.742418	-0.518161	-0.519406	-0.520236	-0.522311	-0.524683	-0.519881	-0.532568	-0.530197	-0.544189		CLOCK	1.49208	0.906092	0.999036	-0.593197	0.713463	-0.882897	-0.884787
CEBPA	-0.693273	2.43221	-0.693273	-0.693273	-0.693273	-0.693273	0.745716	-0.693273	0.681441	0.175876	-0.693273	0.817665		BHLHE41	1.86456	1.9251	0.97858	-0.256322	-0.429481	-0.734789	-0.34876	-0.734789	-0.317514	-0.734789	-0.734789	-0.477003		BHLHE41	2.05604	1.77864	0.999862	-0.502158	-0.507921	-0.51185	-0.52128	-0.532282	-0.510016	-0.568693	-0.557953	-0.622393		CREB1	1.36151	2.07979	1.42416	-0.502415	-0.568776	-0.486467	-0.66909
CLOCK	0.828168	1.74393	1.94943	-0.607883	-0.755291	0.0314971	-0.194056	-0.281875	-0.0373072	-0.933223	-0.765674	-0.977716		CIC	2.37992	1.18588	0.458542	0.808068	-0.548617	-0.40517	-0.412242	-0.709238	-0.601147	-0.714289	-0.814297	-0.627412		BZW1	1.59103	1.98065	0.0922506	-0.818003	0.162303	0.0736563	-1.17129	-0.357039	0.593431	-0.340174	-1.2474	-0.559413		CREM	0.80603	0.74018	2.35193	-0.735939	-0.525313	-0.686138	-0.613714
CREB1	1.56254	1.35047	1.87268	-0.271219	-0.89491	-0.923315	-0.694834	-0.500398	-0.569311	-0.264946	-0.0585411	-0.608211		CLOCK	1.87917	1.3702	1.63087	-0.61446	-0.535419	-0.61446	-0.61446	-0.61446	-0.043612	-0.61446	-0.61446	-0.61446		CBX2	2.00318	-0.504089	2.23965	-0.504089	-0.30618	-0.115982	-0.504089	-0.504089	-0.504089	-0.504089	-0.292044	-0.504089		CTCF	1.69891	1.70536	1.56694	-0.566802	-0.5623	-0.554731	-0.574915
CREB3	-0.26272	2.76838	1.26073	-0.404756	-0.168656	-0.513869	-0.513869	-0.32593	-0.454797	-0.513869	-0.457996	-0.412657		CREB1	2.664	-0.377313	0.782564	-0.17532	-1.03098	-0.398702	-0.708349	-0.567625	-0.832356	0.579456	0.175613	-0.110988		CIC	0.80749	2.90872	0.273415	-0.480668	-0.313271	-0.311677	-0.480668	-0.480668	-0.480668	-0.480668	-0.480668	-0.480668		CTCFL	1.13028	1.25861	0.13258	-1.01074	-1.01074	-1.01074	-0.82969
CREB3L1	2.56557	0.605778	0.833924	-0.473864	-0.175435	-0.155972	0.035952	-0.134888	-0.794458	-0.514411	-1.42267	-0.369522		CREB3L2	0.467511	1.49795	2.24518	-0.0660926	0.00601608	-0.564275	-0.58148	-0.964625	-1.15531	-0.162575	-0.737504	0.0152089		CREB1	1.36419	1.42928	1.93319	-0.54941	-0.443307	-0.193232	-0.881827	-0.698759	-1.1101	-0.292345	-0.0738337	-0.48384		DBP	1.58323	0.546175	1.35078	0.225702	-0.432902	-0.723067	-1.09045
CREB3L2	0.165567	3.0131	0.09022	0.217971	-0.0705551	-0.233147	-0.425806	-0.733997	-0.655694	-0.424061	-0.515545	-0.428051		CREM	2.55712	-0.212544	0.854326	-0.254278	-0.789122	-0.550553	-0.788947	-0.749834	-0.999926	0.687137	0.188564	0.0580597		CREB3L1	2.02604	1.65202	1.09169	-0.626837	-0.626837	-0.626837	-0.626837	-0.626837	-0.626837	-0.626837	-0.465551	0.0836555		DUX1	0.707107	-1.0914	-1.0914	-1.0914	-1.0914	-1.0914	-0.707107
CREM	1.46878	1.50108	1.84354	-0.283478	-0.91013	-0.883376	-0.659156	-0.526509	-0.567996	-0.252007	-0.103693	-0.62705		CUX2	0.811205	1.46084	1.29071	1.01497	0.797109	-0.218278	-0.710144	-0.582294	-0.937902	-1.18198	-1.17827	-0.565972		CREB3L2	2.94621	0.621851	0.350038	-0.482268	-0.482268	-0.482268	-0.482268	-0.482268	-0.482268	-0.482268	-0.404422	-0.137799		DUX3	0.707107	-1.09096	-1.09096	-1.09096	-1.09096	-1.09096	-0.707107
CTCF	1.43514	1.5669	0.83885	-1.08474	-1.55414	-1.31348	0.235275	0.193222	0.0912337	0.29898	-0.244557	-0.462691		E2F3	2.55038	0.367396	1.4794	-0.498979	-0.509512	-0.357509	-0.519168	-0.483179	-0.510609	-0.499783	-0.467671	-0.550768		CREM	1.60706	1.50624	1.76999	-0.6548	-0.357861	-0.138299	-0.727233	-0.659867	-0.848638	-0.554669	-0.426198	-0.515731		DUX5	0.707107	-1.09175	-1.09175	-1.09175	-1.09175	-1.09175	-0.707107
CTCFL	1.41373	0.879302	1.17833	-0.413831	-1.44974	-1.41115	0.155742	-0.776436	0.935582	0.63991	-0.592832	-0.558612		E2F6	1.87712	1.73357	1.1735	-0.833135	-0.082519	-0.694943	-0.670105	-0.612881	-0.684594	-0.493318	-0.111862	-0.600827		CTCF	1.83058	1.1944	0.848107	-1.31808	-1.23495	-1.30889	-0.00583625	-0.0562248	0.605181	-0.329967	-0.221696	-0.00262054		E2F6	0.591649	0.29596	2.34471	-0.477425	-0.119604	-0.412238	-0.79944
CUX1	1.04703	1.25461	1.28232	0.986995	0.504651	0.382455	-0.470582	-0.812269	-0.90275	-0.943728	-1.08701	-1.24171		EGR2	2.99272	-0.377785	-0.377785	-0.377785	0.785136	-0.377785	-0.377785	-0.377785	-0.377785	-0.377785	-0.377785	-0.377785		CTCFL	2.33911	1.12655	0.404521	-0.938757	-0.947091	-0.967506	-0.407165	-0.662064	0.726416	0.0251599	-0.397902	-0.301269		ELF1	2.16173	1.44956	1.18598	-0.430847	-0.26585	-0.500395	-0.549384
CUX2	1.54615	1.54456	1.66421	-0.468796	0.205148	-0.611208	-0.761561	-0.533384	-0.237971	-0.842561	-0.585266	-0.919326		EGR3	2.99415	-0.377511	-0.377511	-0.377511	0.780958	-0.377511	-0.377511	-0.377511	-0.377511	-0.377511	-0.377511	-0.377511		CTNNB1	-0.115371	2.36346	1.40627	-0.681757	-0.507878	0.747326	-0.541949	-0.427355	-0.105263	-0.593511	-1.0068	-0.537179		ELF2	1.62168	1.68468	1.57644	-0.379375	-0.399645	-0.103946	-0.480259
E2F6	0.970715	1.82057	2.02272	-0.520163	-0.598303	-0.526617	-0.598303	-0.469223	-0.598303	-0.598303	-0.598303	-0.306489		ELF1	2.18638	0.71988	1.344	-0.828347	-0.987396	-1.05963	0.308801	-0.0149219	-0.756623	0.0185008	-0.535328	-0.395313		CUX1	2.01505	0.644658	0.878663	0.528767	0.213264	0.69307	-0.667909	-0.225452	-0.599149	-1.29122	-1.20858	-0.981162		ELF4	1.09248	0.246198	1.89509	-0.72961	-0.571135	-0.475301	-0.985915
ELF1	1.81652	1.38553	1.61352	-0.753642	-0.897109	-0.929399	-0.577656	-0.465667	-0.281132	-0.384345	-0.374173	-0.152453		ELF2	0.302225	1.08458	2.77695	-0.482496	-0.511215	-0.670957	-0.559482	-0.455353	-0.318438	-0.411444	-0.355085	-0.399284		CUX2	2.45146	0.956158	0.145908	-0.650719	-0.223213	1.06839	-0.611147	-0.462591	-0.450265	-0.765543	-0.742189	-0.71624		ELK1	-0.461434	1.02746	0.603328	-1.48546	-1.48546	-1.48546	-1.48546
ELF2	1.886	1.6364	1.41569	-0.627016	-0.576959	-0.549646	-0.685977	-0.507847	-0.562841	-0.522934	-0.403765	-0.501111		ELF4	1.22417	0.929199	1.72962	-1.41046	-0.857672	-1.12448	-0.284543	-0.347724	-0.345964	1.01194	0.0329272	-0.557024		DMAP1	1.78435	1.22839	1.06689	-1.15292	-0.692086	0.719718	-0.665484	0.236577	-0.400804	-1.34559	-0.575466	-0.20357		ELK4	0.252466	0.164265	1.427	-1.21621	-1.42538	-0.627524	-1.42538
ELF4	2.35738	1.01909	0.473674	0.516677	-1.16976	-1.35382	-0.330505	-0.276935	-0.631636	-0.142852	-0.228437	-0.232875		ELK1	1.01919	0.7333	2.64753	-0.625376	-0.625376	-0.625376	-0.625376	-0.363661	-0.218698	-0.486798	-0.203974	-0.625376		DR1	2.33212	1.51554	0.632251	-0.820698	-0.464182	-0.879297	-0.555105	-0.0618278	-0.260096	-0.745538	-0.462211	-0.230961		ESRRA	1.68885	1.70809	0.938094	-0.144024	-0.300557	-0.279444	-0.0870326
ELK1	1.9149	1.77467	1.20317	-0.607369	-0.607369	-0.607369	-0.607369	-0.411058	-0.457741	-0.379735	-0.607369	-0.607369		ERF	-0.682239	1.99942	1.77012	-0.866519	0.192001	-0.0042186	-1.09647	0.299191	0.26524	-0.737155	-0.394733	-0.744638		E2F3	2.2211	0.875721	1.66464	-0.519985	-0.519156	-0.523183	-0.537512	-0.45663	-0.528867	-0.574933	-0.574933	-0.526262		ESRRB	0.422222	1.50061	1.49897	-0.226136	-0.333452	-0.436197	-0.0924811
EZH2	0.955625	1.50641	1.69567	-0.542693	-0.878067	-0.778355	0.601007	-0.650398	-0.915081	0.605353	-0.842605	-0.756861		ETV3	2.62907	-0.581363	-0.581363	-0.581363	-0.581363	0.733852	-0.581363	-0.581363	-0.581363	-0.581363	0.733852	0.554133		ELF1	1.68796	1.47787	1.79278	-0.624271	-0.57269	-0.592039	-0.490614	-0.482995	-0.49251	-0.586145	-0.553433	-0.563919		FOS	0.160747	0.523092	1.29947	-2.53395	-2.53395	-2.53395	-2.53395
FOSB	-0.394861	-0.394861	2.88125	1.06736	-0.394861	-0.394861	-0.394861	-0.394861	-0.394861	-0.394861	-0.394861	-0.394861		FOS	1.35829	0.290387	1.48778	-0.893277	-0.165326	-0.700651	-1.22408	-0.961451	-1.22408	0.642696	0.34758	1.04213		ELF2	1.30114	2.04672	1.5446	-0.676663	-0.580558	-0.580673	-0.469445	-0.557008	-0.458565	-0.64001	-0.558393	-0.371147		GABPA	1.4506	1.73893	1.24461	-1.03658	-0.96261	-0.733098	0.0034874
FOSL2	1.37751	0.712022	1.37813	-0.946896	-0.392767	-0.556605	-1.02063	-0.917366	-1.39589	0.423038	1.1322	0.207257		FOXD2	3.16369	-0.314771	-0.314771	-0.314771	-0.314771	-0.314771	-0.314771	-0.314771	-0.314771	-0.314771	-0.314771	-0.0159856		ELF4	1.03157	1.81809	1.96215	-0.708798	-0.580514	-0.656988	-0.40483	-0.223566	-0.54648	-0.669389	-0.627501	-0.393738		GMEB2	-0.0248666	-0.156028	1.67424	-1.00561	-1.00561	-0.91536	-1.00561
GABPA	1.65173	1.66584	1.61777	-0.611316	-0.611316	-0.611316	-0.611316	-0.611316	-0.611316	-0.161842	-0.550707	-0.554887		GABPA	2.18962	1.69217	0.615988	-0.716316	-0.810927	-0.79999	-0.669955	-0.505438	-0.584223	0.0391922	-0.267068	-0.183052		EP400	1.14232	1.21531	1.42305	-0.839331	-0.796511	-0.658541	0.915459	-0.818434	-0.829515	-0.842683	-0.82459	0.913475		HIVEP1	0.932499	0.39998	2.52298	-1.29577	0.14269	-0.568752	-0.516822
HES1	2.28864	0.945815	1.50473	-0.565272	-0.565272	-0.565272	-0.565272	-0.565272	-0.217011	-0.565272	-0.565272	-0.565272		GATA2	-0.305883	-0.295381	3.17124	-0.339123	-0.175716	-0.339123	-0.339123	-0.252505	-0.225432	-0.290949	-0.268885	-0.339123		ERF	1.36286	1.09938	1.51528	-1.09021	-1.03639	-1.13096	-0.438525	-1.2137	-0.0814215	0.571195	0.221868	0.220623		HMGB2	1.07658	1.53349	0.768354	-1.61571	-1.30512	-1.21006	-0.448414
HMBOX1	2.06064	1.20192	1.17296	-0.0140086	-0.0139188	0.365247	-0.761151	-0.797211	-0.773171	-0.812692	-0.823184	-0.805435		GLI3	0.996074	-0.3017	2.39411	-0.713868	-0.0789061	-1.10933	-1.10933	-0.162454	0.505928	-0.725008	-0.268281	0.572766		ESRRA	0.927124	0.462329	1.04198	0.416234	0.213939	0.00580358	0.622584	0.723013	0.35679	-1.60494	-1.59346	-1.57139		JUN	0.685024	0.780867	1.87076	-1.12907	-0.527441	-0.736966	-0.934059
HMG20B	0.336098	2.04013	1.20287	0.0457818	-0.663925	0.85881	-0.937344	-1.11569	-0.884105	0.316248	-1.03181	-0.167069		GLIS3	2.02635	-0.891377	1.64803	-0.891377	-0.327972	-0.891377	-0.891377	-0.0830138	0.488556	-0.562044	-0.172832	0.548435		EZH2	2.12165	-0.0918723	2.067	-0.35812	0.0799002	-0.545508	-0.545508	-0.545508	-0.545508	-0.545508	-0.545508	-0.545508		JUNB	1.54594	1.80063	1.36904	-0.684266	-0.551845	-0.728282	-0.916509
HMGB1	0.571376	2.74683	-0.290071	-0.843794	-0.789678	-0.727365	0.00321304	-0.0828829	0.673004	-0.0694161	-0.648183	-0.543035		GMEB2	1.91526	1.80778	0.616883	-0.771776	-0.771776	-0.135486	0.222068	-0.771776	0.204155	-0.771776	-0.771776	-0.771776		FOSL1	1.53553	0.601922	1.18424	-0.382852	-0.715476	-1.20044	-1.31146	-0.910903	-0.883699	0.675099	0.714655	0.693387		JUND	1.13017	2.12568	1.47085	-0.595882	-0.55408	-0.608795	-0.818158
HMGB2	2.64851	1.01083	0.243179	-0.565469	-0.751239	-0.739416	-0.456125	-0.577015	0.148945	0.312451	-0.652641	-0.622006		GON4L	1.03865	-0.181561	2.66088	0.40017	-0.381777	-0.312411	0.00289026	-0.763292	-0.922519	-0.758562	-0.602488	-0.179984		FOSL2	1.63483	0.731533	1.21352	-0.790193	-0.879046	-0.434622	-1.26971	-0.907543	-1.08957	0.448955	0.73695	0.604903		MAFF	0.460875	1.54303	1.40016	-0.526945	-0.783394	-1.78994	-0.911788
HMGB3	2.71313	0.968903	-0.068883	-0.572384	-0.863762	-0.766236	-0.450623	-0.604654	0.247091	0.183827	-0.569054	-0.217356		HMBOX1	1.9999	1.70214	1.17456	-0.499922	-0.31	-0.475018	-0.606429	-0.559522	-0.606429	-0.606429	-0.606429	-0.606429		GABPA	1.56171	2.19996	1.0641	-0.544915	-0.544915	-0.544915	-0.544915	-0.539626	-0.50926	-0.530728	-0.544915	-0.521581		MAFG	1.59753	1.59577	1.3214	0.0688569	-0.525627	-0.512712	-0.821582
HMGN2	-0.773524	2.0048	0.843183	0.631748	-0.666535	-0.634658	-0.773524	0.294333	-0.773524	1.39474	-0.773524	-0.773524		HMG20B	0.556866	2.19291	1.59536	-0.218389	-0.439214	-1.21421	-0.391173	-0.832631	-0.256579	0.0752983	-0.791627	-0.276602		GATAD1	1.63323	1.59705	0.336428	-1.25149	0.717328	-0.719506	-1.02804	-0.0628971	0.750159	-0.734916	-0.353011	-0.884328		MAFK	1.19039	1.79139	1.77086	-0.0465293	-0.570578	-0.351142	-0.890179
IRF2	3.08751	-0.0323369	0.0436857	-0.352819	-0.586469	-0.788949	-0.253725	-0.0340874	-0.316825	-0.182164	-0.336322	-0.247498		HMGB2	1.05376	0.914534	1.74181	-0.67273	-0.964928	-1.65059	0.0182573	0.137686	0.700069	0.24138	-0.451819	-1.06744		GLIS2	-0.432184	2.40004	1.76747	-0.54331	-0.54331	-0.380895	-0.482086	0.100345	-0.256137	-0.54331	-0.54331	-0.54331		MAX	2.26892	0.977301	1.52008	-0.638465	-0.417833	-0.446527	-0.471327
JDP2	-0.197927	-0.420447	3.11017	-0.44522	-0.151426	-0.346315	-0.486163	-0.486163	-0.222418	-0.486163	0.101895	0.0301816		HMGB3	0.555917	2.22886	0.707674	-0.699223	-0.962266	-1.09913	-0.704875	0.444557	0.46319	0.626759	-0.582664	-0.978801		GLIS3	0.760329	2.68612	0.246212	-0.768237	-0.122858	-0.651202	-0.690507	0.588077	-0.576258	-0.708619	-0.0911065	-0.671954		MGA	0.848255	2.04956	1.79671	-0.426268	-0.390949	-0.103566	-0.438397
JUN	0.157037	0.645578	2.79643	-0.652617	0.0543671	-0.0897778	-0.733405	0.285024	-0.262421	-0.733405	-0.733405	-0.733405		HOXD10	2.6264	0.619827	-0.938927	-0.0480262	-0.938927	-0.938927	0.411392	-0.938927	0.12388	0.0439434	-0.0458773	0.0241742		GMEB1	2.06601	1.30447	1.53488	-0.547677	-0.547677	-0.523942	-0.547677	-0.547677	-0.547677	-0.547677	-0.547677	-0.547677		MNT	1.9829	1.18887	1.65902	-0.396295	-0.522868	-0.312728	-0.275972
JUNB	1.69686	0.934317	1.94094	-0.62979	-0.282834	-0.386554	-0.636587	-0.943468	-1.09181	-0.604368	-0.0277692	0.0310647		KLF1	1.3294	-1.09092	2.18876	0.549894	0.515223	0.261621	-0.508925	-0.486331	-1.09092	-0.568138	-0.513989	-0.585668		GMEB2	1.42209	2.20131	1.21911	-0.561664	-0.561664	-0.561664	-0.561664	-0.561664	-0.561664	-0.349195	-0.561664	-0.561664		MYC	0.593163	1.16493	1.55687	-0.853303	-0.765305	-0.79036	-1.0207
JUND	1.43454	1.30696	1.92794	-0.351121	-0.70154	-0.552758	-0.668034	-1.02736	-0.818182	-0.594954	0.209189	-0.164679		KLF10	2.15483	0.0175474	1.50836	-0.163136	0.817569	0.0738821	-0.833313	-0.561945	-0.824039	-0.498053	-0.925029	-0.766673		HES1	3.02041	0.224355	-0.359688	-0.575973	-0.575973	-0.575973	-0.259616	0.336098	-0.046063	-0.32691	-0.575973	-0.284696		NFIA	1.61757	2.21895	0.941455	-0.428212	-0.513361	-0.418961	-0.584191
KLF1	2.39627	1.04868	-0.822737	0.66029	-0.822737	0.695779	-0.181721	-0.460106	-0.491505	-0.822737	-0.570775	-0.628707		KLF12	2.99412	0.139476	-0.0516743	-0.10405	0.130301	0.191851	-0.616715	-0.616715	-0.216446	-0.616715	-0.616715	-0.616715		HMBOX1	2.84746	0.141243	0.18632	0.491084	-0.921019	-0.921019	-0.101	-0.0359314	-0.0588621	-0.519045	-0.557459	-0.551775		NFIB	2.14304	1.35575	1.35714	-0.413566	-0.450844	-0.367278	-0.593586
KLF10	-0.480114	2.84379	1.00767	-0.168587	-0.480114	0.158045	-0.480114	-0.480114	-0.480114	-0.480114	-0.480114	-0.480114		KLF13	1.18669	0.371372	2.362	0.062719	0.601016	-0.0289153	-0.830664	-0.706377	-0.715046	-0.614894	-0.789437	-0.898467		HMG20B	0.164994	1.51479	1.79203	-0.0839411	0.355594	-1.33555	-1.20733	-0.450702	0.810724	-0.11282	-0.431642	-1.01615		NFIC	1.72653	1.79899	1.42916	-0.511123	-0.503017	-0.511322	-0.526931
KLF12	0.636281	1.93126	1.94409	-0.423054	0.0381792	0.0248504	-0.536846	-0.709821	-0.686645	-0.720464	-0.732499	-0.765324		KLF16	0.623863	1.46482	2.06303	-0.62017	0.510174	-0.0438567	-0.478193	-0.854564	-0.385492	-1.14161	-1.07091	-0.0670875		HMGB1	1.67213	1.89327	0.376762	-1.08752	-0.608688	-0.6627	-0.920768	0.653463	-0.590666	0.400072	-0.747325	-0.378035		NFIL3	-0.0874017	1.88962	2.13866	-0.222913	0.182895	0.141912	-0.672683
KLF13	1.88318	1.41168	1.05548	0.699397	-0.39297	-0.638455	-1.22614	-0.547661	-0.338358	-0.303571	-0.82803	-0.77455		KLF2	1.32914	-1.09098	2.1889	0.549703	0.515491	0.26163	-0.50888	-0.486568	-1.09098	-0.567883	-0.513838	-0.585733		HNF4A	1.36853	0.684896	1.60717	-0.0476927	-0.259473	-0.819192	-0.399255	0.753866	0.652639	-1.1805	-1.1805	-1.1805		NFIX	2.30262	1.2741	1.22467	-0.486831	-0.499746	-0.547442	-0.558317
KLF16	2.41898	0.613908	1.24898	-0.455768	0.294038	-0.0226416	-0.447398	-0.611065	-0.691983	-0.651392	-0.811313	-0.884344		KLF3	1.1744	2.38194	1.17829	-0.431685	-0.45666	-0.389601	-0.523962	-0.654511	-0.558343	-0.654511	-0.560532	-0.504825		JUND	0.994131	0.773023	1.424	-0.66424	-0.596463	-0.962881	-1.06613	-0.948765	-1.32061	0.797253	0.863778	0.706904		NFYA	2.27491	1.2067	0.933014	-0.572021	-0.518981	-0.546343	-0.431748
KLF2	2.39628	1.04871	-0.822727	0.660208	-0.822727	0.695807	-0.181656	-0.460119	-0.491497	-0.822727	-0.570857	-0.628689		KLF4	1.27546	1.61623	1.75584	0.105454	-0.00416896	-0.136259	-0.581413	-0.913185	-0.806085	-0.654099	-0.717835	-0.939936		KLF1	2.13278	2.01062	0.204968	-0.614545	-0.239429	-0.161946	-0.614545	-0.357705	-0.614545	-0.516557	-0.614545	-0.614545		NFYB	1.32375	1.55358	1.43576	-0.543361	-0.522127	-0.710193	-0.47547
KLF3	1.48705	1.60304	1.73877	-0.721406	0.0772471	-0.286032	-0.476398	-0.721406	-0.691692	-0.566357	-0.721406	-0.721406		KLF6	1.32936	-1.09099	2.18874	0.549923	0.515211	0.261711	-0.508959	-0.486519	-1.09099	-0.567863	-0.513867	-0.585745		KLF10	1.38971	1.79733	0.800429	-0.225782	0.455786	0.729498	-0.591536	-0.476936	-1.06212	-1.13148	-0.870436	-0.814463		NFYC	1.63952	1.35991	1.64909	-0.539203	-0.536852	-0.5521	-0.536104
KLF4	2.64402	0.887953	-0.63389	0.534389	-0.623623	0.459985	-0.261726	-0.490739	-0.516482	-0.788947	-0.581659	-0.629277		KLF7	1.32945	-1.09095	2.18858	0.549964	0.515433	0.261745	-0.508988	-0.486427	-1.09095	-0.567921	-0.514052	-0.585877		KLF12	2.42127	0.340959	1.65235	-0.551812	-0.216088	-0.335806	-0.551812	-0.551812	-0.551812	-0.551812	-0.551812	-0.551812		NPAS2	1.53267	0.292245	0.447072	-0.489493	-0.372874	-1.42663	-1.40962
KLF5	1.68666	0.828065	1.46101	1.08153	0.236248	-0.583833	-0.568067	-0.740815	-0.81207	-0.897151	-0.813957	-0.877612		MAFA	-0.337447	-0.177117	3.16824	-0.337447	-0.337447	-0.242894	-0.337447	-0.337447	-0.337447	-0.181228	-0.337447	-0.204867		KLF13	1.87403	1.62856	1.23025	0.0194997	-0.318906	-0.153422	-0.838028	-0.402828	-0.856411	-0.807177	-0.710682	-0.664883		NR2C1	1.13074	0.875047	0.735778	0.282198	0.335365	0.130546	-0.260831
KLF6	2.39632	1.04867	-0.822741	0.660222	-0.822741	0.695744	-0.181656	-0.460159	-0.491502	-0.822741	-0.570804	-0.628614		MAX	1.1447	1.3295	2.26513	-0.622265	-0.573719	-0.567884	-0.0731848	-0.526747	-0.415268	-0.659819	-0.560225	-0.740221		KLF16	-0.736899	2.32941	1.51803	-0.112075	0.180067	-0.00366421	-0.40558	-0.0978801	-1.08039	-0.281753	-0.205398	-1.10387		NR2F2	1.18834	1.71623	0.174126	0.398509	-0.366277	-0.266057	-0.212859
KLF7	2.39629	1.04869	-0.822718	0.660245	-0.822718	0.695784	-0.181712	-0.460143	-0.491501	-0.822718	-0.57081	-0.628691		MAZ	1.89045	1.67713	1.19168	-0.792948	-0.603737	-1.00355	-0.29745	-0.615983	-0.657817	-0.0438166	-0.454618	-0.289348		KLF2	2.13282	2.01057	0.204889	-0.614576	-0.23932	-0.161851	-0.614576	-0.35772	-0.614576	-0.516504	-0.614576	-0.614576		NR2F6	0.725758	1.11209	0.740721	0.534096	0.525842	0.164703	0.064561
MAX	2.34638	0.788126	1.49877	-0.37682	-0.634137	-0.610209	-0.163743	-0.512119	-0.419071	-0.528783	-0.729047	-0.65935		MGA	1.79423	1.19445	1.84838	-0.495577	-0.0214716	-0.561482	-0.702658	-0.647822	-0.700785	-0.560971	-0.571529	-0.574765		KLF3	1.98181	1.86259	0.994578	-0.569894	-0.454118	-0.569894	-0.508792	-0.569894	-0.569894	-0.537246	-0.538344	-0.520903		NRF1	2.30144	0.407822	1.15883	-0.774755	0.591002	0.0793788	-0.0783826
MAZ	0.768124	2.23398	1.59955	-0.891614	-0.85265	-0.64869	-0.260252	-0.410341	-0.398252	-0.161448	-0.585438	-0.392975		MIER2	-0.469389	2.09182	2.17374	-0.469389	-0.311189	-0.199261	-0.469389	-0.469389	-0.469389	-0.469389	-0.469389	-0.469389		KLF4	1.9243	1.69934	1.29351	-0.504271	-0.4136	-0.453872	-0.613044	-0.502277	-0.613044	-0.590954	-0.613044	-0.613044		PRDM15	1.79928	1.41415	1.71785	-0.514057	-0.579198	-0.40838	-0.444888
MEIS1	1.87019	1.29932	1.32856	-0.277046	-0.271806	0.219086	-0.295799	-0.777866	-0.0238781	-1.11956	-0.963743	-0.987461		MITF	1.89765	1.2674	1.70899	-0.159561	-0.507703	-0.442064	-0.68143	-0.653425	-0.745791	-0.544551	-0.574914	-0.564596		KLF5	1.36333	1.35042	1.81926	0.0393513	0.0658775	0.222045	-0.760214	-0.750488	-0.772818	-0.873867	-0.87123	-0.831674		RBL2	-0.577736	1.1547	-0.793712	-0.793712	-0.793712	-0.793712	-0.576965
MEIS2	0.67834	2.3718	1.19396	-0.417001	-0.259249	0.377888	-0.381325	-0.939308	-0.165602	-0.670629	-0.888025	-0.900846		MLX	1.2093	1.32888	2.27054	-0.408141	-0.53794	-0.631822	-0.449221	-0.631822	-0.550791	-0.557243	-0.563696	-0.478041		KLF6	2.13288	2.01051	0.204994	-0.614528	-0.23944	-0.161936	-0.614528	-0.357736	-0.614528	-0.516628	-0.614528	-0.614528		REST	1.15493	1.78675	1.35405	-0.594605	-0.564183	-0.620448	-0.618174
MEIS3	1.64616	0.923598	1.26441	-1.00917	0.218831	1.18789	-1.00917	-0.816073	-0.187834	-0.724418	-0.737766	-0.756453		MLXIP	1.94044	1.62885	1.3478	-0.359297	-0.672435	-0.521509	-0.446268	-0.567539	-0.569974	-0.554925	-0.552712	-0.672435		KLF7	2.13277	2.01059	0.204968	-0.614565	-0.23936	-0.161819	-0.614565	-0.357712	-0.614565	-0.516619	-0.614565	-0.614565		RUNX1	0.0670217	1.21691	1.32444	-0.51398	-0.727243	0.61856	-1.50981
MGA	0.711871	2.06074	1.52537	-0.437306	-0.775278	-0.68804	-0.135774	-0.781673	-0.671751	0.68062	-0.713017	-0.775761		MNT	1.38326	1.49448	1.89968	-0.696982	-0.368395	-0.806422	-0.354022	-0.0871004	-0.224772	-0.97748	-0.767114	-0.495131		MAFK	1.14282	1.11896	1.17393	-0.706159	0.987985	0.463759	-1.93365	-0.766083	-0.74178	-0.0277858	-0.704983	-0.00701075		RXRA	1.86299	0.762379	0.295186	0.105569	0.288858	0.924129	0.130795
MITF	2.03294	0.571104	1.72234	-0.808882	-0.807381	-0.758629	0.329205	0.0782266	-0.339522	-0.648616	-0.912175	-0.458613		MXD4	2.06178	-0.165275	2.11694	-0.525044	-0.525044	-0.525044	-0.525044	0.186909	-0.525044	-0.525044	-0.525044	-0.525044		MAX	1.12564	1.56757	2.15196	-0.601965	-0.5895	-0.477035	-0.579883	-0.492322	-0.473244	-0.594243	-0.601965	-0.435006		RXRB	2.41936	0.0777852	0.780747	0.130413	-0.355874	0.554528	0.104406
MLX	1.4185	0.919993	2.37683	-0.500341	-0.548284	-0.550205	-0.476705	-0.447125	-0.472415	-0.598931	-0.541872	-0.579449		MXI1	-0.465897	1.82227	2.39276	-0.465897	-0.465897	-0.465897	-0.465897	-0.465897	-0.0219551	-0.465897	-0.465897	-0.465897		MAZ	2.35415	1.15154	1.01054	-0.783745	-0.673892	-0.559476	-0.560098	-0.0477031	-0.16402	-1.00661	-0.598572	-0.122115		SP3	1.07338	1.38396	1.5381	0.24126	-0.261748	0.666718	-0.453978
MLXIP	1.67797	1.16199	2.04353	-0.508536	-0.572864	-0.550102	-0.572864	-0.527587	-0.496537	-0.572864	-0.509279	-0.572864		MYB	3.12794	-0.338844	-0.338844	-0.338844	-0.338844	-0.338844	-0.338844	-0.338844	0.260506	-0.338844	-0.338844	-0.338844		MEIS1	2.58926	1.15564	-0.571471	-0.571471	-0.571471	-0.571471	-0.571471	0.467054	0.359815	-0.571471	-0.571471	-0.571471		SP4	1.61559	-0.474693	0.298633	-0.859856	-1.10518	-0.579669	-1.10518
MLXIPL	2.84584	0.965257	0.246956	-0.315289	-0.522789	-0.515492	-0.473064	-0.529304	-0.502252	-0.259362	-0.423808	-0.51669		MYC	1.21949	1.20686	1.21276	-0.942223	-0.929341	-0.931364	0.867321	-0.922822	-0.923153	0.410966	0.673722	-0.942223		MEIS2	1.88959	2.09953	0.710248	-0.56686	-0.56686	-0.56686	-0.56686	-0.354867	-0.376478	-0.56686	-0.56686	-0.56686		SPDEF	1.10427	2.08719	-0.833632	-0.302781	-0.202756	-1.01619	-0.370935
MNT	1.20322	1.20485	2.10067	-0.781937	-0.917203	-0.880321	0.302341	-0.07433	-0.230119	-0.42874	-0.705957	-0.79248		NFE2L2	1.02013	0.692883	2.55703	-0.817974	0.0123463	-0.192792	-0.319782	-0.817974	-0.817974	-0.270939	-0.817974	-0.226981		MGA	1.69049	1.70249	1.57897	-0.541371	-0.550755	-0.519716	-0.558154	-0.580531	-0.530002	-0.580351	-0.572681	-0.538393		TEAD3	1.6746	0.800746	1.71575	-0.923172	0.580163	0.0317663	-0.931979
MXD4	0.71336	2.96748	-0.0792154	-0.457628	-0.457628	-0.457628	0.059401	-0.457628	-0.457628	-0.457628	-0.457628	-0.457628		NFIA	1.30254	0.994242	2.41721	-0.506046	-0.516091	-0.539975	-0.516403	-0.533843	-0.550365	-0.493496	-0.514653	-0.543121		MITF	1.62457	1.11842	2.11416	-0.555894	-0.555894	-0.555894	-0.555894	-0.555894	-0.41	-0.555894	-0.555894	-0.555894		TFAM	1.44411	1.88323	1.6153	-0.569048	-0.567126	-0.592309	-0.52509
MYB	-0.332169	3.14068	-0.332169	0.181008	-0.332169	-0.332169	-0.332169	-0.332169	-0.332169	-0.332169	-0.332169	-0.332169		NFIB	0.960405	1.1165	2.54088	-0.497855	-0.513834	-0.497112	-0.541739	-0.526498	-0.55302	-0.462246	-0.511634	-0.513843		MNT	1.89561	1.84865	1.1515	-0.5447	-0.5447	-0.5447	-0.5447	-0.538162	-0.5447	-0.5447	-0.5447	-0.5447		TFAP4	1.70519	0.87944	1.32374	-0.760353	-0.646489	-0.651661	-0.570872
NFE2	-0.325434	1.68453	2.46362	-0.56245	-0.524208	-0.155565	-0.384132	-0.490856	-0.447722	-0.824814	-0.150674	-0.2823		NFIC	1.22356	1.53668	2.11945	-0.512032	-0.532653	-0.571461	-0.532969	-0.572041	-0.543088	-0.530434	-0.562266	-0.52274		NFE2L2	1.68472	1.02228	2.1152	-0.580536	-0.326159	-0.48247	-0.580536	-0.580536	-0.580536	-0.580536	-0.530359	-0.580536		TGIF1	2.20894	1.13034	0.760857	-0.595475	-0.629008	-0.594652	-0.802021
NFIA	1.18629	1.9159	1.80245	-0.542308	-0.543285	-0.551495	-0.55357	-0.536619	-0.539698	-0.542378	-0.538518	-0.556763		NFIX	0.957963	0.994648	2.60441	-0.499709	-0.462007	-0.509904	-0.511003	-0.512455	-0.527904	-0.514112	-0.507768	-0.512162		NFIA	1.70008	1.68669	1.58628	-0.539564	-0.564293	-0.544119	-0.542526	-0.559779	-0.550021	-0.558407	-0.559583	-0.554754		USF1	2.1994	1.33564	0.929188	-0.525609	-0.487781	-0.530848	-0.591581
NFIB	2.04625	1.73079	1.08886	-0.552684	-0.524549	-0.537051	-0.53155	-0.539386	-0.544976	-0.540238	-0.53643	-0.559027		NFKB2	0.164536	1.80763	2.00381	-0.00755622	0.0814264	0.127013	-1.32896	-0.496363	-0.99373	-0.417533	-0.310535	-0.629738		NFIB	1.31234	1.7923	1.83211	-0.545284	-0.550936	-0.541247	-0.535544	-0.553359	-0.544152	-0.564968	-0.563245	-0.538007		USF2	2.44089	1.17966	1.06448	-0.535687	-0.624933	-0.613011	-0.513842
NFIC	1.5272	1.47149	1.94551	-0.57004	-0.546101	-0.548651	-0.549336	-0.529673	-0.536334	-0.544859	-0.55903	-0.56018		NFRKB	1.47042	2.12266	0.675823	0.0465718	0.517355	-0.57827	-0.335661	-0.866283	-0.956094	-0.683985	-0.825709	-0.586826		NFIC	2.09141	1.26938	1.53352	-0.538123	-0.52848	-0.549377	-0.552812	-0.532916	-0.525337	-0.546446	-0.560673	-0.560149		ZFX	1.26047	2.08986	1.13951	-0.531594	-0.531002	-0.441071	-0.644707
NFIX	1.87066	1.46879	1.61615	-0.574515	-0.544206	-0.556928	-0.570802	-0.518402	-0.53255	-0.55811	-0.560258	-0.539827		NFYA	1.2917	1.7877	1.44843	-0.218968	0.310697	-0.201772	-0.601368	-0.189703	-0.553675	-1.00712	-1.03331	-1.03261		NFIL3	0.983365	1.73158	1.44113	0.234962	0.398409	-1.10485	-1.46547	-0.102312	-0.68899	-0.679662	-0.646609	-0.101547		ZFY	1.55882	2.07612	0.813201	-0.473252	-0.461002	-0.412326	-0.595023
NFRKB	1.55251	1.67222	1.37026	0.509984	-0.750151	-0.145608	-0.561049	-0.617277	-0.58936	-0.942015	-0.841841	-0.657672		NFYC	1.39082	0.675015	2.29923	-0.300596	-0.0537325	-0.372443	-0.119659	-0.209837	-0.35621	-0.986038	-0.997065	-0.969486		NFIX	1.78857	1.68535	1.49058	-0.547366	-0.56218	-0.54892	-0.551997	-0.56218	-0.544806	-0.548387	-0.551977	-0.546682		ZNF579	1.79632	1.63667	1.40012	-0.696528	-0.405273	-0.767314	-0.243156
NFYA	1.12086	1.39366	1.97805	-0.212016	-0.393755	0.0577502	-0.568342	-0.107883	-0.102809	-1.05517	-1.05517	-1.05517		NKX2-1	-0.460742	0.524993	2.83305	-0.634012	-0.405196	0.3625	-0.634012	-0.464887	0.520019	-0.54945	-0.519604	-0.572663		NFKB1	2.76337	0.710213	0.718185	0.0901146	-0.441303	-0.529382	-0.578199	-0.386602	-0.586014	-0.578864	-0.601231	-0.580287		ZNF624	-0.413917	2.65379	-0.30891	-0.136398	-0.518924	-0.518924	-0.366414
NFYC	1.64849	1.55889	1.49968	0.0416954	-0.244738	-0.393871	-0.400627	-0.408296	-0.324231	-0.989988	-0.991155	-0.995854		NOTCH2	2.17952	1.18185	0.548294	-0.391118	1.01436	-0.551328	-0.0816221	-0.660562	-0.809849	-0.809849	-0.809849	-0.809849		NFKB2	2.40073	1.1409	0.551791	-0.342121	0.488088	-0.027098	-0.61323	-0.340181	-0.731453	-0.916806	-1.03981	-0.570805		ZNF652	1.69377	0.712179	-1.20388	0.714227	-0.470472	-1.0476	-1.08184
NKX2-1	0.260884	1.32312	2.1192	-1.19283	0.438719	0.182112	-1.19283	-0.0995596	-0.0482382	-1.19283	-0.350199	-0.247556		NPAS2	1.27256	1.18603	2.07854	-0.660216	-0.700318	0.115007	0.301048	-0.622826	-0.591166	-0.792887	-0.792887	-0.792887		NFYA	0.82102	2.71506	0.306477	-0.442924	-0.300245	-0.423871	-0.0970297	0.359268	-0.462815	-0.824979	-0.824979	-0.824979		ZNF800	-0.240106	0.805555	1.63459	-0.802026	-1.19456	-1.19456	-0.675797
NKX2-4	0.26073	1.32384	2.11873	-1.1928	0.439176	0.181781	-1.1928	-0.0994071	-0.048577	-1.1928	-0.350313	-0.247571		NR1H3	2.52491	0.999156	0.62009	0.273883	-0.442244	-0.548951	-0.649223	0.185468	-0.667177	-0.692922	-0.75593	-0.847055		NFYB	3.12686	0.150136	-0.116419	-0.425373	-0.320454	-0.300761	-0.425373	-0.249299	-0.163197	-0.425373	-0.425373	-0.425373		ZNF236	-0.819066	-0.647901	1.1517	-0.819066	-0.503798	-0.819066	-0.819066
NR4A2	0.159653	1.62903	1.89953	0.327577	-0.386898	0.0617776	0.202707	-0.0838584	-0.19267	-1.14249	-1.23718	-1.23718		NRF1	2.12164	0.726739	1.68583	-0.328811	-0.416756	-1.14231	-0.753627	-0.407768	-0.322837	-0.155564	-0.209542	-0.797004		NFYC	2.18586	1.28075	1.06998	-0.306939	-0.259759	-0.146503	-0.250352	-0.390677	-0.179243	-0.997926	-1.00429	-1.0009		ZNF174	-1.10338	-1.10338	0.707107	-0.707107	-1.10338	-1.10338	-1.10338
NR4A3	1.40124	1.49596	1.29862	0.378233	-0.139384	0.345887	-0.597391	-0.134303	-0.497709	-1.21114	-1.13306	-1.20696		PATZ1	1.70706	1.04235	1.90231	-1.01436	-0.60885	-0.787188	-0.514956	-0.566777	-0.538828	-0.479746	-0.420168	0.279161		NPAS2	1.30533	1.2749	1.52829	-0.878328	-0.615315	-0.558883	0.331179	0.364113	0.451815	-1.00775	-1.11904	-1.0763		BAZ2A	-0.440789	-0.994578	-0.16023	0.438659	1.86288	1.80988	-0.718529
NRF1	0.712349	1.28739	2.54233	-0.363061	-0.399451	-0.585424	-0.553638	-0.564714	-0.522285	-0.668795	-0.422202	-0.462499		PBX1	1.67199	1.90076	0.140333	0.935713	0.0989938	-0.122918	-0.719519	-0.784958	-0.717936	-0.83131	-0.565597	-1.00555		NR1H2	1.67023	1.5527	0.98614	-0.857019	0.0925805	-0.51604	0.423252	-0.0027941	-0.213448	-0.587127	-1.25392	-1.29456		BPTF	0.24189	-0.526077	-0.789667	1.21174	1.26196	1.75695	-0.114057
PATZ1	1.85272	1.74482	1.00438	-0.591446	-1.18986	-0.771505	-0.48898	-0.664455	-0.67184	-0.0261401	-0.123598	-0.074105		PBX2	1.72934	1.43122	0.980359	0.208353	0.484144	0.0367957	-0.929794	-0.501605	-0.829778	-0.690388	-0.412135	-1.50651		NR1H3	1.97846	1.59805	1.17294	-0.712877	-0.378486	-0.0612673	-0.33053	-0.211614	-0.706073	-0.703481	-0.810408	-0.83471		BZW1	-0.330749	-0.822595	0.638585	-0.706723	1.07755	2.02844	-0.69716
PBX1	0.502575	0.98014	2.66587	-0.203224	-0.00640413	-0.189004	-0.466377	-0.582776	-0.270814	-0.779463	-0.861736	-0.788788		PBX3	2.23113	1.54321	0.25137	0.242395	-0.108295	-0.462404	-1.53392	-0.405558	-0.468174	-0.394445	-0.440392	-0.454924		NRF1	1.62275	0.29949	2.07358	-0.157279	-0.475647	0.819392	-0.556556	-0.577236	-0.607139	-0.910893	-0.910893	-0.619564		C17orf49	0.369429	-0.26636	-0.480907	1.27646	0.969189	1.79891	-0.191193
PBX2	1.28775	2.23317	1.20213	-0.211896	-0.578741	-0.164237	-0.497409	-0.687751	-0.353987	-0.764273	-0.740665	-0.724088		PKNOX1	2.50258	1.09365	0.354676	-0.738552	0.637492	-0.145423	-0.752687	-0.884265	-0.490173	-0.402797	-0.614684	-0.559817		ONECUT2	3.00624	0.518955	0.18069	-0.455001	-0.455001	-0.455001	-0.455001	-0.0658807	-0.455001	-0.455001	-0.455001	-0.455001		CHD6	-0.414211	-0.667778	-0.0324639	0.971682	1.86001	1.27028	-0.273604
PBX3	-0.237746	0.518342	3.0078	-0.237933	-0.0441549	-0.408025	-0.664654	-0.155311	-0.189442	-0.664654	-0.58912	-0.335101		RARB	0.511327	2.34344	0.85037	-0.0266493	-0.211679	-1.44699	-0.375318	0.109182	0.499562	-0.769977	-0.361414	-1.12185		PATZ1	1.57795	0.587337	1.32819	-1.13862	-1.06628	-0.751136	-0.836917	-0.871057	-0.777459	0.441358	0.682415	0.824219		CHD7	-0.580901	-0.210021	-0.407376	0.101054	1.48695	2.0839	0.860203
PBX4	2.27441	-0.514198	1.75904	-0.514198	-0.514198	-0.514198	0.594331	-0.514198	-0.514198	-0.514198	-0.514198	-0.514198		RARG	1.92117	1.4143	0.883753	0.374013	-0.151515	-0.677826	0.157474	-0.409875	-0.58068	-0.442627	-1.44912	-1.03907		PAX1	2.78525	-0.606097	-0.606097	0.481885	-0.606097	-0.595324	-0.606097	-0.606097	-0.601309	0.0943556	0.624981	0.240643		CSDE1	-1.06747	-1.4118	0.583341	-1.60247	1.68551	0.559055	0.0585162
PKNOX1	1.60789	0.593792	2.376	-0.372467	-0.374165	-0.505014	-0.632961	-0.477415	-0.430921	-0.632961	-0.527023	-0.624752		RB1	0.986796	1.3005	2.00085	0.829352	-0.770594	-0.693502	-0.0767703	-0.765257	-0.672451	-0.705363	-0.707142	-0.726415		PBX1	1.84989	0.688374	2.12012	-0.641888	-0.343428	-0.438069	-0.590439	-0.337429	-0.317598	-0.65438	-0.620787	-0.714369		CTNNB1	-0.768121	-0.69929	-0.426281	-0.768121	0.445129	2.09524	-0.673463
PKNOX2	1.54669	-0.156638	2.59536	-0.421127	-0.177768	-0.483789	-0.483789	-0.483789	-0.483789	-0.483789	-0.483789	-0.483789		REL	1.57848	0.172305	2.15364	-0.591108	0.590415	0.175426	-0.698236	-0.284287	-0.444458	-0.89793	-0.89793	-0.856327		PBX2	1.28023	1.1414	2.26217	-0.297968	-0.637629	-0.637629	-0.637629	-0.637629	0.077571	-0.637629	-0.637629	-0.637629		CUX1	-0.116527	-0.491865	-0.819843	0.919689	1.46354	1.87177	-0.128772
PPARG	2.16776	1.97784	0.0565395	-0.546422	-0.546422	0.146529	-0.546422	-0.546422	-0.523712	-0.546422	-0.546422	-0.546422		RELA	1.97047	1.70859	1.21088	-0.469592	-0.323709	-0.593761	-0.632112	-0.553719	-0.603537	-0.515274	-0.594137	-0.604101		PBX3	0.828663	0.451214	2.47613	-0.713527	-0.524802	0.808945	-0.678669	-0.713527	0.206153	-0.713527	-0.713527	-0.713527		DOT1L	-0.251668	-1.04456	-0.433519	-0.237055	2.64062	0.430272	0.204582
RARA	1.01526	2.24045	1.51311	-0.609822	-0.47984	-0.609822	-0.609822	-0.320938	-0.309122	-0.609822	-0.609822	-0.609822		RUNX1	2.24821	1.77853	0.395463	-0.321849	-0.123966	-0.158407	-0.554072	-0.778842	-0.699185	-0.49083	-0.644503	-0.650546		PKNOX1	1.87891	1.6793	1.35172	-0.687939	-0.687939	-0.687939	-0.425054	-0.29978	-0.457954	-0.551277	-0.567252	-0.544791		DR1	-1.0138	-0.620581	-0.471794	-0.256166	1.78034	1.79664	-0.455274
RARB	2.76204	1.1516	-0.524946	-0.524946	-0.308017	-0.524946	-0.524946	-0.0622444	0.131249	-0.524946	-0.524946	-0.524946		RXRA	1.66771	1.82186	0.564537	0.275521	0.204187	-0.149545	-0.217899	-0.373345	-0.308561	-0.929071	-1.15396	-1.40143		PPARG	2.44966	-0.334502	1.65525	-0.449795	-0.523798	0.28731	-0.523798	-0.465137	-0.523798	-0.523798	-0.523798	-0.523798		E2F3	-0.613505	-0.229516	-0.700613	1.95229	0.354192	1.19527	-0.359368
RARG	1.3197	2.29415	0.957649	-0.513816	-0.692727	-0.279837	-0.0869916	-0.172149	-0.298217	-0.842586	-0.842586	-0.842586		RXRB	1.95345	1.48447	0.816607	0.544839	-0.467823	-0.333333	-0.144516	-0.289803	-0.359933	-1.1999	-0.955135	-1.04893		RARG	2.6051	1.18452	-0.614323	-0.614323	0.276691	-0.614323	-0.0629034	0.296865	-0.614323	-0.614323	-0.614323	-0.614323		ESR1	0.554133	0.0267894	0.41014	0.750832	1.17131	1.72544	-0.718364
REST	0.373178	2.73702	0.952106	-0.211486	0.134022	-0.278402	-0.603739	-0.487362	-0.565087	-0.695717	-0.676875	-0.67766		RXRG	1.74731	1.46237	0.86974	0.366305	0.176883	-0.0298723	-0.126179	-0.325247	-0.439103	-1.19527	-1.25039	-1.25655		RB1	0.773581	1.90107	1.46185	-0.792355	-0.884716	-0.409726	-0.79744	0.449431	-0.741622	-0.754985	-0.841847	0.636755		FOXP1	0.0356249	-0.766721	-0.886904	0.53902	2.23581	-0.579332	-0.374099
RUNX1	0.413736	1.12531	2.45929	-0.338534	0.534138	0.036379	-0.631089	-0.811532	-0.90441	-0.471794	-0.606648	-0.804837		RYBP	1.86093	0.543356	1.48435	0.729449	-0.993665	-0.993665	-0.993665	-0.508244	0.284406	0.0447676	-0.993665	-0.464354		RBL1	1.64558	1.27014	1.69046	-0.847782	-0.125484	0.254029	-0.847782	-0.137726	-0.358089	-0.847782	-0.847782	-0.847782		FOXP4	-0.669152	-0.862789	-0.185094	1.37955	1.90232	0.945357	0.0838108
RUNX2	1.2601	2.11702	1.43684	-0.203962	-0.714656	-0.26752	-0.714656	-0.641063	-0.54238	-0.714656	-0.498336	-0.516734		SIM1	3.05919	-0.362884	-0.362884	-0.362884	-0.362884	-0.362884	0.569652	-0.362884	-0.362884	-0.362884	-0.362884	-0.362884		REL	1.25513	1.79763	1.84523	-0.477899	-0.280708	-0.51988	-0.685437	-0.503324	-0.62217	-0.555356	-0.567773	-0.685437		GATAD1	-0.47208	-0.286624	-0.73004	0.93271	1.01148	1.77639	-0.751108
RUNX3	0.394352	-0.218374	2.76516	-0.420525	-0.151553	0.494221	-0.843885	-0.11175	0.196543	-1.23757	-0.567917	-0.298704		SIM2	2.95734	-0.417278	0.828352	-0.417278	-0.417278	-0.417278	-0.0301896	-0.417278	-0.417278	-0.417278	-0.417278	-0.417278		REST	0.779012	1.69886	1.90979	-0.056535	0.0331386	0.164517	-0.454066	-0.457791	-0.587818	-1.02827	-0.936853	-1.06398		GRHL2	-0.536853	-0.763331	-0.714725	2.53698	0.548145	1.23397	-0.893305
RXRA	1.17512	1.23538	2.11367	-0.242525	-0.364856	-0.18909	-0.195204	-0.252754	-0.146236	-1.01507	-1.05922	-1.05922		SMAD2	1.69463	2.50718	-0.449389	-0.449389	-0.449389	-0.449389	-0.157306	-0.449389	-0.449389	-0.449389	-0.449389	-0.449389		RXRA	2.33191	0.646357	0.677737	-0.581677	-0.131645	-0.0619636	0.118838	0.304709	0.230521	-1.159	-1.18419	-1.19159		HMGN1	-0.825555	-0.692434	-0.501096	2.15498	1.40802	0.763112	0.472069
RXRB	2.12313	1.13847	1.22392	-0.335274	-0.401553	-0.332219	-0.32602	0.0869296	-0.0833056	-1.05063	-1.05126	-0.992195		SMAD3	1.30382	2.65651	-0.10675	-0.547282	-0.547282	-0.547282	0.248267	-0.547282	-0.547282	-0.547282	-0.27087	-0.547282		RXRB	1.9848	1.43174	1.20825	0.0826811	-0.682399	-0.230688	-0.580969	-0.280653	-0.214108	-0.95173	-1.10275	-0.664169		HMGXB4	-0.115565	-0.232723	-0.499892	0.842824	1.50718	1.92534	0.0496852
RXRG	0.611099	1.15774	2.3438	-0.481526	-0.208946	0.161514	-0.670211	0.152466	-0.0590838	-0.970592	-1.01813	-1.01813		SMAD4	-0.553493	2.90666	0.505052	-0.553493	-0.553493	-0.0226904	0.371969	-0.553493	0.113452	-0.553493	-0.553493	-0.553493		RXRG	2.06861	1.51605	0.524438	-0.164802	-0.0314332	-0.073938	-0.43332	0.0400869	-0.0153984	-1.17626	-1.11518	-1.13885		IRX1	-0.842039	-0.697093	-0.695303	1.81351	1.42878	0.276372	0.0652157
SMAD2	-0.156222	3.16965	-0.180825	-0.334188	-0.304198	-0.334188	-0.290729	-0.334188	-0.292525	-0.274208	-0.334188	-0.334188		SMAD9	1.69469	2.50705	-0.449467	-0.449467	-0.449467	-0.449467	-0.156548	-0.449467	-0.449467	-0.449467	-0.449467	-0.449467		SKI	2.08135	1.67688	1.10006	-0.557833	-0.557833	-0.557833	-0.395619	-0.557833	-0.557833	-0.557833	-0.557833	-0.557833		IRX3	-0.842039	-0.697093	-0.695303	1.81351	1.42878	0.276372	0.0652157
SMAD3	1.51548	2.03051	1.16621	-0.769581	-0.388737	-0.769581	-0.221008	-0.769581	-0.242714	-0.0118397	-0.769581	-0.769581		SP1	1.37531	0.821982	2.42899	-0.424456	-0.425895	-0.702411	-0.565937	-0.472595	-0.550499	-0.259279	-0.694762	-0.530442		SMAD2	-0.250824	1.87417	1.70283	-1.33367	-1.33367	-0.613858	-0.227352	0.411086	0.178713	-0.181191	-0.487109	0.260865		IRX4	-0.841345	-0.696323	-0.696323	1.81353	1.42874	0.276295	0.0655287
SMAD4	-0.398892	3.07105	0.228436	-0.398892	-0.398892	-0.398892	-0.398892	-0.398892	0.290535	-0.398892	-0.398892	-0.398892		SP2	1.8966	0.952485	1.79557	-0.13424	0.0524215	-0.673902	-0.211419	-0.724885	-0.745325	-0.715369	-0.898154	-0.593787		SMAD3	1.18833	0.647092	2.37718	-0.838126	-1.24563	-0.39324	-0.370299	-0.081922	0.213422	-0.54652	-0.766584	-0.183712		IRX6	-0.841466	-0.696525	-0.696525	1.8136	1.42819	0.27689	0.0660655
SMAD9	1.65755	1.76648	1.31831	-0.794928	-0.380995	-0.794928	-0.19737	-0.794928	-0.222269	0.0329383	-0.794928	-0.794928		SP3	1.51415	0.670975	2.42295	-0.451253	-0.386874	-0.534502	-0.551295	-0.544244	-0.516917	-0.503597	-0.563753	-0.555635		SMAD4	2.56161	0.806882	-0.763559	-0.227755	-0.113427	-0.763559	0.469587	0.677766	-0.763559	-0.763559	-0.356871	-0.763559		MAZ	0.0882734	-0.391015	0.510789	1.30211	-0.021543	2.06861	0.144242
SMARCE1	-0.259211	3.14601	-0.338002	-0.341345	-0.33642	-0.108763	-0.462533	-0.542169	-0.199991	-0.161009	-0.0816429	-0.314925		SP4	1.53455	1.86211	1.53099	-0.59095	-0.200047	-0.59095	-0.59095	-0.59095	-0.59095	-0.59095	-0.59095	-0.59095		SMAD9	-0.251043	1.87463	1.70257	-1.33354	-1.33354	-0.613843	-0.227446	0.410649	0.178614	-0.181236	-0.48701	0.261203		MSX2	-0.584334	-0.597734	-0.636603	1.10219	0.82591	2.2738	-1.10672
SOX13	2.08332	1.91595	0.497227	-0.823638	-0.543355	-0.69115	-0.766678	-0.0618319	-0.228446	-0.541599	-0.402587	-0.437215		STAT6	-0.305141	3.17478	-0.294491	-0.279292	-0.295973	-0.305141	-0.305141	-0.29618	-0.294802	-0.280809	-0.231179	-0.286633		SOX11	0.279987	1.24595	2.48051	-0.364799	-0.86639	-0.86639	0.133555	-0.86639	0.028383	-0.86639	-0.218367	-0.119667		MYNN	-0.504458	-1.91867	-1.91867	-1.91867	-1.91867	1.20338	-1.91867
SP1	1.27954	2.16515	1.42615	-0.501856	-0.524324	-0.573506	-0.552075	-0.5411	-0.53327	-0.514832	-0.563568	-0.56631		TCF12	2.71794	-0.52855	0.857383	0.270524	0.0142327	-0.726278	0.121769	-0.702812	-0.678529	-0.705465	-0.723625	0.0834069		SOX12	-0.572572	2.21456	1.81531	-0.572572	-0.572572	-0.572572	-0.572572	0.161284	0.389425	-0.572572	-0.572572	-0.572572		NFATC1	-0.634548	-0.329823	-0.316006	1.86543	-0.657959	2.00973	-0.0990399
SP2	1.11259	1.18082	2.3342	-0.55545	-0.0746826	-0.223399	-0.473663	-0.386539	-0.734169	-0.737054	-0.892549	-0.550113		TCF3	1.55997	1.34603	1.91128	-0.65827	-0.65827	-0.65827	0.104148	-0.389123	-0.582686	-0.65827	-0.65827	-0.65827		SOX4	1.47021	1.28593	1.99432	-0.548469	-0.894244	-0.894244	-0.205665	-0.207647	-0.277991	-0.894244	-0.447906	-0.380039		NFATC2	-1.0068	-0.983056	-0.251891	0.459371	1.28184	1.96261	-0.364378
SP3	1.93045	1.57308	1.41562	-0.33752	-0.497229	-0.381942	-0.573733	-0.61425	-0.644602	-0.623271	-0.61025	-0.636346		TCF4	2.1505	0.835907	1.63847	-0.659676	-0.111931	-0.673965	-0.433433	-0.909734	-0.0833526	-0.416763	-0.640624	-0.695399		SP1	2.78301	0.591591	0.920496	-0.450108	-0.451238	-0.514849	-0.475801	-0.525236	-0.43499	-0.475761	-0.503464	-0.463651		NOC4L	-0.0198414	-0.388246	-0.369364	-0.434449	3.14771	-0.187758	-0.159985
SP4	1.42299	1.20328	2.17899	-0.310672	-0.454881	-0.225215	-0.635749	-0.635749	-0.635749	-0.635749	-0.635749	-0.635749		TEAD1	1.93219	1.68656	0.849996	0.0657626	0.0771725	-0.615882	-0.921505	-0.0479341	-0.747279	-0.466082	-1.04698	-0.766017		SP2	1.91268	1.58097	1.43087	-0.402344	-0.58736	-0.380601	-0.698511	-0.478053	-0.526749	-0.630442	-0.669168	-0.551289		NR1H2	-0.601153	-0.775292	-0.551671	1.10549	1.76429	1.02619	0.500643
SREBF2	-0.38908	1.68015	2.03025	-0.719301	-0.719301	-0.499918	0.288179	0.901228	-0.414305	-0.719301	-0.719301	-0.719301		TEAD2	0.371322	1.60361	2.1962	0.438066	-0.243646	-0.75489	-0.798116	-0.31631	-0.326853	-0.465775	-0.592775	-1.11083		SP3	2.25932	1.19966	1.35561	-0.436212	-0.503322	-0.394614	-0.577855	-0.585565	-0.588006	-0.587414	-0.572743	-0.568868		NR1H3	-0.759782	-0.832292	-0.444061	0.318427	1.42609	2.20331	-0.62949
SRF	2.37302	1.39214	0.86044	-0.659582	-0.104258	-0.659582	-0.416223	-0.659582	-0.454734	-0.659582	-0.659582	-0.352471		TFAM	1.55511	1.70972	1.29454	-0.377336	-0.174391	-0.594253	-0.408152	0.0655749	-0.10964	-0.55078	-1.02431	-1.38608		SP4	2.01006	1.95409	0.771586	-0.48678	-0.449277	-0.347359	-0.575385	-0.575385	-0.575385	-0.575385	-0.575385	-0.575385		PDS5B	-0.11431	-0.61144	-0.724107	1.82882	1.02953	1.50199	-0.289295
TADA2A	1.94513	1.39481	1.54517	-0.181287	-0.485274	-0.468931	-0.416929	-0.666537	-0.666537	-0.666537	-0.666537	-0.666537		TFAP4	1.48317	1.67957	1.78307	-0.323656	-0.605833	-0.50946	-0.593183	-0.592835	-0.618022	-0.46217	-0.627998	-0.612649		SREBF1	-0.00918684	0.662935	2.85711	-0.592403	-0.592403	-0.24034	-0.592403	-0.169216	0.453119	-0.592403	-0.592403	-0.592403		PKNOX1	-0.817136	-0.639332	-0.358067	2.27175	0.47006	1.38583	-0.305893
TEAD1	1.81479	0.789748	1.80736	0.205772	-0.603206	0.215267	-0.442338	-0.554451	-0.678153	-0.529252	-1.19888	-0.826656		TFDP1	1.82889	1.44327	1.40885	-0.449766	-0.571753	0.430457	-0.69738	-0.861174	-0.798152	-0.623127	-0.514555	-0.595568		TCF12	1.54297	1.23195	1.48374	0.416679	-0.862806	-0.892584	-0.838321	0.452413	0.0765419	-0.873063	-0.857843	-0.87968		POU2F1	-0.0264395	-0.805046	-0.359954	0.363818	2.19445	1.66087	-0.207909
TEAD2	2.42138	1.03828	0.817796	-0.0451726	-0.128936	0.162837	-0.375535	-0.494748	-0.664941	-0.767246	-0.991991	-0.971727		TFDP2	1.62481	1.76394	1.51142	-0.291589	-0.471729	-0.739527	-0.869002	-0.686449	-0.482988	-0.372008	-0.382463	-0.604421		TCF4	0.762291	0.391563	2.79267	-0.82839	-0.418865	-0.82839	-0.0783127	-0.22488	-0.00502925	-0.561121	-0.349892	-0.651648		POU2F2	0.0345631	-0.262318	-0.194312	-0.650628	1.73432	2.15925	0.313762
TEAD3	1.96759	1.10323	1.65767	-0.202631	-0.317008	-0.0940955	-0.438982	-0.493803	-0.657924	-0.725382	-0.897749	-0.900917		TFE3	1.59274	1.61728	1.72741	-0.216587	-0.67987	-0.555912	-0.545876	-0.495967	-0.67987	-0.544927	-0.603922	-0.6145		TCF7L2	2.00968	1.59574	0.730638	0.248952	-0.375955	-0.782246	-0.363416	-0.24446	0.093356	-1.1247	-0.858375	-0.929211		POU2F3	0.0345581	-0.262307	-0.194314	-0.650624	1.73431	2.15926	0.313756
TEAD4	1.41152	1.82718	1.43138	-0.416603	-0.568309	0.300348	-0.697388	-0.30027	-0.394449	-1.06332	-0.77164	-0.758455		TFEB	1.67941	0.381251	2.34919	0.033543	-0.645077	-0.463562	-0.645077	-0.514097	-0.645077	-0.447355	-0.53384	-0.54931		TEAD1	1.75808	1.4992	1.48831	-0.0842129	-0.203706	-0.326227	-0.331435	-0.536282	-0.4052	-0.969032	-0.998129	-0.891371		PRDM10	-0.415111	-0.573135	0.486927	1.53668	0.959193	1.79554	-0.134937
TERF1	-0.898923	1.18277	2.03362	-0.898923	-0.377123	0.366338	0.230037	1.17589	-0.558858	-0.456976	-0.898923	-0.898923		TGIF1	2.79213	0.910642	0.488907	-0.159898	-0.330593	-0.433913	-0.546362	-0.475121	-0.504131	-0.47976	-0.568363	-0.693534		TEAD2	1.82095	1.4179	1.47476	-0.313356	-0.247664	-0.0323089	-0.506572	-0.328426	-0.371049	-1.02473	-0.966007	-0.923487		RARA	-0.195104	-0.823389	0.829273	-0.109285	1.1671	1.92629	0.163394
TFAM	1.71651	1.55639	1.28739	-0.201581	-1.0346	-1.03786	0.293273	-0.461648	-0.0438904	-0.57551	-0.625267	-0.873197		TGIF2	0.780086	2.19221	1.64181	-0.295107	-0.821775	-0.621072	-0.76075	-0.151748	-0.354174	-0.314378	-0.450922	-0.84418		TEAD3	1.65462	1.47449	1.64659	-0.352294	-0.273339	-0.0895559	-0.534039	-0.337005	-0.387342	-0.980483	-0.929323	-0.892315		RBPJ	0.296419	0.315762	-0.421554	1.68591	0.997278	1.3116	-0.412236
TFAP4	1.56814	1.14353	2.12295	-0.580921	-0.604441	-0.543361	-0.258816	-0.424587	-0.505455	-0.620217	-0.650714	-0.64611		THRA	1.74581	2.09945	0.338629	-0.826393	0.302084	-0.428824	0.103853	-0.826393	-0.275628	-0.826393	-0.579804	-0.826393		TEAD4	1.47492	2.07113	1.25162	-0.462798	-0.415996	-0.21719	-0.604656	-0.445336	-0.455864	-0.985215	-0.433712	-0.776901		RUNX2	-0.264252	-0.501773	-0.06736	1.12879	0.555611	2.14992	-0.906183
TFDP1	2.10462	2.01483	-0.0385412	-0.441394	-0.725838	-0.321019	-0.502128	-0.573129	-0.725838	0.122687	-0.725838	-0.188409		TWIST1	0.994525	0.987462	2.34081	-0.765672	-0.765672	-0.765672	0.0960621	0.172347	0.00282536	-0.765672	-0.765672	-0.765672		TFAM	1.88028	1.6842	0.587616	-0.92571	-0.679442	-0.285693	0.0504636	0.415616	0.111837	-0.88052	-1.00467	-0.953973		SIX4	-0.292038	-0.729575	-0.178564	1.55247	1.0086	2.11293	-0.846767
TFDP2	0.919434	2.70485	0.808438	-0.454348	-0.497297	-0.497297	-0.497297	-0.497297	-0.497297	-0.497297	-0.497297	-0.497297		TWIST2	0.274616	1.47738	2.48937	-0.63901	-0.63901	-0.63901	-0.191439	0.024425	-0.240289	-0.63901	-0.63901	-0.63901		TFAP4	1.37537	1.64506	1.91983	-0.56225	-0.56225	-0.49515	-0.56225	-0.547776	-0.523833	-0.56225	-0.56225	-0.56225		SMAD3	-0.405123	-0.568474	-1.54702	-0.27069	2.58992	0.238124	-0.223013
TFE3	1.76702	1.55965	1.17126	-0.862632	-0.876129	-0.742944	-0.361006	0.512435	0.0131415	-0.644941	-0.87067	-0.665187		USF1	1.19972	1.37737	2.2514	-0.535565	-0.486225	-0.552619	-0.511875	-0.552619	-0.552619	-0.552619	-0.544722	-0.539625		TFDP1	2.44093	0.501616	0.566824	-0.718262	-0.598889	-0.718262	0.565107	0.83398	-0.718262	-0.718262	-0.718262	-0.718262		SNAPC4	-1.48656	-1.48656	-0.743046	-1.48656	0.730826	1.69805	-0.433796
TFEB	1.35332	0.902753	2.29898	-0.777607	-0.735004	-0.61734	-0.00744879	-0.0474903	-0.379855	-0.806458	-0.741104	-0.442748		USF2	1.02314	2.03989	1.77411	-0.442732	-0.585223	-0.468099	-0.537098	-0.584444	-0.534315	-0.52024	-0.687787	-0.477202		TFE3	1.72849	1.58288	1.65287	-0.599631	-0.576264	-0.596225	-0.521604	-0.447425	-0.433883	-0.603152	-0.590395	-0.595668		SOX13	-1.06415	-1.33154	-1.33154	-1.33154	-0.471877	1.25031	0.285714
TFEC	2.51371	1.05609	0.392285	-0.807415	-0.50554	-0.424685	0.520564	-0.0107518	-0.807415	-0.807415	-0.807415	-0.312008		VEZF1	1.65513	1.48323	1.70167	-1.04861	-0.529925	-0.736622	-0.720722	-0.529136	-0.220249	-0.365137	-0.451585	-0.238044		TFEB	1.68861	-0.148116	2.50898	-0.461534	-0.461534	-0.461534	-0.461534	-0.461534	-0.357198	-0.461534	-0.461534	-0.461534		SSRP1	-0.798376	-0.843973	0.257671	-0.603623	1.54397	1.91531	-0.274006
TGIF1	1.1543	0.570802	2.65214	-0.438841	-0.379727	-0.187631	-0.396638	-0.567461	-0.578146	-0.548246	-0.609664	-0.670886		WIZ	0.855229	2.485	0.742875	-0.484016	-0.0991435	-1.13852	0.0476227	-0.919049	-0.423638	-0.87879	-0.397851	0.210273		TFEC	2.09767	1.39501	1.40326	-0.561162	-0.561162	-0.561162	-0.561162	-0.561162	-0.40665	-0.561162	-0.561162	-0.561162		TADA2B	-0.591134	0.0314364	-0.132844	1.61035	0.939324	1.35861	0.0771784
TGIF2	1.914	1.16401	1.80778	-0.491322	-0.647922	-0.39338	-0.540726	-0.438455	-0.543648	-0.592133	-0.630065	-0.60815		YY1	2.58042	0.860704	0.972218	-0.293175	-0.331979	-0.67821	-0.315492	-0.404101	-0.123807	-0.784546	-0.801791	-0.680243		TGIF1	2.09547	1.25629	1.49374	-0.489889	-0.387818	-0.251743	-0.718654	-0.506513	-0.512054	-0.630624	-0.629553	-0.718654		TCF20	-0.231695	-0.433182	-0.304063	-0.0468198	0.233552	3.03115	-0.503661
TLX3	-0.383052	3.0971	0.0611016	-0.383052	-0.383052	-0.383052	0.289268	-0.383052	-0.383052	-0.383052	-0.383052	-0.383052		YY2	2.17915	0.917804	1.5413	-0.2617	-0.485711	-0.45734	-0.249271	-0.313038	-0.256956	-0.780854	-0.876661	-0.956729		TGIF2	2.70307	0.682255	0.96784	-0.557196	-0.480694	-0.0861117	-0.557196	-0.497405	-0.502976	-0.557196	-0.557196	-0.557196		TEAD1	-1.09149	-1.13084	0.959639	1.1449	-1.13084	-1.13084	-0.327897
TSHZ2	-0.295149	3.17475	-0.295149	-0.295149	-0.223262	-0.295149	-0.295149	-0.295149	-0.295149	-0.295149	-0.295149	-0.295149		ZBED4	-0.208239	3.14901	-0.0714587	-0.0355102	-0.37746	-0.37746	-0.37746	-0.37746	-0.37746	-0.37746	-0.191579	-0.37746		THRA	-0.490519	2.70459	1.02465	-0.490519	-0.490519	-0.490519	-0.490519	0.685435	-0.490519	-0.490519	-0.490519	-0.490519		TEAD4	-0.0602126	0.0218284	0.646099	-0.18707	2.64282	-0.140039	-0.324262
TWIST1	1.15179	1.86249	0.475102	-0.508707	-0.689135	-0.97243	0.888706	0.0932129	0.685273	-0.797589	-1.09436	-1.09436		ZBTB17	1.23699	0.898799	1.57246	-0.0378846	1.1085	0.45137	-0.750207	-0.623294	-0.780103	-0.881719	-1.02919	-1.16573		TP53	-0.353361	1.7509	2.4779	-0.435391	-0.435391	-0.435391	-0.435391	-0.435391	-0.411171	-0.435391	-0.435391	-0.416526		TERF1	-0.454261	-0.202916	-0.480972	0.225997	2.0546	1.38885	-0.143387
USF1	2.18041	1.18669	1.48666	-0.544807	-0.579368	-0.579368	-0.485493	-0.499497	-0.506107	-0.537256	-0.559466	-0.562397		ZBTB43	1.7907	0.988799	1.3555	0.616564	-0.841749	-0.841749	0.597846	-0.416337	-0.841749	-0.841749	-0.724335	-0.841749		USF1	1.7005	1.67568	1.59551	-0.585256	-0.585256	-0.585256	-0.510004	-0.522422	-0.523273	-0.585256	-0.535619	-0.539353		TERF2	0.157492	-0.779221	-0.778135	1.71917	1.20546	0.732313	0.409758
USF2	2.26268	0.814357	1.64175	-0.573983	-0.598412	-0.598412	-0.367958	-0.466154	-0.477822	-0.504167	-0.553548	-0.578337		ZBTB7A	1.54369	1.51218	1.84592	-0.186192	-0.371889	-0.580943	-0.573195	-0.827082	-0.602533	-0.587603	-0.53978	-0.632572		USF2	1.68957	1.70542	1.57637	-0.575543	-0.512543	-0.561134	-0.503918	-0.552645	-0.546757	-0.567738	-0.575543	-0.575543		TERF2IP	-0.425313	-0.668507	-0.785704	0.499587	2.71389	0.822173	-0.265356
VDR	1.10253	2.16022	0.961707	0.575338	-0.211349	-0.0385345	-0.414029	-0.656741	-0.499609	-1.02002	-0.939485	-1.02002		ZBTB7B	1.10941	1.49173	1.90969	-0.721643	0.368055	0.0817415	-0.681846	-0.439992	-0.651736	-0.534803	-0.940652	-0.989956		VEZF1	1.82662	1.50349	1.62367	-0.546857	-0.627995	-0.488376	-0.508204	-0.579528	-0.592707	-0.636605	-0.558039	-0.415474		TP53	-0.864191	-1.78627	-0.676858	1.06289	-1.78627	1.1197	-1.78627
VEZF1	1.91361	1.81976	1.13966	-0.459074	-0.666132	-0.687089	-0.435623	-0.574499	-0.603964	-0.370781	-0.524661	-0.551209		ZEB1	1.65243	1.73981	1.27085	-0.749427	-0.643337	-0.768918	-0.480214	-0.89319	-0.79508	0.0623977	0.20119	-0.596506		WIZ	2.54871	0.543426	1.35833	-0.596357	-0.644408	-0.550601	-0.61374	-0.436459	-0.532562	-0.407841	-0.490906	-0.177589		UBP1	-0.686475	0.915424	-0.281554	-0.255027	1.29192	1.86629	0.577602
WIZ	1.22387	1.44267	2.05116	-0.477928	-0.389619	-0.888924	-0.108139	-1.09555	-0.412163	-0.391485	-0.639959	-0.313932		ZFP42	2.66804	0.742557	0.944261	-0.417059	-0.365645	-0.60652	-0.331268	-0.376612	-0.166887	-0.724062	-0.795809	-0.570996		YY1	1.83964	1.15412	1.71518	-0.282068	-0.178345	-0.341981	-0.489785	-0.158063	-0.47881	-0.975596	-1.04345	-0.760843		YY1	-0.392123	-0.664074	-0.694708	2.19863	1.05807	0.38142	0.0667766
YY1	1.44919	1.86874	1.47226	-0.805688	-0.564095	-0.527954	-0.231282	-0.293256	-0.0642716	-0.58757	-0.730158	-0.985918		ZFY	0.582175	0.968161	2.45619	-0.125573	0.539358	-0.23517	-0.41698	-0.574506	-0.364259	-0.956019	-0.828209	-1.04517		YY2	1.42552	1.3962	1.89923	-0.450176	-0.181976	-0.354912	-0.380429	-0.00951005	-0.814616	-0.813567	-1.08966	-0.626116		ZBTB2	-1.21167	-1.21167	0.417304	-0.207452	1.96155	0.08917	-0.978821
YY2	0.615761	1.90667	1.73917	-0.66516	-0.911881	-0.3477	0.47666	-0.10548	-0.165725	-0.619336	-0.77768	-1.1453		ZIC1	1.52718	1.77791	0.264897	0.452223	-1.13572	-0.65732	0.809582	-0.472877	-0.210621	-1.13572	-0.0838161	-1.13572		ZBED1	3.17513	-0.248952	-0.2946	-0.274777	-0.2946	-0.2946	-0.2946	-0.2946	-0.2946	-0.2946	-0.2946	-0.2946		ZBTB48	-0.335497	-0.0994476	-0.295262	-0.198167	-0.616741	2.95489	-0.593737
ZBTB41	0.693774	2.48788	1.3053	0.0889934	-0.571993	-0.571993	-0.571993	-0.571993	-0.571993	-0.571993	-0.571993	-0.571993		ZIC2	1.58209	-0.0437439	2.02978	-0.604015	-1.56834	0.0347988	0.136032	0.127305	0.168321	-0.177266	-0.975347	-0.709611		ZBTB17	1.35443	1.34723	1.83903	-0.13364	-0.611456	0.168691	-0.376669	-0.416985	-0.174684	-1.30758	-1.02714	-0.661226		ZBTB7A	-0.449757	-0.622165	-0.1703	1.16431	1.62847	1.52151	-0.367797
ZBTB43	-0.0169956	2.74496	0.412842	-0.677805	-0.553773	-0.549154	-0.48171	0.618638	0.513777	-0.677805	-0.65517	-0.677805		ZIC3	1.52764	1.7788	0.266459	0.4501	-1.13515	-0.657146	0.80928	-0.473505	-0.211547	-1.13515	-0.0846188	-1.13515		ZBTB41	0.758126	2.52301	1.18215	-0.518251	-0.307123	0.0687566	-0.631986	-0.573241	-0.594222	-0.617963	-0.659702	-0.629557		ZBTB7B	-0.473798	-0.35206	0.401669	0.194294	1.8303	2.12508	-0.478446
ZBTB7A	1.28232	2.14812	1.39733	-0.220893	-0.370793	-0.432535	-0.65956	-0.611509	-0.648854	-0.66896	-0.614984	-0.599689		ZIC5	2.03015	0.93521	1.74482	-0.388175	-0.794294	-0.671758	-0.297149	-0.24901	-0.195619	-0.794294	-0.52559	-0.794294		ZBTB43	2.07799	1.70881	1.02248	-0.579481	-0.579481	-0.579481	-0.579481	-0.173433	-0.579481	-0.579481	-0.579481	-0.579481		ZBTB9	0.0879259	-0.0599708	0.365595	1.52774	0.185897	1.42754	-0.553929
ZFAT	0.933259	2.4136	1.33637	-0.326895	-0.570795	-0.570795	-0.36077	-0.570795	-0.570795	-0.570795	-0.570795	-0.570795		ZNF121	2.81774	0.330138	0.0619388	-0.951605	0.0120412	-0.130375	-0.966158	-0.194826	-0.240565	0.178366	0.0629783	-0.979672		ZBTB7A	1.9649	1.5021	1.29229	-0.687452	-0.444338	0.217544	-0.611814	-0.586921	-0.527107	-0.680376	-0.698796	-0.740029		ZFHX3	-0.763242	-1.06271	-0.722109	1.62009	1.54605	1.41316	-0.0181847
ZFP42	1.16465	1.97687	1.57535	-0.929652	-0.369477	-0.34259	-0.405004	-0.483868	0.0291815	-0.555234	-0.671588	-0.988635		ZNF148	1.65689	1.62781	1.67213	-0.411592	-0.409721	-0.578002	-0.614141	-0.669345	-0.599485	-0.530519	-0.664567	-0.479462		ZBTB7B	2.29688	1.0345	1.355	-0.425694	-0.0706099	-0.369604	-0.58897	-0.429439	-0.717382	-0.682932	-0.684365	-0.717382		ZFHX4	-0.720146	-0.604563	-0.786353	1.64761	2.3153	0.165238	0.0608772
ZFX	0.2165	2.24306	1.50579	-0.692665	-0.672863	-0.79026	0.499831	0.132091	-0.106106	-0.761194	-0.80061	-0.773577		ZNF174	1.05427	-0.71479	2.29473	-0.291907	-0.263715	1.12475	-0.71479	-0.71479	-0.71479	-0.71479	-0.71479	0.37061		ZEB1	1.41443	1.92312	1.51617	-0.774128	-0.713401	-0.626056	-0.208652	-0.774128	-0.60279	-0.465167	-0.489419	-0.199977		ZHX1	-0.769373	-0.42242	-0.660751	1.44321	1.33248	1.56415	0.0262906
ZFY	1.37467	1.57703	1.78031	-0.687002	-0.377854	-0.667127	-0.15387	-0.00187082	-0.219057	-0.991207	-0.768357	-0.865674		ZNF184	3.17342	-0.248943	-0.306949	-0.306949	-0.306949	-0.306949	-0.306949	-0.306949	-0.306949	-0.306949	-0.277946	-0.190937		ZEB2	2.07193	0.759653	1.71173	-0.872757	-0.806043	-0.662352	-0.250095	-0.872757	-0.684101	-0.0714587	-0.154301	-0.169452		ZIC5	-0.521267	0.129853	0.121969	-1.44369	-1.44369	1.85458	-0.773089
ZKSCAN5	-0.462678	2.44022	1.76277	-0.617479	-0.617479	-0.488733	-0.34696	-0.379147	-0.36382	-0.470341	-0.245804	-0.210552		ZNF227	-0.288884	-0.288884	3.17543	-0.288884	-0.288884	-0.288884	-0.288392	-0.288884	-0.288556	-0.288064	-0.288228	-0.288884		ZFAT	2.1471	1.09721	1.51899	-0.49862	-0.630693	0.0205413	-0.630693	-0.580786	-0.630693	-0.630693	-0.550963	-0.630693		ZNF141	-0.815814	-0.225422	0.257626	2.00733	-1.86779	-1.86779	-0.311298
ZNF143	-0.179	2.72081	1.36348	-0.457434	-0.425878	-0.384566	-0.466174	-0.475381	-0.462365	-0.388926	-0.386238	-0.458322		ZNF267	3.16071	-0.196	-0.339695	-0.339695	-0.339695	-0.339695	-0.336246	-0.339695	-0.337396	-0.0224164	-0.332798	-0.237384		ZFP30	2.75901	-0.69231	-0.69231	-0.69231	-0.69231	-0.69231	0.109683	0.424979	-0.69231	0.353032	0.0715939	0.435559		ZNF146	0.1643	-0.381482	-0.840213	2.18993	1.1756	0.898216	0.105136
ZNF148	1.83166	1.79431	1.30788	-0.512535	-0.562173	-0.519285	-0.564729	-0.601444	-0.584762	-0.506953	-0.512631	-0.569338		ZNF281	0.511208	2.51523	1.36552	-0.494713	-0.646506	-0.230408	-0.679878	-0.50234	-0.440555	-0.179302	-0.336244	-0.882016		ZFP42	1.17721	1.18039	2.28604	-0.184323	-0.355128	-0.24023	-0.568158	-0.344664	-0.523621	-0.956098	-0.915511	-0.555901		ZNF195	-0.813135	-0.221625	0.259836	2.00685	-1.87235	-1.87235	-0.317917
ZNF174	-0.503811	0.593953	2.90997	0.334238	-0.503811	-0.503811	0.192332	-0.503811	-0.503811	-0.503811	-0.503811	-0.503811		ZNF335	1.30063	2.32259	0.668435	0.435522	-0.683883	-0.683883	-0.683883	-0.683883	-0.683883	-0.683883	-0.683883	0.0600106		ZFP82	2.71638	-0.704219	-0.704219	-0.704219	-0.704219	-0.704219	0.0917275	0.403089	-0.704219	0.55	0.0522591	0.41186		ZNF212	-0.707107	-1.15295	-1.15295	0.707107	-1.15295	-1.15295	-1.15295
ZNF189	-0.432756	2.47021	1.76059	-0.432756	-0.432756	-0.432756	-0.432756	-0.432756	-0.432756	-0.335991	-0.432756	-0.432756		ZNF35	3.1612	-0.187846	-0.328501	-0.328501	-0.328501	-0.328501	-0.328501	-0.328501	-0.328501	-0.016854	-0.328501	-0.328501		ZFX	2.77468	0.706269	0.714797	-0.533481	-0.482176	-0.533737	-0.164949	-0.187537	-0.286913	-0.704811	-0.660638	-0.641505		ZNF253	-0.816957	-0.2248	0.252215	2.01224	-1.86968	-1.86968	-0.307044
ZNF281	0.986353	1.49998	1.96096	0.406252	-0.552524	-0.0757257	-1.18672	-0.534396	-0.812649	-0.87509	-0.373545	-0.442892		ZNF564	-0.381557	2.97194	-0.381557	0.84363	-0.381557	-0.381557	-0.381557	-0.381557	-0.381557	-0.381557	-0.381557	-0.381557		ZFY	2.44166	1.03173	1.06669	-0.552471	-0.590726	-0.555683	-0.153632	-0.173247	-0.20938	-0.822981	-0.750514	-0.731444		ZNF257	-0.334068	-0.321199	-0.310583	-0.271655	-0.357553	2.84543	-0.323129
ZNF444	2.12701	1.33118	1.15673	-0.998448	-0.984559	-0.763221	-0.595669	-0.135034	-0.0417921	-0.342041	-0.234114	-0.520032		ZNF574	-0.363434	3.05712	-0.363434	-0.363434	-0.363434	-0.363434	-0.363434	-0.363434	-0.363434	0.577218	-0.363434	-0.363434		ZIC1	-0.598238	-0.598238	2.24551	-0.598238	-0.598238	-0.598238	-0.598238	-0.598238	-0.598238	1.47934	0.944797	0.116262		ZNF28	-1.15452	0.230904	-0.137099	1.52974	-2.15029	-2.15029	-0.245336
ZNF462	0.047184	1.13801	2.57177	-0.798609	-0.732072	-0.108283	-0.405782	-0.753824	-0.719276	0.56157	-0.307896	-0.492793		ZNF579	1.90313	0.414875	2.06252	0.0447308	-0.688231	-0.324707	-0.80517	-0.78796	-0.731035	-0.0359347	-0.447206	-0.605006		ZIC3	-0.598313	-0.598313	2.24486	-0.598313	-0.598313	-0.598313	-0.598313	-0.598313	-0.598313	1.47977	0.945218	0.116656		ZNF281	-0.463301	-1.38525	-0.856998	0.177579	-1.38525	1.89789	-1.38525
ZNF492	-0.338017	-0.338017	3.1482	-0.338017	-0.338017	-0.338017	-0.338017	-0.338017	-0.338017	-0.218717	0.112672	-0.338017		ZNF580	3.12071	0.147278	-0.380125	-0.380125	-0.380125	-0.380125	-0.283435	-0.380125	-0.380125	-0.380125	-0.380125	0.0564472		ZIC5	-0.598272	-0.598272	2.2455	-0.598272	-0.598272	-0.598272	-0.598272	-0.598272	-0.598272	1.47955	0.944222	0.116904		ZNF286A	-0.809433	-0.224514	0.254056	2.00881	-1.87292	-1.87292	-0.313138
ZNF519	-0.423002	2.43065	1.76521	-0.575454	-0.575454	-0.575454	-0.575454	-0.34152	-0.326187	-0.417745	-0.210096	-0.175487		ZNF644	2.36251	-0.494357	0.727721	-0.714623	0.128298	0.778485	-0.952672	-0.129827	-0.141013	-1.46089	0.410514	-0.514146		ZNF142	1.16349	1.3215	2.28715	-0.613688	-0.613688	-0.455674	-0.613688	-0.303512	-0.330823	-0.613688	-0.613688	-0.613688		ZNF3	0.00878551	-0.690432	-0.933896	2.03937	1.35676	1.11268	-0.739658
ZNF524	1.21005	2.55379	0.503235	0.0082007	-0.663582	-0.663582	-0.663582	0.0472824	-0.34107	-0.663582	-0.663582	-0.663582		ZNF646	2.90004	-0.0554098	0.972525	-0.450515	-0.293012	-0.420264	-0.450515	-0.450515	-0.450515	-0.450515	-0.450515	-0.40079		ZNF146	2.41062	-0.0144405	0.582861	-0.712034	-0.931129	0.319957	-0.916286	-1.13833	-0.688684	-0.0125503	0.269144	0.830866		ZNF30	-0.809968	-0.2209	0.257717	2.00651	-1.87765	-1.87765	-0.312942
ZNF568	2.86121	-0.443152	1.08014	-0.443152	-0.443152	-0.443152	-0.443152	-0.210751	-0.191469	-0.437063	-0.443152	-0.443152		ZNF664	3.17486	-0.298416	-0.298416	-0.298416	-0.298416	-0.298416	-0.288119	-0.298416	-0.231881	-0.281783	-0.284159	-0.298416		ZNF148	1.81137	1.51814	1.63043	-0.527389	-0.524929	-0.453046	-0.604237	-0.58325	-0.629272	-0.520571	-0.575575	-0.541669		ZNF320	-1.14126	0.229214	-0.131438	1.54199	-2.15109	-2.15109	-0.246846
ZNF579	0.359419	2.31584	1.77684	-0.519988	-0.549183	-0.672117	-0.594265	-0.381364	-0.533096	-0.404402	-0.222285	-0.575398		ZNF668	0.34204	2.39067	1.14119	-0.841047	0.116873	-0.102039	-0.941602	0.0985905	0.31654	-0.941602	-0.829981	-0.749633		ZNF2	-0.487982	2.36374	-0.487982	-0.487982	0.235261	1.79283	-0.487982	-0.487982	-0.487982	-0.487982	-0.487982	-0.487982		ZNF333	-0.819559	-0.227655	0.250421	2.00337	-1.86677	-1.86677	-0.318717
ZNF581	2.26934	1.02863	1.37675	-0.633436	-0.633436	-0.633436	0.0513382	-0.633436	-0.633436	-0.292003	-0.633436	-0.633436		ZNF679	-1.37327	1.22871	1.22871	-0.478836	-1.37327	0.38849	0.700185	-0.749875	1.10674	0.673081	-0.37042	-0.980259		ZNF280A	2.27307	-0.679494	1.30364	-0.679494	0.926123	-0.679494	-0.679494	-0.679494	-0.679494	0.203712	0.0499085	-0.679494		ZNF347	-0.813272	-0.230513	0.259004	2.00728	-1.86224	-1.86224	-0.323755
ZNF609	-0.471095	3.05289	0.224843	-0.632529	0.0702993	0.0200972	-0.554765	-0.508501	-0.170867	-0.47897	-0.163977	-0.387425		ZNF711	1.45783	-0.0588683	1.79827	0.682172	0.285687	0.467855	-0.514703	-0.0291937	-0.817219	-0.690277	-1.03648	-1.54507		ZNF281	1.8039	1.38621	1.66887	-0.706284	-0.335478	-0.219427	-0.72941	-0.172439	-0.672436	-0.653409	-0.67438	-0.69572		ZNF354A	-0.810064	-0.219965	0.255921	2.00718	-1.87605	-1.87605	-0.315142
ZNF624	-0.423295	2.43083	1.76496	-0.575393	-0.575393	-0.575393	-0.575393	-0.341287	-0.326568	-0.417687	-0.210216	-0.17517		ZNF740	1.49677	1.59724	1.8348	-0.540904	-0.454083	-0.430589	-0.401566	-0.447519	-0.532044	-0.741989	-0.762127	-0.617977		ZNF292	-0.0223163	1.67603	1.66493	-0.822927	-0.106956	-1.13096	-0.886754	-1.23503	-0.603695	0.597914	0.574326	0.29543		ZNF354B	-0.810064	-0.219965	0.255921	2.00718	-1.87605	-1.87605	-0.315142
ZNF644	0.413962	2.48014	1.42578	-0.413458	-0.70258	-0.704955	-0.233378	-0.695238	-0.199909	-0.318236	-0.172055	-0.880069		ZNF76	2.05515	0.44691	1.72293	-0.45901	-0.185971	-0.826743	-0.634985	-0.176502	-0.64919	-0.121263	0.163613	-1.33494		ZNF296	1.34516	0.988334	2.15889	-0.702223	0.13544	-0.702223	-0.702223	-0.702223	-0.702223	-0.702223	0.287743	-0.702223		ZNF384	-0.84037	-0.934311	-1.02071	1.53874	1.89129	0.986642	-0.49641
ZNF646	0.332945	2.06915	2.0659	-0.367163	-0.606145	-0.228442	-0.587968	-0.507605	-0.531714	-0.49689	-0.58261	-0.559458		ZNF768	2.80627	-0.546985	0.958923	-0.552082	0.260752	-0.552082	-0.552082	-0.00934292	-0.177515	-0.552082	-0.546985	-0.536793		ZNF317	-0.793386	-0.540575	2.77661	-0.387356	-0.793386	0.432364	0.637295	-0.119223	-0.793386	-0.25712	0.288722	-0.450559		ZNF415	-0.807632	-0.215818	0.254598	2.01486	-1.86986	-1.86986	-0.322041
ZNF652	0.519145	2.0072	2.0084	-0.502083	-0.392775	-0.437564	-0.738028	-0.695238	-0.868664	-0.259073	-0.234678	-0.406638		ZNF800	0.673856	-0.612109	2.74977	-0.612109	-0.612109	-0.612109	-0.612109	-0.612109	0.147223	0.150284	-0.612109	0.56363		ZNF341	2.29611	-1.18259	1.15158	-0.0324191	-1.18259	-0.372584	0.0577905	0.871556	-0.359429	-0.556762	-0.235391	-0.455276		ZNF445	-0.814014	-0.225307	0.265281	1.9987	-1.8606	-1.8606	-0.323425
ZNF675	3.17338	-0.305439	-0.182233	-0.305439	-0.305439	-0.305439	-0.305439	-0.305439	-0.262341	-0.301223	-0.289512	-0.305439		ZNF816	3.14388	-0.305718	-0.415229	-0.415229	-0.415229	-0.415229	-0.196207	-0.415229	-0.305718	-0.0866961	-0.0319407	-0.141452		ZNF444	2.62801	0.743806	0.478855	0.157814	-0.514949	-0.767476	-0.721259	0.0653621	-0.701187	-0.705859	-0.922179	0.259061		ZNF460	-0.744184	-0.392527	-1.07711	-1.07711	-1.07711	1.13671	-1.07711
ZNF711	-0.899468	2.2288	0.791835	-0.631384	-0.899468	-0.899468	0.778199	0.74851	0.569714	-0.500201	-0.570136	-0.716933		ZSCAN16	1.95574	-0.315729	1.90218	-0.79769	-0.79769	-0.79769	-0.262178	-0.79769	0.161769	0.398287	0.148382	-0.79769		ZNF449	2.27473	1.36372	1.01229	-0.190152	-0.730149	-0.730149	-0.730149	-0.730149	-0.730149	-0.385457	-0.231784	-0.192601		ZNF468	-1.14769	0.224905	-0.131275	1.53669	-2.15542	-2.15542	-0.24421
ZNF740	1.8944	2.12052	0.646558	-0.351137	-0.581883	-0.585751	-0.507519	-0.584774	-0.585193	-0.338331	-0.552263	-0.574621		ZSCAN5A	0.0207761	2.86	-0.0628751	-0.576264	-0.118643	-0.271183	-0.625471	0.881892	-0.625471	-0.625471	-0.625471	-0.231818		ZNF48	1.82176	2.05992	0.534814	-0.703236	-0.562533	-0.703236	-0.574841	0.0727906	0.164264	-0.703236	-0.703236	-0.703236		ZNF479	-0.816957	-0.2248	0.252215	2.01224	-1.86968	-1.86968	-0.307044
ZNF76	-0.298181	2.77461	1.28091	-0.416662	-0.415342	-0.437384	-0.42674	-0.437384	-0.428626	-0.371197	-0.406312	-0.417689		ZXDC	0.352338	2.28426	1.05651	-0.758552	-0.758552	-0.758552	0.411525	-0.758552	-0.758552	-0.41709	-0.758552	0.863773		ZNF500	1.75179	2.41547	-0.179794	-0.553535	-0.553535	-0.518366	-0.553535	-0.553535	-0.516736	-0.338915	0.0332825	-0.432586		ZNF480	-0.809788	-0.227904	0.25215	2.01235	-1.87173	-1.87173	-0.315187
ZNF800	1.18263	1.96147	1.23977	-0.695763	-0.695763	-0.695763	-0.677606	0.862298	-0.695763	-0.537511	-0.552228	-0.695763		ZZZ3	1.42725	1.95053	1.53904	-0.633975	-0.633975	-0.522192	-0.633975	-0.633975	-0.43795	-0.338048	-0.448751	-0.633975		ZNF516	1.93901	2.21885	-0.496628	-0.496628	-0.496628	0.311796	-0.496628	-0.496628	-0.496628	-0.496628	-0.496628	-0.496628		ZNF486	-0.807632	-0.215818	0.254598	2.01486	-1.86986	-1.86986	-0.322041
ZNF821	-0.305034	-0.149367	3.17231	-0.305034	-0.305034	-0.305034	-0.291777	-0.305034	-0.290896	-0.305034	-0.305034	-0.305034		CEBPD	-0.410454	-0.040219	-0.410454	0.746971	-0.410454	2.98733	-0.410454	-0.410454	-0.410454	-0.410454	-0.410454	-0.410454		ZNF519	3.16395	-0.323784	-0.341183	-0.341183	-0.341183	-0.341183	-0.341183	-0.341183	-0.257298	-0.265376	-0.0547321	-0.215666		ZNF506	-0.808843	-0.226476	0.263242	2.01034	-1.86769	-1.86769	-0.319125
ZSCAN16	-0.500954	1.27278	2.58904	-0.500954	-0.500954	-0.500954	0.646759	-0.500954	-0.500954	-0.500954	-0.500954	-0.500954		CREB5	-0.304691	-0.304691	-0.124236	-0.304691	3.17115	-0.304691	-0.304691	-0.304691	-0.304691	-0.304691	-0.304691	-0.304691		ZNF524	2.06374	0.750614	1.90029	-0.579153	-0.579153	-0.579153	-0.579153	-0.343889	-0.316678	-0.579153	-0.579153	-0.579153		ZNF512B	-0.382503	-0.574285	-0.412018	1.60877	0.984106	1.89828	-0.344199
ZZZ3	0.35816	1.4335	2.0751	-0.554418	-0.703294	0.961536	-0.680247	0.141002	-0.708018	-0.769286	-0.754541	-0.79949		EGR1	-0.421387	-0.606545	0.235869	-0.606545	2.36031	1.52331	-0.606545	0.547713	-0.606545	-0.606545	-0.606545	-0.606545		ZNF575	-0.622745	2.00351	1.76561	-0.622745	-0.622745	-0.622745	-0.622745	0.482803	0.730035	-0.622745	-0.622745	-0.622745		ZNF516	-0.188563	-0.482681	-0.43123	2.50612	-0.203153	0.880401	0.492979
ARID5B	-0.91451	0.14317	-0.0622048	-0.0242895	2.56975	0.354074	-0.799974	-0.241513	0.213471	0.736387	-0.691757	-1.2826		FOXF2	-0.857686	-0.260304	-0.689972	-0.437536	0.88946	2.79887	-0.797194	-0.284535	-0.0798687	0.19974	-0.354285	-0.126687		ZNF579	1.34701	1.75576	1.77977	-0.706385	-0.630227	-0.531819	-0.726819	-0.594984	-0.588831	-0.642139	-0.165416	-0.295927		ZNF519	-0.812362	-0.226828	0.263754	2.00453	-1.87265	-1.87265	-0.32178
ATF3	-0.428251	-0.133517	-0.176065	3.15775	-0.294188	-0.428251	-0.285755	-0.353346	-0.428251	-0.160061	-0.250108	-0.219954		FOXP2	-1.37503	-0.578505	-0.285226	-1.37503	1.81439	0.989541	-0.531847	1.01287	0.97621	-0.00361045	-0.49852	-0.145251		ZNF580	3.0348	0.115528	0.365899	-0.452643	-0.324546	-0.198328	-0.641783	-0.34361	-0.606284	-0.387467	-0.490396	-0.07117		ZNF528	-0.809433	-0.224514	0.254056	2.00881	-1.87292	-1.87292	-0.313138
BPTF	-0.392613	-0.114172	0.207382	-0.642473	2.99466	-0.118459	-0.86637	-0.765378	-0.0753468	-0.163953	0.0780463	-0.141325		HMGN1	-1.15651	-0.14614	0.382664	-0.142772	2.06395	1.54933	0.102938	0.105009	-0.0726344	-1.06836	-0.397896	-1.21958		ZNF605	-0.59311	-0.59311	2.47118	1.22095	-0.59311	0.395634	-0.59311	-0.59311	-0.59311	-0.59311	-0.59311	0.657119		ZNF534	-0.821648	-0.225953	0.246494	2.01304	-1.86925	-1.86925	-0.308118
CBX2	-0.566356	-0.221204	0.131398	-0.0511107	-0.566356	2.75604	1.13457	-0.566356	-0.566356	-0.566356	-0.566356	-0.351567		HMGN4	-1.27783	-1.27783	0.245763	0.19638	2.43058	0.44765	-0.47682	-0.906738	0.138646	0.606691	-0.266218	0.139736		ZNF624	3.16292	-0.338979	-0.355945	-0.355945	-0.355945	-0.193275	-0.355945	-0.355945	-0.272115	-0.280099	-0.0685277	-0.2302		ZNF536	-0.393963	-2.14618	-2.14618	0.322892	-2.14618	1.20558	-2.14618
DOT1L	-0.334274	-0.334274	-0.292696	3.1695	-0.334274	-0.334274	-0.317775	-0.300616	-0.322395	-0.265637	-0.155423	-0.177862		HNF4G	-0.480477	-0.616114	0.290507	-0.616114	-0.0807075	2.68139	-0.616114	1.08112	0.204842	-0.616114	-0.616114	-0.616114		ZNF646	1.43789	0.749383	2.29955	-0.662178	-0.574357	-0.648495	-0.60923	0.363608	-0.56112	-0.597139	-0.628831	-0.569075		ZNF573	-0.810064	-0.219965	0.255921	2.00718	-1.87605	-1.87605	-0.315142
EN2	-0.423803	0.987307	-0.0719666	2.89889	-0.423803	-0.423803	-0.423803	-0.423803	-0.423803	-0.423803	-0.423803	-0.423803		HOMEZ	-0.275618	-0.675686	-0.3593	1.90202	2.1858	0.419821	-0.485141	-0.46922	-0.46629	-0.675686	-0.675686	-0.425022		ZNF652	2.01349	1.81087	1.00228	-0.605367	-0.586212	-0.535645	-0.689486	-0.535645	-0.521963	-0.353488	-0.556348	-0.442485		ZNF592	-0.378923	-0.335289	-0.169482	0.0336081	0.165521	3.10299	-0.423647
EP400	-0.184926	-0.167538	-0.162795	-0.248332	-0.39218	3.16486	-0.383574	-0.356789	-0.326052	-0.291275	-0.296896	-0.354506		HOXC9	-0.135756	-0.280089	-0.404477	-0.350304	3.15696	-0.381246	-0.415711	-0.396717	-0.211969	-0.212255	-0.276472	-0.0919615		ZNF668	2.9662	-0.502495	-0.0952449	-0.502495	-0.343928	-0.481772	-0.502495	0.781113	-0.188815	-0.470468	-0.333881	-0.325717		ZNF595	-0.809433	-0.224514	0.254056	2.00881	-1.87292	-1.87292	-0.313138
FOXJ2	-1.08997	-0.50407	-0.607127	0.0551066	1.66966	1.91585	-1.08997	0.432026	-0.189175	0.302251	-1.08997	0.195378		HOXD9	-0.376111	-0.376742	-0.317559	-0.235755	-0.255575	3.1681	-0.323723	-0.333458	-0.331497	-0.231762	-0.148697	-0.237225		ZNF711	3.15838	-0.320436	-0.322159	-0.344203	-0.344203	-0.30113	0.0271104	-0.344203	-0.344203	-0.334661	-0.254567	-0.275728		ZNF610	-0.816841	-0.220768	0.261767	2.00741	-1.86706	-1.86706	-0.320113
FOXP1	-1.1943	-0.254246	-0.188501	0.978847	1.56302	1.64667	0.632547	-0.773001	-0.276579	-0.0934852	-1.33285	-0.708115		HSF1	0.198489	0.379763	0.687508	2.77006	-0.610923	-0.610923	-0.610923	-0.610923	-0.610923	-0.610923	0.240645	-0.610923		ZNF740	1.57721	1.67081	1.72265	-0.565898	-0.512213	-0.569853	-0.576796	-0.569159	-0.570682	-0.576796	-0.539681	-0.489587		ZNF616	-1.15452	0.230904	-0.137099	1.52974	-2.15029	-2.15029	-0.245336
GATAD2A	0.00442796	-0.277861	0.505346	2.3898	0.951994	0.722273	-0.899185	-0.851621	-0.977392	-0.14657	-0.648158	-0.773053		LHX9	-1.03253	-1.03491	0.0764876	1.11189	1.49542	1.21519	0.468326	0.982465	-0.765371	-0.821178	-0.735686	-0.960103		ZNF746	2.70771	1.03537	0.290108	-0.396331	-0.341396	-0.575232	-0.515922	-0.38758	0.118498	-0.7799	-0.26021	-0.895116		ZNF644	-0.610114	-0.790044	0.139237	-0.186022	1.73158	2.18314	-0.379361
HIVEP2	-0.488754	-0.125729	-0.315609	-0.581441	3.10224	-0.427606	-0.443698	-0.346505	-0.397354	0.099553	0.0441981	-0.119292		MEIS1	0.957613	-0.501077	0.0264059	-0.547526	2.8423	-0.11994	-0.547526	-0.547526	-0.547526	-0.488669	-0.547526	0.0209975		ZNF768	-0.389724	-0.389724	2.91993	-0.389724	-0.389724	-0.389724	-0.389724	-0.389724	-0.389724	0.977309	-0.389724	-0.389724		ZNF665	-0.812538	-0.228317	0.255177	2.00784	-1.86011	-1.86011	-0.308899
HOMEZ	-0.492758	-0.686791	-0.569239	2.12499	1.05452	1.54999	0.0457335	-0.339121	-0.59493	-0.710116	-0.672171	-0.710116		MEIS2	0.830494	-0.542578	0.0885795	-0.542578	2.86873	-0.0724079	-0.542578	-0.542578	-0.542578	-0.542578	-0.542578	0.0826516		ZNF777	2.24911	0.850995	1.5388	-0.684325	-0.679824	-0.680182	-0.0425625	-0.516531	-0.176952	-0.646981	-0.649692	-0.561856		ZNF677	-0.809968	-0.2209	0.257717	2.00651	-1.87765	-1.87765	-0.312942
MIER1	-0.391507	-0.101459	-0.672002	2.4039	-0.168326	1.16555	-0.303798	-0.141406	-0.347218	0.75479	-1.09926	-1.09926		MEIS3	0.571083	-0.38646	-0.38646	-0.38646	3.05106	-0.38646	-0.38646	-0.38646	-0.38646	-0.38646	-0.38646	-0.143999		ZNF827	3.16466	-0.182431	-0.164664	-0.343876	-0.284396	-0.126041	-0.343876	-0.343876	-0.343876	-0.343876	-0.343876	-0.343876		ZNF679	-0.807632	-0.215818	0.254598	2.01486	-1.86986	-1.86986	-0.322041
MXI1	-0.645485	0.553128	-0.131742	-0.683283	0.334861	2.70761	-0.342345	-0.565152	0.762646	-0.581633	-0.729404	-0.679204		MTA3	-0.728202	-0.470784	-0.590566	0.848821	1.98675	1.15276	-0.578042	0.0319756	-1.02174	-0.592921	1.02294	-1.061		ZSCAN16	3.16436	-0.144879	-0.208686	-0.357339	-0.357339	-0.357339	-0.305196	-0.131386	-0.357339	-0.313886	-0.357339	-0.273636		ZNF695	-0.812977	-0.223983	0.257166	2.00756	-1.87482	-1.87482	-0.315236
NFAT5	-0.316677	-0.302084	-0.443336	0.146932	3.10084	0.177691	-0.348492	-0.337018	-0.365604	-0.457648	-0.416955	-0.437651		NFAT5	-0.00594344	0.314728	-0.188174	1.66885	1.5678	1.2983	-0.631222	-0.666844	-0.470632	-0.748926	-1.1829	-0.955035		ZSCAN29	3.11492	0.053739	-0.153263	-0.473476	-0.473476	-0.473476	-0.448273	-0.422294	-0.411035	-0.0677871	-0.210385	-0.0351976		ZNF701	-1.14796	0.233275	-0.139658	1.53164	-2.15626	-2.15626	-0.250157
NFATC1	1.50946	0.381897	-0.629169	2.40183	-0.629169	-0.629169	0.177486	-0.629169	-0.0664886	-0.629169	-0.629169	-0.629169		NFATC2	0.106837	0.0520661	-0.244508	0.170939	1.58524	2.07575	-1.12896	-0.256274	-0.352021	-1.12896	0.248836	-1.12896		ZSCAN5A	-0.458474	0.92729	2.85081	-0.458474	-0.458474	0.348164	-0.458474	-0.458474	-0.458474	-0.458474	-0.458474	-0.458474		ZNF713	-0.807632	-0.215818	0.254598	2.01486	-1.86986	-1.86986	-0.322041
POU3F1	-0.7906	-0.7906	-0.0308367	-0.7906	0.469111	2.61062	-0.0544563	0.874581	-0.141061	-0.7906	-0.7906	0.225042		NFATC3	0.545177	0.901409	-0.127341	1.46923	1.65558	0.492938	-0.474574	-0.780324	-0.327516	-1.16663	-1.22721	-0.960744		ALX4	0.105164	-0.826963	-0.840767	1.33081	2.16631	0.254101	0.150208	-0.868375	-0.550158	-1.23018	0.618088	-0.308227		ZNF718	-0.808937	-0.224377	0.2539	2.00758	-1.87177	-1.87177	-0.317375
POU3F2	-0.176933	-0.970582	-0.511236	-0.970582	1.86205	1.08882	-0.523995	1.17303	0.198199	-0.970582	-0.970582	0.772382		NFKBIL1	-0.404827	-0.693506	-0.788228	1.28665	-0.242445	2.69396	-0.12968	-0.242445	-0.544656	-0.20185	-0.165765	-0.567209		ARID1B	0.305401	1.03836	-0.0292123	-1.00118	2.48835	0.432873	-1.00118	-0.236354	-0.14075	-0.427561	-1.00118	-0.427561		ZNF735	-0.811335	-0.228284	0.257591	2.00674	-1.86638	-1.86638	-0.311577
POU3F3	-0.790042	-0.790042	-0.0298474	-0.790042	0.467203	2.61256	-0.0517761	0.872884	-0.143146	-0.790042	-0.790042	0.222333		PAX6	-0.639633	-1.39417	0.314069	1.64435	0.60146	1.39963	0.716566	-0.0593041	-1.39417	-0.775328	-0.6407	0.227233		CHD7	0.328188	-0.464511	-0.69931	0.101973	0.250067	2.70141	-0.11515	0.217408	0.403908	-1.02467	-1.07267	-0.626644		ZNF761	-1.15452	0.230904	-0.137099	1.52974	-2.15029	-2.15029	-0.245336
RBPJ	0.70255	0.45867	0.968935	1.57326	0.428158	0.975416	-0.0959126	-0.666657	-0.441935	-1.20897	-1.27863	-1.41488		POU2F2	0.382781	0.475838	0.219702	0.076377	1.83478	1.74071	-0.964558	-0.951444	-0.862591	-0.538786	-0.313669	-1.09914		EPAS1	-0.716855	0.230897	-0.716855	2.15646	1.25999	-0.716855	-0.716855	0.391802	-0.716855	-0.716855	-0.716855	0.978842		ZNF765	-1.14334	0.235394	-0.134511	1.53006	-2.15217	-2.15217	-0.252208
RLF	0.177816	0.827232	-0.453045	-0.453045	2.92392	-0.453045	-0.453045	-0.453045	-0.453045	-0.453045	-0.304607	-0.453045		PRDM10	-0.1237	-0.254131	-0.275482	0.731532	1.90025	1.9778	-0.430579	-0.4654	-0.616212	-0.762502	-0.771805	-0.909763		FOXC2	-0.319088	-0.941333	-0.381507	-0.787885	2.96119	0.499519	-0.32689	-0.23261	-0.0375493	-0.114273	-0.183195	-0.13638		ZNF766	-1.14917	0.233643	-0.132059	1.53645	-2.15485	-2.15485	-0.246341
SIX1	-0.463374	-1.47809	-0.912976	1.01363	1.21312	1.39624	-1.09572	-0.318063	-1.02652	0.502698	0.468587	0.700469		PRRX1	0.0981951	-0.768471	-0.768471	1.64788	-0.768471	2.23589	0.0970364	-0.355414	-0.768471	-0.768471	0.359469	-0.240708		FOXD2	-0.449913	0.316631	-0.449913	-0.449913	-0.449913	2.89388	-0.449913	-0.449913	-0.449913	0.838709	-0.449913	-0.449913		ZNF768	-0.584511	-0.817403	-0.592767	1.52961	1.69408	-0.647219	-0.585623
SIX5	-0.307718	-0.113063	-0.166302	3.04717	-0.492391	0.284565	-0.492391	-0.492391	-0.492391	0.209698	-0.492391	-0.492391		PRRX2	0.0981968	-0.768449	-0.768449	1.64828	-0.768449	2.2356	0.0971347	-0.355305	-0.768449	-0.768449	0.359465	-0.241133		FOXG1	-0.132073	-0.921796	-0.212055	-0.921796	2.88394	0.114861	-0.170123	0.0729284	-0.921796	0.0752579	0.13505	-0.00239428		ZNF789	-0.813679	-0.222892	0.257673	2.00799	-1.87181	-1.87181	-0.315478
YEATS4	0.798875	1.02196	0.793994	1.7357	-1.07565	0.725662	-0.498274	-0.904243	-0.728821	0.282082	-1.07565	-1.07565		SNAPC4	-0.286404	0.518197	-0.606788	2.89923	-0.541255	-0.606788	0.449023	-0.523051	-0.231793	-0.606788	0.0922317	-0.555818		FOXL1	-0.131982	-0.921774	-0.212359	-0.921774	2.88391	0.114741	-0.170423	0.0735043	-0.921774	0.0756011	0.13501	-0.00267924		ZNF813	-1.14334	0.235394	-0.134511	1.53006	-2.15217	-2.15217	-0.252208
ZHX1	-0.629771	-0.528168	-0.616771	2.44152	1.02408	1.14495	-0.0860925	-0.36344	-0.384064	-0.667416	-0.667416	-0.667416		SOX9	0.207	-0.402125	-0.402125	-0.402125	3.06262	-0.402125	-0.402125	0.349502	-0.402125	-0.402125	-0.402125	-0.402125		GATAD2B	0.153519	0.112259	-0.548315	1.31851	1.90872	1.40048	-0.847793	-0.738085	-0.460876	-1.00149	-0.637393	-0.659526		ZNF90	-0.809968	-0.2209	0.257717	2.00651	-1.87765	-1.87765	-0.312942
ZHX2	-0.595174	-0.489835	-0.584905	1.11438	1.86514	1.84413	-0.297049	-0.41328	-0.232632	-0.736924	-0.736924	-0.736924		TBX1	0.669594	-0.865381	-0.865381	-0.841663	2.1502	1.14754	-0.831818	-0.400637	-0.827343	0.49193	0.639387	-0.466422		GON4L	-0.495627	-0.377762	-0.266831	-0.309586	2.06965	2.19561	-0.539537	-0.382385	-0.447094	-0.474827	-0.539537	-0.432072		ZNF92	-0.811335	-0.228284	0.257591	2.00674	-1.86638	-1.86638	-0.311577
ZHX3	-0.433892	-0.196008	-0.486085	-0.272068	3.09398	-0.0294624	-0.367012	-0.0575259	0.206324	-0.486085	-0.486085	-0.486085		TCF20	-0.779051	-1.25026	0.806613	1.53583	0.813184	0.520675	-1.00156	0.412798	0.621981	-1.24013	0.700014	-1.1401		ISL2	-0.550812	-0.768705	-0.691958	0.307653	2.52686	0.270039	-1.0736	-0.275739	-0.259781	0.508449	-0.867869	0.875467		ARID3A	-0.99886	-0.99886	-0.931332	-0.99886	1.05682	-0.125491	-0.99886
ZNF219	-0.364726	-0.619101	-0.316237	-0.348948	-0.0360782	3.06376	-0.493646	-0.333555	-0.619101	0.0597455	-0.253124	0.261014		ZBED1	-0.331264	1.51067	0.830819	2.32569	-0.635503	-0.635503	-0.218848	-0.454833	-0.635503	-0.635503	-0.635503	-0.484722		LHX3	-0.417272	-0.0883877	-1.13465	-1.13465	0.30319	2.54372	-1.13465	0.386439	0.471744	0.0791378	0.00205553	0.123332		ARNT	-1.97872	-0.796802	-1.97872	-1.97872	-1.97872	1.12216	-1.97872
ZNF362	-0.379269	-1.55843	-1.17182	1.06149	1.41554	1.25986	0.711573	-0.0363019	0.328523	-0.100664	-0.245829	-1.28467		ZBTB38	-1.3293	-1.30843	-0.200563	1.48227	1.49759	0.995435	0.390832	0.0820364	0.0339745	-0.169817	-0.114873	-1.35916		MTA3	0.102485	0.0728867	-0.89573	-0.126904	0.669855	2.70772	-0.864466	-0.643031	-0.0747367	0.404947	-0.940683	-0.412347		NFATC3	-1.55359	-0.990034	-1.00741	1.35853	0.356788	1.24681	-0.560541
ZNF384	-0.381316	-0.800003	-0.827557	1.27515	2.39809	0.0729264	0.386194	-0.29258	-0.310417	0.274587	-0.642674	-1.1524		ZHX1	-0.398777	-0.600953	-0.66932	1.34195	1.64375	1.76326	0.205705	-0.452318	-0.355201	-0.826028	-0.826028	-0.826028		NFAT5	0.262647	-0.156405	-0.679278	1.53648	1.1957	1.79993	-0.295461	-0.198767	-0.543852	-1.09591	-1.16342	-0.66166		SRF	-0.934769	-0.707107	-0.934769	-0.934769	-0.934769	0.707107	-0.934769
ZNF451	-0.573222	-0.468108	-0.448481	0.0757826	2.38568	1.77375	-0.208157	-0.368663	-0.401375	-0.680953	-0.625997	-0.460257		ZHX2	-0.45746	-0.653756	-0.614765	0.774961	2.25677	1.62889	-0.415014	-0.22457	-0.301213	-0.664615	-0.664615	-0.664615		NFATC1	-0.147485	0.447635	-0.227226	0.0410184	0.576627	2.62261	-0.377911	-0.142502	0.326852	-1.03987	-1.03987	-1.03987		ZBTB43	-1.38812	-0.863492	-0.778417	-0.559654	1.61718	1.45648	0.0676041
ZSCAN5A	-0.636857	-0.508244	-0.636857	-0.636857	2.21749	1.80739	0.547851	-0.220909	-0.516428	-0.301	-0.478721	-0.636857		ZHX3	-0.80991	-0.482362	-0.70519	0.668268	1.92945	1.69258	0.217862	-0.570241	0.489271	-0.80991	-0.80991	-0.80991		NOC3L	-0.44004	0.575691	-0.309552	-0.768073	2.41373	1.51464	-0.48749	-0.131284	-0.519124	-0.677291	-0.584203	-0.587004		ZNF367	-1.99538	-0.845896	-1.99538	0.506339	0.345904	1.20273	-1.99538
ZSCAN5B	-0.467587	-0.335993	-0.467587	-0.467587	2.37006	1.88155	-0.467587	-0.423826	-0.380375	-0.467587	-0.305888	-0.467587		ZNF181	-0.225852	-0.270281	-0.314711	-0.314711	-0.314711	3.17303	-0.314711	-0.314711	-0.314711	-0.314711	-0.270281	-0.203637		NOTCH1	-0.377337	-0.377337	0.545256	-0.377337	-0.377337	3.06212	-0.377337	-0.377337	-0.211347	-0.377337	-0.377337	-0.377337		ZZZ3	-1.57686	-0.489656	-0.88909	-0.442633	1.68785	1.70387	-0.0576673
EGR2	-0.496517	-0.496517	-0.496517	0.438274	-0.496517	2.94124	0.228602	-0.496517	-0.496517	0.364015	-0.496517	-0.496517		ZNF319	-0.33952	0.192428	-0.499911	0.638137	2.95211	0.0312318	-0.495881	-0.499911	-0.497493	-0.493463	-0.492657	-0.495075		NOTCH2	-0.290664	-0.290664	-0.282951	-0.290664	-0.290664	3.1754	-0.290664	-0.290664	-0.276472	-0.290664	-0.290664	-0.290664		BDP1	-0.970113	-0.970113	-0.841853	1.10537	-0.970113	-0.970113	-0.970113
NFATC4	-0.371145	-0.371145	-0.371145	3.02514	-0.371145	-0.371145	0.686307	-0.371145	-0.371145	-0.371145	-0.371145	-0.371145		ZNF33A	-0.661285	-1.16601	-0.521083	-0.0630908	1.75953	2.02124	-0.53043	0.768773	-0.315454	-0.128518	-0.380882	-0.782793		NR4A1	1.24281	-0.387916	-0.735805	-0.735805	2.36159	0.414601	0.404718	-0.735805	0.379021	-0.735805	-0.735805	-0.735805		E4F1	-1.7284	-1.7284	-1.7284	0.39657	-0.278256	1.11522	-1.7284
ZNF286A	-0.345872	-0.345872	-0.345872	-0.345872	0.136301	3.14279	-0.345872	-0.345872	-0.345872	-0.166239	-0.345872	-0.345872		ZNF384	-0.591563	-0.758471	-0.594534	2.17384	1.53966	1.09833	-0.43543	-0.578854	-0.328434	-0.56136	-0.421213	-0.541979		POU2F1	-0.518211	0.431408	0.344658	-0.313155	-0.167219	2.98384	-0.584151	-0.523492	-0.493229	-0.524601	-0.49303	-0.142817		FOXA3	-1.09508	-1.09508	-0.298247	-1.09508	-0.0749742	1.97708	-0.837284
ZNF804A	-0.51783	-0.51783	-0.51783	2.56379	-0.51783	-0.51783	1.50326	-0.51783	-0.51783	-0.51783	0.135585	-0.060005		ZNF512	-0.217002	-0.1589	-0.367654	0.494097	0.110525	2.98963	-0.674871	-0.674871	-0.674871	-0.297984	-0.306982	-0.221115		PRDM10	0.442929	0.612362	0.85303	1.27343	0.623764	0.801363	-0.0143698	-0.376013	0.295863	-1.61874	-1.52532	-1.36829		GMEB1	-1.44903	-1.44903	-1.25241	-1.44903	1.17848	-1.44903	-1.44903
ZNF831	-0.566609	-0.566609	-0.566609	1.26868	2.54464	0.569523	0.150028	-0.566609	-0.566609	-0.566609	-0.566609	-0.566609		ZNF512B	-0.802245	-0.463024	-0.102275	0.0853457	2.19609	1.17808	-0.99787	-0.874906	-0.0242317	-1.25905	0.517169	0.54691		SATB2	-0.564	-0.610285	-1.01217	2.10979	1.37939	0.160468	-0.951775	0.682017	0.526229	-0.149978	-0.823081	-0.746599		LEF1	-1.68123	-1.68123	-1.21649	-1.68123	0.933875	0.692713	-0.410101
ALX1	-0.283377	-0.767825	-0.111349	-0.12173	0.297466	-0.767825	0.275715	-0.282388	2.95056	-0.00457259	-0.767825	-0.416847		ZNF557	-0.500883	1.56105	-0.568267	-0.568267	1.95187	1.42628	-0.568267	-0.568267	-0.568267	-0.568267	-0.541314	-0.487407		SIX1	-0.351668	-0.676034	-0.924568	-0.231152	1.27244	2.18308	-0.777144	-0.931254	-0.743549	-0.111125	1.00353	0.287442		NOTCH1	-1.44391	-1.44391	-1.00779	1.14923	0.500948	-0.642393	-1.44391
DBP	-0.986752	-0.0604252	-0.0534864	-1.23828	-0.582568	0.994269	1.76968	1.05845	0.435697	-1.43604	-0.520119	0.619575		ZNF568	-0.26776	-0.296038	-0.288968	-0.264225	3.17512	-0.303108	-0.285434	-0.303108	-0.303108	-0.303108	-0.274829	-0.285434		SIX4	-0.521448	-0.588135	-0.4911	0.703273	0.913716	2.72943	-0.50867	-0.588135	-0.588135	-0.414829	-0.199595	-0.446376		PKNOX2	-0.878085	-0.878085	-0.291202	1.74678	-0.878085	-0.878085	-0.878085
ESRRB	-0.00473071	0.421365	0.593828	-0.00406675	0.592334	0.182174	2.3163	-0.416053	0.0122002	-1.22318	-1.22567	-1.24451		ZNF860	-0.211454	-0.266023	-0.320592	-0.320592	3.17181	-0.320592	-0.320592	-0.320592	-0.320592	-0.320592	-0.266023	-0.18417		SIX5	-0.353068	-0.745186	-0.483079	1.59056	0.526694	2.30902	-0.745186	-0.619764	-0.745186	-0.620598	-0.232374	0.118168		TCF7	-1.68011	-1.68011	-1.21708	-1.68011	0.933907	0.692244	-0.409074
ISL2	-0.945315	-0.751952	-0.756085	-0.73601	-0.712098	-0.363159	2.39677	0.314055	0.819161	0.972671	0.268298	-0.506336		RORC	-0.446865	-0.446865	-0.446865	-0.446865	2.9302	-0.446865	-0.446865	0.443453	0.648124	-0.446865	-0.446865	-0.446865		SPIB	-0.828432	-0.0138905	-0.828432	-0.828432	2.43682	1.21123	-0.0592215	-0.828432	0.0758271	0.116908	0.374492	-0.828432		ZBED4	-1.34515	-1.34515	0.209209	-1.34515	-1.34515	0.878845	-1.34515
LHX2	-0.60834	-0.296294	-0.60834	-0.409575	0.29027	0.268031	2.99027	0.0192278	-0.0217761	-0.60834	-0.60834	-0.406796		ZNF362	-0.683757	-0.683757	-0.683757	1.77873	1.77382	1.3429	-0.683757	-0.351683	-0.34091	-0.36548	-0.418589	-0.683757		TFCP2	0.283136	-0.405844	-0.666249	1.14758	0.400203	2.57682	-0.407657	-0.327235	-0.482191	-0.955264	-0.804362	-0.358936		ZDHHC13	-0.835227	-0.835227	-0.707107	-0.835227	0.707107	-0.835227	-0.835227
MYBL2	-0.258685	-0.240126	-0.237979	-0.306999	-0.336601	-0.204696	-0.304085	-0.294729	3.17238	-0.336601	-0.336601	-0.315281		ZNF804A	-0.416824	-0.416824	-0.416824	-0.416824	3.09946	0.245819	-0.117566	-0.416824	0.0106878	-0.416824	-0.416824	-0.320634		TFCP2L1	-0.259747	-0.326686	-0.576882	0.962069	0.512278	2.764	-0.426409	-0.584791	-0.634247	-0.664555	-0.332784	-0.432249		ZNF277	-1.37311	-1.37311	-1.14688	-1.37311	0.457278	0.689605	-1.37311
PRDM1	-0.69699	0.507944	-0.363112	-0.681701	-1.34284	-0.725502	0.20919	0.915787	2.36948	-0.799467	0.373236	0.233983		ELF3	-0.463534	-0.181951	-0.21158	-0.949023	-0.549176	-0.292797	-0.674563	-0.334944	2.90467	0.133728	0.630049	-0.0108774		TOX2	-0.562975	-0.421415	1.43403	-0.562975	1.48459	2.00659	-0.562975	-0.562975	-0.562975	-0.562975	-0.562975	-0.562975		CEBPD	-2.56008	-2.56008	-2.56008	1.2707	0.135006	-0.267498	-2.56008
PRDM15	-0.861947	0.600419	0.0417623	-0.861947	0.0253312	-0.861947	2.45713	0.863316	0.370384	-0.0486086	-0.861947	-0.861947		ESRRB	-0.464022	0.654152	0.459207	-0.0103209	0.642847	0.43936	-0.41428	1.47287	1.28999	-1.41086	-1.39629	-1.26265		UBP1	0.173542	-0.107339	-0.41486	0.954107	0.959436	2.38384	-0.784683	-0.520388	-0.262326	-1.1386	-0.974038	-0.268691		FOXC1	-0.951881	-0.951881	-0.951881	1.66089	-0.141086	-0.75461	-0.951881
TFAP2A	0.525152	0.634109	0.698504	-0.421283	0.16283	0.126431	0.970052	0.428034	1.34607	-1.45957	-1.59657	-1.41376		FOXE1	-0.722659	-0.722659	-0.722659	-0.722659	0.234938	-0.0125424	-0.722659	2.02791	-0.722659	1.67941	-0.427703	0.833941		ZFHX4	-0.598787	-0.577386	0.179009	1.1482	0.907277	1.43804	0.18329	0.578914	0.687146	-1.38698	-1.16012	-1.3986		HOMEZ	-0.923562	-0.923562	-0.923562	0.95161	-0.302313	1.54433	-0.817095
TFAP2B	0.236419	0.28069	0.470912	-0.405371	0.00112785	-0.380935	0.934836	1.49677	1.36871	-1.29498	-1.38907	-1.3191		NR4A2	-0.571133	1.24354	1.4753	-0.786205	-0.469622	1.02847	-0.786205	-0.786205	1.5694	-0.786205	-0.344935	-0.786205		ZHX2	-0.380443	-0.434941	-0.434941	3.0149	0.577952	0.142804	-0.416063	-0.385905	-0.378544	-0.434941	-0.434941	-0.434941		ZNF639	-2.02908	-2.02908	-2.02908	-0.299852	1.75909	0.556698	-0.751423
TFAP2C	0.820485	0.885485	0.515892	-0.09654	-0.33633	-0.225714	1.31931	0.738632	0.721995	-1.40348	-1.42	-1.51974		ZNF189	-0.418121	-0.421943	-0.429586	-0.429586	-0.429586	1.84031	-0.429586	2.40969	-0.429586	-0.429586	-0.421943	-0.410479		ZNF182	0.0998589	0.283012	-1.0468	1.32377	1.16623	0.911461	-0.675286	1.00174	0.473977	-1.25252	-1.0863	-1.19914		RERE	-0.648139	-0.648139	-0.648139	-0.648139	1.76663	-0.176886	-0.473053
TFAP2E	-0.182891	0.520616	0.812715	-0.283406	-0.374549	-0.59802	0.562434	1.64639	1.46964	-1.27734	-1.10601	-1.18958		ZNF208	0.130139	-0.0650694	-0.455486	-0.455486	-0.455486	-0.455486	-0.455486	-0.455486	3.05826	-0.455486	-0.260278	0.325347		ZNF260	-0.349346	-0.359997	-0.358785	2.57793	-0.464782	1.60585	-0.493545	-0.460317	-0.47033	-0.423199	-0.418544	-0.384933		ZNF48	-0.801299	-0.801299	-0.801299	-0.801299	-0.532768	1.49734	-0.801299
ZBTB38	-0.39755	-0.274338	-0.298482	-0.158478	-0.253263	-0.223707	3.1658	-0.340334	-0.247573	-0.197815	-0.389559	-0.384701		ZNF236	-0.491284	-0.493146	-0.269764	-0.495007	-0.495007	-0.01846	-0.495007	2.97858	-0.495007	-0.495007	0.541855	0.22726		ZNF362	-0.701223	-0.307297	-0.994602	1.42316	1.15501	1.74027	-0.713164	0.256562	0.532467	-1.17207	-0.785353	-0.433764		ZNF335	-1.41565	-1.41565	-1.41565	-1.41565	-1.41565	0.707107	-1.41565
ZBTB9	-0.489904	0.56095	0.319743	-0.690768	-0.441236	-0.712968	1.45662	1.26408	1.62803	-0.964849	-0.964849	-0.964849		ZNF616	-0.784516	0.386223	0.374154	-0.820724	-0.820724	0.22932	-0.0241389	2.71563	0.386223	-0.120695	-0.748307	-0.772446		ZNF384	-0.470129	-0.475964	-1.04542	2.03214	1.29085	1.27979	-0.562561	-0.276011	0.216702	-1.0729	-0.545072	-0.371424		CASZ1	-0.765066	-0.445919	0.538782	-0.181898	0.338771	0.537755	0.364279
ZNF248	-1.11171	0.584706	0.411602	-0.17695	-1.11171	-1.11171	1.4733	1.3002	1.1848	-1.11171	0.146176	-0.476997		ZNF791	0.0394769	-0.528991	-0.386874	0.134222	-0.150012	-0.671108	3.02393	-0.671108	-0.481618	-0.244757	0.276338	-0.339501		ZNF558	-0.433406	-0.433406	-0.352548	-0.433406	2.39143	-0.433406	1.86177	-0.433406	-0.433406	-0.433406	-0.433406	-0.433406		CEBPZ	-0.530688	-0.90462	-0.332004	0.352566	-0.248961	0.153644	1.69137
ZNF268	-1.08243	0.508079	0.356602	-0.211437	-1.08243	-1.08243	1.3412	1.17079	1.56842	-1.08243	0.0915174	-0.495456		IRF1	-0.654108	-0.654108	-0.654108	-0.654108	-0.654108	0.97658	2.09936	0.767439	-0.654108	-0.654108	1.31232	-0.576934		ZNF567	-0.939675	-0.654305	-0.686012	-0.939675	-0.939675	1.67622	0.991861	-0.631845	-0.363649	1.09887	0.00231203	1.38557		GON4L	-0.620593	-1.05627	-0.784722	0.0400717	0.332368	0.779112	0.729781
ZNF280C	-1.22129	-1.22129	-0.317567	0.46788	0.196208	-0.443239	1.33649	0.807933	2.00181	-0.345289	-0.406277	-0.855368		ZNF804B	-0.375534	-0.375534	-0.375534	-0.375534	-0.375534	-0.375534	3.00427	-0.375534	-0.375534	-0.375534	-0.375534	0.751068		ZNF787	-0.233386	-0.284377	-0.274211	3.17203	-0.325602	-0.323615	-0.294465	-0.3395	-0.31887	-0.30364	-0.302658	-0.171709		HMBOX1	-0.932449	-0.932449	-0.932449	-0.719432	-0.760124	0.103349	-0.932449
ZNF33A	-1.1116	0.585202	0.417201	-0.187601	-1.1116	-1.1116	1.4756	1.2908	1.19	-1.1116	0.1484	-0.473202		CEBPA	-0.281077	-0.753337	0.196153	-0.753337	0.191182	0.152656	-0.753337	-0.0648321	-0.753337	2.68049	0.892115	-0.753337		HSF1	-0.595772	-0.595772	-0.595772	-0.595772	-0.595772	2.49939	0.478241	1.10081	0.687732	-0.595772	-0.595772	-0.595772		HMGB3	0.722361	-0.307386	-0.249468	-1.19808	-0.954797	0.514452	1.03118
ZNF33B	-1.10867	0.574966	0.409904	-0.184319	-1.10867	-1.10867	1.48281	1.30124	1.1857	-1.10867	0.145805	-0.481431		FOSL2	0.924652	0.582547	0.407486	-0.368591	-0.893035	-0.829222	-1.06779	-1.11584	-1.10617	1.58953	1.18587	0.69056		ZHX1	-0.539577	-0.539577	-0.539577	1.76656	2.0603	1.01473	-0.539577	-0.524973	-0.539577	-0.539577	-0.539577	-0.539577		RREB1	-0.700896	-0.84482	-0.848356	0.415573	0.404258	-0.127749	1.49381
ZNF432	-0.841968	0.0524918	-0.0356944	-0.350645	-0.841968	-0.841968	0.524918	1.9296	1.9359	-0.841968	-0.180572	-0.50812		FOXJ2	-0.462953	-0.691581	-1.06927	0.253751	0.368625	0.157929	-1.23233	0.0189589	-0.743695	0.780492	0.121505	2.49857		ZHX3	-0.490821	-0.490821	-0.490821	1.49391	2.56551	0.28861	-0.473703	-0.438583	-0.490821	-0.490821	-0.490821	-0.490821		TFAP2C	0.681708	0.607102	0.516518	-0.773826	-0.788492	-0.871559	0.923621
ZNF614	-1.10956	0.577875	0.417753	-0.185782	-1.10956	-1.10956	1.47702	1.30458	1.18141	-1.10956	0.146778	-0.481391		FOXJ3	-0.47195	-1.62449	-1.58552	0.561907	-0.247981	0.00259159	-0.160023	-0.21632	-0.181567	1.32243	1.22773	1.3732		ARID5B	0.568354	-0.45333	-0.45333	-0.45333	-0.45333	0.602184	-0.45333	2.90943	-0.45333	-0.45333	-0.45333	-0.45333		TFAP2D	0.337839	-1.04381	0.337079	-0.714922	-1.30131	-0.834933	1.8866
ZNF674	-0.55013	1.49611	-0.55013	-0.55013	-0.55013	-0.55013	-0.55013	2.17819	-0.55013	-0.45269	-0.55013	1.17943		FOXM1	-0.482131	0.325605	-0.475312	-0.220531	-0.23107	-0.55218	-0.405883	-0.493289	-0.960078	0.334284	0.240058	2.92053		BNC1	0.558239	-1.28838	0.283993	0.963184	0.838245	-1.38053	1.14262	-1.45541	1.29458	-0.291082	-0.385894	-0.279563		ZNF398	-0.707107	-1.00411	-1.00411	-1.00411	-1.00411	-1.00411	-1.00411
ZNF155	-0.482923	-0.482923	-0.482923	-0.482923	1.96831	-0.482923	2.23766	-0.482923	-0.482923	-0.482923	0.140336	-0.482923		GZF1	-0.803453	-0.403135	-0.705598	0.0149749	-0.0650888	-0.451173	-0.291046	-0.484978	-0.908426	0.360138	1.08605	2.65174		CASZ1	0.057446	-0.401483	0.172658	0.206397	-0.200965	-0.487556	0.112272	2.69504	0.67146	-0.902586	-1.17959	-0.743092		ZNF593	-0.240831	-0.459142	-1.85874	-1.28574	-0.537382	0.157117	0.742412
ZNF232	-0.399177	-0.399177	-0.399177	-0.399177	-0.399177	1.14751	2.84426	-0.399177	-0.399177	-0.399177	-0.399177	-0.399177		HOXB9	-0.647665	-0.657874	-0.545581	0.136112	-0.495674	-0.656739	-0.687364	-0.583012	-0.708915	1.69005	1.55508	1.60158		ESRRB	0.0715812	0.220088	0.69145	0.500135	0.28578	0.355208	0.875605	0.898488	0.890082	-1.61726	-1.60122	-1.56994		ZNF618	-1.04214	-0.466234	-1.86962	0.394343	0.441188	0.0423483	1.99265
ZNF618	-0.614722	-0.614722	-0.614722	-0.1702	-0.614722	0.130153	0.947112	0.790928	2.60506	-0.614722	-0.614722	-0.614722		JDP2	-0.811125	0.11103	-0.0459397	-0.413357	0.101198	0.155829	-1.52278	-0.273644	-1.17267	1.39955	2.05432	0.417596		HMGXB4	0.0398543	0.85015	0.544146	0.983273	-1.23472	-1.32338	0.729984	1.25206	0.971968	-0.822268	-0.866473	-1.12459		AEBP2	-1.76144	-0.790058	-1.76144	-0.400916	0.0482748	-1.76144	1.10267
ZNF300	-0.328724	-0.328724	-0.328724	-0.328724	-0.328724	-0.328724	-0.328724	-0.328724	3.14636	0.140882	-0.328724	-0.328724		LHX3	0.641001	-1.23155	0.0735694	1.10856	0.00990498	-0.0844236	1.40702	-0.358648	-0.620315	-1.23155	-1.23155	1.51799		HOXA13	-1.02986	0.461159	-1.29502	0.199173	0.965652	-0.815576	0.639461	0.513835	2.14678	-0.742824	-0.65417	-0.388606		VDR	-1.67946	-0.779138	-1.67946	-1.67946	-0.0532037	-0.594699	-1.67946
BZW1	-0.758459	-1.12268	-1.23177	0.595194	-0.426316	-0.677107	-0.450952	-0.704225	0.908018	1.19417	1.58932	1.08481		PAX1	0.243253	-0.563774	-0.563774	-0.563774	0.418923	-0.563774	0.153436	0.220799	-0.563774	2.91001	-0.563774	-0.563774		HOXB13	0.507609	-0.385178	0.334501	-1.24858	-1.32144	-1.32839	1.62327	1.41774	0.365419	0.222678	0.438441	-0.626082		ZNF574	-0.644514	-0.644514	-0.644514	-0.644514	-0.540247	-0.553126	-0.220742
C17orf49	0.405655	0.480393	-0.21025	-0.26717	-0.896109	-1.1756	-0.143123	-0.958588	-0.470785	1.48252	2.18201	-0.42895		REPIN1	-0.331073	-0.316192	-0.497327	-0.519059	-0.487478	-0.674394	-0.441874	-0.81228	-0.771492	1.99553	1.61688	1.23876		HOXC13	-0.533218	0.108718	-1.18179	-0.267197	0.895283	-1.33887	1.21015	0.598321	1.91859	-0.859106	0.077066	-0.627938		SMAD1	-2.41446	-2.41446	-2.41446	-2.41446	-2.41446	-1.31605	1.07358
CSDE1	-0.487296	1.24004	-0.195412	-0.487296	-0.487296	-0.327958	-0.487296	-0.487296	-0.487296	2.76573	-0.487296	-0.071326		RFX1	-0.739025	-0.262323	-0.845173	-0.289756	-0.112479	-0.226666	-0.899773	-0.955196	-0.397152	1.52419	1.90918	1.29417		LHX2	0.027522	-0.877646	-0.187761	0.717407	1.03788	0.668479	-1.25928	1.15776	1.54918	-1.25928	-0.743094	-0.831164		ZNF189	-0.939006	-0.939006	-0.939006	-0.939006	-0.939006	-0.939006	-0.939006
DJC2	-0.0194667	-0.122055	-0.364093	-0.364093	-0.364093	-0.364093	-0.151366	-0.364093	-0.364093	3.15234	-0.364093	-0.310801		RFX2	-1.35563	-0.434589	-0.460227	0.884093	0.120747	-0.141925	0.0764044	-1.31935	-1.1573	1.23174	1.47232	1.08372		LHX9	0.027623	-0.876871	-0.188222	0.716272	1.03747	0.670019	-1.25974	1.15824	1.54882	-1.25974	-0.743252	-0.830618		ATF4	-0.0332455	-1.02164	-0.446479	-1.54862	-1.54862	-1.54862	-1.54862
ELF3	0.230424	-0.526418	-0.526418	-0.526418	-0.526418	-0.526418	-0.297323	-0.17097	-0.0184531	-0.334974	3.04975	0.173629		RFX3	-0.795015	-0.621627	-0.832664	-0.143209	0.0501553	-0.280998	-0.559136	-0.940743	-0.593199	1.3676	1.9564	1.39244		SALL1	0.076717	-0.310906	-0.650076	-1.11522	0.338363	0.919797	0.415887	1.65628	1.55937	-1.11522	-1.11522	-0.659766		ETV6	0.269353	0.834646	0.914823	-0.885652	-0.903955	-0.857426	-0.942128
ERF	0.24875	0.000376014	0.436826	-0.709675	-1.28908	-1.28908	-0.0312092	0.0473436	-0.536367	0.304332	2.54175	0.276028		RFX5	-0.300772	-0.393037	-0.635757	-0.486047	-0.313755	-0.644261	-0.88135	-0.679767	-0.523638	1.82028	1.80155	1.23656		TFAP2B	-1.08806	0.27857	-0.0929041	0.820319	0.547655	0.0108736	0.0260958	1.55953	1.46745	-1.28429	-1.10291	-1.14233		GATA3	-0.0667345	0.149161	0.0307489	-1.01285	-0.163975	-0.776723	-0.215008
FOXJ3	-0.837876	-1.32353	-1.1272	0.490456	0.339437	0.606746	0.174126	-0.345834	-0.773588	-0.0217182	2.36593	0.453051		RFX7	-0.381969	-0.135627	-0.0732117	-0.509423	-0.291579	-0.871329	-0.903673	-0.6388	-0.802269	2.01046	1.76936	0.828057		TFAP2E	-0.942261	0.981075	-0.97627	0.60216	0.375602	-0.129571	0.459582	1.48941	1.34043	-1.21843	-0.963112	-1.01862		HOXC10	-0.667829	-0.496378	-0.865995	-0.625963	0.886396	-0.453714	-0.78625
FOXL2	-1.25748	-0.42166	0.212256	-1.00558	-0.556309	0.436889	-0.221588	0.283747	-0.434964	-0.731016	1.88016	1.81554		RFXANK	-0.186273	-0.719041	-0.34396	-0.356394	-0.32335	-0.771114	-0.370445	-0.681574	-0.396855	1.89768	2.26783	-0.016505		ZBTB45	0.196987	-0.493441	-0.48102	-0.919357	-0.489969	-1.22534	0.669916	1.61965	1.94386	-0.947872	0.330211	-0.20362		PAX9	-1.32809	-1.38839	-1.38839	-0.163533	-0.237242	-0.240521	-0.663011
FOXO6	-1.0729	-0.974613	-0.364086	0.52574	0.18307	0.362326	-0.237346	-0.64808	-0.600845	2.72933	0.178963	-0.0815601		TBP	-0.338059	-0.486181	-1.66264	-0.255895	0.0195238	-0.781397	0.037167	-0.214967	-0.29508	0.238936	1.98818	1.75041		ZNF213	0.145252	-0.611824	-0.38964	-0.611824	-0.611824	-0.611824	0.678152	1.51252	2.33649	-0.611824	-0.611824	-0.611824		RFX1	-0.636265	-0.637182	-0.610438	-0.424113	-0.417576	-0.454343	-0.568165
GATA6	-0.120144	0.332279	-0.0973269	-0.78439	-0.763787	-0.221628	-0.562351	-0.437368	0.115348	-1.30509	1.96625	1.87821		TRERF1	-0.211914	-0.116006	-0.504248	-0.470359	-0.519993	-0.45999	-0.551482	-0.610621	-0.624158	2.06685	2.15028	-0.148359		ZNF26	-0.201292	0.468148	0.0402584	-1.09158	-0.0632632	0.813219	1.06857	-1.09158	2.19351	-0.525659	-0.518758	-1.09158		RFX2	-0.633665	-0.641003	-0.633972	-0.467559	-0.544418	-0.562745	-0.598615
MZF1	-0.822842	-0.822842	1.05897	-0.280706	0.772242	-0.222878	-0.234925	-0.822842	-0.822842	-0.822842	2.26854	0.752966		UBTF	-0.112899	0.169968	-0.454128	-1.34012	-1.17321	-1.41279	-0.14299	0.198293	0.408155	1.30218	0.836442	1.72109		ZNF263	-0.682329	-0.440811	-0.467944	-0.217381	-0.558722	-0.727774	-0.57201	1.88248	2.27786	-0.410886	-0.0294593	-0.0530194		RFX3	-0.684984	-0.692303	-0.685277	-0.321807	-0.547589	-0.429018	-0.649969
RFX1	-1.09178	-0.922626	-0.833846	-0.215085	-0.126683	0.18823	-0.485419	-0.552129	-0.607832	1.7404	1.44514	1.46163		ZBTB11	-0.33388	-0.502415	-0.473863	-0.251619	-0.516923	-0.323848	-0.534054	-0.41753	-0.534054	2.91505	0.847407	0.125732		ZNF275	0.496316	-0.592748	-0.592748	-0.592748	-0.569088	-0.592748	0.682009	0.982774	2.55722	-0.592748	-0.592748	-0.592748		RFX5	-0.522325	-0.531665	-0.737995	-0.107576	-0.514374	-0.902611	-0.152975
RFX2	-0.937561	-0.777525	-0.836611	-0.554826	0.0508723	0.809718	-1.05176	-0.408966	-0.41612	1.60645	0.684922	1.8314		ZFP28	-0.28218	-0.297685	-0.291483	-0.279079	-0.285281	-0.300786	-0.28218	-0.300786	-0.294584	-0.288382	-0.272878	3.1753		ZNF334	0.910272	-0.385708	-0.385708	-0.385708	-0.385708	-0.385708	2.94681	-0.385708	-0.385708	-0.385708	-0.385708	-0.385708		RFX7	-0.360703	-0.703155	-0.571578	-0.627124	-0.519975	-0.434919	-0.685158
RFX3	-0.933416	-0.722288	-0.702028	-0.599841	0.272396	0.832917	-1.11184	-0.511693	-0.589355	0.767517	1.40925	1.88838		ZFP3	-0.568099	-0.288658	-0.332104	-0.0872227	0.400566	-0.247186	-0.568099	-0.568099	-0.568099	-0.177572	-0.0373576	3.04193		ZNF589	-0.196832	0.467198	0.0393665	-1.09261	-0.0631349	0.814812	1.06884	-1.09261	2.1919	-0.52662	-0.517706	-1.09261		RFXANK	-0.880121	-0.568675	-0.939446	-0.0849906	-0.278758	0.0452721	-0.88891
RFX5	-0.0517301	-0.901257	-0.570636	-0.154859	-0.253577	-0.294154	-0.91168	-0.649249	-0.888133	1.28065	1.34993	2.0447		ZKSCAN1	0.637543	0.859358	-0.270281	-0.322191	-0.272277	-0.394665	-1.0647	-1.45482	-0.939119	0.503975	2.18645	0.530728		ZNF618	-0.353281	-0.418474	-0.440436	-0.409227	-0.371544	-0.215036	-0.284852	0.744822	2.99929	-0.402754	-0.440436	-0.408071		SMAD2	-0.612975	-0.747694	0.667603	-0.502682	-0.221399	-0.0829784	-0.463451
RFXANK	-0.207031	-1.20146	-0.548479	0.40014	-0.491316	0.0691846	-0.679084	-0.683894	-0.926653	1.60404	2.00164	0.6629		ZKSCAN4	0.511784	-0.562492	-0.645007	-0.814373	-0.704724	-1.03552	0.107093	-0.556832	-0.730325	1.6516	1.79557	0.983228		ZNF630	-0.200406	0.462667	0.0371123	-1.0911	-0.0618538	0.818945	1.06636	-1.0911	2.19457	-0.526995	-0.517098	-1.0911		TBX3	-0.514155	-0.716327	-0.734625	1.22494	-1.00611	-0.697532	-0.897814
SPIB	0.054573	-1.13047	-1.13047	-0.0247026	-0.410632	-0.00902924	0.476619	0.261053	0.137483	0.344644	2.56141	-1.13047		ZNF16	-0.528969	-0.528969	-0.310645	-0.528969	-0.472103	-0.528969	-0.525922	-0.528969	-0.526938	0.751523	2.64231	1.08662		ZNF664	0.458173	-0.563624	-0.563624	-0.563624	-0.563624	-0.563624	-0.563624	-0.563624	2.1826	1.86681	-0.563624	0.00140976		TEAD2	-0.707107	-0.844727	-0.844727	-0.844727	-0.844727	-0.844727	-0.844727
STAT1	-0.833715	-0.860733	-0.662072	-0.555589	-0.423678	0.459967	-1.09754	0.534664	0.199323	-0.261571	2.34169	1.15925		ZNF160	0.363959	-0.0727918	-0.946294	-0.946294	-0.946294	-0.946294	0.363959	-0.946294	-0.0727918	1.67421	1.67421	0.80071		ZNF674	0.916357	-0.38608	-0.38608	-0.38608	-0.38608	-0.38608	2.94444	-0.38608	-0.38608	-0.38608	-0.38608	-0.38608		TOX3	-0.714205	-0.718557	-0.683745	-0.533854	-0.548611	-0.410781	-0.0547606
TRPS1	-0.0904501	0.127626	1.0635	-1.38942	-1.17316	-1.19381	-0.150653	-0.297965	-0.576177	0.960982	1.51411	1.20543		ZNF18	0.487318	-0.0974635	-0.974635	-0.974635	-0.974635	-0.974635	0.487318	-0.974635	-0.0974635	1.36449	1.65688	1.0721		FOXO1	-0.510729	-0.510729	-0.510729	-0.340486	-0.17384	0.439994	-0.510729	3.01522	-0.340486	-0.510729	-0.294928	0.248171		UBTF	-0.356312	-0.330809	-0.372202	-1.08533	-1.05757	-0.80999	-0.403461
UBTF	-0.180907	-0.598075	-0.520715	-1.03103	-1.04722	-1.06785	0.227834	-0.267687	-0.0672584	1.51107	1.50323	1.53861		ZNF211	-0.461874	-0.461874	1.02272	-0.461874	0.317538	-0.461874	-0.461874	-0.461874	-0.461874	2.81661	-0.461874	-0.461874		SOX21	-0.470498	-0.470498	-0.470498	-0.470498	-0.470498	1.23931	-0.470498	2.71953	-0.470498	0.275653	-0.470498	-0.470498		ZFP3	-0.408633	-0.49755	-0.49755	-0.334551	-0.417677	-0.342169	-0.380168
ZBTB11	-0.482539	-0.482539	-0.0996374	-0.482539	-0.482539	-0.482539	-0.482539	-0.482539	-0.482539	0.285106	2.90835	0.766495		ZNF224	0.363959	-0.0727918	-0.946294	-0.946294	-0.946294	-0.946294	0.363959	-0.946294	-0.0727918	1.67421	1.67421	0.80071		CDX2	0.987766	-0.868695	-0.868695	-0.868695	-0.868695	-0.868695	-0.130883	0.156892	-0.520788	0.937656	2.09544	0.817392		ZNF16	-0.79216	-0.760796	-0.822056	-0.83895	-0.83895	-0.83895	-0.83895
ZBTB44	-0.37513	-0.517352	0.247113	-0.199648	-0.505919	-0.623543	-0.341004	0.194971	-0.623543	-0.159112	-0.139537	3.0427		ZNF233	0.426067	-0.0387334	-0.968334	-0.968334	-0.968334	-0.968334	0.426067	-0.968334	-0.0387334	1.35567	1.82047	0.890867		CEBPG	1.38713	-0.591911	1.65003	-0.591911	-0.17772	-0.591911	-0.591911	-0.591911	-0.591911	-0.591911	1.87585	-0.591911		ZNF24	-0.55751	-0.5503	-0.632516	-0.461163	-0.508753	-0.557301	-0.59261
ZFP37	-0.697295	0.224949	-0.212204	-0.215628	-0.448472	-0.0912162	0.818472	-0.697295	-0.697295	-0.697295	-0.11861	2.83189		ZNF235	0.426067	-0.0387334	-0.968334	-0.968334	-0.968334	-0.968334	0.426067	-0.968334	-0.0387334	1.35567	1.82047	0.890867		CLOCK	0.36839	-0.13043	-0.0848468	-0.340145	-0.714048	-0.65526	-0.459143	-0.531372	-0.484704	-0.73155	2.73049	1.03262		ZNF653	-1.1064	-1.1064	-1.1064	-1.1064	-0.944882	-1.1064	-1.1064
ZFP91	-0.783271	-0.554048	0.157952	-0.0458628	-0.0523502	0.254723	-0.1129	-0.783271	-0.541073	2.98432	-0.367533	-0.15669		ZNF239	-0.144173	0.299403	-0.458318	-0.458318	-0.458318	-0.458318	-0.337343	-0.458318	0.125745	3.07078	-0.458318	-0.264498		ELF3	0.533583	-0.21308	-0.159365	-1.19981	-1.11137	-0.684165	-0.686225	-0.0720512	-0.696344	1.41654	1.88844	0.983849		GZF1	-1.62688	0.0416269	-0.593506	-1.62688	-1.62688	-1.62688	-1.62688
ZKSCAN1	-0.271881	0.227525	-0.108784	-0.883811	-0.460897	-0.418542	-0.883811	-0.883811	-0.0898193	0.780664	0.264822	2.72835		ZNF24	-0.209198	-0.613943	-0.815813	-1.03038	-0.662532	-0.828673	-0.154107	-0.0117855	-0.030324	1.76926	2.07598	0.511515		ETV3	0.100824	0.217377	1.04381	-0.773848	-0.916105	-0.981248	-0.543912	-0.806947	-0.775961	1.63749	0.0036386	1.79489		TOX	-0.750966	-0.728371	-0.72339	-0.704223	-0.750966	-0.750966	-0.715819
ZKSCAN3	-0.833225	-0.833225	-0.327242	-0.833225	-0.833225	-0.833225	0.11942	-0.0759945	-0.173702	1.94329	1.30238	1.37798		ZNF276	0.0843261	-0.937285	-0.670491	-0.180455	0.101527	-0.425107	-0.887879	-0.794373	-0.346972	0.688912	0.746919	2.62088		ETV6	0.614081	0.719663	0.809785	-1.34418	-1.41934	-1.408	-0.488549	-0.520141	0.10379	1.35275	0.943439	0.636704		ZKSCAN3	-1.9221	-1.10903	-1.9221	-0.289453	-1.9221	-1.9221	-1.9221
ZKSCAN4	-0.161721	-0.529847	-0.436839	-0.659326	-0.721397	-0.749665	-0.467677	-0.613564	-0.561574	1.84165	1.55506	1.5049		ZNF280D	-0.273444	1.97104	-0.37296	-0.247221	-0.514165	-0.514165	-0.268738	-0.514165	-0.514165	-0.514165	2.27631	-0.514165		FOXL2	-0.869942	-0.687901	0.13078	-1.21418	-0.71841	-0.901554	-0.804146	0.788371	0.281118	1.7561	1.19197	1.04779		ZNF444	-1.68996	0.217181	-0.88026	-0.679042	-1.68996	-0.456898	-1.68996
ZNF146	-0.350413	0.256612	0.463257	-0.55937	-0.120551	0.058445	-0.999538	-1.24616	-1.05493	2.37441	0.955929	0.222316		ZNF3	-0.373968	-0.373968	0.115954	-0.373968	-0.373968	-0.373968	-0.211875	-0.0461389	-0.373968	-0.373968	-0.373968	3.1338		GATA2	-0.0408601	0.104874	-0.249247	-0.30577	-0.728673	-0.519605	-0.728673	-0.507347	-0.397024	-0.728673	2.31949	1.7815		ZNF771	-0.900092	-0.712245	-0.655299	-0.900092	-0.900092	-0.900092	-0.900092
ZNF182	-0.201647	-0.484438	0.745851	-0.997545	-0.947983	0.212337	-0.201647	0.941181	-0.592307	-1.19579	0.407667	2.31432		ZNF45	0.426067	-0.0387334	-0.968334	-0.968334	-0.968334	-0.968334	0.426067	-0.968334	-0.0387334	1.35567	1.82047	0.890867		GZF1	-0.315452	0.055754	-0.446896	-1.2438	-1.06956	-0.513216	-0.614491	-0.055754	-0.00923696	0.451016	1.67574	2.08589		ZSCAN21	-0.748149	-0.701776	-0.748149	-0.702546	-0.716469	-0.649851	-0.430892
ZNF24	-0.701726	-0.592723	-0.769578	-0.906359	-0.941097	-0.946525	0.035579	0.339737	-0.0326731	1.55125	1.63009	1.33402		ZNF462	0.306009	0.757028	0.184644	-1.29666	-0.820389	-1.01359	-1.14906	-0.187651	-0.419228	0.99943	1.992	0.647471		MSX2	-0.650438	0.0867203	-0.650438	0.516945	0.117759	-0.0762305	-0.159861	-0.15555	-0.650438	-0.650438	-0.650438	2.92241		FOXC2	-1.0627	-1.0627	-1.0627	-1.0627	-0.707107	-1.0627	-1.0627
ZNF250	-0.62393	-0.62393	-0.346124	-0.305303	-0.62393	-0.261081	-0.394882	-0.62393	-0.62393	1.32752	2.56234	0.537187		ZNF530	-0.46292	-0.46292	1.02894	-0.46292	0.325459	-0.46292	-0.46292	-0.46292	-0.46292	2.81189	-0.46292	-0.46292		OTX1	-0.303389	-0.308169	-0.391838	-0.369547	-0.266179	-0.206498	-0.367269	-0.321034	-0.121043	3.16588	-0.297091	-0.213824		GATA4	-0.800004	-0.800004	-0.800004	-0.800004	-0.643543	-0.800004	-0.800004
ZNF276	-0.712274	-0.374635	-0.505438	-0.712274	-0.712274	-0.712274	-0.712274	-0.178109	-0.0266868	0.874757	2.16668	1.6048		ZNF532	-0.618662	-0.675136	-0.282858	-0.567356	-0.0599261	0.119833	-0.611061	-0.667915	-0.648381	1.69389	-0.0550616	2.37264		RFX1	-0.98417	-0.943121	-1.03957	0.183353	-0.0152254	-0.359568	-0.559906	-0.35995	-0.548352	1.50764	1.46535	1.65352		MECOM	-1.55963	-1.55963	-1.55963	-1.55963	-1.55963	-1.55963	-1.55963
ZNF292	-0.584008	-0.584008	0.953633	-0.584008	-0.584008	-0.584008	-0.584008	0.00739251	-0.584008	1.36761	2.34342	-0.584008		ZNF547	-0.462459	-0.462459	1.02324	-0.462459	0.324085	-0.462459	-0.462459	-0.462459	-0.462459	2.81481	-0.462459	-0.462459		RFX2	-0.964616	-0.967161	-1.00726	0.354064	-0.0794999	-0.059932	-0.472875	-0.667764	-0.66013	1.69503	1.43723	1.39292		PRDM16	-1.5587	-1.5587	-1.5587	-1.5587	-1.5587	-1.5587	-1.5587
ZNF398	-0.65323	-0.65323	-0.65323	-0.43565	-0.65323	-0.0945786	-0.44153	1.51963	1.52257	-0.65323	-0.65323	1.84894		ZNF566	-0.239148	-0.352428	-0.286348	-0.163628	-0.220268	-0.352428	-0.258028	-0.352428	-0.352428	-0.352428	-0.239148	3.16871		RFX3	-0.893892	-0.954093	-0.953583	0.115862	-0.34188	-0.259458	-0.63903	-0.357582	-0.424189	1.79956	1.44782	1.46046		PAX1	-0.878082	-0.878082	-0.878082	-0.878082	-0.878082	-0.878082	-0.878082
ZNF446	-0.427754	-0.269321	-0.427754	-0.427754	-0.427754	-0.427754	0.483465	-0.427754	-0.427754	3.03305	0.174841	-0.427754		ZNF660	0.429703	-0.16527	-0.958568	-0.958568	-0.958568	-0.958568	0.429703	-0.958568	0.0330541	1.42132	1.81797	0.826351		RFX5	-0.402234	-0.59778	-0.843888	-0.490353	-0.721506	0.111388	-0.678539	-0.532212	-0.649293	1.32058	1.83562	1.64822
ZNF532	-0.308275	-0.293127	-0.248375	-0.308275	-0.298446	-0.226751	-0.299082	-0.304806	-0.308275	3.17438	-0.297984	-0.280985		ZNF93	0.391534	-0.279667	-0.950869	-0.950869	-0.950869	-0.950869	0.391534	-0.950869	0.0559335	1.39834	1.73394	1.06274		RFX7	-0.641277	-0.580518	0.06476	-0.476538	-1.13835	-0.351662	-0.588574	-0.514891	-0.543928	1.34281	1.62957	1.79859
ZNF629	-0.122621	-0.238428	0.104316	-0.685673	-0.706859	-0.623935	-0.815908	-0.788353	-0.808369	1.86548	1.69326	1.12709		ZSCAN12	-0.335227	-0.483234	-0.39073	-0.614751	-0.637675	-0.637675	0.198482	-0.222613	-0.523051	0.43859	0.260419	2.94746		RFXANK	-0.474355	-0.700677	-0.804764	-0.639234	-0.63275	-0.670118	-0.413446	-0.339919	-0.197721	1.38558	1.90485	1.58255
ZSCAN21	-1.07116	-0.841	0.864658	-0.463483	-0.767275	-0.650728	0.252396	-0.272111	-0.0492872	2.42718	0.984139	-0.413325		ZSCAN20	0.319142	-0.319142	-0.957427	-0.957427	-0.957427	-0.957427	0.319142	-0.957427	0.319142	1.59571	1.59571	0.957427		TRERF1	-0.311651	0.243321	-0.317901	-0.659134	-0.842875	-0.241655	-0.304152	-0.075413	-0.471644	-0.177908	0.130827	3.02818
FOXN3	-0.837921	-0.837921	-0.837921	-0.328254	0.19129	0.502094	-0.837921	-0.837921	-0.462585	1.14938	2.1325	1.00518		ZSCAN29	0.225528	-0.393737	-0.229768	-0.440666	-0.440666	-0.440666	-0.440666	-0.440666	-0.417767	-0.250688	3.08183	0.187928		TRPS1	0.507662	0.36062	1.00186	-1.29658	-1.22813	-1.00249	-0.907073	-0.596168	-0.331376	1.36671	1.04711	1.07785
ZFP3	-0.475297	-0.475297	-0.475297	-0.475297	0.102581	0.244229	-0.475297	-0.475297	-0.475297	-0.475297	0.472372	2.98319		EZH1	-0.38774	-0.38774	-0.38774	-0.38774	0.94384	-0.38774	-0.38774	-0.38774	-0.38774	-0.38774	2.93356	-0.38774		UBTF	-0.130121	-0.251907	-0.185899	-1.0882	-1.07564	-1.09041	-0.103906	-0.226691	-0.0661366	0.993999	0.870739	2.35417
ZNF358	-0.30962	-0.30962	-0.30962	-0.30962	-0.30962	-0.260641	-0.30962	-0.30962	-0.30962	-0.173915	-0.261281	3.1728		MNX1	-0.489373	-0.489373	-0.489373	0.573727	1.14766	-0.489373	-0.489373	-0.489373	-0.489373	-0.489373	2.68297	-0.489373		ZBTB11	-0.36691	-0.221429	-0.216736	-0.630653	-0.630653	-0.630653	-0.630653	-0.630653	-0.630653	2.34561	0.694634	1.54875
ZSCAN12	-0.7176	-0.7176	-0.7176	-0.7176	-0.7176	-0.579243	-0.7176	-0.330351	0.613331	1.39685	1.63597	1.56904		ZBTB26	-0.469681	-0.469681	-0.469681	-0.0642392	-0.469681	-0.412954	-0.428149	-0.469681	-0.469681	2.48819	-0.469681	1.70491		ZBTB40	-0.482991	-0.665617	-1.08653	-0.229259	-0.10532	0.470801	-1.03203	-0.598207	-0.773523	1.44673	1.72048	1.33546
B1	-0.53174	-0.53174	-0.53174	-0.53174	-0.53174	-0.53174	-0.53174	-0.53174	-0.483703	2.28227	0.85289	1.60246		ZNF358	-0.578891	-0.578891	-0.578891	-0.246418	-0.578891	-0.578891	-0.578891	-0.578891	-0.321677	0.9301	2.48387	1.20637		ZKSCAN1	0.140427	0.10006	-0.288879	-0.74785	-0.709072	-0.578225	-0.853799	-0.802201	-0.724859	2.19075	0.81405	1.4596
IKZF5	-0.452001	-0.452001	-0.452001	-0.452001	-0.452001	-0.452001	-0.285525	-0.452001	-0.370198	-0.452001	2.2434	2.02833		ZNF653	-0.59023	-0.59023	-0.59023	-0.59023	-0.260312	-0.232164	-0.59023	-0.59023	-0.59023	1.20075	0.957242	2.46609		ZKSCAN3	0.407457	-0.074055	-0.724747	-0.724747	-0.724747	-0.724747	-0.724747	-0.724747	-0.127969	0.786718	2.51756	0.838773
ZNF28	-0.487463	-0.487463	-0.487463	-0.487463	-0.487463	-0.487463	1.01375	0.651388	-0.487463	2.72203	-0.487463	-0.487463		NAB1	-0.551002	-0.551002	-0.551002	-0.551002	-0.551002	-0.551002	-0.551002	-0.551002	-0.52646	1.34643	1.64552	1.94252		ZKSCAN4	-0.481911	-0.377389	-0.401177	-0.724638	-0.698113	-0.757058	-0.67443	-0.305813	-0.490858	1.81621	1.52759	1.56759
ZNF468	-0.500251	-0.500251	-0.500251	-0.500251	-0.500251	-0.500251	0.712478	1.16725	-0.500251	2.62253	-0.500251	-0.500251		ZNF225	-0.623232	-0.623232	-0.623232	-0.623232	-0.623232	-0.623232	0.872525	-0.623232	0.373939	1.8697	1.8697	-0.623232		ZNF134	-0.329391	-0.0919298	-0.278474	-0.190228	-0.300349	-0.329391	-0.329391	-0.329391	-0.329391	-0.329391	-0.329391	3.16672
														ZNF234	-0.623232	-0.623232	-0.623232	-0.623232	-0.623232	-0.623232	0.872525	-0.623232	0.373939	1.8697	1.8697	-0.623232		ZNF16	-0.624272	0.636442	-0.352928	-0.624272	-0.624272	-0.624272	-0.624272	-0.624272	-0.624272	0.165421	1.84217	2.0788
														ZNF441	-0.60935	-0.60935	-0.60935	-0.60935	-0.60935	-0.60935	0.761688	-0.60935	0.304675	2.13273	1.67571	-0.60935		ZNF189	-0.387934	0.175964	-0.13296	-0.832438	0.607801	-0.593883	-0.350638	-0.613587	-0.440477	-0.219046	-0.149145	2.93634
																												ZNF205	-0.830624	-0.830624	0.0931061	-0.390753	0.928862	-0.285183	0.445003	-0.830624	-0.830624	1.1356	2.22648	-0.830624
																												ZNF24	-0.447878	-0.795089	-0.824762	-1.01135	-1.03378	-0.986628	0.279149	0.646041	0.0841075	1.51151	1.68318	0.895499
																												ZNF250	0.344857	-0.475591	-0.475591	-0.475591	-0.475591	0.179495	-0.475591	-0.475591	0.287616	2.99276	-0.475591	-0.475591
																												ZNF268	-0.207936	-0.394956	-0.557367	-0.985543	-0.59674	-0.262073	0.579514	-0.641034	0.259613	1.65242	2.13965	-0.985543
																												ZNF3	-0.612491	-0.00726274	0.181569	-0.612491	0.196094	-0.612491	-0.612491	-0.612491	-0.612491	-0.612491	1.39687	2.52017
																												ZNF300	-0.515381	-0.238344	-0.417833	-0.889968	-0.460754	-0.0900698	0.0152826	-0.889968	0.487418	1.71653	2.17306	-0.889968
																												ZNF462	0.976357	0.526031	0.49644	-1.15718	-1.18941	-1.16537	-0.705664	-0.515573	-0.312668	0.587325	0.461698	1.99801
																												ZNF480	1.41854	-0.498219	-0.498219	-0.498219	-0.498219	-0.498219	-0.498219	-0.498219	0.518978	-0.498219	-0.498219	2.54645
																												ZNF532	0.337666	0.330259	-0.420162	-0.537405	-0.324035	0.732889	-1.28168	-1.31146	-1.21376	1.67383	1.052	0.961861
																												ZNF592	0.262642	-0.281081	-0.340445	-0.436238	-0.202154	-0.115805	-0.791075	-1.11083	-0.873375	0.529107	0.693034	2.66622
																												ZNF613	0.968691	-0.389217	-0.389217	-0.389217	-0.389217	-0.389217	-0.389217	-0.389217	-0.389217	-0.389217	-0.389217	2.92348
																												ZNF629	0.394401	0.485353	0.330339	-1.00145	-0.745882	-0.877483	-0.825881	-0.936924	-0.838548	1.03621	1.04612	1.93374
																												ZNF653	0.195375	-0.387353	0.764024	-0.655925	-0.61625	-0.304064	-1.0894	-1.05199	-0.930405	1.96118	1.26238	0.852432
																												ZNF71	-0.634631	-0.346682	-0.190114	-0.634631	-0.634631	-0.277041	-0.634631	-0.634631	-0.634631	2.43649	1.20765	0.977486
																												ZNF771	0.374038	0.142082	0.127716	-0.828666	-0.726353	-0.828666	-0.828666	-0.694292	-0.69219	0.272076	1.38385	2.29907
																												ZNF780A	-0.200281	-0.719048	-0.0446506	-0.719048	-0.719048	-0.719048	-0.719048	-0.575724	-0.340007	2.05011	1.52907	1.17672
																												ZNF84	0.0115743	-0.466831	-0.466831	-0.466831	-0.466831	-0.466831	-0.466831	-0.466831	-0.466831	1.73384	-0.466831	2.45607
																												ZSCAN12	-0.393558	-0.491032	-0.51152	-0.510589	-0.51152	-0.391695	-0.213975	-0.397438	0.0761195	0.152329	0.123925	3.06895
																												ALX3	-0.435872	-0.435872	-0.435872	0.618035	-0.435872	-0.435872	-0.435872	-0.435872	0.339531	-0.435872	2.96528	-0.435872
																												ARX	-0.435816	-0.435816	-0.435816	0.618015	-0.435816	-0.435816	-0.435816	-0.435816	0.338902	-0.435816	2.96543	-0.435816
																												ESX1	-0.435834	-0.435834	-0.435834	0.617322	-0.435834	-0.435834	-0.435834	-0.435834	0.339724	-0.435834	2.96546	-0.435834
																												FOXJ3	-1.05141	-1.05141	-1.05141	0.060844	0.415832	0.936919	-0.730403	-0.431397	-0.924296	0.997906	1.58525	1.24357
																												FOXN3	-0.395453	-0.395453	-0.395453	-0.16598	-0.0142319	-0.336763	-0.395453	-0.395453	-0.395453	-0.30636	3.13414	0.0619065
																												OTP	-0.435846	-0.435846	-0.435846	0.618185	-0.435846	-0.435846	-0.435846	-0.435846	0.339095	-0.435846	2.96533	-0.435846
																												PHOX2A	-0.435872	-0.435872	-0.435872	0.618035	-0.435872	-0.435872	-0.435872	-0.435872	0.339531	-0.435872	2.96528	-0.435872
																												PHOX2B	-0.435822	-0.435822	-0.435822	0.617393	-0.435822	-0.435822	-0.435822	-0.435822	0.339527	-0.435822	2.96548	-0.435822
																												PRRX1	-0.43585	-0.43585	-0.43585	0.617747	-0.43585	-0.43585	-0.43585	-0.43585	0.339535	-0.43585	2.96537	-0.43585
																												PRRX2	-0.435822	-0.435822	-0.435822	0.617393	-0.435822	-0.435822	-0.435822	-0.435822	0.339527	-0.435822	2.96548	-0.435822
																												RAX	-0.435807	-0.435807	-0.435807	0.617672	-0.435807	-0.435807	-0.435807	-0.435807	0.339096	-0.435807	2.96549	-0.435807
																												RAX2	-0.435808	-0.435808	-0.435808	0.617574	-0.435808	-0.435808	-0.435808	-0.435808	0.3392	-0.435808	2.9655	-0.435808
																												SHOX	-0.435825	-0.435825	-0.435825	0.617706	-0.435825	-0.435825	-0.435825	-0.435825	0.339281	-0.435825	2.96544	-0.435825
																												SHOX2	-0.435801	-0.435801	-0.435801	0.617807	-0.435801	-0.435801	-0.435801	-0.435801	0.338911	-0.435801	2.96549	-0.435801
																												UNCX	-0.435834	-0.435834	-0.435834	0.617322	-0.435834	-0.435834	-0.435834	-0.435834	0.339724	-0.435834	2.96546	-0.435834
																												ZFP3	-0.569371	-0.569371	-0.569371	-0.569371	-0.343733	-0.569371	-0.569371	-0.569371	-0.569371	1.69286	1.97969	1.22615
																												ZNF141	-0.439394	-0.439394	-0.439394	-0.337011	-0.439394	-0.439394	-0.439394	-0.326773	1.58779	-0.439394	-0.439394	2.59114
																												ZNF257	-0.440152	-0.440152	-0.440152	-0.329538	-0.440152	-0.440152	-0.440152	-0.329538	1.59238	-0.440152	-0.440152	2.58791
																												ZNF320	-0.439684	-0.439684	-0.439684	-0.338773	-0.439684	-0.439684	-0.439684	-0.324357	1.59296	-0.439684	-0.439684	2.58765
																												ZNF479	-0.439823	-0.439823	-0.439823	-0.330518	-0.439823	-0.439823	-0.439823	-0.330518	1.59013	-0.439823	-0.439823	2.58949
																												ZNF486	-0.439684	-0.439684	-0.439684	-0.338773	-0.439684	-0.439684	-0.439684	-0.324357	1.59296	-0.439684	-0.439684	2.58765
																												ZNF506	-0.439222	-0.439222	-0.439222	-0.338589	-0.439222	-0.439222	-0.439222	-0.326009	1.58602	-0.439222	-0.439222	2.59235
																												ZNF679	-0.439684	-0.439684	-0.439684	-0.338773	-0.439684	-0.439684	-0.439684	-0.324357	1.59296	-0.439684	-0.439684	2.58765
																												ZNF735	-0.440308	-0.440308	-0.440308	-0.334369	-0.440308	-0.440308	-0.440308	-0.321127	1.58577	-0.440308	-0.440308	2.59219
																												ZNF92	-0.442859	-0.442859	-0.442859	-0.323585	-0.442859	-0.442859	-0.442859	-0.310332	1.58479	-0.442859	-0.442859	2.59199
																												B1	-0.525967	-0.525967	-0.525967	-0.525967	-0.525967	-0.525967	-0.525967	-0.468897	-0.497457	0.825948	1.35906	2.46312
																												ZNF276	-0.566083	-0.566083	-0.566083	-0.566083	-0.566083	-0.566083	-0.566083	-0.387007	-0.231194	1.09565	0.942541	2.5426
																												ZNF354A	-0.301618	-0.301618	-0.301618	-0.301618	-0.301618	-0.301618	-0.301618	-0.301618	-0.156479	-0.301618	-0.301618	3.17266
																												ZNF358	-0.537056	-0.537056	-0.537056	-0.537056	-0.537056	-0.537056	-0.537056	-0.537056	-0.414842	1.82844	0.726632	2.15622
																												ZNF436	-0.589416	-0.589416	-0.589416	-0.589416	-0.589416	-0.589416	-0.247098	-0.119614	-0.589416	0.428094	1.87527	2.18926
[truncated: 5 more columns]

## Sheet: Number of dmrTFs dmrTCs dmrDBPs
	Modification Type
Type	C	mC	hmC	fC
dmrTFs	298	225	68	146
dmrTCs	122	189	35	66
dmrDBPs	439	364	126	256

## Sheet: dmrTFs in module 1-4
frequence	Symbol-298	prefer_type_C		frequence	Symbol-225	prefer_type_MC		frequence	Symbol-68	prefer_type_HMC		frequence	Symbol-146	prefer_type_FC
4	ARNTL	preC_hela;perC_hepg2;preC_549,preC_mcf		4	ZHX1	premC_mcf;premC_hela;premC_549;permC_hepg2		3	ESRRB	prehmC_hela,perhmC_hepg2,prehmC_549		4	RFX1	prefC_mcf;prefC_hela;perfC_hepg2
4	ATF1	preC_hela;perC_hepg2;preC_550,preC_mcf		4	ZNF384	premC_mcf;premC_hela;premC_549;permC_hepg2		3	ZNF618	prehmC_hela,prehmC_549,prehmC_mcf		4	RFX2	prefC_mcf;prefC_hela;perfC_hepg3
4	CREB1	preC_hela;perC_hepg2;preC_551,preC_mcf		3	HOMEZ	premC_mcf;premC_hela;permC_hepg2		2	CASZ1	prehmC_549,prehmC_mcf		4	RFX3	prefC_mcf;prefC_hela;perfC_hepg4
4	CREM	preC_hela;perC_hepg2;preC_552,preC_mcf		3	NFAT5	premC_hela;premC_549;permC_hepg2		2	LHX2	prehmC_hela,prehmC_549		4	RFX5	prefC_mcf;prefC_hela;perfC_hepg5
4	ELF1	preC_hela;perC_hepg2;preC_553,preC_mcf		3	NFATC1	premC_mcf;premC_hela;premC_549		2	TFAP2B	prehmC_hela,prehmC_549		4	RFXANK	prefC_mcf;prefC_hela;perfC_hepg6
4	ELF2	preC_hela;perC_hepg2;preC_554,preC_mcf		3	PRDM10	premC_mcf;premC_549;permC_hepg2		2	TFAP2C	prehmC_hela,prehmC_mcf		4	UBTF	prefC_mcf;prefC_hela;perfC_hepg7
4	ELF4	preC_hela;perC_hepg2;preC_555,preC_mcf		3	ZHX2	premC_hela;premC_549;permC_hepg2		2	TFAP2E	prehmC_hela,prehmC_549		4	ZFP3	prefC_mcf;prefC_hela;perfC_hepg8
4	GABPA	preC_hela;perC_hepg2;preC_556,preC_mcf		3	ZHX3	premC_hela;premC_549;permC_hepg2		2	ZNF189	perhmC_hepg2,prehmC_mcf		4	ZNF24	prefC_mcf;prefC_hela;perfC_hepg9
4	MAX	preC_hela;perC_hepg2;preC_557,preC_mcf		3	ZNF362	premC_hela;premC_549;permC_hepg2		2	ZNF674	prehmC_hela,prehmC_549		3	FOXJ3	prefC_hela;perfC_hepg2;prefC_549
4	MGA	preC_hela;perC_hepg2;preC_558,preC_mcf		2	BPTF	premC_mcf;premC_hela		1	AEBP2	prehmC_mcf		3	GZF1	prefC_549;prefC_mcf;perfC_hepg2
4	MNT	preC_hela;perC_hepg2;preC_559,preC_mcf		2	CEBPD	premC_mcf;permC_hepg2		1	ALX1	prehmC_hela		3	RFX7	perfC_hepg2;prefC_549;prefC_mcf
4	NFIA	preC_hela;perC_hepg2;preC_560,preC_mcf		2	CHD7	premC_mcf;premC_549		1	ARID5B	prehmC_549		3	ZBTB11	prefC_hela;perfC_hepg2;prefC_549
4	NFIB	preC_hela;perC_hepg2;preC_561,preC_mcf		2	DOT1L	premC_mcf;premC_hela		1	BNC1	prehmC_549		3	ZKSCAN1	prefC_hela;perfC_hepg2;prefC_549
4	NFIC	preC_hela;perC_hepg2;preC_562,preC_mcf		2	FOXP1	premC_mcf;premC_hela		1	CEBPZ	prehmC_mcf		3	ZKSCAN3	prefC_hela;prefC_549;prefC_mcf
4	NFIX	preC_hela;perC_hepg2;preC_563,preC_mcf		2	HMGN1	premC_mcf;permC_hepg2		1	DBP	prehmC_hela		3	ZKSCAN4	perfC_hepg2;prefC_549;perfC_hepg2
4	NFYA	preC_hela;perC_hepg2;preC_564,preC_mcf		2	HSF1	premC_549;permC_hepg2		1	ELF3	perhmC_hepg2		3	ZNF16	perfC_hepg2;prefC_549;prefC_mcf
4	NFYC	preC_hela;perC_hepg2;preC_565,preC_mcf		2	MTA3	premC_549;permC_hepg2		1	FOXE1	perhmC_hepg2		3	ZNF276	prefC_hela;perfC_hepg2;prefC_549
4	NRF1	preC_hela;perC_hepg2;preC_566,preC_mcf		2	NFATC2	premC_mcf;permC_hepg2		1	FOXO1	prehmC_549		3	ZNF358	prefC_549;prefC_hela;perfC_hepg2
4	RXRA	preC_hela;perC_hepg2;preC_567,preC_mcf		2	NFATC3	premC_mcf;permC_hepg2		1	GON4L	prehmC_mcf		3	ZNF532	prefC_549;perfC_hepg2;prefC_549
4	RXRB	preC_hela;perC_hepg2;preC_568,preC_mcf		2	NOTCH1	premC_mcf;premC_549		1	HMBOX1	prehmC_mcf		3	ZNF653	prefC_mcf;prefC_hela;perfC_hepg2
4	SP3	preC_hela;perC_hepg2;preC_569,preC_mcf		2	POU2F1	premC_mcf;premC_549		1	HMGB3	prehmC_mcf		3	ZSCAN12	perfC_hepg2;prefC_549;
4	SP4	preC_hela;perC_hepg2;preC_570,preC_mcf		2	POU2F2	premC_mcf;permC_hepg2		1	HMGXB4	prehmC_549		2	B1	prefC_hela;prefC_549
4	TFAM	preC_hela;perC_hepg2;preC_571,preC_mcf		2	RBPJ	premC_mcf;premC_hela		1	HOXA13	prehmC_549		2	ELF3	prefC_hela;prefC_549
4	TFAP4	preC_hela;perC_hepg2;preC_572,preC_mcf		2	SIX1	premC_hela;premC_549		1	HOXB13	prehmC_549		2	ETV6	prefC_549;prefC_mcf
4	TGIF1	preC_hela;perC_hepg2;preC_573,preC_mcf		2	SIX4	premC_mcf;premC_549		1	HOXC13	prehmC_549		2	FOXL2	prefC_hela;prefC_549
4	USF1	preC_hela;perC_hepg2;preC_574,preC_mcf		2	SIX5	premC_hela;premC_549		1	IRF1	perhmC_hepg2		2	FOXN3	prefC_hela;prefC_549
4	USF2	preC_hela;perC_hepg2;preC_575,preC_mcf		2	SNAPC4	premC_mcf;permC_hepg2		1	ISL2	prehmC_hela		2	PAX1	perfC_hepg2;prefC_mcf
4	ZFY	preC_hela;perC_hepg2;preC_576,preC_mcf		2	TCF20	premC_mcf;permC_hepg2		1	LHX9	prehmC_549		2	TRERF1	perfC_hepg2;prefC_549
4	ZNF579	preC_hela;perC_hepg2;preC_577,preC_mcf		2	UBP1	premC_mcf;premC_549		1	MYBL2	prehmC_hela		2	TRPS1	prefC_hela;prefC_549
3	ARNT	preC_hela;perC_hepg2;preC_549		2	ZFHX4	premC_mcf;premC_549		1	NR4A2	perhmC_hepg2		2	ZNF250	prefC_hela;prefC_549
3	BHLHE40	preC_hela;perC_hepg2;preC_549		2	ZNF286A	premC_mcf;premC_hela		1	PRDM1	prehmC_hela		2	ZNF3	perfC_hepg2;prefC_549
3	BHLHE41	preC_hela;perC_hepg2;preC_549		2	ZNF512B	premC_mcf;permC_hepg2		1	PRDM15	prehmC_hela		2	ZNF462	perfC_hepg2;prefC_549
3	CIC	perC_hepg2;preC_549;preC_mcf		2	ZNF804A	premC_hela;permC_hepg2		1	RREB1	prehmC_mcf		2	ZNF629	prefC_hela;prefC_549
3	CLOCK	preC_hela;perC_hepg2;preC_mcf		1	ALX4	premC_549		1	SALL1	prehmC_549		2	ZNF771	prefC_549;prefC_mcf
3	CREB3L2	preC_hela;perC_hepg2;preC_549		1	ARID1B	premC_549		1	SMAD1	prehmC_mcf		2	ZSCAN21	prefC_hela;prefC_mcf
3	CTCF	preC_hela;preC_549;preC_mcf		1	ARID3A	premC_mcf		1	SOX21	prehmC_549		1	ALX3	prefC_549
3	CTCFL	preC_hela;preC_549;preC_mcf		1	ARID5B	premC_hela		1	TFAP2A	prehmC_hela		1	ARX	prefC_549
3	CUX2	preC_hela;perC_hepg2;preC_549		1	ARNT	premC_mcf		1	TFAP2D	prehmC_mcf		1	ATF4	prefC_mcf
3	E2F6	preC_hela;perC_hepg2;preC_mcf		1	ATF3	premC_hela		1	VDR	prehmC_mcf		1	BZW1	prefC_hela
3	ELK1	preC_hela;perC_hepg2;preC_mcf		1	BAZ2A	premC_mcf		1	ZBTB38	prehmC_hela		1	C17orf49	prefC_hela
3	GMEB2	perC_hepg2;preC_549;preC_mcf		1	BDP1	premC_mcf		1	ZBTB45	prehmC_549		1	CDX2	prefC_549
3	HMBOX1	preC_hela;perC_hepg2;preC_549		1	BZW1	premC_mcf		1	ZBTB9	prehmC_hela		1	CEBPA	perfC_hepg2
3	HMG20B	preC_hela;perC_hepg2;preC_549		1	C17orf49	premC_mcf		1	ZNF155	prehmC_hela		1	CEBPG	prefC_549
3	HMGB2	preC_hela;perC_hepg2;preC_mcf		1	CBX2	premC_hela		1	ZNF208	perhmC_hepg2		1	CLOCK	prefC_549
3	JUND	preC_hela;preC_549;preC_mcf		1	CHD6	premC_mcf		1	ZNF213	prehmC_549		1	CSDE1	prefC_hela
3	KLF1	preC_hela;perC_hepg2;preC_549		1	CREB5	permC_hepg2		1	ZNF232	prehmC_hela		1	DJC2	prefC_hela
3	KLF10	preC_hela;perC_hepg2;preC_549		1	CSDE1	premC_mcf		1	ZNF236	perhmC_hepg2		1	ERF	prefC_hela
3	KLF12	preC_hela;perC_hepg2;preC_549		1	CTNNB1	premC_mcf		1	ZNF248	prehmC_hela		1	ESX1	prefC_549
3	KLF13	preC_hela;perC_hepg2;preC_549		1	CUX1	premC_mcf		1	ZNF26	prehmC_549		1	ETV3	prefC_549
3	KLF16	preC_hela;perC_hepg2;preC_549		1	DR1	premC_mcf		1	ZNF263	prehmC_549		1	EZH1	perfC_hepg2
3	KLF2	preC_hela;perC_hepg2;preC_549		1	E2F3	premC_mcf		1	ZNF268	prehmC_hela		1	FOSL2	perfC_hepg2
3	KLF3	preC_hela;perC_hepg2;preC_549		1	E4F1	premC_mcf		1	ZNF275	prehmC_549		1	FOXC2	prefC_mcf
3	KLF4	preC_hela;perC_hepg2;preC_549		1	EGR1	permC_hepg2		1	ZNF280C	prehmC_hela		1	FOXJ2	perfC_hepg2
3	KLF6	preC_hela;perC_hepg2;preC_549		1	EGR2	premC_hela		1	ZNF300	prehmC_hela		1	FOXM1	perfC_hepg2
3	KLF7	preC_hela;perC_hepg2;preC_549		1	EN2	premC_hela		1	ZNF334	prehmC_549		1	FOXO6	prefC_hela
3	MAZ	preC_hela;perC_hepg2;preC_549		1	EP400	premC_hela		1	ZNF33A	prehmC_hela		1	GATA2	prefC_549
3	MITF	preC_hela;perC_hepg2;preC_549		1	EPAS1	premC_549		1	ZNF33B	prehmC_hela		1	GATA3	prefC_mcf
3	NPAS2	perC_hepg2;preC_549;preC_mcf		1	ESR1	premC_mcf		1	ZNF398	prehmC_mcf		1	GATA4	prefC_mcf
3	PATZ1	preC_hela;perC_hepg2;preC_549		1	FOXA3	premC_mcf		1	ZNF432	prehmC_hela		1	GATA6	prefC_hela
3	PBX1	preC_hela;perC_hepg2;preC_549		1	FOXC1	premC_mcf		1	ZNF574	prehmC_mcf		1	HOXB9	perfC_hepg2
3	PBX2	preC_hela;perC_hepg2;preC_549		1	FOXC2	premC_549		1	ZNF589	prehmC_549		1	HOXC10	prefC_mcf
3	PBX3	preC_hela;perC_hepg2;preC_549		1	FOXD2	premC_549		1	ZNF593	prehmC_mcf		1	IKZF5	prefC_hela
3	PKNOX1	preC_hela;perC_hepg2;preC_549		1	FOXF2	permC_hepg2		1	ZNF614	prehmC_hela		1	JDP2	perfC_hepg2
3	RARG	preC_hela;perC_hepg2;preC_549		1	FOXG1	premC_549		1	ZNF616	perhmC_hepg2		1	LHX3	perfC_hepg2
3	REST	preC_hela;preC_549;preC_mcf		1	FOXJ2	premC_hela		1	ZNF630	prehmC_549		1	MECOM	prefC_mcf
3	RUNX1	preC_hela;perC_hepg2;preC_mcf		1	FOXL1	premC_549		1	ZNF664	prehmC_549		1	MNX1	perfC_hepg2
3	RXRG	preC_hela;perC_hepg2;preC_549		1	FOXP2	permC_hepg2		1	ZNF791	perhmC_hepg2		1	MSX2	prefC_549
3	SMAD2	preC_hela;perC_hepg2;preC_549		1	FOXP4	premC_mcf		1	ZNF804B	perhmC_hepg2		1	MZF1	prefC_hela
3	SMAD3	preC_hela;perC_hepg2;preC_549		1	GATAD1	premC_mcf						1	NAB1	perfC_hepg2
3	SMAD4	preC_hela;perC_hepg2;preC_549		1	GATAD2A	premC_hela						1	OTP	prefC_549
3	SMAD9	preC_hela;perC_hepg2;preC_549		1	GATAD2B	premC_549						1	OTX1	prefC_549
3	SP1	preC_hela;perC_hepg2;preC_549		1	GMEB1	premC_mcf						1	PAX9	prefC_mcf
3	SP2	preC_hela;perC_hepg2;preC_549		1	GON4L	premC_549						1	PHOX2A	prefC_549
3	TEAD1	preC_hela;perC_hepg2;preC_549		1	GRHL2	premC_mcf						1	PHOX2B	prefC_549
3	TEAD2	preC_hela;perC_hepg2;preC_549		1	HIVEP2	premC_hela						1	PRDM16	prefC_mcf
3	TEAD3	preC_hela;preC_549;preC_mcf		1	HMGN4	permC_hepg2						1	PRRX1	prefC_549
3	TFDP1	preC_hela;perC_hepg2;preC_549		1	HMGXB4	premC_mcf						1	PRRX2	prefC_549
3	TFE3	preC_hela;perC_hepg2;preC_549		1	HNF4G	permC_hepg2						1	RAX	prefC_549
3	TFEB	preC_hela;perC_hepg2;preC_549		1	HOXC9	permC_hepg2						1	RAX2	prefC_549
3	TGIF2	preC_hela;perC_hepg2;preC_549		1	HOXD9	permC_hepg2						1	REPIN1	perfC_hepg2
3	VEZF1	preC_hela;perC_hepg2;preC_549		1	IRX1	premC_mcf						1	SHOX	prefC_549
3	WIZ	preC_hela;perC_hepg2;preC_549		1	IRX3	premC_mcf						1	SHOX2	prefC_549
3	YY1	preC_hela;perC_hepg2;preC_549		1	IRX4	premC_mcf						1	SMAD2	prefC_mcf
3	YY2	preC_hela;perC_hepg2;preC_549		1	IRX6	premC_mcf						1	SPIB	prefC_hela
3	ZBTB43	preC_hela;perC_hepg2;preC_549		1	ISL2	premC_549						1	STAT1	prefC_hela
3	ZBTB7A	preC_hela;perC_hepg2;preC_549		1	LEF1	premC_mcf						1	TBP	perfC_hepg2
3	ZFP42	preC_hela;perC_hepg2;preC_549		1	LHX3	premC_549						1	TBX3	prefC_mcf
3	ZFX	preC_hela;preC_549;preC_mcf		1	LHX9	permC_hepg2						1	TEAD2	prefC_mcf
3	ZNF148	preC_hela;perC_hepg2;preC_549		1	MAZ	premC_mcf						1	TOX	prefC_mcf
3	ZNF174	preC_hela;perC_hepg2;preC_mcf		1	MEIS1	permC_hepg2						1	TOX3	prefC_mcf
3	ZNF281	preC_hela;perC_hepg2;preC_549		1	MEIS2	permC_hepg2						1	UNCX	prefC_549
3	ZNF624	preC_hela;preC_549;preC_mcf		1	MEIS3	permC_hepg2						1	ZBTB26	perfC_hepg2
3	ZNF646	preC_hela;perC_hepg2;preC_549		1	MIER1	premC_hela						1	ZBTB40	prefC_549
3	ZNF652	preC_hela;preC_549;preC_mcf		1	MSX2	premC_mcf						1	ZBTB44	prefC_hela
3	ZNF711	preC_hela;perC_hepg2;preC_549		1	MXI1	premC_hela						1	ZFP28	perfC_hepg2
3	ZNF740	preC_hela;perC_hepg2;preC_549		1	MYNN	premC_mcf						1	ZFP37	prefC_hela
3	ZNF800	preC_hela;perC_hepg2;preC_mcf		1	NFATC4	premC_hela						1	ZFP91	prefC_hela
3	ZSCAN16	preC_hela;perC_hepg2;preC_549		1	NFKBIL1	permC_hepg2						1	ZNF134	prefC_549
2	AHR	perC_hepg2;preC_549		1	NOC3L	premC_549						1	ZNF141	prefC_549
2	ATF2	preC_hela;preC_mcf		1	NOC4L	premC_mcf						1	ZNF146	prefC_hela
2	ATF7	preC_hela;preC_mcf		1	NOTCH2	premC_549						1	ZNF160	perfC_hepg2
2	BACH1	perC_hepg2;preC_549		1	NR1H2	premC_mcf						1	ZNF18	perfC_hepg2
2	CREB3L1	preC_hela;preC_549		1	NR1H3	premC_mcf						1	ZNF182	prefC_hela
2	CUX1	preC_hela;preC_549		1	NR4A1	premC_549						1	ZNF189	prefC_549
2	E2F3	perC_hepg2;preC_549		1	PAX6	permC_hepg2						1	ZNF205	prefC_549
2	ERF	perC_hepg2;preC_549		1	PDS5B	premC_mcf						1	ZNF211	perfC_hepg2
2	ESRRA	preC_549;preC_mcf		1	PKNOX1	premC_mcf						1	ZNF224	perfC_hepg2
2	EZH2	preC_hela;preC_549		1	PKNOX2	premC_mcf						1	ZNF225	perfC_hepg2
2	FOS	perC_hepg2;preC_mcf		1	POU2F3	premC_mcf						1	ZNF233	perfC_hepg2
2	FOSL2	preC_hela;preC_549		1	POU3F1	premC_hela						1	ZNF234	perfC_hepg2
2	GLIS3	perC_hepg2;preC_549		1	POU3F2	premC_hela						1	ZNF235	perfC_hepg2
2	HES1	preC_hela;preC_549		1	POU3F3	premC_hela						1	ZNF239	perfC_hepg2
2	HMGB1	preC_hela;preC_549		1	PRRX1	permC_hepg2						1	ZNF257	prefC_549
2	HMGB3	preC_hela;perC_hepg2		1	PRRX2	permC_hepg2						1	ZNF268	prefC_549
2	JUN	preC_hela;preC_mcf		1	RARA	premC_mcf						1	ZNF28	prefC_hela
2	JUNB	preC_hela;preC_mcf		1	RERE	premC_mcf						1	ZNF280D	perfC_hepg2
2	KLF5	preC_hela;preC_549		1	RLF	premC_hela						1	ZNF292	prefC_hela
2	MAFK	preC_549;preC_mcf		1	RORC	permC_hepg2						1	ZNF300	prefC_549
2	MEIS1	preC_hela;preC_549		1	RUNX2	premC_mcf						1	ZNF320	prefC_549
2	MEIS2	preC_hela;preC_549		1	SATB2	premC_549						1	ZNF354A	prefC_549
2	MLX	preC_hela;perC_hepg2		1	SMAD3	premC_mcf						1	ZNF398	prefC_hela
2	MLXIP	preC_hela;perC_hepg2		1	SOX13	premC_mcf						1	ZNF436	prefC_549
2	MXD4	preC_hela;perC_hepg2		1	SOX9	permC_hepg2						1	ZNF441	perfC_hepg2
2	MYB	preC_hela;perC_hepg2		1	SPIB	premC_549						1	ZNF444	prefC_mcf
2	MYC	perC_hepg2;preC_mcf		1	SRF	premC_mcf						1	ZNF446	prefC_hela
2	NFE2L2	perC_hepg2;preC_549		1	SSRP1	premC_mcf						1	ZNF45	perfC_hepg2
2	NFIL3	preC_549;preC_mcf		1	TADA2B	premC_mcf						1	ZNF468	prefC_hela
2	NFKB2	perC_hepg2;preC_549		1	TBX1	permC_hepg2						1	ZNF479	prefC_549
2	NFRKB	preC_hela;perC_hepg2		1	TCF7	premC_mcf						1	ZNF480	prefC_549
2	NFYB	preC_549;preC_mcf		1	TEAD1	premC_mcf						1	ZNF486	prefC_549
2	NKX2-1	preC_hela;perC_hepg2		1	TEAD4	premC_mcf						1	ZNF506	prefC_549
2	NR1H3	perC_hepg2;preC_549		1	TERF1	premC_mcf						1	ZNF530	perfC_hepg2
2	PPARG	preC_hela;preC_549		1	TERF2	premC_mcf						1	ZNF547	perfC_hepg2
2	RARB	preC_hela;perC_hepg2		1	TERF2IP	premC_mcf						1	ZNF566	perfC_hepg2
2	RB1	perC_hepg2;preC_549		1	TFCP2	premC_549						1	ZNF592	prefC_549
2	REL	perC_hepg2;preC_549		1	TFCP2L1	premC_549						1	ZNF613	prefC_549
2	TCF12	perC_hepg2;preC_549		1	TOX2	premC_549						1	ZNF660	perfC_hepg2
2	TCF4	perC_hepg2;preC_549		1	TP53	premC_mcf						1	ZNF679	prefC_549
2	TEAD4	preC_hela;preC_549		1	YEATS4	premC_hela						1	ZNF71	prefC_549
2	TFDP2	preC_hela;perC_hepg2		1	YY1	premC_mcf						1	ZNF735	prefC_549
2	TFEC	preC_hela;preC_549		1	ZBED1	permC_hepg2						1	ZNF780A	prefC_549
2	THRA	perC_hepg2;preC_549		1	ZBED4	premC_mcf						1	ZNF84	prefC_549
2	TWIST1	preC_hela;perC_hepg2		1	ZBTB2	premC_mcf						1	ZNF92	prefC_549
2	ZBTB17	perC_hepg2;preC_549		1	ZBTB38	permC_hepg2						1	ZNF93	perfC_hepg2
2	ZBTB41	preC_hela;preC_549		1	ZBTB43	premC_mcf						1	ZSCAN20	perfC_hepg2
2	ZBTB7B	perC_hepg2;preC_549		1	ZBTB48	premC_mcf						1	ZSCAN29	perfC_hepg2
2	ZEB1	perC_hepg2;preC_549		1	ZBTB7A	premC_mcf
2	ZFAT	preC_hela;preC_549		1	ZBTB7B	premC_mcf
2	ZIC1	perC_hepg2;preC_549		1	ZBTB9	premC_mcf
2	ZIC3	perC_hepg2;preC_549		1	ZDHHC13	premC_mcf
2	ZIC5	perC_hepg2;preC_549		1	ZFHX3	premC_mcf
2	ZNF444	preC_hela;preC_549		1	ZIC5	premC_mcf
2	ZNF519	preC_hela;preC_549		1	ZNF141	premC_mcf
2	ZNF524	preC_hela;preC_549		1	ZNF146	premC_mcf
2	ZNF580	perC_hepg2;preC_549		1	ZNF181	permC_hepg2
2	ZNF644	preC_hela;perC_hepg2		1	ZNF182	premC_549
2	ZNF668	perC_hepg2;preC_549		1	ZNF195	premC_mcf
2	ZNF76	preC_hela;perC_hepg2		1	ZNF212	premC_mcf
2	ZNF768	perC_hepg2;preC_549		1	ZNF219	premC_hela
2	ZSCAN5A	perC_hepg2;preC_549		1	ZNF253	premC_mcf
2	ZZZ3	preC_hela;perC_hepg2		1	ZNF257	premC_mcf
1	AHRR	perC_hepg2		1	ZNF260	premC_549
1	ARNTL2	preC_549		1	ZNF277	premC_mcf
1	ASCL4	preC_549		1	ZNF28	premC_mcf
1	BATF	preC_mcf		1	ZNF281	premC_mcf
1	BATF3	perC_hepg2		1	ZNF3	premC_mcf
1	BBX	preC_hela		1	ZNF30	premC_mcf
1	BCL11B	preC_mcf		1	ZNF319	permC_hepg2
1	BZW1	preC_549		1	ZNF320	premC_mcf
1	CBX2	preC_549		1	ZNF333	premC_mcf
1	CEBPA	preC_hela		1	ZNF335	premC_mcf
1	CREB3	preC_hela		1	ZNF33A	permC_hepg2
1	CTNNB1	preC_549		1	ZNF347	premC_mcf
1	DBP	preC_mcf		1	ZNF354A	premC_mcf
1	DMAP1	preC_549		1	ZNF354B	premC_mcf
1	DR1	preC_549		1	ZNF367	premC_mcf
1	DUX1	preC_mcf		1	ZNF415	premC_mcf
1	DUX3	preC_mcf		1	ZNF445	premC_mcf
1	DUX5	preC_mcf		1	ZNF451	premC_hela
1	EGR2	perC_hepg2		1	ZNF460	premC_mcf
1	EGR3	perC_hepg2		1	ZNF468	premC_mcf
1	ELK4	preC_mcf		1	ZNF479	premC_mcf
1	EP400	preC_549		1	ZNF48	premC_mcf
1	ESRRB	preC_mcf		1	ZNF480	premC_mcf
1	ETV3	perC_hepg2		1	ZNF486	premC_mcf
1	FOSB	preC_hela		1	ZNF506	premC_mcf
1	FOSL1	preC_549		1	ZNF512	permC_hepg2
1	FOXD2	perC_hepg2		1	ZNF516	premC_mcf
1	GATA2	perC_hepg2		1	ZNF519	premC_mcf
1	GATAD1	preC_549		1	ZNF528	premC_mcf
1	GLI3	perC_hepg2		1	ZNF534	premC_mcf
1	GLIS2	preC_549		1	ZNF536	premC_mcf
1	GMEB1	preC_549		1	ZNF557	permC_hepg2
1	GON4L	perC_hepg2		1	ZNF558	premC_549
1	HIVEP1	preC_mcf		1	ZNF567	premC_549
1	HMGN2	preC_hela		1	ZNF568	permC_hepg2
1	HNF4A	preC_549		1	ZNF573	premC_mcf
1	HOXD10	perC_hepg2		1	ZNF592	premC_mcf
1	IRF2	preC_hela		1	ZNF595	premC_mcf
1	JDP2	preC_hela		1	ZNF610	premC_mcf
1	MAFA	perC_hepg2		1	ZNF616	premC_mcf
1	MAFF	preC_mcf		1	ZNF639	premC_mcf
1	MAFG	preC_mcf		1	ZNF644	premC_mcf
1	MEIS3	preC_hela		1	ZNF665	premC_mcf
1	MIER2	perC_hepg2		1	ZNF677	premC_mcf
1	MLXIPL	preC_hela		1	ZNF679	premC_mcf
1	MXI1	perC_hepg2		1	ZNF695	premC_mcf
1	NFE2	preC_hela		1	ZNF701	premC_mcf
1	NFKB1	preC_549		1	ZNF713	premC_mcf
1	NKX2-4	preC_hela		1	ZNF718	premC_mcf
1	NOTCH2	perC_hepg2		1	ZNF735	premC_mcf
1	NR1H2	preC_549		1	ZNF761	premC_mcf
1	NR2C1	preC_mcf		1	ZNF765	premC_mcf
1	NR2F2	preC_mcf		1	ZNF766	premC_mcf
1	NR2F6	preC_mcf		1	ZNF768	premC_mcf
1	NR4A2	preC_hela		1	ZNF787	premC_549
1	NR4A3	preC_hela		1	ZNF789	premC_mcf
1	ONECUT2	preC_549		1	ZNF813	premC_mcf
1	PAX1	preC_549		1	ZNF831	premC_hela
1	PBX4	preC_hela		1	ZNF860	permC_hepg2
1	PKNOX2	preC_hela		1	ZNF90	premC_mcf
1	PRDM15	preC_mcf		1	ZNF92	premC_mcf
1	RARA	preC_hela		1	ZSCAN5A	premC_hela
1	RBL1	preC_549		1	ZSCAN5B	premC_hela
1	RBL2	preC_mcf		1	ZZZ3	premC_mcf
1	RELA	perC_hepg2
1	RUNX2	preC_hela
1	RUNX3	preC_hela
1	RYBP	perC_hepg2
1	SIM1	perC_hepg2
1	SIM2	perC_hepg2
1	SKI	preC_549
1	SMARCE1	preC_hela
1	SOX11	preC_549
1	SOX12	preC_549
1	SOX13	preC_hela
1	SOX4	preC_549
1	SPDEF	preC_mcf
1	SREBF1	preC_549
1	SREBF2	preC_hela
1	SRF	preC_hela
1	STAT6	perC_hepg2
1	TADA2A	preC_hela
1	TCF3	perC_hepg2
1	TCF7L2	preC_549
1	TERF1	preC_hela
1	TLX3	preC_hela
1	TP53	preC_549
1	TSHZ2	preC_hela
1	TWIST2	perC_hepg2
1	VDR	preC_hela
1	ZBED1	preC_549
1	ZBED4	perC_hepg2
1	ZEB2	preC_549
1	ZFP30	preC_549
1	ZFP82	preC_549
1	ZIC2	perC_hepg2
1	ZKSCAN5	preC_hela
1	ZNF121	perC_hepg2
1	ZNF142	preC_549
1	ZNF143	preC_hela
1	ZNF146	preC_549
1	ZNF184	perC_hepg2
1	ZNF189	preC_hela
1	ZNF2	preC_549
1	ZNF227	perC_hepg2
1	ZNF236	preC_mcf
1	ZNF267	perC_hepg2
1	ZNF280A	preC_549
1	ZNF292	preC_549
1	ZNF296	preC_549
1	ZNF317	preC_549
1	ZNF335	perC_hepg2
1	ZNF341	preC_549
1	ZNF35	perC_hepg2
1	ZNF449	preC_549
1	ZNF462	preC_hela
1	ZNF48	preC_549
1	ZNF492	preC_hela
1	ZNF500	preC_549
1	ZNF516	preC_549
1	ZNF564	perC_hepg2
1	ZNF568	preC_hela
1	ZNF574	perC_hepg2
1	ZNF575	preC_549
1	ZNF581	preC_hela
1	ZNF605	preC_549
1	ZNF609	preC_hela
1	ZNF664	perC_hepg2
1	ZNF675	preC_hela
1	ZNF679	perC_hepg2
1	ZNF746	preC_549
1	ZNF777	preC_549
1	ZNF816	perC_hepg2
1	ZNF821	preC_hela
1	ZNF827	preC_549
1	ZSCAN29	preC_549
1	ZXDC	perC_hepg2

## Sheet: dmrTCs in module 1-4
frequence	Symbol-122	prefer_type_C		frequence	Symbol-189	prefer_type_MC		frequence	Symbol-35	prefer_type_HMC		frequence	Symbol-66	prefer_type_FC
4	EHMT2	prefer_C_hela;pre_C_hepg2;pre_C_a549;pre_C_mcf7		4	KAT2A	prefer_mC_hela;pre_mC_hepg2;pre_mC_a549;pre_mC_mcf7		2	BRD1	prefer_hmC_hela;pre_hmC_mcf7		4	RFXAP	prefer_fC_hela;pre_fC_hepg2;pre_fC_a549;pre_fC_mcf7
4	KDM2A	prefer_C_hela;pre_C_hepg2;pre_C_a549;pre_C_mcf8		4	MBD2	prefer_mC_hela;pre_mC_hepg2;pre_mC_a549;pre_mC_mcf8		2	CIR1	prefer_hmC_hela;pre_hmC_mcf8		3	NONO	prefer_fC_hela;pre_fC_hepg2;pre_fC_a549
4	L3MBTL2	prefer_C_hela;pre_C_hepg2;pre_C_a549;pre_C_mcf9		4	MBD4	prefer_mC_hela;pre_mC_hepg2;pre_mC_a549;pre_mC_mcf9		1	ASCC1	pre_hmC_mcf7		2	CDK11B	prefer_fC_hela;pre_fC_a549
4	L3MBTL3	prefer_C_hela;pre_C_hepg2;pre_C_a549;pre_C_mcf10		3	SUB1	prefer_mC_hela;pre_mC_hepg2;pre_mC_a549		1	ATXN7	prefer_hmC_hela		2	DNTTIP1	prefer_fC_hela;pre_fC_a549
4	ZMYND11	prefer_C_hela;pre_C_hepg2;pre_C_a549;pre_C_mcf11		2	AFF1	prefer_mC_hela;pre_mC_a549		1	BCL7A	pre_hmC_hepg2		2	NCOR1	prefer_fC_hela;pre_fC_mcf7
3	ACTR5	prefer_C_hela;pre_C_hepg2;pre_C_a549		2	BRD2	pre_mC_a549;pre_mC_mcf7		1	BRPF3	pre_hmC_mcf7		2	RRN3	prefer_fC_hela;pre_fC_a549
3	ACTR8	prefer_C_hela;pre_C_hepg2;pre_C_a549		2	CDK19	pre_mC_a549;pre_mC_mcf7		1	C7orf26	pre_hmC_a549		2	TAF1A	pre_fC_hepg2;pre_fC_a549
3	ASH2L	prefer_C_hela;pre_C_hepg2;pre_C_a549		2	CNOT2	pre_mC_a549;pre_mC_mcf7		1	CDK11B	pre_hmC_mcf7		2	TBPL2	prefer_fC_hela;pre_fC_hepg2
3	HCFC2	prefer_C_hela;pre_C_hepg2;pre_C_a549		2	COIL	pre_mC_a549;pre_mC_mcf7		1	CHAF1A	pre_hmC_a549		1	BTAF1	prefer_fC_hela
3	ING1	prefer_C_hela;pre_C_a549;pre_C_mcf7		2	EYA3	pre_mC_a549;pre_mC_mcf7		1	CNOT10	pre_hmC_mcf7		1	CAND2	prefer_fC_hela
3	INO80	prefer_C_hela;pre_C_hepg2;pre_C_a549		2	GTF2IRD2	prefer_mC_hela;pre_mC_a549		1	DAXX	pre_hmC_mcf7		1	CCAR1	prefer_fC_hela
3	INO80B	prefer_C_hela;pre_C_hepg2;pre_C_a549		2	GTF2IRD2B	prefer_mC_hela;pre_mC_a549		1	GTF2F2	prefer_hmC_hela		1	CIR1	pre_fC_a549
3	INO80E	prefer_C_hela;pre_C_hepg2;pre_C_a549		2	IRF2BP1	pre_mC_hepg2;pre_mC_a549		1	HDGF	prefer_hmC_hela		1	CNOT1	prefer_fC_hela
3	L3MBTL4	prefer_C_hela;pre_C_hepg2;pre_C_a549		2	IRF2BP2	pre_mC_hepg2;pre_mC_mcf7		1	KAT2B	prefer_hmC_hela		1	CNOT3	prefer_fC_hela
3	MBIP	prefer_C_hela;pre_C_hepg2;pre_C_a549		2	KAT2B	pre_mC_hepg2;pre_mC_a549		1	KDM1A	pre_hmC_mcf7		1	CNOT7	prefer_fC_hela
3	MED11	prefer_C_hela;pre_C_hepg2;pre_C_a549		2	KAT5	pre_mC_a549;pre_mC_mcf7		1	KDM3A	pre_hmC_hepg2		1	CTBP1	prefer_fC_hela
3	PHF3	prefer_C_hela;pre_C_hepg2;pre_C_a549		2	MBD1	pre_mC_hepg2;pre_mC_mcf7		1	KDM5D	pre_hmC_mcf7		1	EDF1	prefer_fC_hela
3	RBBP5	prefer_C_hela;pre_C_hepg2;pre_C_a549		2	MBD6	pre_mC_a549;pre_mC_mcf7		1	MED13	prefer_hmC_hela		1	EHMT1	prefer_fC_hela
3	SAP130	prefer_C_hela;pre_C_hepg2;pre_C_a549		2	MED12	pre_mC_a549;pre_mC_mcf7		1	MED18	pre_hmC_mcf7		1	EYA4	pre_fC_a549
3	SIN3A	prefer_C_hela;pre_C_hepg2;pre_C_a549		2	MED13L	pre_mC_a549;pre_mC_mcf7		1	NCAPD2	pre_hmC_mcf7		1	INO80C	prefer_fC_hela
3	SUDS3	prefer_C_hela;pre_C_hepg2;pre_C_a549		2	MED16	pre_mC_hepg2;pre_mC_mcf7		1	NCAPG2	pre_hmC_hepg2		1	INTS5	prefer_fC_hela
3	TOP3A	prefer_C_hela;pre_C_a549;pre_C_mcf7		2	MMS19	pre_mC_a549;pre_mC_mcf7		1	NCOA5	pre_hmC_a549		1	MCM3	prefer_fC_hela
3	UCHL5	prefer_C_hela;pre_C_hepg2;pre_C_a549		2	NCAPH2	prefer_mC_hela;pre_mC_a549		1	PAXIP1	pre_hmC_a549		1	MED9	pre_fC_a549
3	YAP1	prefer_C_hela;pre_C_hepg2;pre_C_a549		2	PFDN2	pre_mC_hepg2;pre_mC_mcf7		1	PHF1	prefer_hmC_hela		1	MLLT1	pre_fC_hepg2
2	BCOR	prefer_C_hela;pre_C_mcf7		2	PIAS3	pre_mC_hepg2;pre_mC_mcf7		1	PIAS1	pre_hmC_a549		1	MLLT10	prefer_fC_hela
2	BRMS1	prefer_C_hela;pre_C_a549		2	RQCD1	pre_mC_a549;pre_mC_mcf7		1	RCOR1	pre_hmC_mcf7		1	MMS19	prefer_fC_hela
2	CCDC101	prefer_C_hela;pre_C_a549		2	STK24	pre_mC_a549;pre_mC_mcf7		1	RSF1	pre_hmC_hepg2		1	NAA20	prefer_fC_hela
2	CREBBP	prefer_C_hela;pre_C_a549		2	SUPT6H	pre_mC_a549;pre_mC_mcf7		1	SETDB1	pre_hmC_mcf7		1	NCAPH	prefer_fC_hela
2	EDF1	pre_C_hepg2;pre_C_a549		2	TADA1	pre_mC_a549;pre_mC_mcf7		1	SFMBT2	prefer_hmC_hela		1	OGG1	pre_fC_hepg2
2	EHMT1	pre_C_hepg2;pre_C_a549		2	TIMELESS	prefer_mC_hela;pre_mC_a549		1	SP110	pre_hmC_hepg2		1	PDCD10	prefer_fC_hela
2	EP300	prefer_C_hela;pre_C_a549		2	YY1AP1	pre_mC_a549;pre_mC_mcf7		1	TAF1B	pre_hmC_a549		1	PHF12	prefer_fC_hela
2	EPC1	prefer_C_hela;pre_C_hepg2		1	AATF	pre_mC_a549		1	TAF6	pre_hmC_a549		1	PHF5A	prefer_fC_hela
2	ING2	pre_C_hepg2;pre_C_mcf7		1	ACTR5	pre_mC_mcf7		1	TBL2	pre_hmC_a549		1	PIAS1	pre_fC_hepg2
2	INO80C	pre_C_hepg2;pre_C_a549		1	AFF4	pre_mC_hepg2		1	UXT	pre_hmC_mcf7		1	PPP2CA	prefer_fC_hela
2	KDM2B	pre_C_hepg2;pre_C_a549		1	ASCC1	pre_mC_a549		1	WDR43	pre_hmC_a549		1	PPP2CB	prefer_fC_hela
2	KDM4B	pre_C_hepg2;pre_C_mcf7		1	ASH1L	pre_mC_mcf7						1	RAB18	prefer_fC_hela
2	MBTD1	pre_C_hepg2;pre_C_a549		1	ATF7IP	pre_mC_mcf7						1	RBBP8	prefer_fC_hela
2	MCM4	pre_C_hepg2;pre_C_a549		1	ATXN7	pre_mC_mcf7						1	RPAP3	prefer_fC_hela
2	MED27	pre_C_hepg2;pre_C_a549		1	BAZ1A	pre_mC_mcf7						1	SAP30BP	pre_fC_hepg2
2	MED8	prefer_C_hela;pre_C_hepg2		1	BAZ2A	pre_mC_mcf7						1	SCML2	pre_fC_a549
2	MKL1	prefer_C_hela;pre_C_hepg2		1	BCL7A	prefer_mC_hela						1	SEH1L	prefer_fC_hela
2	MLLT3	prefer_C_hela;pre_C_hepg2		1	BCL7B	prefer_mC_hela						1	SIN3B	prefer_fC_hela
2	MSL1	prefer_C_hela;pre_C_hepg2		1	BCL7C	prefer_mC_hela						1	SIRT7	pre_fC_mcf7
2	MTF2	prefer_C_hela;pre_C_hepg2		1	BRCA2	pre_mC_hepg2						1	SMARCD1	pre_fC_a549
2	PAXIP1	prefer_C_hela;pre_C_hepg2		1	BRD1	pre_mC_a549						1	SMARCD2	prefer_fC_hela
2	PHF19	prefer_C_hela;pre_C_hepg2		1	CAND2	pre_mC_hepg2						1	SP100	pre_fC_a549
2	PHF20	prefer_C_hela;pre_C_hepg2		1	CBX3	pre_mC_mcf7						1	SS18L1	pre_fC_hepg2
2	PWWP2A	pre_C_hepg2;pre_C_a549		1	CBX6	pre_mC_a549						1	SUPT6H	prefer_fC_hela
2	RUVBL2	prefer_C_hela;pre_C_a549		1	CCDC101	pre_mC_mcf7						1	TAF11	prefer_fC_hela
2	SAP30	prefer_C_hela;pre_C_a549		1	CCNL1	pre_mC_mcf7						1	TAF12	prefer_fC_hela
2	SFMBT1	prefer_C_hela;pre_C_hepg2		1	CHD2	pre_mC_a549						1	TAF13	prefer_fC_hela
2	SUZ12	prefer_C_hela;pre_C_hepg2		1	CNOT1	pre_mC_a549						1	TAF1B	pre_fC_hepg2
2	TAF5L	pre_C_hepg2;pre_C_a549		1	CNOT10	pre_mC_a549						1	TAF1C	prefer_fC_hela
1	AATF	prefer_C_hela		1	CNOT3	pre_mC_a549						1	TAF1L	prefer_fC_hela
1	AFF1	pre_C_hepg2		1	CNOT6	pre_mC_a549						1	TAF2	prefer_fC_hela
1	ARID4B	pre_C_hepg2		1	CNOT6L	pre_mC_a549						1	TAF3	prefer_fC_hela
1	ASCC1	prefer_C_hela		1	CPSF3L	pre_mC_mcf7						1	TAF4	prefer_fC_hela
1	ATXN7	pre_C_a549		1	CRABP2	pre_mC_mcf7						1	TAF4B	prefer_fC_hela
1	BCL7B	pre_C_hepg2		1	CTBP1	pre_mC_mcf7						1	TAF5	prefer_fC_hela
1	BRD3	prefer_C_hela		1	CTBP2	pre_mC_mcf7						1	TAF7	prefer_fC_hela
1	BRD4	prefer_C_hela		1	CTNNB1	pre_mC_mcf7						1	TAF9B	pre_fC_mcf7
1	BRD7	prefer_C_hela		1	CXXC1	pre_mC_mcf7						1	TPR	prefer_fC_hela
1	BRD9	pre_C_hepg2		1	DDX26B	prefer_mC_hela						1	TRIP6	prefer_fC_hela
1	BRDT	prefer_C_hela		1	DIDO1	pre_mC_mcf7						1	TSPYL2	pre_fC_a549
1	BRPF1	pre_C_a549		1	EPC1	pre_mC_mcf7						1	UIMC1	prefer_fC_hela
1	CBX3	pre_C_a549		1	ERCC6	pre_mC_mcf7						1	ZMYND8	pre_fC_a549
1	CBX4	pre_C_a549		1	EYA4	pre_mC_hepg2
1	CBX8	pre_C_hepg2		1	FHL2	pre_mC_hepg2
1	CDK19	pre_C_hepg2		1	GTF2E1	pre_mC_mcf7
1	CHD9	pre_C_hepg2		1	GTF2E2	pre_mC_mcf7
1	CNOT10	pre_C_hepg2		1	GTF2F1	pre_mC_mcf7
1	CSRP2BP	prefer_C_hela		1	GTF2H1	pre_mC_mcf7
1	CTNNB1	pre_C_a549		1	GTF2H2	pre_mC_mcf7
1	CXXC1	pre_C_hepg2		1	GTF2H2C	pre_mC_mcf7
1	ERCC6	prefer_C_hela		1	GTF2H2D	pre_mC_mcf7
1	GTF2H3	pre_C_hepg2		1	GTF2H4	pre_mC_mcf7
1	GTF2I	prefer_C_hela		1	GTF2IRD1	pre_mC_a549
1	HCFC1	prefer_C_hela		1	HDAC3	pre_mC_mcf7
1	ING5	pre_C_a549		1	ING3	pre_mC_mcf7
1	INTS10	prefer_C_hela		1	INO80	pre_mC_mcf7
1	INTS12	pre_C_a549		1	INO80C	pre_mC_mcf7
1	MCM5	prefer_C_hela		1	INTS10	pre_mC_a549
1	MCM6	pre_C_a549		1	INTS3	pre_mC_mcf7
1	MED10	prefer_C_hela		1	INTS6	pre_mC_a549
1	MED12	prefer_C_hela		1	JARID2	pre_mC_mcf7
1	MED15	pre_C_hepg2		1	KDM3A	pre_mC_a549
1	MED16	prefer_C_hela		1	KDM3B	pre_mC_hepg2
1	MED17	prefer_C_hela		1	KDM5A	pre_mC_mcf7
1	MED19	prefer_C_hela		1	KDM5B	pre_mC_mcf7
1	MED21	pre_C_hepg2		1	KDM5C	pre_mC_hepg2
1	MED25	pre_C_hepg2		1	KDM6A	pre_mC_mcf7
1	MED31	pre_C_a549		1	KEAP1	pre_mC_mcf7
1	MED4	prefer_C_hela		1	MAML1	pre_mC_mcf7
1	MED6	pre_C_hepg2		1	MBIP	pre_mC_mcf7
1	MED7	pre_C_hepg2		1	MBTD1	pre_mC_mcf7
1	MSL3	prefer_C_hela		1	MCM2	pre_mC_a549
1	MYCBP	pre_C_hepg2		1	MCM7	pre_mC_a549
1	NCOA6	pre_C_hepg2		1	MED12L	pre_mC_a549
1	NCOR2	prefer_C_hela		1	MED13	pre_mC_mcf7
1	NRIP1	pre_C_a549		1	MED14	pre_mC_mcf7
1	PBRM1	pre_C_hepg2		1	MED15	pre_mC_mcf7
1	PHF1	pre_C_hepg2		1	MED17	pre_mC_mcf7
1	PHF15	prefer_C_hela		1	MED20	pre_mC_mcf7
1	PHF16	pre_C_hepg2		1	MED22	pre_mC_mcf7
1	PIAS3	prefer_C_hela		1	MED23	pre_mC_mcf7
1	RPAP3	pre_C_hepg2		1	MED24	pre_mC_mcf7
1	SAP30L	prefer_C_hela		1	MED25	pre_mC_mcf7
1	SETDB1	pre_C_hepg2		1	MED27	pre_mC_mcf7
1	SIRT7	pre_C_a549		1	MED28	pre_mC_mcf7
1	SMARCAD1	prefer_C_hela		1	MED29	pre_mC_mcf7
1	SMARCD2	pre_C_a549		1	MED4	pre_mC_a549
1	SP100	prefer_C_hela		1	MED7	pre_mC_mcf7
1	SUPT3H	pre_C_hepg2		1	MED9	pre_mC_mcf7
1	TADA3	pre_C_hepg2		1	MKL1	pre_mC_mcf7
1	TAF6L	pre_C_hepg2		1	MPHOSPH8	pre_mC_mcf7
1	TBL3	prefer_C_hela		1	MSL1	pre_mC_mcf7
1	TCEA1	prefer_C_hela		1	MSL3	pre_mC_a549
1	TCEA3	pre_C_hepg2		1	MTF2	pre_mC_mcf7
1	TRIP4	prefer_C_hela		1	NAA50	pre_mC_mcf7
1	TRRAP	prefer_C_hela		1	NAP1L4	pre_mC_mcf7
1	TSPYL1	pre_C_mcf7		1	NCAPG	pre_mC_a549
1	WWTR1	pre_C_a549		1	NCOA3	pre_mC_a549
				1	NCOA5	pre_mC_mcf7
				1	NCOR1	pre_mC_a549
				1	NOLC1	prefer_mC_hela
				1	NONO	pre_mC_mcf7
				1	OGG1	prefer_mC_hela
				1	PAXIP1	pre_mC_mcf7
				1	PBRM1	pre_mC_a549
				1	PCBD1	pre_mC_a549
				1	PDCD10	pre_mC_mcf7
				1	PHF10	prefer_mC_hela
				1	PHF12	pre_mC_mcf7
				1	PHF2	pre_mC_mcf7
				1	PHF20	pre_mC_mcf7
				1	PHF20L1	pre_mC_mcf7
				1	PHF23	pre_mC_mcf7
				1	PHF6	pre_mC_mcf7
				1	PIAS1	pre_mC_mcf7
				1	PIAS2	pre_mC_mcf7
				1	PIAS4	pre_mC_hepg2
				1	PIN1	pre_mC_mcf7
				1	PPP2CA	pre_mC_a549
				1	PPP2CB	pre_mC_a549
				1	PPP2R1A	pre_mC_mcf7
				1	PSIP1	pre_mC_mcf7
				1	PWWP2A	prefer_mC_hela
				1	RAD54B	pre_mC_a549
				1	RAI1	pre_mC_mcf7
				1	RCOR1	prefer_mC_hela
				1	RCOR2	pre_mC_mcf7
				1	RCOR3	prefer_mC_hela
				1	SAP18	pre_mC_mcf7
				1	SCML2	pre_mC_hepg2
				1	SFMBT2	pre_mC_hepg2
				1	SIN3B	pre_mC_mcf7
				1	SMARCAD1	pre_mC_mcf7
				1	SNAPC1	pre_mC_mcf7
				1	SNW1	pre_mC_a549
				1	SP100	pre_mC_hepg2
				1	STK25	pre_mC_mcf7
				1	SUPT16H	pre_mC_mcf7
				1	SUPT3H	pre_mC_mcf7
				1	SUPT4H1	pre_mC_a549
				1	SUPT5H	pre_mC_mcf7
				1	TADA3	pre_mC_mcf7
				1	TAF10	pre_mC_mcf7
				1	TAF13	pre_mC_mcf7
				1	TAF5L	pre_mC_mcf7
				1	TAF6L	pre_mC_mcf7
				1	TBL1X	pre_mC_mcf7
				1	TBL1Y	pre_mC_mcf7
				1	TBL2	pre_mC_mcf7
				1	TLE1	pre_mC_mcf7
				1	TLE3	pre_mC_mcf7
				1	TMF1	pre_mC_mcf7
				1	TNKS1BP1	pre_mC_a549
				1	TOP2B	pre_mC_mcf7
				1	TRIP11	pre_mC_a549
				1	TRIP13	prefer_mC_hela
				1	TRIP4	pre_mC_a549
				1	TRIP6	pre_mC_mcf7
				1	TRRAP	pre_mC_mcf7
				1	TSPYL1	pre_mC_hepg2
				1	UCHL5	pre_mC_mcf7
				1	UTY	pre_mC_mcf7
				1	ZMYND8	pre_mC_mcf7
				1	ZNF527	pre_mC_mcf7
				1	ZRANB3	pre_mC_a549

## Sheet: dmrDBPs in module 1-4
frequence	Symbol-439	prefer_type_C		frequence	Symbol-364	prefer_type_MC		frequence	Symbol-126	prefer_type_HMC		frequence	Symbol-256	prefer_type_FC
4	ARNTL	pre_C_hela;pre_C_hepg2;pre_C_a549;pre_C_mcf7		4	MBD2	pre_mC_hela;pre_mC_hepg2;pre_mC_a549;pre_mC_mcf7		3	ESRRB	pre_hmC_a549;pre_hmC_hepg2;pre_hmC_hela		4	H1FX	pre_fC_hela;pre_fC_hepg2;pre_fC_a549;pre_fC_mcf7
4	ATF1	pre_C_hela;pre_C_hepg2;pre_C_a549;pre_C_mcf7		4	MBD4	pre_mC_hela;pre_mC_hepg2;pre_mC_a549;pre_mC_mcf7		3	UHRF2	pre_hmC_a549;pre_hmC_hepg3;pre_hmC_hela		4	HNRNPAB	pre_fC_hela;pre_fC_hepg2;pre_fC_a549;pre_fC_mcf8
4	CREB1	pre_C_hela;pre_C_hepg2;pre_C_a549;pre_C_mcf7		4	ZNF384	pre_mC_hela;pre_mC_hepg2;pre_mC_a549;pre_mC_mcf7		2	CASZ1	pre_hmC_mcf7;pre_hmC_a549		4	HNRNPD	pre_fC_hela;pre_fC_hepg2;pre_fC_a549;pre_fC_mcf9
4	EHMT2	pre_C_hela;pre_C_hepg2;pre_C_a549;pre_C_mcf7		3	AKAP8L	pre_mC_hela;pre_mC_a549;pre_mC_mcf7		2	G3BP1	pre_hmC_mcf7;pre_hmC_hepg2		4	HNRNPDL	pre_fC_hela;pre_fC_hepg2;pre_fC_a549;pre_fC_mcf10
4	ELF1	pre_C_hela;pre_C_hepg2;pre_C_a549;pre_C_mcf7		3	HOMEZ	pre_mC_hela;pre_mC_hepg2;pre_mC_mcf7		2	LHX2	pre_hmC_a549;pre_hmC_hela		4	MPG	pre_fC_hela;pre_fC_hepg2;pre_fC_a549;pre_fC_mcf11
4	ELF2	pre_C_hela;pre_C_hepg2;pre_C_a549;pre_C_mcf7		3	LCOR	pre_mC_hela;pre_mC_a549;pre_mC_mcf7		2	PC	pre_hmC_hepg2;pre_hmC_hela		4	RFX1	pre_fC_hela;pre_fC_hepg2;pre_fC_a549;pre_fC_mcf12
4	GABPA	pre_C_hela;pre_C_hepg2;pre_C_a549;pre_C_mcf7		3	NFAT5	pre_mC_hela;pre_mC_hepg2;pre_mC_a549		2	TFAP2B	pre_hmC_a549;pre_hmC_hela		4	RFX5	pre_fC_hela;pre_fC_hepg2;pre_fC_a549;pre_fC_mcf13
4	KDM2A	pre_C_hela;pre_C_hepg2;pre_C_a549;pre_C_mcf7		3	NFATC1	pre_mC_hela;pre_mC_a549;pre_mC_mcf7		2	TFAP2C	pre_hmC_mcf7;pre_hmC_hela		4	RFXANK	pre_fC_hela;pre_fC_hepg2;pre_fC_a549;pre_fC_mcf14
4	MAX	pre_C_hela;pre_C_hepg2;pre_C_a549;pre_C_mcf7		3	POLB	pre_mC_hela;pre_mC_a549;pre_mC_mcf7		2	TFAP2E	pre_hmC_a549;pre_hmC_hela		4	RFXAP	pre_fC_hela;pre_fC_hepg2;pre_fC_a549;pre_fC_mcf15
4	MGA	pre_C_hela;pre_C_hepg2;pre_C_a549;pre_C_mcf7		3	PRDM10	pre_mC_hepg2;pre_mC_a549;pre_mC_mcf7		2	UHRF1	pre_hmC_a549;pre_hmC_hela		4	UBTF	pre_fC_hela;pre_fC_hepg2;pre_fC_a549;pre_fC_mcf16
4	MNT	pre_C_hela;pre_C_hepg2;pre_C_a549;pre_C_mcf7		3	SUB1	pre_mC_hela;pre_mC_hepg2;pre_mC_a549		2	ZNF189	pre_hmC_mcf7;pre_hmC_hepg2		4	ZNF24	pre_fC_hela;pre_fC_hepg2;pre_fC_a549;pre_fC_mcf17
4	NFIA	pre_C_hela;pre_C_hepg2;pre_C_a549;pre_C_mcf7		3	TFB1M	pre_mC_hepg2;pre_mC_a549;pre_mC_mcf7		2	ZNF618	pre_hmC_a549;pre_hmC_hela		3	FOXJ3	pre_fC_hela;pre_fC_hepg2;pre_fC_a549
4	NFIB	pre_C_hela;pre_C_hepg2;pre_C_a549;pre_C_mcf7		3	YBX3	pre_mC_hela;pre_mC_hepg2;pre_mC_a549		2	ZNF674	pre_hmC_a549;pre_hmC_hela		3	GZF1	pre_fC_hepg2;pre_fC_a549;pre_fC_mcf7
4	NFIC	pre_C_hela;pre_C_hepg2;pre_C_a549;pre_C_mcf7		3	ZHX1	pre_mC_hela;pre_mC_a549;pre_mC_mcf7		1	ABI2	pre_hmC_mcf7		3	HNRNPA2B1	pre_fC_hela;pre_fC_a549;pre_fC_mcf7
4	NFIX	pre_C_hela;pre_C_hepg2;pre_C_a549;pre_C_mcf7		3	ZHX2	pre_mC_hela;pre_mC_hepg2;pre_mC_a549		1	ABT1	pre_hmC_mcf7		3	NONO	pre_fC_hela;pre_fC_hepg2;pre_fC_a549
4	NFYA	pre_C_hela;pre_C_hepg2;pre_C_a549;pre_C_mcf7		3	ZNF362	pre_mC_hela;pre_mC_hepg2;pre_mC_a549		1	ADAR	pre_hmC_a549		3	NTHL1	pre_fC_hela;pre_fC_hepg2;pre_fC_a549
4	NRF1	pre_C_hela;pre_C_hepg2;pre_C_a549;pre_C_mcf7		2	AGO1	pre_mC_hepg2;pre_mC_mcf7		1	ALX1	pre_hmC_hela		3	RFX2	pre_fC_hela;pre_fC_hepg2;pre_fC_a549
4	RXRA	pre_C_hela;pre_C_hepg2;pre_C_a549;pre_C_mcf7		2	ASXL2	pre_mC_a549;pre_mC_mcf7		1	ATM	pre_hmC_mcf7		3	RFX3	pre_fC_hela;pre_fC_hepg2;pre_fC_a549
4	RXRB	pre_C_hela;pre_C_hepg2;pre_C_a549;pre_C_mcf7		2	BPTF	pre_mC_hela;pre_mC_mcf7		1	ATR	pre_hmC_mcf7		3	RFX7	pre_fC_hepg2;pre_fC_a549;pre_fC_mcf7
4	SP3	pre_C_hela;pre_C_hepg2;pre_C_a549;pre_C_mcf7		2	CEBPD	pre_mC_hepg2;pre_mC_mcf7		1	BNC1	pre_hmC_a549		3	SFPQ	pre_fC_hela;pre_fC_hepg2;pre_fC_a549
4	TFAM	pre_C_hela;pre_C_hepg2;pre_C_a549;pre_C_mcf7		2	CHD7	pre_mC_a549;pre_mC_mcf7		1	CC2D1B	pre_hmC_mcf7		3	ZBTB11	pre_fC_hela;pre_fC_hepg2;pre_fC_a549
4	USF1	pre_C_hela;pre_C_hepg2;pre_C_a549;pre_C_mcf7		2	CHRAC1	pre_mC_a549;pre_mC_mcf7		1	CEBPZ	pre_hmC_mcf7		3	ZFP3	pre_fC_hela;pre_fC_hepg2;pre_fC_a549
4	USF2	pre_C_hela;pre_C_hepg2;pre_C_a549;pre_C_mcf7		2	DOT1L	pre_mC_hela;pre_mC_mcf7		1	CERS2	pre_hmC_hepg2		3	ZKSCAN1	pre_fC_hela;pre_fC_hepg2;pre_fC_a549
4	ZFY	pre_C_hela;pre_C_hepg2;pre_C_a549;pre_C_mcf7		2	GEN1	pre_mC_a549;pre_mC_mcf7		1	DBP	pre_hmC_hela		3	ZKSCAN3	pre_fC_hela;pre_fC_a549;pre_fC_mcf7
4	ZMYND11	pre_C_hela;pre_C_hepg2;pre_C_a549;pre_C_mcf7		2	GTF2IRD2	pre_mC_hela;pre_mC_a549		1	DCLRE1A	pre_hmC_hepg2		3	ZKSCAN4	pre_fC_hela;pre_fC_hepg2;pre_fC_a549
4	ZNF579	pre_C_hela;pre_C_hepg2;pre_C_a549;pre_C_mcf7		2	GTF2IRD2B	pre_mC_hela;pre_mC_a549		1	DCLRE1B	pre_hmC_a549		3	ZNF16	pre_fC_hepg2;pre_fC_a549;pre_fC_mcf7
3	ARNT	pre_C_hela;pre_C_hepg2;pre_C_a549		2	HMGN1	pre_mC_hepg2;pre_mC_mcf7		1	DEK	pre_hmC_mcf7		3	ZNF276	pre_fC_hela;pre_fC_hepg2;pre_fC_a549
3	ASH2L	pre_C_hela;pre_C_hepg2;pre_C_a549		2	KAT2B	pre_mC_hepg2;pre_mC_a549		1	DHX33	pre_hmC_mcf7		3	ZNF358	pre_fC_hela;pre_fC_hepg2;pre_fC_a549
3	BEND3	pre_C_hela;pre_C_hepg2;pre_C_a549		2	MBD1	pre_mC_hepg2;pre_mC_mcf7		1	ELF3	pre_hmC_hepg2		3	ZNF532	pre_fC_hela;pre_fC_hepg2;pre_fC_a549
3	BHLHE40	pre_C_hela;pre_C_hepg2;pre_C_a549		2	MED12	pre_mC_a549;pre_mC_mcf7		1	FANCM	pre_hmC_a549		3	ZSCAN12	pre_fC_hela;pre_fC_hepg2;pre_fC_a549
3	BHLHE41	pre_C_hela;pre_C_hepg2;pre_C_a549		2	MTA3	pre_mC_hepg2;pre_mC_a549		1	FOXO1	pre_hmC_a549		2	DNTTIP1	pre_fC_hela;pre_fC_a549
3	CENPB	pre_C_hela;pre_C_hepg2;pre_C_a549		2	NFATC3	pre_mC_hepg2;pre_mC_mcf7		1	GON4L	pre_hmC_mcf7		2	ELF3	pre_fC_hela;pre_fC_a549
3	CIC	pre_C_hepg2;pre_C_a549;pre_C_mcf7		2	NHEJ1	pre_mC_hela;pre_mC_a549		1	GTF2F2	pre_hmC_hela		2	ETV6	pre_fC_a549;pre_fC_mcf7
3	CREB3L2	pre_C_hela;pre_C_hepg2;pre_C_a549		2	POU2F1	pre_mC_a549;pre_mC_mcf7		1	GTF3C6	pre_hmC_hela		2	FOXL2	pre_fC_hela;pre_fC_a549
3	CREM	pre_C_hela;pre_C_hepg2;pre_C_a549		2	POU2F2	pre_mC_hepg2;pre_mC_mcf7		1	H1F0	pre_hmC_hela		2	FOXN3	pre_fC_hela;pre_fC_a549
3	CTCF	pre_C_hela;pre_C_a549;pre_C_mcf7		2	RBPJ	pre_mC_hela;pre_mC_mcf7		1	HDGF	pre_hmC_hela		2	HNRNPU	pre_fC_hela;pre_fC_mcf7
3	CUX2	pre_C_hela;pre_C_hepg2;pre_C_a549		2	SIX1	pre_mC_hela;pre_mC_a549		1	HMGB3	pre_hmC_mcf7		2	NAB1	pre_fC_hela;pre_fC_a549
3	ELF4	pre_C_hela;pre_C_hepg2;pre_C_a549		2	SIX4	pre_mC_a549;pre_mC_mcf7		1	HMGXB4	pre_hmC_a549		2	NCOR1	pre_fC_hela;pre_fC_mcf7
3	ELK1	pre_C_hela;pre_C_hepg2;pre_C_mcf7		2	SIX5	pre_mC_hela;pre_mC_a549		1	HNRNPC	pre_hmC_a549		2	NKAP	pre_fC_hela;pre_fC_a549
3	GMEB2	pre_C_hepg2;pre_C_a549;pre_C_mcf7		2	SPEN	pre_mC_hela;pre_mC_mcf7		1	HNRNPL	pre_hmC_a549		2	ORC4	pre_fC_hela;pre_fC_hepg2
3	HMBOX1	pre_C_hela;pre_C_hepg2;pre_C_a549		2	STRBP	pre_mC_hela;pre_mC_mcf7		1	HOXA13	pre_hmC_a549		2	PRDM2	pre_fC_hela;pre_fC_hepg2
3	HMG20B	pre_C_hela;pre_C_hepg2;pre_C_a549		2	SUPT6H	pre_mC_a549;pre_mC_mcf7		1	HOXB13	pre_hmC_a549		2	RRN3	pre_fC_hela;pre_fC_a549
3	HMGB2	pre_C_hela;pre_C_hepg2;pre_C_mcf7		2	SURF6	pre_mC_a549;pre_mC_mcf7		1	HOXC13	pre_hmC_a549		2	SET	pre_fC_hela;pre_fC_hepg2
3	ING2	pre_C_hela;pre_C_hepg2;pre_C_mcf7		2	TCF20	pre_mC_hepg2;pre_mC_mcf7		1	ILF2	pre_hmC_a549		2	TAF1A	pre_fC_hepg2;pre_fC_a549
3	INO80	pre_C_hela;pre_C_hepg2;pre_C_a549		2	TRIM27	pre_mC_hela;pre_mC_mcf7		1	ILF3	pre_hmC_a549		2	TBPL2	pre_fC_hela;pre_fC_hepg2
3	JUND	pre_C_hela;pre_C_a549;pre_C_mcf7		2	TRIM33	pre_mC_a549;pre_mC_mcf7		1	IRF1	pre_hmC_hepg2		2	TRIM28	pre_fC_hela;pre_fC_hepg2
3	KDM2B	pre_C_hela;pre_C_hepg2;pre_C_a549		2	UBP1	pre_mC_a549;pre_mC_mcf7		1	ISL2	pre_hmC_hela		2	TRPS1	pre_fC_hela;pre_fC_a549
3	KLF1	pre_C_hela;pre_C_hepg2;pre_C_a549		2	WRNIP1	pre_mC_hepg2;pre_mC_a549		1	JARID2	pre_hmC_hela		2	ZGPAT	pre_fC_hela;pre_fC_a549
3	KLF10	pre_C_hela;pre_C_hepg2;pre_C_a549		2	ZBTB33	pre_mC_hepg2;pre_mC_mcf7		1	KAT2B	pre_hmC_hela		2	ZKSCAN8	pre_fC_hela;pre_fC_a549
3	KLF12	pre_C_hela;pre_C_hepg2;pre_C_a549		2	ZBTB4	pre_mC_hepg2;pre_mC_mcf7		1	KDM1A	pre_hmC_mcf7		2	ZNF250	pre_fC_hela;pre_fC_a549
3	KLF13	pre_C_hela;pre_C_hepg2;pre_C_a549		2	ZFHX4	pre_mC_a549;pre_mC_mcf7		1	KDM3A	pre_hmC_hepg2		2	ZNF3	pre_fC_hepg2;pre_fC_a549
3	KLF16	pre_C_hela;pre_C_hepg2;pre_C_a549		2	ZHX3	pre_mC_hela;pre_mC_a549		1	KDM5D	pre_hmC_mcf7		2	ZNF462	pre_fC_hepg2;pre_fC_a549
3	KLF2	pre_C_hela;pre_C_hepg2;pre_C_a549		2	ZNF512B	pre_mC_hepg2;pre_mC_mcf7		1	KIF2C	pre_hmC_hepg2		2	ZNF629	pre_fC_hela;pre_fC_a549
3	KLF3	pre_C_hela;pre_C_hepg2;pre_C_a549		2	ZNF804A	pre_mC_hela;pre_mC_hepg2		1	LHX9	pre_hmC_a549		2	ZNF653	pre_fC_hepg2;pre_fC_a549
3	KLF6	pre_C_hela;pre_C_hepg2;pre_C_a549		1	ABI2	pre_mC_hela		1	LIN54	pre_hmC_hela		2	ZNF771	pre_fC_a549;pre_fC_mcf7
3	KLF7	pre_C_hela;pre_C_hepg2;pre_C_a549		1	ACTB	pre_mC_mcf7		1	MND1	pre_hmC_mcf7		2	ZSCAN21	pre_fC_hela;pre_fC_mcf7
3	KMT2A	pre_C_hela;pre_C_hepg2;pre_C_a549		1	ADAR	pre_mC_mcf7		1	MUC1	pre_hmC_mcf7		2	ZSCAN25	pre_fC_hela;pre_fC_a549
3	MAZ	pre_C_hela;pre_C_hepg2;pre_C_a549		1	AGFG1	pre_mC_mcf7		1	MYBL2	pre_hmC_hela		1	ACTN4	pre_fC_hela
3	PATZ1	pre_C_hela;pre_C_hepg2;pre_C_a549		1	AHDC1	pre_mC_a549		1	NR4A2	pre_hmC_hepg2		1	AIFM2	pre_fC_hepg2
3	PBX1	pre_C_hela;pre_C_hepg2;pre_C_a549		1	AIFM1	pre_mC_mcf7		1	PARP2	pre_hmC_mcf7		1	ALX3	pre_fC_a549
3	PBX2	pre_C_hela;pre_C_hepg2;pre_C_a549		1	AKAP8	pre_mC_a549		1	PEG10	pre_hmC_a549		1	ARX	pre_fC_a549
3	PBX3	pre_C_hela;pre_C_hepg2;pre_C_a549		1	ALX4	pre_mC_a549		1	PIAS1	pre_hmC_a549		1	ATR	pre_fC_hela
3	PKNOX1	pre_C_hela;pre_C_hepg2;pre_C_a549		1	APTX	pre_mC_mcf7		1	PIN4	pre_hmC_mcf7		1	BASP1	pre_fC_hela
3	RARG	pre_C_hela;pre_C_hepg2;pre_C_a549		1	ARID5B	pre_mC_hela		1	PNN	pre_hmC_a549		1	BTAF1	pre_fC_hela
3	RBBP5	pre_C_hela;pre_C_hepg2;pre_C_a549		1	ARNT	pre_mC_mcf7		1	POLD2	pre_hmC_mcf7		1	BZW1	pre_fC_hela
3	RXRG	pre_C_hela;pre_C_hepg2;pre_C_a549		1	ASH1L	pre_mC_mcf7		1	POLR2L	pre_hmC_mcf7		1	C17orf49	pre_fC_hela
3	SIN3A	pre_C_hela;pre_C_hepg2;pre_C_a549		1	ATF3	pre_mC_hela		1	POLR3F	pre_hmC_mcf7		1	CCAR1	pre_fC_hela
3	SMAD2	pre_C_hela;pre_C_hepg2;pre_C_a549		1	ATM	pre_mC_hela		1	POLR3K	pre_hmC_mcf7		1	CDX2	pre_fC_a549
3	SMAD4	pre_C_hela;pre_C_hepg2;pre_C_a549		1	ATR	pre_mC_a549		1	PRDM1	pre_hmC_hela		1	CEBPA	pre_fC_hepg2
3	SMAD9	pre_C_hela;pre_C_hepg2;pre_C_a549		1	BANP	pre_mC_mcf7		1	PRDM15	pre_hmC_hela		1	CEBPG	pre_fC_a549
3	SP1	pre_C_hela;pre_C_hepg2;pre_C_a549		1	BAZ2A	pre_mC_mcf7		1	PREB	pre_hmC_hepg2		1	CHTF18	pre_fC_hela
3	SP2	pre_C_hela;pre_C_hepg2;pre_C_a549		1	BDP1	pre_mC_mcf7		1	RBFOX3	pre_hmC_hepg2		1	CLOCK	pre_fC_a549
3	TEAD1	pre_C_hela;pre_C_hepg2;pre_C_a549		1	BIVM-ERCC5	pre_mC_hepg2		1	RBMX	pre_hmC_a549		1	CNBP	pre_fC_hela
3	TEAD2	pre_C_hela;pre_C_hepg2;pre_C_a549		1	BRCA1	pre_mC_a549		1	RCOR1	pre_hmC_mcf7		1	CSDE1	pre_fC_hela
3	TEAD3	pre_C_hela;pre_C_a549;pre_C_mcf7		1	BRCA2	pre_mC_hepg2		1	RREB1	pre_hmC_mcf7		1	DDX20	pre_fC_hela
3	TFAP4	pre_C_hela;pre_C_hepg2;pre_C_a549		1	BZW1	pre_mC_mcf7		1	SAFB	pre_hmC_a549		1	DENND4A	pre_fC_a549
3	TFEB	pre_C_hela;pre_C_hepg2;pre_C_a549		1	C17orf49	pre_mC_mcf7		1	SAFB2	pre_hmC_a549		1	DNAJC2	pre_fC_hela
3	TFPT	pre_C_hela;pre_C_hepg2;pre_C_a549		1	CASP8AP2	pre_mC_hepg2		1	SETDB1	pre_hmC_mcf7		1	DRGX	pre_fC_a549
3	TGIF1	pre_C_hela;pre_C_hepg2;pre_C_a549		1	CBX2	pre_mC_hela		1	SMAD1	pre_hmC_mcf7		1	DTD1	pre_fC_a549
3	TGIF2	pre_C_hela;pre_C_hepg2;pre_C_a549		1	CCNT1	pre_mC_mcf7		1	SOX21	pre_hmC_a549		1	EDF1	pre_fC_hela
3	TGIF2-C20orf24	pre_C_hela;pre_C_hepg2;pre_C_a549		1	CDK9	pre_mC_mcf7		1	SP110	pre_hmC_hepg2		1	ELMSAN1	pre_fC_hela
3	TOP3A	pre_C_hela;pre_C_a549;pre_C_mcf7		1	CERS2	pre_mC_mcf7		1	SSBP2	pre_hmC_hepg2		1	ENO1	pre_fC_hela
3	VEZF1	pre_C_hela;pre_C_hepg2;pre_C_a549		1	CHD2	pre_mC_a549		1	STRA13	pre_hmC_mcf7		1	ERF	pre_fC_hela
3	WIZ	pre_C_hela;pre_C_hepg2;pre_C_a549		1	CHD6	pre_mC_mcf7		1	STRBP	pre_hmC_a549		1	ESX1	pre_fC_a549
3	YAP1	pre_C_hela;pre_C_hepg2;pre_C_a549		1	CHTF18	pre_mC_mcf7		1	TAF1B	pre_hmC_a549		1	ETV3	pre_fC_a549
3	YY1	pre_C_hela;pre_C_hepg2;pre_C_a549		1	CREB5	pre_mC_hepg2		1	TAF6	pre_hmC_a549		1	EZH1	pre_fC_hepg2
3	YY2	pre_C_hela;pre_C_hepg2;pre_C_a549		1	CSDE1	pre_mC_mcf7		1	TCEANC2	pre_hmC_hepg2		1	FOSL2	pre_fC_hepg2
3	ZBTB21	pre_C_hela;pre_C_hepg2;pre_C_a549		1	CUX1	pre_mC_mcf7		1	TDP1	pre_hmC_hepg2		1	FOXC2	pre_fC_mcf7
3	ZBTB43	pre_C_hela;pre_C_hepg2;pre_C_a549		1	CXXC1	pre_mC_mcf7		1	TFAP2A	pre_hmC_hela		1	FOXJ2	pre_fC_hepg2
3	ZBTB7A	pre_C_hela;pre_C_hepg2;pre_C_a549		1	DCLRE1A	pre_mC_mcf7		1	TFAP2D	pre_hmC_mcf7		1	FOXM1	pre_fC_hepg2
3	ZFP42	pre_C_hela;pre_C_hepg2;pre_C_a549		1	DDX20	pre_mC_mcf7		1	TSG101	pre_hmC_a549		1	FOXO6	pre_fC_hela
3	ZFX	pre_C_hela;pre_C_a549;pre_C_mcf7		1	DDX41	pre_mC_hela		1	TTF2	pre_hmC_hela		1	GATA2	pre_fC_a549
3	ZNF148	pre_C_hela;pre_C_hepg2;pre_C_a549		1	DHX36	pre_mC_mcf7		1	VDR	pre_hmC_mcf7		1	GATA3	pre_fC_mcf7
3	ZNF174	pre_C_hela;pre_C_hepg2;pre_C_mcf7		1	DHX9	pre_mC_mcf7		1	VPS72	pre_hmC_hela		1	GATA4	pre_fC_mcf7
3	ZNF281	pre_C_hela;pre_C_hepg2;pre_C_a549		1	DNAJB6	pre_mC_hela		1	ZBTB38	pre_hmC_hela		1	GATA6	pre_fC_hela
3	ZNF646	pre_C_hela;pre_C_hepg2;pre_C_a549		1	DPF2	pre_mC_hela		1	ZBTB45	pre_hmC_a549		1	HELZ2	pre_fC_hepg2
3	ZNF652	pre_C_hela;pre_C_a549;pre_C_mcf7		1	DR1	pre_mC_mcf7		1	ZBTB9	pre_hmC_hela		1	HIST1H1A	pre_fC_mcf7
3	ZNF711	pre_C_hela;pre_C_hepg2;pre_C_a549		1	E2F3	pre_mC_mcf7		1	ZMAT2	pre_hmC_hepg2		1	HIST1H1T	pre_fC_mcf7
3	ZNF740	pre_C_hela;pre_C_hepg2;pre_C_a549		1	EGR1	pre_mC_hepg2		1	ZNF155	pre_hmC_hela		1	HNRNPA1	pre_fC_hela
3	ZSCAN16	pre_C_hela;pre_C_hepg2;pre_C_a549		1	EGR2	pre_mC_hela		1	ZNF208	pre_hmC_hepg2		1	HNRNPC	pre_fC_mcf7
2	AHR	pre_C_hepg2;pre_C_a549		1	ELMSAN1	pre_mC_mcf7		1	ZNF213	pre_hmC_a549		1	HOXB9	pre_fC_hepg2
2	ATF2	pre_C_hela;pre_C_mcf7		1	EN2	pre_mC_hela		1	ZNF232	pre_hmC_hela		1	HOXC10	pre_fC_mcf7
2	ATF7	pre_C_hela;pre_C_mcf7		1	ENO1	pre_mC_hepg2		1	ZNF236	pre_hmC_hepg2		1	HSPD1	pre_fC_hela
2	BACH1	pre_C_hepg2;pre_C_a549		1	EP400	pre_mC_hela		1	ZNF248	pre_hmC_hela		1	IKZF5	pre_fC_hela
2	BANP	pre_C_hela;pre_C_hepg2		1	EPAS1	pre_mC_a549		1	ZNF26	pre_hmC_a549		1	IMPDH1	pre_fC_hela
2	BCOR	pre_C_hela;pre_C_mcf7		1	ERCC4	pre_mC_hela		1	ZNF263	pre_hmC_a549		1	JDP2	pre_fC_hepg2
2	CGGBP1	pre_C_hela;pre_C_hepg2		1	ERCC5	pre_mC_hepg2		1	ZNF268	pre_hmC_hela		1	KAT6A	pre_fC_mcf7
2	CLOCK	pre_C_hela;pre_C_hepg2		1	ERCC6	pre_mC_mcf7		1	ZNF275	pre_hmC_a549		1	LHX3	pre_fC_hepg2
2	CREB3L1	pre_C_hela;pre_C_a549		1	ERH	pre_mC_a549		1	ZNF280C	pre_hmC_hela		1	LRPPRC	pre_fC_hela
2	CREBBP	pre_C_hela;pre_C_a549		1	FOXC1	pre_mC_mcf7		1	ZNF300	pre_hmC_hela		1	LUC7L3	pre_fC_a549
2	CTCFL	pre_C_hela;pre_C_a549		1	FOXC2	pre_mC_a549		1	ZNF316	pre_hmC_hela		1	MCM3	pre_fC_hela
2	CUX1	pre_C_hela;pre_C_a549		1	FOXD2	pre_mC_a549		1	ZNF326	pre_hmC_a549		1	MECOM	pre_fC_mcf7
2	E2F6	pre_C_hela;pre_C_hepg2		1	FOXF2	pre_mC_hepg2		1	ZNF334	pre_hmC_a549		1	MLLT1	pre_fC_hepg2
2	EDF1	pre_C_hepg2;pre_C_a549		1	FOXG1	pre_mC_a549		1	ZNF33A	pre_hmC_hela		1	MLLT10	pre_fC_hela
2	EP300	pre_C_hela;pre_C_a549		1	FOXJ2	pre_mC_hela		1	ZNF33B	pre_hmC_hela		1	MNX1	pre_fC_hepg2
2	ERF	pre_C_hepg2;pre_C_a549		1	FOXL1	pre_mC_a549		1	ZNF432	pre_hmC_hela		1	MSX2	pre_fC_a549
2	ESRRA	pre_C_a549;pre_C_mcf7		1	FOXP1	pre_mC_hela		1	ZNF589	pre_hmC_a549		1	MZF1	pre_fC_hela
2	EZH2	pre_C_hela;pre_C_a549		1	FOXP2	pre_mC_hepg2		1	ZNF593	pre_hmC_mcf7		1	NCL	pre_fC_hela
2	FLYWCH1	pre_C_hela;pre_C_a549		1	FOXP4	pre_mC_mcf7		1	ZNF614	pre_hmC_hela		1	NEIL3	pre_fC_a549
2	FOSL2	pre_C_hela;pre_C_a549		1	FUS	pre_mC_a549		1	ZNF616	pre_hmC_hepg2		1	NUP35	pre_fC_hela
2	GLIS3	pre_C_hepg2;pre_C_a549		1	GATAD1	pre_mC_mcf7		1	ZNF630	pre_hmC_a549		1	OGG1	pre_fC_hepg2
2	HES1	pre_C_hela;pre_C_a549		1	GATAD2A	pre_mC_hela		1	ZNF638	pre_hmC_a549		1	ORC6	pre_fC_hela
2	HMGB1	pre_C_hela;pre_C_a549		1	GATAD2B	pre_mC_a549		1	ZNF664	pre_hmC_a549		1	OTP	pre_fC_a549
2	HMGB3	pre_C_hela;pre_C_hepg2		1	GMEB1	pre_mC_mcf7		1	ZNF791	pre_hmC_hepg2		1	OTX1	pre_fC_a549
2	HNRNPK	pre_C_hela;pre_C_a549		1	GON4L	pre_mC_a549		1	ZNF804B	pre_hmC_hepg2		1	PAX1	pre_fC_mcf7
2	JUN	pre_C_hela;pre_C_mcf7		1	GRHL2	pre_mC_mcf7		1	ZSCAN31	pre_hmC_hela		1	PCBP1	pre_fC_hela
2	JUNB	pre_C_hela;pre_C_mcf7		1	GTF2F1	pre_mC_mcf7						1	PHF12	pre_fC_hela
2	KAT6A	pre_C_hela;pre_C_hepg2		1	GTF2H4	pre_mC_mcf7						1	PHF5A	pre_fC_hela
2	KHSRP	pre_C_hela;pre_C_hepg2		1	GTF2IRD1	pre_mC_a549						1	PHOX2A	pre_fC_a549
2	KLF4	pre_C_hela;pre_C_hepg2		1	H1F0	pre_mC_hepg2						1	PHOX2B	pre_fC_a549
2	KLF5	pre_C_hela;pre_C_a549		1	H2AFY	pre_mC_a549						1	PIAS1	pre_fC_hepg2
2	MAFK	pre_C_a549;pre_C_mcf7		1	H2AFY2	pre_mC_a549						1	PIN4	pre_fC_hela
2	MCM4	pre_C_hepg2;pre_C_a549		1	HIVEP2	pre_mC_hela						1	POLDIP2	pre_fC_hela
2	MEIS1	pre_C_hela;pre_C_a549		1	HMGN4	pre_mC_hepg2						1	POLR1C	pre_fC_hela
2	MEIS2	pre_C_hela;pre_C_a549		1	HMGXB4	pre_mC_mcf7						1	POLR2J	pre_fC_hela
2	MEN1	pre_C_hela;pre_C_a549		1	HNF4G	pre_mC_hepg2						1	POLR2J2	pre_fC_hela
2	MITF	pre_C_hela;pre_C_a549		1	HOXC9	pre_mC_hepg2						1	POLR2J3	pre_fC_hela
2	MKL1	pre_C_hela;pre_C_hepg2		1	HOXD9	pre_mC_hepg2						1	POLR3A	pre_fC_hela
2	MLX	pre_C_hela;pre_C_hepg2		1	HSF1	pre_mC_a549						1	POLR3C	pre_fC_mcf7
2	MLXIP	pre_C_hela;pre_C_hepg2		1	HSPD1	pre_mC_mcf7						1	POLR3H	pre_fC_hepg2
2	MTF2	pre_C_hela;pre_C_hepg2		1	HUWE1	pre_mC_a549						1	PRDM16	pre_fC_mcf7
2	MXD4	pre_C_hela;pre_C_hepg2		1	IGHMBP2	pre_mC_hela						1	PRRX1	pre_fC_a549
2	MYB	pre_C_hela;pre_C_hepg2		1	INO80	pre_mC_mcf7						1	PRRX2	pre_fC_a549
2	MYC	pre_C_hepg2;pre_C_mcf7		1	IRX1	pre_mC_mcf7						1	PSPC1	pre_fC_hepg2
2	MYPOP	pre_C_a549;pre_C_mcf7		1	IRX3	pre_mC_mcf7						1	PUF60	pre_fC_hela
2	NACC2	pre_C_hela;pre_C_hepg2		1	IRX4	pre_mC_mcf7						1	RABGAP1	pre_fC_hela
2	NFIL3	pre_C_a549;pre_C_mcf7		1	IRX6	pre_mC_mcf7						1	RAX	pre_fC_a549
2	NFKB2	pre_C_hepg2;pre_C_a549		1	ISL2	pre_mC_a549						1	RAX2	pre_fC_a549
2	NFRKB	pre_C_hela;pre_C_hepg2		1	IWS1	pre_mC_mcf7						1	RBBP8	pre_fC_hela
2	NFYB	pre_C_a549;pre_C_mcf7		1	JARID2	pre_mC_mcf7						1	RECQL	pre_fC_hela
2	NFYC	pre_C_hela;pre_C_hepg2		1	KDM1B	pre_mC_hela						1	REPIN1	pre_fC_hepg2
2	NKX2-1	pre_C_hela;pre_C_hepg2		1	KDM3A	pre_mC_a549						1	RPAP1	pre_fC_hela
2	NME2	pre_C_hepg2;pre_C_a549		1	KDM5A	pre_mC_mcf7						1	SARNP	pre_fC_a549
2	NPAS2	pre_C_hepg2;pre_C_a549		1	KDM5C	pre_mC_hepg2						1	SCML2	pre_fC_a549
2	NR1H3	pre_C_hepg2;pre_C_a549		1	KDM6A	pre_mC_mcf7						1	SCYL1	pre_fC_hela
2	NSD1	pre_C_hela;pre_C_mcf7		1	KIAA0020	pre_mC_mcf7						1	SHOX	pre_fC_a549
2	PCGF6	pre_C_hela;pre_C_a549		1	KIF2C	pre_mC_a549						1	SHOX2	pre_fC_a549
2	PHF20	pre_C_hela;pre_C_hepg2		1	KMT2A	pre_mC_mcf7						1	SMAD2	pre_fC_mcf7
2	PPARG	pre_C_hela;pre_C_a549		1	KMT2B	pre_mC_mcf7						1	SMARCD2	pre_fC_hela
2	PURG	pre_C_hela;pre_C_a549		1	KMT2C	pre_mC_mcf7						1	SP100	pre_fC_a549
2	RARB	pre_C_hela;pre_C_hepg2		1	KMT2D	pre_mC_mcf7						1	SPIB	pre_fC_hela
2	RB1	pre_C_hepg2;pre_C_a549		1	LEF1	pre_mC_mcf7						1	SRRM1	pre_fC_hela
2	RBMS1	pre_C_hela;pre_C_mcf7		1	LHX9	pre_mC_hepg2						1	STAT1	pre_fC_hela
2	REST	pre_C_hela;pre_C_a549		1	LIG3	pre_mC_mcf7						1	SUPT6H	pre_fC_hela
2	RMI2	pre_C_hela;pre_C_mcf7		1	LIG4	pre_mC_a549						1	SUPV3L1	pre_fC_hela
2	RPTOR	pre_C_hela;pre_C_hepg2		1	LRPPRC	pre_mC_mcf7						1	SWAP70	pre_fC_hela
2	RUNX1	pre_C_hela;pre_C_hepg2		1	LRWD1	pre_mC_a549						1	TAF11	pre_fC_hela
2	RUVBL2	pre_C_hela;pre_C_a549		1	LSM14A	pre_mC_a549						1	TAF12	pre_fC_hela
2	SAP30	pre_C_hela;pre_C_a549		1	MAP1S	pre_mC_mcf7						1	TAF13	pre_fC_hela
2	SMAD3	pre_C_hela;pre_C_a549		1	MAZ	pre_mC_mcf7						1	TAF1B	pre_fC_hepg2
2	SP4	pre_C_hela;pre_C_a549		1	MBD6	pre_mC_a549						1	TAF1C	pre_fC_hela
2	SSBP1	pre_C_hela;pre_C_mcf7		1	MCM2	pre_mC_a549						1	TAF1D	pre_fC_hela
2	SUZ12	pre_C_hela;pre_C_hepg2		1	MCM3AP	pre_mC_mcf7						1	TAF1L	pre_fC_hela
2	TCF12	pre_C_hepg2;pre_C_a549		1	MCM7	pre_mC_a549						1	TAF2	pre_fC_hela
2	TCF4	pre_C_hepg2;pre_C_a549		1	MEIS1	pre_mC_hepg2						1	TAF4	pre_fC_hela
2	TDG	pre_C_hela;pre_C_hepg2		1	MEIS2	pre_mC_hepg2						1	TAF4B	pre_fC_hela
2	TEAD4	pre_C_hela;pre_C_a549		1	MEIS3	pre_mC_hepg2						1	TAF5	pre_fC_hela
2	TFDP1	pre_C_hela;pre_C_hepg2		1	MEN1	pre_mC_mcf7						1	TAF7	pre_fC_hela
2	TFDP2	pre_C_hela;pre_C_hepg2		1	MIER1	pre_mC_hela						1	TBP	pre_fC_hepg2
2	TFE3	pre_C_hela;pre_C_hepg2		1	MKL1	pre_mC_mcf7						1	TBX3	pre_fC_mcf7
2	TFEC	pre_C_hela;pre_C_a549		1	MLH1	pre_mC_mcf7						1	TFIP11	pre_fC_hela
2	TWIST1	pre_C_hela;pre_C_hepg2		1	MSL3	pre_mC_a549						1	TIGD1	pre_fC_hepg2
2	UNG	pre_C_hela;pre_C_mcf7		1	MSX2	pre_mC_mcf7						1	TOX	pre_fC_mcf7
2	XRN1	pre_C_hela;pre_C_hepg2		1	MXI1	pre_mC_hela						1	TOX3	pre_fC_mcf7
2	ZBTB14	pre_C_hela;pre_C_hepg2		1	NACA	pre_mC_a549						1	TRERF1	pre_fC_hepg2
2	ZBTB17	pre_C_hepg2;pre_C_a549		1	NCOR1	pre_mC_a549						1	TSNAX	pre_fC_hela
2	ZBTB41	pre_C_hela;pre_C_a549		1	NFATC2	pre_mC_hepg2						1	TSPYL2	pre_fC_a549
2	ZBTB47	pre_C_hela;pre_C_a549		1	NFATC4	pre_mC_hela						1	UNCX	pre_fC_a549
2	ZBTB7B	pre_C_hepg2;pre_C_a549		1	NFKBIL1	pre_mC_hepg2						1	WDR77	pre_fC_mcf7
2	ZEB1	pre_C_hepg2;pre_C_a549		1	NME2	pre_mC_mcf7						1	WRNIP1	pre_fC_mcf7
2	ZFAT	pre_C_hela;pre_C_a549		1	NOC3L	pre_mC_a549						1	XRN1	pre_fC_mcf7
2	ZFP69	pre_C_hela;pre_C_a549		1	NOC4L	pre_mC_mcf7						1	XRN2	pre_fC_hela
2	ZFP69B	pre_C_hela;pre_C_a549		1	NONO	pre_mC_mcf7						1	ZBED5	pre_fC_a549
2	ZIC1	pre_C_hepg2;pre_C_a549		1	NOTCH1	pre_mC_a549						1	ZBED6	pre_fC_hela
2	ZIC3	pre_C_hepg2;pre_C_a549		1	NOTCH2	pre_mC_a549						1	ZBTB10	pre_fC_hela
2	ZIC5	pre_C_hepg2;pre_C_a549		1	NR1H2	pre_mC_mcf7						1	ZBTB26	pre_fC_hepg2
2	ZNF131	pre_C_hela;pre_C_hepg2		1	NR1H3	pre_mC_mcf7						1	ZBTB40	pre_fC_a549
2	ZNF444	pre_C_hela;pre_C_a549		1	NUCB1	pre_mC_mcf7						1	ZBTB44	pre_fC_hela
2	ZNF519	pre_C_hela;pre_C_a549		1	NUCB2	pre_mC_mcf7						1	ZFP28	pre_fC_hepg2
2	ZNF524	pre_C_hela;pre_C_a549		1	NUFIP1	pre_mC_mcf7						1	ZFP37	pre_fC_hela
2	ZNF580	pre_C_hepg2;pre_C_a549		1	OASL	pre_mC_hela						1	ZFP69B	pre_fC_hepg2
2	ZNF624	pre_C_hela;pre_C_a549		1	OGG1	pre_mC_hela						1	ZFP91	pre_fC_hela
2	ZNF644	pre_C_hela;pre_C_hepg2		1	ORC1	pre_mC_mcf7						1	ZMYND8	pre_fC_a549
2	ZNF668	pre_C_hepg2;pre_C_a549		1	ORC2	pre_mC_mcf7						1	ZNF134	pre_fC_a549
2	ZNF76	pre_C_hela;pre_C_hepg2		1	ORC4	pre_mC_mcf7						1	ZNF141	pre_fC_a549
2	ZNF768	pre_C_hepg2;pre_C_a549		1	PAX6	pre_mC_hepg2						1	ZNF146	pre_fC_hela
2	ZNF800	pre_C_hela;pre_C_hepg2		1	PAXBP1	pre_mC_mcf7						1	ZNF160	pre_fC_hepg2
2	ZSCAN5A	pre_C_hepg2;pre_C_a549		1	PBRM1	pre_mC_a549						1	ZNF18	pre_fC_hepg2
1	ABL1	pre_C_hepg2		1	PCGF2	pre_mC_mcf7						1	ZNF182	pre_fC_hela
1	ACTL6A	pre_C_a549		1	PCNA	pre_mC_a549						1	ZNF189	pre_fC_a549
1	AGO1	pre_C_hela		1	PDS5B	pre_mC_mcf7						1	ZNF205	pre_fC_a549
1	AHRR	pre_C_hepg2		1	PHF12	pre_mC_mcf7						1	ZNF211	pre_fC_hepg2
1	AIFM1	pre_C_hepg2		1	PHF20	pre_mC_mcf7						1	ZNF224	pre_fC_hepg2
1	ARID4B	pre_C_hepg2		1	PHF21A	pre_mC_mcf7						1	ZNF225	pre_fC_hepg2
1	ARNTL2	pre_C_a549		1	PIAS1	pre_mC_mcf7						1	ZNF233	pre_fC_hepg2
1	ASCL4	pre_C_a549		1	PIAS2	pre_mC_mcf7						1	ZNF234	pre_fC_hepg2
1	ATXN1L	pre_C_a549		1	PIAS4	pre_mC_hepg2						1	ZNF235	pre_fC_hepg2
1	BAHCC1	pre_C_hepg2		1	PKNOX1	pre_mC_mcf7						1	ZNF257	pre_fC_a549
1	BBX	pre_C_hela		1	PKNOX2	pre_mC_mcf7						1	ZNF268	pre_fC_a549
1	BCL11B	pre_C_mcf7		1	PMS1	pre_mC_mcf7						1	ZNF28	pre_fC_hela
1	BLM	pre_C_mcf7		1	PMS2	pre_mC_a549						1	ZNF280D	pre_fC_hepg2
1	BOD1L1	pre_C_hela		1	PNKP	pre_mC_mcf7						1	ZNF292	pre_fC_hela
1	BRD4	pre_C_hela		1	PNN	pre_mC_mcf7						1	ZNF300	pre_fC_a549
1	BRD7	pre_C_hela		1	POLA1	pre_mC_hepg2						1	ZNF320	pre_fC_a549
1	BRPF1	pre_C_a549		1	POLDIP2	pre_mC_mcf7						1	ZNF354A	pre_fC_a549
1	BZW1	pre_C_a549		1	POLE	pre_mC_mcf7						1	ZNF398	pre_fC_hela
1	C1D	pre_C_hela		1	POLG2	pre_mC_mcf7						1	ZNF436	pre_fC_a549
1	CBX2	pre_C_a549		1	POLR1B	pre_mC_hela						1	ZNF441	pre_fC_hepg2
1	CBX4	pre_C_a549		1	POLR1C	pre_mC_mcf7						1	ZNF446	pre_fC_hela
1	CC2D1A	pre_C_hepg2		1	POLR2A	pre_mC_mcf7						1	ZNF45	pre_fC_hepg2
1	CDC45	pre_C_hela		1	POLR2B	pre_mC_a549						1	ZNF468	pre_fC_hela
1	CDT1	pre_C_mcf7		1	POLR2C	pre_mC_hela						1	ZNF479	pre_fC_a549
1	CEBPA	pre_C_hela		1	POLR2D	pre_mC_mcf7						1	ZNF480	pre_fC_a549
1	CHD9	pre_C_hepg2		1	POLR2G	pre_mC_a549						1	ZNF486	pre_fC_a549
1	CHRAC1	pre_C_hepg2		1	POLR3B	pre_mC_mcf7						1	ZNF506	pre_fC_a549
1	CNBP	pre_C_mcf7		1	POLR3C	pre_mC_hela						1	ZNF530	pre_fC_hepg2
1	CREB3	pre_C_hela		1	POLR3F	pre_mC_hepg2						1	ZNF547	pre_fC_hepg2
1	CTNNB1	pre_C_a549		1	POU2F3	pre_mC_mcf7						1	ZNF566	pre_fC_hepg2
1	CUL4B	pre_C_mcf7		1	POU3F1	pre_mC_hela						1	ZNF592	pre_fC_a549
1	CXXC1	pre_C_hepg2		1	POU3F2	pre_mC_hela						1	ZNF613	pre_fC_a549
1	CXXC5	pre_C_mcf7		1	POU3F3	pre_mC_hela						1	ZNF660	pre_fC_hepg2
1	DBP	pre_C_mcf7		1	PPP1R8	pre_mC_mcf7						1	ZNF679	pre_fC_a549
1	DDB2	pre_C_mcf7		1	PRDX5	pre_mC_mcf7						1	ZNF71	pre_fC_a549
1	DMAP1	pre_C_a549		1	PREB	pre_mC_mcf7						1	ZNF729	pre_fC_a549
1	DNAJB6	pre_C_hepg2		1	PRKDC	pre_mC_mcf7						1	ZNF732	pre_fC_a549
1	DR1	pre_C_a549		1	PRRX1	pre_mC_hepg2						1	ZNF735	pre_fC_a549
1	DTD1	pre_C_hela		1	PRRX2	pre_mC_hepg2						1	ZNF736	pre_fC_hepg2
1	E2F3	pre_C_a549		1	PSIP1	pre_mC_mcf7						1	ZNF780A	pre_fC_a549
1	EGR2	pre_C_hepg2		1	PSPC1	pre_mC_mcf7						1	ZNF84	pre_fC_a549
1	EGR3	pre_C_hepg2		1	PUF60	pre_mC_mcf7						1	ZNF844	pre_fC_hepg2
1	EP400	pre_C_a549		1	RAD23A	pre_mC_hepg2						1	ZNF888	pre_fC_hela
1	ERCC6	pre_C_hela		1	RAD54B	pre_mC_a549						1	ZNF92	pre_fC_a549
1	ESRRB	pre_C_mcf7		1	RAI1	pre_mC_mcf7						1	ZNF93	pre_fC_hepg2
1	ETV3	pre_C_hepg2		1	RCOR1	pre_mC_hela						1	ZSCAN20	pre_fC_hepg2
1	FBXO18	pre_C_a549		1	RCOR2	pre_mC_mcf7						1	ZSCAN31	pre_fC_hepg2
1	FOS	pre_C_mcf7		1	RCOR3	pre_mC_hela						1	ZW10	pre_fC_hela
1	FOSB	pre_C_hela		1	RECQL	pre_mC_mcf7
1	FOSL1	pre_C_a549		1	RERE	pre_mC_mcf7
1	FOXD2	pre_C_hepg2		1	RLF	pre_mC_hela
1	FUBP1	pre_C_hela		1	RORC	pre_mC_hepg2
1	GABPB1	pre_C_hela		1	RPA3	pre_mC_hepg2
1	GABPB2	pre_C_hepg2		1	RPAP1	pre_mC_hepg2
1	GATA2	pre_C_hepg2		1	RPL6	pre_mC_mcf7
1	GATAD1	pre_C_a549		1	RTF1	pre_mC_mcf7
1	GLI3	pre_C_hepg2		1	RUNX2	pre_mC_mcf7
1	GLIS2	pre_C_a549		1	SATB2	pre_mC_a549
1	GMEB1	pre_C_a549		1	SCML2	pre_mC_hepg2
1	GON4L	pre_C_hepg2		1	SCYL1	pre_mC_a549
1	GTF2H3	pre_C_hepg2		1	SETX	pre_mC_mcf7
1	GTF2I	pre_C_hela		1	SFPQ	pre_mC_mcf7
1	GTF2IRD1	pre_C_hela		1	SMAD3	pre_mC_mcf7
1	H3F3A	pre_C_mcf7		1	SNAPC1	pre_mC_mcf7
1	H3F3B	pre_C_mcf7		1	SNAPC4	pre_mC_hepg2
1	HIVEP1	pre_C_mcf7		1	SOX9	pre_mC_hepg2
1	HMGN2	pre_C_hela		1	SP100	pre_mC_hepg2
1	HNF4A	pre_C_a549		1	SP9	pre_mC_mcf7
1	HNRNPL	pre_C_mcf7		1	SPIB	pre_mC_a549
1	HOXD10	pre_C_hepg2		1	SPTY2D1	pre_mC_mcf7
1	IRF2	pre_C_hela		1	SRCAP	pre_mC_mcf7
1	JDP2	pre_C_hela		1	SSRP1	pre_mC_mcf7
1	KAT6B	pre_C_hela		1	TADA2B	pre_mC_mcf7
1	KMT2B	pre_C_a549		1	TAF13	pre_mC_mcf7
1	KMT2D	pre_C_a549		1	TAF6L	pre_mC_mcf7
1	LMO4	pre_C_a549		1	TBL1X	pre_mC_mcf7
1	LONP1	pre_C_a549		1	TBL1Y	pre_mC_mcf7
1	LRWD1	pre_C_hela		1	TBX1	pre_mC_hepg2
1	MAFA	pre_C_hepg2		1	TCEANC2	pre_mC_hela
1	MAFF	pre_C_mcf7		1	TCF25	pre_mC_a549
1	MAFG	pre_C_mcf7		1	TCF7	pre_mC_mcf7
1	MCM5	pre_C_hela		1	TEAD4	pre_mC_mcf7
1	MCM6	pre_C_a549		1	TERF2	pre_mC_mcf7
1	MED12	pre_C_hela		1	TERF2IP	pre_mC_mcf7
1	MEIS3	pre_C_hela		1	TFCP2	pre_mC_a549
1	MGMT	pre_C_mcf7		1	TFCP2L1	pre_mC_a549
1	MIER2	pre_C_hepg2		1	THAP1	pre_mC_hela
1	MLXIPL	pre_C_hela		1	TIGD1	pre_mC_mcf7
1	MSL3	pre_C_hela		1	TNRC18	pre_mC_mcf7
1	MUS81	pre_C_a549		1	TOP1MT	pre_mC_mcf7
1	MXI1	pre_C_hepg2		1	TOP2A	pre_mC_mcf7
1	NABP2	pre_C_a549		1	TOP2B	pre_mC_mcf7
1	NCOR2	pre_C_hela		1	TOPBP1	pre_mC_mcf7
1	NEIL1	pre_C_hela		1	TOX2	pre_mC_a549
1	NFE2	pre_C_hela		1	TP53	pre_mC_mcf7
1	NFE2L2	pre_C_hepg2		1	TRAF4	pre_mC_hela
1	NFKB1	pre_C_a549		1	TSG101	pre_mC_mcf7
1	NKX2-4	pre_C_hela		1	TTF2	pre_mC_mcf7
1	NOSTRIN	pre_C_hela		1	UHRF1	pre_mC_mcf7
1	NOTCH2	pre_C_hepg2		1	VPS72	pre_mC_hepg2
1	NR1H2	pre_C_a549		1	WHSC1	pre_mC_mcf7
1	NR2F2	pre_C_mcf7		1	XRCC1	pre_mC_mcf7
1	NR2F6	pre_C_mcf7		1	XRCC3	pre_mC_mcf7
1	NR4A2	pre_C_hela		1	XRCC4	pre_mC_a549
1	NR4A3	pre_C_hela		1	XRN1	pre_mC_a549
1	NRIP1	pre_C_a549		1	YEATS4	pre_mC_hela
1	ONECUT2	pre_C_a549		1	YY1	pre_mC_mcf7
1	PAX1	pre_C_a549		1	ZBED1	pre_mC_hepg2
1	PBRM1	pre_C_hepg2		1	ZBED4	pre_mC_mcf7
1	PBX4	pre_C_hela		1	ZBTB12	pre_mC_a549
1	PCBP4	pre_C_hela		1	ZBTB38	pre_mC_hepg2
1	PHF21A	pre_C_hepg2		1	ZBTB43	pre_mC_mcf7
1	PKNOX2	pre_C_hela		1	ZBTB48	pre_mC_mcf7
1	POLR3B	pre_C_hela		1	ZBTB7A	pre_mC_mcf7
1	POLRMT	pre_C_a549		1	ZBTB7B	pre_mC_mcf7
1	POT1	pre_C_hela		1	ZBTB9	pre_mC_mcf7
1	PPP1R10	pre_C_hepg2		1	ZDHHC13	pre_mC_mcf7
1	PQBP1	pre_C_hela		1	ZFHX2	pre_mC_mcf7
1	PRDM15	pre_C_mcf7		1	ZFHX3	pre_mC_mcf7
1	PRDX5	pre_C_hela		1	ZIC5	pre_mC_mcf7
1	PURB	pre_C_mcf7		1	ZKSCAN8	pre_mC_mcf7
1	RABGEF1	pre_C_hepg2		1	ZMYND8	pre_mC_mcf7
1	RAD1	pre_C_hepg2		1	ZNF146	pre_mC_mcf7
1	RARA	pre_C_hela		1	ZNF181	pre_mC_hepg2
1	RBL1	pre_C_a549		1	ZNF182	pre_mC_a549
1	RBL2	pre_C_mcf7		1	ZNF219	pre_mC_hela
1	REL	pre_C_a549		1	ZNF257	pre_mC_mcf7
1	RELA	pre_C_hepg2		1	ZNF260	pre_mC_a549
1	RPA1	pre_C_mcf7		1	ZNF277	pre_mC_mcf7
1	RPA2	pre_C_hepg2		1	ZNF286A	pre_mC_hela
1	RPA3	pre_C_mcf7		1	ZNF3	pre_mC_mcf7
1	RPAP1	pre_C_mcf7		1	ZNF316	pre_mC_hepg2
1	RPS27	pre_C_hela		1	ZNF319	pre_mC_hepg2
1	RTF1	pre_C_hepg2		1	ZNF335	pre_mC_mcf7
1	RUNX2	pre_C_hela		1	ZNF33A	pre_mC_hepg2
1	RUNX3	pre_C_hela		1	ZNF367	pre_mC_mcf7
1	RYBP	pre_C_hepg2		1	ZNF451	pre_mC_hela
1	SAP30L	pre_C_hela		1	ZNF460	pre_mC_mcf7
1	SARNP	pre_C_hela		1	ZNF512	pre_mC_hepg2
1	SETDB1	pre_C_hepg2		1	ZNF536	pre_mC_mcf7
1	SHPRH	pre_C_hepg2		1	ZNF557	pre_mC_hepg2
1	SIM1	pre_C_hepg2		1	ZNF558	pre_mC_a549
1	SIM2	pre_C_hepg2		1	ZNF567	pre_mC_a549
1	SKI	pre_C_a549		1	ZNF568	pre_mC_hepg2
1	SMARCAD1	pre_C_hela		1	ZNF592	pre_mC_mcf7
1	SMARCD2	pre_C_a549		1	ZNF639	pre_mC_mcf7
1	SMARCE1	pre_C_hela		1	ZNF644	pre_mC_mcf7
1	SOX11	pre_C_a549		1	ZNF768	pre_mC_mcf7
1	SOX12	pre_C_a549		1	ZNF783	pre_mC_hela
1	SOX13	pre_C_hela		1	ZNF787	pre_mC_a549
1	SOX4	pre_C_a549		1	ZNF806	pre_mC_hepg2
1	SP100	pre_C_hela		1	ZNF831	pre_mC_hela
1	SPDEF	pre_C_mcf7		1	ZNF845	pre_mC_hepg2
1	SRCAP	pre_C_hela		1	ZSCAN5A	pre_mC_hela
1	SREBF1	pre_C_a549		1	ZSCAN5B	pre_mC_hela
1	SREBF2	pre_C_hela		1	ZZZ3	pre_mC_mcf7
1	SRF	pre_C_hela
1	STAT6	pre_C_hepg2
1	SUPT3H	pre_C_hepg2
1	TADA2A	pre_C_hela
1	TAF1D	pre_C_a549
1	TAF6L	pre_C_hepg2
1	TCEA1	pre_C_hela
1	TCEA3	pre_C_hepg2
1	TCF3	pre_C_hepg2
1	TCF7L2	pre_C_a549
1	TERF1	pre_C_hela
1	THAP1	pre_C_a549
1	THRA	pre_C_hepg2
1	TIGD1	pre_C_hela
1	TLX3	pre_C_hela
1	TNRC18	pre_C_a549
1	TOP3B	pre_C_hela
1	TP53	pre_C_a549
1	TSHZ2	pre_C_hela
1	TSN	pre_C_a549
1	TSNAX	pre_C_a549
1	TTF2	pre_C_hepg2
1	TWIST2	pre_C_hepg2
1	VDR	pre_C_hela
1	WBP11	pre_C_hela
1	ZBED1	pre_C_a549
1	ZBED4	pre_C_hepg2
1	ZBTB8A	pre_C_hepg2
1	ZEB2	pre_C_a549
1	ZFP30	pre_C_a549
1	ZFP82	pre_C_a549
1	ZIC2	pre_C_hepg2
1	ZKSCAN5	pre_C_hela
1	ZNF121	pre_C_hepg2
1	ZNF142	pre_C_a549
1	ZNF143	pre_C_hela
1	ZNF146	pre_C_a549
1	ZNF184	pre_C_hepg2
1	ZNF189	pre_C_hela
1	ZNF2	pre_C_a549
1	ZNF227	pre_C_hepg2
1	ZNF267	pre_C_hepg2
1	ZNF292	pre_C_a549
1	ZNF296	pre_C_a549
1	ZNF317	pre_C_a549
1	ZNF335	pre_C_hepg2
1	ZNF35	pre_C_hepg2
1	ZNF462	pre_C_hela
1	ZNF48	pre_C_a549
1	ZNF492	pre_C_hela
1	ZNF500	pre_C_a549
1	ZNF516	pre_C_a549
1	ZNF564	pre_C_hepg2
1	ZNF568	pre_C_hela
1	ZNF574	pre_C_hepg2
1	ZNF575	pre_C_a549
1	ZNF581	pre_C_hela
1	ZNF605	pre_C_a549
1	ZNF609	pre_C_hela
1	ZNF664	pre_C_hepg2
1	ZNF675	pre_C_hela
1	ZNF679	pre_C_hepg2
1	ZNF729	pre_C_hepg2
1	ZNF746	pre_C_a549
1	ZNF777	pre_C_a549
1	ZNF783	pre_C_a549
1	ZNF816	pre_C_hepg2
1	ZNF821	pre_C_hela
1	ZNF827	pre_C_a549
1	ZNF865	pre_C_hela
1	ZNF98	pre_C_hela
1	ZSCAN29	pre_C_a549
1	ZSCAN32	pre_C_a549
1	ZXDC	pre_C_hepg2
1	ZZZ3	pre_C_hela

## Sheet: GO enrichment
c
Category	Term	Count	%	PValue	Genes	List Total	Pop Hits	Pop Total	Fold Enrichment	Bonferroni	Benjamini	FDR
GOTERM_BP_DIRECT	GO:0030198~extracellular matrix organization	60	3.37458	1.86e-15	PXDN, POSTN, NR2E1, DDR2, CD47, CD44, SERPINE1, LOX, LOXL1, CYR61, ICAM2, BGN, SERPINB5, COL1A2, COL1A1, LAMC1, NCAN, ITGA2B, COL3A1, ITGB5, ITGB2, CDH1, SOX9, ITGAM, FGG, LAMB2, FGA, COL7A1, CRISPLD2, FGB, COL6A3, COL6A2, BCL3, COL6A1, FBN2, THBS1, LAMB1, FN1, COL4A4, COL4A3, COL4A2, COL4A1, FBN1, CCDC80, NID1, ITGA4, SPARC, COL16A1, ECM2, COL5A2, COL5A1, COL4A5, CSGALNACT1, VWF, LAMA4, LAMA3, L…	1661	196	16792	3.09477	1e-11	3.35e-12	1.13e-17
GOTERM_BP_DIRECT	GO:0006260~DNA replication	52	2.92463	2.74e-15	CLSPN, DBF4, CDT1, CDC45, MCM8, MCM7, SIN3A, ORC6, CDC7, CDC6, CDK1, DTL, LIG1, POLE, MCM2, MCM3, MCM4, MCM5, MCM6, RFC5, RFC3, RFC4, TIMELESS, RFC1, RRM2, RRM1, DSCC1, BLM, TIPIN, NFIX, CHEK1, RPA2, SET, POLE2, FEN1, EXO1, GINS2, SSRP1, GINS3, NASP, BRIP1, IGF1, CDC25C, BRCA1, POLD4, POLD1, PCNA, CHTF18, RBM14, CHAF1B, DUT, NFIB	1661	155	16792	3.3916	1.48e-11	3.69e-12	2.98e-14
GOTERM_BP_DIRECT	GO:0006366~transcription from RNA polymerase II promoter	102	5.73678	7.96e-12	MEF2C, AKNA, CDX2, ARNT2, HOXD13, ZIC1, ZIC3, BATF, GATA2, GTF2E2, FLI1, GATA3, CREB3L4, DDX21, PITX2, POU2AF1, RREB1, FOXN1, GRHL3, SIX4, JUNB, HOXD8, SIX1, TGFB1I1, TFAP4, SOX2, ELK3, SOX9, MYBL2, MEIS1, FOXH1, PLAGL1, LHX1, HOXA5, OVOL1, HOXA10, RUNX1, RUNX2, TAF5, KLF13, FEZF2, DLX2, SALL4, CSRNP3, ETS1, HOXB5, EBF1, AIRE, HIVEP2, EAF2, PARP1, HLF, ELF1, ELF5, NFKB1, GLI2, GLI3, GFI1B, ASH2L,…	1661	513	16792	2.01009	4.23e-08	7.05e-09	1.52e-08
GOTERM_BP_DIRECT	GO:0000082~G1/S transition of mitotic cell cycle	32	1.79977	6.77e-09	CRLF3, DBF4, IQGAP3, RCC1, TRIM71, CDT1, PRIM1, CCNE1, RPA2, CDC45, MCM8, MCM7, POLE2, PRIM2, FBXO5, ORC6, RANBP1, CDCA5, CDC7, CDC6, CDK1, POLE, SKP2, CDK6, MCM2, CDK4, MCM3, MCM4, MCM5, MCM6, RRM2, PCNA	1661	102	16792	3.17163	3.6e-05	2.57e-06	5.9e-08
mc
Category	Term	Count	%	PValue	Genes	List Total	Pop Hits	Pop Total	Fold Enrichment	Bonferroni	Benjamini	FDR
GOTERM_BP_DIRECT	GO:0045214~sarcomere organization	17	0.901857	3.71162e-09	OBSCN, TCAP, LDB3, ACTN2, SIX4, ANKRD1, TTN, CAPN3, TPM1, FOXP1, KRT19, MYPN, CFL2, KRT8, LMOD2, CASQ1, CASQ2	1766	29	16792	5.57394	1.94598e-05	2.16222e-06	7.1e-06
GOTERM_BP_DIRECT	GO:0030049~muscle contraction	16	0.848806	2.93683e-06	MYBPC2, ACTA1, TCAP, MYBPC1, MYL1, MYH2, MYH4, ACTN2, ACTN3, TNNI3, TTN, TPM2, TPM1, TNNI2, TNNT3, NEB	1766	38	16792	4.00358	0.0152799	0.000699657	0.000931
GOTERM_BP_DIRECT	GO:0007275~multicellular organism development	17	8.58586	9.94e-05	HLF, FGD1, CDX1, CDX2, NFE2, ELF3, FOXA3, HOXD13, DACH1, SOX6, PCOLCE, HOXB3, HOXB2, HOXA5, HOXA10, HOXA9, DMBT1	174	521	16792	3.14894	0.101395	0.011809	0.000696
GOTERM_BP_DIRECT	GO:0050852~T cell receptor signaling pathway	36	2.47083	5.22e-09	BCAR1, CD247, NFKBIA, PTPN22, NFKB1, SKAP1, PAK2, PAK3, GATA3, PDE4B, ZAP70, RBCK1, CSK, FYB, ITK, PTPRC, CD3G, CD3D, THEMIS, CD3E, RELA, MALT1, WAS, PSMB8, THY1, PSMB9, LAT, CARD11, PRKD2, PRKCQ, PSME2, FYN, LCK, TXK, GRAP2, LCP2	1358	148	16792	3.00776	2.38e-05	2.65e-06	9.84e-06
GOTERM_BP_DIRECT	GO:0050900~leukocyte migration	30	2.05903	9.36e-08	C3AR1, ITGAL, CAV1, F2RL1, ITGB2, CD48, CD47, CD44, PDE4B, TEK, CD2, ANGPT1, ESAM, SELPLG, SPN, ICAM1, PTPN6, SELL, SLC7A10, ITGA4, MYH9, PROC, CD84, CD34, ITGA5, FYN, LCK, COL1A2, COL1A1, GRB7	1358	122	16792	3.04063	0.000427	2.85e-05	0.000176
hmc
Category	Term	Count	%	PValue	Genes	List Total	Pop Hits	Pop Total	Fold Enrichment	Bonferroni	Benjamini	FDR
GOTERM_BP_DIRECT	GO:0008544~epidermis development	28	5.65657	2.93e-22	ELF3, CRABP2, CDSN, COL17A1, LAMB3, COL7A1, KRT5, KLK7, KLK5, ACER1, FOXN1, GRHL3, GJB5, GRHL1, KRT32, EVPL, LAMA3, CST6, KRT17, SPRR1A, CASP14, KRT16, SPRR1B, LCE1C, KRT15, BNC1, KRT14, DSP	445	85	16792	12.4303	5.67e-19	5.67e-19	5.01e-19
GOTERM_BP_DIRECT	GO:0030216~keratinocyte differentiation	19	3.83838	8.67e-13	LOR, ACER1, FOXN1, KRT10, LCE1B, CDSN, EVPL, CRCT1, SPRR1A, IRF6, FLG, KRT16, LCE1F, SPRR1B, LCE1C, LCE1D, DSP, CSTA, IVL	445	76	16792	9.43371	1.68e-09	5.6e-10	1.49e-09
GOTERM_BP_DIRECT	GO:0046426~ regulation of JAK-STAT cascade	7	1.41414	0.000592	LRRC4, CAV1, FLRT1, DAB1, LRRTM1, LRRC66, LRRC4C	445	40	16792	6.6036	0.681955	0.055669	0.000931
GOTERM_BP_DIRECT	GO:0035987~endodermal cell differentiation	12	0.751409	8.51e-06	COL4A2, ITGA5, COL12A1, COL6A1, ITGB2, ITGA4, MMP14, COL8A1, LAMB1, COL11A1, MMP2, FN1	1485	27	16792	5.02566	0.0396346	0.0016163	0.0161
GOTERM_BP_DIRECT	GO:0042060~wound healing	17	1.27916	0.000157	WNT5A, NLRP6, KRT6A, EPPK1, ERBB2, COL3A1, TGFB3, GRHL3, SPARC, DCN, CDH3, GLI3, PDGFRA, DSP, PDGFRB, LOX, ENG	1210	80	16792	2.94901	0.477572	0.017395	0.000643
fc
Category	Term	Count	%	PValue	Genes	List Total	Pop Hits	Pop Total	Fold Enrichment	Bonferroni	Benjamini	FDR
GOTERM_BP_DIRECT	GO:0007155~cell adhesion	104	5.67066	7.09e-16	POSTN, MMRN1, CXCL12, CTGF, FAP, COL12A1, ADAM9, F11R, CLCA2, MPDZ, CDHR5, CTNNA1, SIRPA, CTNNA2, CD36, HEPACAM, CD34, LSAMP, TGFB1I1, COL1A1, ITGA2B, ITGAL, ACHE, CYP1B1, CCL2, ITGB5, ITGAM, ITGBL1, SEMA5A, LAMB3, LAMB2, ITGB6, LAMB1, EFS, COL16A1, EMILIN2, GAS6, PCDH18, EPHA4, LAMA1, LAMA4, LAMA3, ATP2A2, DSG2, PKP1, CD300A, TROAP, ENG, NRP2, OPCML, MYBPC2, MYBPC1, MYBPC3, BCAN, CDSN, DDR2, CGR…	1661	459	16792	2.29062	3.48e-12	1.16e-12	1.28e-12
GOTERM_BP_DIRECT	GO:0035987~endodermal cell differentiation	12	0.654308	2.48e-05	COL4A2, LAMB3, LAMA3, COL7A1, MMP9, COL12A1, ITGB5, COL6A1, MMP14, COL8A1, LAMB1, MMP2	1661	27	16792	4.49314	0.121536	0.003919	2.09e-05
GOTERM_BP_DIRECT	GO:0042060~wound healing	16	2.18878	4.98e-07	WNT5A, NLRP6, EPPK1, COL3A1, TGFB3, SPARC, DCN, GLI3, TIMP1, SLC11A1, EREG, PDGFRA, PDGFRB, DSP, LOX, ENG	668	80	16792	5.02754	0.001509	0.000116	0.000897
GOTERM_BP_DIRECT	GO:0030574~collagen filament organization	29	3.48977	4.34e-21	PRTN3, MMP9, COL3A1, COL2A1, MMP2, COL6A3, COL6A2, COL6A1, COL12A1, COL8A1, COL11A1, COL4A4, COL4A3, COL4A2, COL4A1, MRC2, MMP16, MMP14, COL5A3, COL5A2, COL5A1, MMP12, COL4A5, COL1A2, CTSD, COL1A1, CTSB, ADAMTS3, ADAM15	770	64	16792	9.88166	1.4e-17	1.4e-17	3.08e-06
GOTERM_BP_DIRECT	GO:0030198~extracellular matrix organization	37	5.06156	1.06e-14	PXDN, ELF3, LUM, COL3A1, POSTN, ITGB2, CDH1, DCN, DDR2, ITGAM, SMOC2, LAMB3, COL6A3, COL6A2, COL6A1, LOX, FBN2, LAMB1, LOXL1, COL4A2, COL4A1, FBN1, CCDC80, NID1, SPARC, COL16A1, COL5A2, COL5A1, CSGALNACT1, LAMA4, BGN, SERPINB5, FBLN5, COL1A2, MFAP2, COL1A1, JAM2	668	196	16792	4.74539	3.2e-11	3.2e-11	6.95e-15
