# Supplementary material for: Proteome‐Wide Profiling of Readers for DNA Modification
Source: Adv Sci (Weinh). 2021 Aug 5;8(19):2101426. doi: 10.1002/advs.202101426 (PMC8498917; doi:10.1002/advs.202101426)
Supplement: Supplementary file 4 — Supplemental Table 3 [file ADVS-8-2101426-s003.xlsx]

## Sheet: Description
Supplementary Data 3. The proteome profiling of the four cell types. Related to Figure S4
s

## Sheet: HeLa cell
Gene ID	Symbol	HeLa_1	HeLa_2
9282	MED14	0.2622	0.0344
10352	WARS2	2.124	4.5942
840	CASP7	0.3571	0.0503
54809	SAMD9		0.171
199746	U2AF1L4	1.712	3.3014
5494	PPM1A	0.1384
613	BCR	0.0139	0.0101
23658	LSM5	7.4414	2.4112
10973	ASCC3	0.6877	0.2345
51808	PHAX	2.7286	0.082
25920	NELFB	1.3926	1.9034
79034	C7orf26	0.0801
3673	ITGA2	2.1931	2.1301
6129	RPL7	115.525	236.602
51497	NELFCD	1.7719	1.7704
29894	CPSF1	2.1028	0.423
55034	MOCOS	0.0126
57530	CGN	2.3451	0.0374
51103	NDUFAF1	0.5964	2.7606
51654	CDK5RAP1	0.1019	0.8345
3006	HIST1H1C	351.171	33.6101
1107	CHD3	0.9569	0.2692
8409	UXT	0.1315
5705	PSMC5	16.9532	16.8969
10988	METAP2	2.0625	0.7603
4725	NDUFS5	0.8583	1.5966
5790	PTPRCAP	0.396
6737	TRIM21	0.4159
79053	ALG8	0.0524	7.0952
7373	COL14A1	0.0075
10989	IMMT	11.5211	74.1598
6416	MAP2K4	3.4593	0.2983
92154	MTSS1L	0.0204	0.0528
7798	LUZP1	0.6485	0.9416
23258	DENND5A	0.0057
83461	CDCA3	1.1357
6272	SORT1	0.3541	1.0821
7150	TOP1	1.8062	1.7957
112464	PRKCDBP	8.9927	3.3849
55333	SYNJ2BP	0.5571	3.6854
118487	CHCHD1	1.5613
3692	EIF6	34.1842	6.9063
80218	NAA50	11.3889	2.4447
7316	UBC	384.657	81.2072
79364	ZXDC	0.014
10120	ACTR1B	1.3811	0.5758
222229	LRWD1	0.9098	0.2852
1457	CSNK2A1	9.3059	1.9989
9112	MTA1	0.2825
222068	TMED4	3.1459	12.4444
9416	DDX23	4.6789	2.6145
283459	GATC	1.7895	0.4472
79086	SMIM7	0.7886
10425	ARIH2	0.272	0.0967
29062	WDR91	0.013	0.0135
329	BIRC2	0.3839
51496	CTDSPL2	0.3772	0.4649
409	ARRB2	0.0599	0.02
92105	INTS4	0.295
6595	SMARCA2	0.7627	0.0162
9444	QKI	4.4192
8943	AP3D1	1.1622	3.5543
54963	UCKL1	6.1025
64222	TOR3A	1.8601
4842	NOS1	0.6322
149628	PYHIN1	0.2222	0.235
199953	TMEM201	0.1385
641455	POTEM	0.0041
10670	RRAGA	0.0865	2.0723
11261	CHP1	0.6892	9.2896
10987	COPS5	2.8592	0.4496
2271	FH	20.9061	76.0117
10654	PMVK	3.0459	1.3368
873	CBR1	7.127	1.0643
25836	NIPBL	0.5843	0.1017
3157	HMGCS1	0.8265
4001	LMNB1	74.8247	10.5145
5819	PVRL2	0.1202	1.1983
121053	C12orf45	1.1354
22908	SACM1L	0.5597	8.389
8470	SORBS2	1.3895	0.2388
85235	HIST1H2AH	107.851	25.9551
10464	PIBF1	0.0254
10163	WASF2	0.4669	0.3938
54107	POLE3	42.4729	1.556
5875	RABGGTA	0.8954	0.0764
5888	RAD51	0.0444	2.974
25847	ANAPC13	0.2282
7009	TMBIM6	0.1685	4.1294
4597	MVD	1.5518	0.4221
3227	HOXC11	0.0412
10383	TUBB4B	129.444	159.588
4509	ATP8	2.6853
29883	CNOT7	0.4251	3.1459
7341	SUMO1	9.7741	6.4359
90550	MCU	2.6359	24.919
137492	VPS37A	0.0678	0.2004
23518	R3HDM1	0.0025
8825	LIN7A	0.9509	1.8889
153241	CEP120	0.2097
3065	HDAC1	5.9952	1.1412
2192	FBLN1	0.0389	0.8976
84769	MPV17L2	0.0903
3475	IFRD1	0.1642
54433	GAR1	3.113
9221	NOLC1	27.0777	0.6323
9774	BCLAF1	10.7322	2.3253
8777	MPDZ	0.9631	0.1853
5496	PPM1G	2.7858	1.5574
7089	TLE2	0.1903	2.8172
80895	ILKAP	0.0679	0.1898
9552	SPAG7	1.0368	0.1165
159090	FAM122B	0.1714
9604	RNF14	0.026
10797	MTHFD2	1.8634	6.0474
3646	EIF3E	10.6439	23.7463
6136	RPL12	290.966	258.167
2553	GABPB1	0.6861
9643	MORF4L2	3.6774	1.0742
57509	MTUS1	0.4732
169981	SPIN3	0.1575
6638	SNRPN	34.218	3.2798
64328	XPO4	0.1399	0.1567
91272	BOD1	0.3642
7204	TRIO	0.3963	0.0179
54733	SLC35F2	0.4152	5.0648
23648	SSBP3	0.0736	0.3009
64852	TUT1	0.1728
7248	TSC1		0.0029
79035	NABP2	0.142
114823	LENG8	0.0622
7378	UPP1	0.1231
90701	SEC11C	0.4711	0.8222
11014	KDELR2	0.7432
55740	ENAH	3.4499	0.9008
6710	SPTB	0.2403	0.1497
54802	TRIT1	0.0378	0.2245
9837	GINS1	0.4931	0.2637
10009	ZBTB33	0.0525	0.1464
6238	RRBP1	2.9209	40.0342
10521	DDX17	58.9611	26.6793
2768	GNA12	1.3384	33.1771
55177	RMDN3	3.268	11.6747
10314	LANCL1	0.5082	1.7118
54928	IMPAD1	2.5344	12.0519
8260	NAA10	3.4803	2.4189
5202	PFDN2	12.4825	6.6251
10477	UBE2E3	1.0383	0.1068
3798	KIF5A	0.4132	0.2049
64746	ACBD3	5.3473	6.1723
23392	KIAA0368	1.7468	6.0713
79033	ERI3	0.4422
1956	EGFR	2.2916	7.6025
11340	EXOSC8	1.1364	2.5375
51	ACOX1	2.7004	13.8852
3980	LIG3	1.4921	0.2645
51042	ZNF593	2.2596
100529241	HSPE1-MOB4	138.571	67.9065
727837	SSX2B	0.0796	0.0374
174	AFP	0.1971
23515	MORC3	0.0744
8833	GMPS	16.1867	8.0104
6726	SRP9	17.5959	9.7972
55968	NSFL1C	6.1501	0.8316
3162	HMOX1	1.5687	7.727
3298	HSF2	0.0666
83480	PUS3	0.0488
63929	XPNPEP3	0.7574	2.5683
2268	FGR	0.0422
54890	ALKBH5	0.4708	0.4802
29058	TMEM230	1.2542
440138	ALG11	0.0611	0.7586
51143	DYNC1LI1	8.2735	4.1195
3251	HPRT1	7.9495	4.7186
125170	SMCR7	0.3782	0.0959
56904	SH3GLB2	0.1717
51304	ZDHHC3	0.0302
645142	PPIAL4D	1.7296
29978	UBQLN2	5.4016	1.2408
1969	EPHA2	0.0971	1.9015
493856	CISD2	1.644	21.1417
115353	LRRC42	0.0674
161424	NOP9	0.7249	0.5592
7049	TGFBR3	0.2788	1.172
26515	TIMM10B	0.0364	4.471
84328	LZIC	0.4118
55680	RUFY2	0.0198	0.332
10549	PRDX4	95.529	40.7565
9712	USP6NL	0.0065	0.0776
857	CAV1	5.8348	9.0751
79677	SMC6	0.1908
3265	HRAS	4.2243	10.9518
9130	FAM50A	4.9574	0.7108
90411	MCFD2	10.9918	3.0844
9147	NEMF	0.0868	0.0129
55612	FERMT1	0.0483	0.2999
25963	TMEM87A	0.45	3.5143
84817	TXNDC17	3.5287	1.2492
55168	MRPS18A	0.0663	0.7552
51780	KDM3B	0.8142	0.1407
81888	HYI	0.1312
56605	ERO1LB	0.2048	0.7361
79447	PAGR1	0.0725
10868	USP20	0.2879	0.1668
3892	KRT86	0.6747	0.0015
51035	UBXN1	5.5487	4.4313
9341	VAMP3	11.4498	18.5343
23647	ARFIP2	2.04	0.4905
10602	CDC42EP3	0.0224
2049	EPHB3	0.118	0.1351
25871	C3orf17	0.1012
4714	NDUFB8	0.8239	0.6891
51762	RAB8B	0.1943	3.7714
28958	COA3	5.7663	13.2015
9692	KIAA0391	0.2187	1.384
5256	PHKA2	3.1705	0.0474
57409	MIF4GD	0.0292
84859	LRCH3	0.3809	0.1528
100526740	ATP5J2-PTCD1	0.6037	5.4299
5699	PSMB10	0.2177
8932	MBD2	1.2821	0.0377
147179	WIPF2	0.2625
1284	COL4A2	0.0172	0.1933
22827	PUF60	50.073	22.1303
7922	SLC39A7	0.5349	0.8014
157769	FAM91A1	0.2424	0.339
874	CBR3	4.4885
55188	RIC8B	0.028
1454	CSNK1E	0.2446	0.5958
23408	SIRT5	0.6477	2.2154
221613	HIST1H2AA	70.7789	11.0301
57698	KIAA1598	1.0651	0.5728
353116	RILPL1	0.0255	0.0222
8775	NAPA	2.2844	10.9791
9260	PDLIM7	3.3063
2023	ENO1	914.282	104.916
8738	CRADD	0.0825
11016	ATF7	0.9652
1677	DFFB	0.0167
3418	IDH2	0.5119	3.8209
5571	PRKAG1	0.2393	5.9601
56915	EXOSC5	2.3975
3843	IPO5	6.8329	10.7493
81570	CLPB	4.9279	13.7276
23332	CLASP1	0.3208	0.4798
55198	APPL2	0.0113	0.0064
56889	TM9SF3	2.1561	5.5871
51621	KLF13	0.1012
148223	C19orf25	0.0922	0.2202
5106	PCK2	2.4607	10.3452
80346	REEP4	0.0725	12.7371
5042	PABPC3	7.8311	7.6602
6778	STAT6	0.1882	0.2187
5321	PLA2G4A	2.9989	9.5463
5702	PSMC3	23.1582	19.5515
10005	ACOT8	0.1509	8.2207
4253	CTAGE5	0.0369	3.2001
6924	TCEB3	0.0247	0.2214
10788	IQGAP2	0.0007	0.3209
9203	ZMYM3	1.2274
2774	GNAL	0.7018	2.2809
26960	NBEA	0.0785
84842	HPDL	1.0958	11.3789
27020	NPTN	1.0417	7.6074
6203	RPS9	44.8903	133.003
79892	MCMBP	2.4276	0.1168
84146	ZNF644	0.0281
6118	RPA2	7.2945	0.1793
64172	OSGEPL1	0.2097
51647	FAM96B	0.1138	0.4667
55578	SUPT20H	0.1057
9581	PREPL	0.5996	0.7277
284996	RNF149	0.3457	0.6783
80221	ACSF2	0.8126	4.9138
27335	EIF3K	9.5416	23.9382
339855	KY	0.0371
26524	LATS2	0.0071
1729	DIAPH1	1.2542	4.197
25831	HECTD1	0.1761	0.2427
3655	ITGA6	1.9303	0.2028
118980	SFXN2	0.1215	1.6914
9748	SLK	0.9438	0.6823
8668	EIF3I	29.5882	18.7763
205327	C2orf69	0.2722
975	CD81	0.3515	0.9332
6611	SMS	3.6209	1.1014
55619	DOCK10	0.0046
57727	NCOA5	4.0255
254427	PROSER2	0.6679	0.0561
5780	PTPN9	0.0092	0.0147
1456	CSNK1G3	0.1256	0.6072
1763	DNA2	0.0238
23376	UFL1	1.7228	7.2389
8148	TAF15	6.7445	4.4068
32	ACACB	0.1017	0.4998
408050	NOMO3	1.1861	5.8426
100996819	LOC100996819	0.0384
3490	IGFBP7	0.1265	0.1155
5802	PTPRS	0.0802	0.8131
9567	GTPBP1	0.098	0.3789
57521	RPTOR	0.0097	0.2152
10969	EBNA1BP2	79.5733	3.2369
51154	MRTO4	17.1176	1.0204
54862	CC2D1A	1.5705	0.4801
7327	UBE2G2	2.9595	9.676
84305	WIBG	2.5394	0.6899
39	ACAT2	4.1107	0.4645
6786	STIM1	0.2591	3.8998
63967	CLSPN	0.0101	0.05
4535	ND1	0.0852
4507	MTAP	3.8342	2.8455
997	CDC34	1.1148
84275	SLC25A33	0.0767	0.7489
5190	PEX6	0.0478	0.187
54059	YBEY	0.5871	1.4535
11253	MAN1B1	0.4876	3.2111
83543	AIF1L	0.0968
146705	ENTHD2	0.0377
26504	CNNM4	0.0402	0.9083
641371	ACOT1	0.9563	3.3461
166378	SPATA5	0.6297	0.5005
2579	GAGE7	0.109	0.0655
79631	EFTUD1	0.4393	0.479
122830	NAA30	0.02
3127	HLA-DRB5	0.2781
6801	STRN	0.8707	0.3909
4709	NDUFB3	1.8825	2.2881
5976	UPF1	6.1839	2.5256
6895	TARBP2	0.1353
146059	CDAN1	0.0084	0.0192
10735	STAG2	1.4252	0.6154
101060570	LOC101060570	0.0269
286205	SCAI	0.0136
65123	INTS3	1.9653	0.7363
9791	PTDSS1	0.0216	3.5307
80344	DCAF11	0.0574
23637	RABGAP1	0.5465	0.1477
57470	LRRC47	4.0111	3.0759
654483	BOLA2B	0.578
2874	GPS2	0.1721
22905	EPN2	0.1998	0.1576
64423	INF2	1.7649	5.2353
29080	CCDC59	1.4016
4115	MAGEB4	0.2407	0.0769
90378	SAMD1	0.1925
79888	LPCAT1	1.8138	4.8134
2356	FPGS	0.7883
554313	HIST2H4B	47.8736	73.2338
4802	NFYC	2.1342
9885	OSBPL2	0.0751	0.2447
27132	CPNE7	0.1574	0.3933
4869	NPM1	990.901	186.438
3273	HRG	0.059
57674	RNF213	0.1035	0.2254
23303	KIF13B	0.0032	0.0213
8503	PIK3R3	0.0127
55147	RBM23	0.3598
444	ASPH	3.2285	44.7865
1452	CSNK1A1	1.6893	1.6154
1892	ECHS1	15.429	73.4334
7272	TTK	0.2534	0.0747
25820	ARIH1	0.333	0.2175
3305	HSPA1L	149.972	117.377
9013	TAF1C	0.1308
54443	ANLN	1.0036	0.0732
54953	C1orf27	0.3657	5.6105
30000	TNPO2	1.2848	1.9201
113130	CDCA5	0.3176
1604	CD55	25.2711	46.0743
9555	H2AFY	56.2826	6.7348
1159	CKMT1B	0.239	0.7046
3491	CYR61	0.2197	0.881
4436	MSH2	5.8817	8.8517
3704	ITPA	3.0609
3833	KIFC1	1.4853	0.0145
84294	UTP23	1.2256
26145	IRF2BP1	1.7246	0.288
6625	SNRNP70	55.2582	14.1062
79594	MUL1	0.0536	0.395
1861	TOR1A	15.8554	4.4755
414061	DNAJB3	0.6754	0.5261
5244	ABCB4	0.0146
84285	EIF1AD	2.4848
23191	CYFIP1	2.1662	1.2356
2960	GTF2E1	3.1892	0.171
9491	PSMF1	2.4807	1.4205
79813	EHMT1	0.3111
79861	TUBAL3	22.5331	13.8579
57614	KIAA1468	0.0716	0.087
51088	KLHL5	0.0113
10478	SLC25A17	0.4586	20.8362
51639	SF3B14	42.9469	9.5571
345651	ACTBL2	612.567	295.483
4774	NFIA	1.0365	0.2963
9179	AP4M1	0.0749	0.408
54499	TMCO1	2.2117	33.0021
5714	PSMD8	4.8477	1.9568
23277	CLUH	4.3904	5.6404
5706	PSMC6	16.626	11.7483
79718	TBL1XR1	3.2494	3.1818
54908	SPDL1	0.7214
54502	RBM47	1.0667	0.1736
5527	PPP2R5C	0.0959	0.3271
7297	TYK2	0.022	0.0295
136647	MPLKIP	0.1936	0.1363
57333	RCN3	0.5016	0.2222
663	BNIP2	0.1698
3883	KRT33A	0.0073
1434	CSE1L	22.7536	25.4653
221	ALDH3B1	0.1627	2.2108
3155	HMGCL	0.2235	0.6945
6711	SPTBN1	14.2801	14.8939
56658	TRIM39	0.0548
6616	SNAP25	0.1351	1.0934
8161	COIL	1.0906	0.14
51072	MEMO1	1.4425	0.149
23383	MAU2	0.249
10200	MPHOSPH6	6.3311
515	ATP5F1	13.4358	97.3806
4108	MAGEA9	0.0114
8760	CDS2	0.0103	3.3394
84277	DNAJC30	0.0955	2.7744
729857	RGPD2	0.4395	0.4232
81562	LMAN2L	0.1239	0.3687
29916	SNX11	1.5788	3.6306
11267	SNF8	0.1341
483	ATP1B3	18.7565	138.281
81	ACTN4	39.7607	91.2152
57570	TRMT5	0.0916	1.3632
7419	VDAC3	20.4656	260.614
84836	ABHD14B	1.1889	3.1575
9694	EMC2	3.6587	14.0582
28971	AAMDC	0.0642
1052	CEBPD	0.5052
2232	FDXR	0.0891	6.3804
128	ADH5	4.939	2.4838
112858	TP53RK	0.5947
8358	HIST1H3B	40.0983	0.0033
348995	NUP43	5.5211	0.79
210	ALAD	0.0837
55233	MOB1A	0.4599	0.5935
166929	SGMS2	0.0482
10449	ACAA2	23.6033	49.4064
8675	STX16	0.0716	1.8269
55119	PRPF38B	1.5057	1.5005
57403	RAB22A	0.2658	6.8106
829	CAPZA1	48.74	36.8324
4720	NDUFS2	3.5149	33.0354
253635	GPATCH11	0.3038
148867	SLC30A7	2.9659	13.7898
158	ADSL	0.2589	0.1324
64785	GINS3	0.8811	0.7435
55726	ASUN	0.7392	0.2927
55705	IPO9	1.3548	3.7373
1203	CLN5	0.0085
90693	CCDC126	0.0151
23548	TTC33	0.7741	1.6755
286410	ATP11C	0.0895	8.9246
3868	KRT16	5.0173	0.9532
6741	SSB	40.2118	5.9692
203190	LGI3	3.957
4851	NOTCH1	0.0067	0.0314
5598	MAPK7	0.034
80777	CYB5B	16.7225	68.1533
7430	EZR	52.0176	27.3168
9527	GOSR1	1.5488	4.5758
6605	SMARCE1	4.5452	0.2571
10196	PRMT3	0.5356	0.8252
25800	SLC39A6	0.0499	0.4888
84705	GTPBP3	0.2169	0.1594
84991	RBM17	7.5985	2.2784
23473	CAPN7	0.3329	1.1642
51678	MPP6	0.3637	6.5413
4363	ABCC1	0.1414	1.1516
90390	MED30	1.2927
56478	EIF4ENIF1	0.1931	0.49
22944	KIN	0.8609	0.1608
36	ACADSB	0.0715	1.543
55214	LEPREL1	1.0949	0.6383
3313	HSPA9	294.376	890.08
6607	SMN2	1.9569	1.4268
4154	MBNL1	5.3861	0.1997
55544	RBM38	0.068
7126	TNFAIP1	0.0139
23063	WAPAL	1.4253	0.3
6830	SUPT6H	1.9894	0.8714
134510	UBLCP1	0.9595	1.7696
2958	GTF2A2	3.2029
84668	FAM126A	0.0605	0.5291
100287399	POTEB2	0.0035
79932	KIAA0319L	0.295	1.0304
283149	BCL9L	0.5316	0.19
79026	AHNAK	42.048	62.1174
8502	PKP4	0.0044	0.2431
4113	MAGEB2	1.9487	5.4041
54332	GDAP1	0.3559	6.1948
23211	ZC3H4	0.6353	0.1199
23143	LRCH1	0.0259
57506	MAVS	0.165	6.6815
3226	HOXC10	0.0154
3875	KRT18	693.713	367.841
3040	HBA2	2.6634	90.5936
143888	KDELC2	0.4251	2.4427
5692	PSMB4	139.729	12.1136
129446	XIRP2	0.0002
54882	ANKHD1	0.2305	0.2453
4913	NTHL1	0.6677
6635	SNRPE	17.8717	12.1036
51755	CDK12	0.8318	0.2806
126328	NDUFA11	1.1237	0.4779
196374	KRT78	0.0205	0.0197
90102	PHLDB2	0.0889	0.2982
6944	VPS72	0.6663
65267	WNK3	0.0081
51465	UBE2J1	0.0918	2.9695
55127	HEATR1	2.5515	0.3777
7389	UROD	0.6532
10409	BASP1	207.156	331.093
283446	MYO1H	0.0687
284273	ZADH2	0.2224	0.9008
11217	AKAP2	0.529	0.2802
129831	RBM45	0.1335
4952	OCRL	0.1626
645	BLVRB	14.6018	3.4121
2890	GRIA1	0.1327	0.5111
6628	SNRPB	35.3586	3.3891
6525	SMTN	0.0807	0.1311
100861437	NARR	0.1389	0.3569
64693	CTAGE1	0.0168	1.8153
132789	GNPDA2	1.7077	0.7519
9296	ATP6V1F	2.4339	0.212
6634	SNRPD3	28.75	39.4744
8050	PDHX	2.5412	7.6277
11193	WBP4	2.1132	1.2537
2162	F13A1	0.0133
6433	SFSWAP	0.4192
7431	VIM	1267.18	1337.07
84916	CIRH1A	5.5735	0.9712
94081	SFXN1	23.1093	114.237
55270	NUDT15	0.6721
64359	NXN	0.5659	1.2114
64426	SUDS3	0.957	0.0282
55611	OTUB1	2.7407	1.7824
55890	GPRC5C	0.1398	2.0638
10381	TUBB3	115.634	128.757
23636	NUP62	7.9389	21.6736
55186	SLC25A36	0.087	0.7442
29893	PSMC3IP	0.0578
8563	THOC5	2.2651	0.9961
85461	TANC1	0.0265	0.0302
2146	EZH2	1.6292
3698	ITIH2	0.0491	0.6563
3268	AGFG2	0.0519	0.5828
58155	PTBP2	34.8301	7.5066
113189	CHST14	1.134	1.1233
101060723	LOC101060723	1.7296
730394	GTF2H2D	0.0925
2976	GTF3C2	1.0651
1201	CLN3	0.042	3.3747
83540	NUF2	0.1739	0.0303
10736	SIX2	0.033
391	RHOG	3.475	16.3522
10294	DNAJA2	11.2416	7.11
4943	TBC1D25	0.1082
286826	LIN9	0.0957
4343	MOV10	2.1146	3.4021
653269	POTEI	121.41	35.764
65083	NOL6	6.9414	2.4411
100129669	IZUMO3	0.0786
9136	RRP9	1.523
57129	MRPL47	1.5383	8.6305
11120	BTN2A1	0.1166	0.113
8361	HIST1H4F	47.8736	73.2338
89796	NAV1	0.117	0.0127
7411	VBP1	4.7803	1.1458
9836	LCMT2	0.036	0.138
5962	RDX	29.3747	81.2996
29789	OLA1	9.5795	2.4746
2965	GTF2H1	0.2292	0.0904
51645	PPIL1	4.5626	3.3918
5546	PRCC	2.3921	0.3303
898	CCNE1	1.035
55161	TMEM33	3.0844	40.1393
80790	CMIP	0.0336	0.0405
54840	APTX	1.8111	1.3597
22992	KDM2A	0.4013
55094	GPATCH1	0.006
25987	TSKU		0.3695
29969	MDFIC	0.0456	0.2878
57720	GPR107	0.4438	0.0824
159013	CXorf38	3.856	0.1749
11334	TUSC2	0.051
8731	RNMT	1.8438	1.6207
27247	NFU1	6.1901	0.2385
79682	MLF1IP	0.0139
5698	PSMB9	1.993
3797	KIF3C	0.004
6612	SUMO3	16.4617	10.7954
5636	PRPSAP2	1.5735	2.2283
151313	FAHD2B	1.06	0.9325
26054	SENP6	0.0315
80070	ADAMTS20	0.092
89978	DPH6	0.038
84681	HINT2	3.8629	13.3898
23774	BRD1	0.0668
3836	KPNA1	8.3022	3.1972
6257	RXRB	0.1148	0.0644
23299	BICD2	1.0386	0.1427
51263	MRPL30	0.2709
100507421	TMEM178B	0.1163
1337	COX6A1	12.2038
705	BYSL	4.8631	3.3439
6217	RPS16	45.3231	170.506
6449	SGTA	2.254	7.3512
1537	CYC1	14.4508	63.1263
11066	SNRNP35	0.0935
7414	VCL	12.7064	9.3228
5001	ORC5	0.4876	0.2921
2936	GSR	4.0365
57136	APMAP	0.7574	6.1984
1719	DHFR	3.1912	0.6602
317	APAF1	0.097
2052	EPHX1	1.0106	15.8986
60678	EEFSEC	0.2211
221927	BRAT1	1.0436
26168	SENP3	1.3876
89941	RHOT2	1.3046	6.8977
64983	MRPL32	0.1885	0.9462
949	SCARB1	2.7719	9.8894
57017	COQ9	0.3754	2.2573
3853	KRT6A	14.8511	7.9347
4831	NME2	178.384	86.6911
10667	FARS2	0.641	2.8601
26267	FBXO10	0.0086
375	ARF1	59.4992	33.8889
143471	PSMA8	10.9001	10.1643
55758	RCOR3	0.9615	0.0158
3052	HCCS	4.6276	14.82
4629	MYH11	1.6468	1.8203
1303	COL12A1	0.2627	2.6797
23310	NCAPD3	0.0821	0.0166
51517	NCKIPSD	0.15
25973	PARS2	0.1267	1.3744
7789	ZXDA	0.0135
6723	SRM	4.283	1.4234
25940	FAM98A	2.1212	4.3864
79657	RPAP3	0.9808	1.6941
8497	PPFIA4	0.0381	0.0973
3229	HOXC13	0.896
7358	UGDH	21.0262	4.9266
404672	GTF2H5	1.0552
56052	ALG1	0.1527	12.2168
83787	ARMC10	0.1411	4.9268
8942	KYNU	13.6746	2.5273
57673	BEND3	0.0047
644	BLVRA	9.8905	2.2686
115416	MALSU1	0.2515	0.4096
80336	PABPC1L	1.7898	2.1961
2195	FAT1	0.0487	0.2256
967	CD63	4.1601	12.4065
83737	ITCH	0.0922	1.1691
8287	USP9Y	0.0308	0.0084
9941	EXOG	0.0221
8924	HERC2	0.0357	0.0878
414194	CCNYL2	0.01	0.0828
8337	HIST2H2AA3	107.851	25.9551
55226	NAT10	6.0418	1.248
4729	NDUFV2	4.0563	3.1713
667	DST	0.135	0.4061
80755	AARSD1	0.8898
128239	IQGAP3	0.0884	3.8853
9144	SYNGR2	3.2242	17.6692
9040	UBE2M	23.0831	4.0127
8209	C21orf33	9.3431	8.2268
147183	KRT25	0.5479	2.5711
6427	SRSF2	284.427	74.949
27161	AGO2	0.7518	0.5553
64087	MCCC2	2.9313	23.3688
5909	RAP1GAP	0.0666
6905	TBCE	0.6053	0.1013
6522	SLC4A2	1.3389	5.7938
10284	SAP18	11.6148	1.7001
22826	DNAJC8	1.8162
4541	ND6	0.513
5701	PSMC2	27.171	28.4954
9274	BCL7C	0.3477
55773	TBC1D23	0.0804
9440	MED17	0.377
150353	DNAJB7	0.0432
9468	PCYT1B	0.0064	0.013
4719	NDUFS1	3.2184	9.8427
6446	SGK1	0.0446
25782	RAB3GAP2	0.9552	0.4332
79002	C19orf43	4.0248	0.5908
1632	ECI1	17.9808	12.3469
9318	COPS2	5.0092	4.6507
64946	CENPH	0.2336
55558	PLXNA3	0.0015
11001	SLC27A2	0.4971	8.5804
10250	SRRM1	4.109	1.7219
1108	CHD4	5.9888	0.3242
127262	TPRG1L	0.0886
11169	WDHD1	6.2038	0.3289
26354	GNL3	13.2037	5.1135
4289	MKLN1	0.1465	0.787
7690	ZNF131	0.1059
5189	PEX1	0.1044	0.549
118924	FRA10AC1	0.0243
64146	PDF	0.0276	0.0925
25923	ATL3	1.867	40.5469
5164	PDK2	0.212	5.2078
26097	CHTOP	8.2207	1.773
1974	EIF4A2	32.9791	82.0832
84262	PSMG3	4.3717	1.23
23646	PLD3	0.912	2.3327
8744	TNFSF9	0.142	7.109
79009	DDX50	3.3887	0.8974
143162	FRMPD2	0.0716
10956	OS9	0.1712	49.9586
101060316	LOC101060316	0.0051	0.0015
6419	SETMAR	0.141
55610	CCDC132	0.1535	0.1438
8761	PABPC4	12.4785	12.6395
9334	B4GALT5	0.0346
6305	SBF1	0.0331	0.1026
5452	POU2F2	0.113
9761	MLEC	0.3697	14.3558
8558	CDK10	0.0413
10270	AKAP8	1.9993	1.9199
51604	PIGT	1.2863	7.897
9793	CKAP5	0.8944	1.0375
57026	PDXP	0.2101
2280	FKBP1A	20.5944	10.0425
9442	MED27	0.3462
6881	TAF10	0.9732	0.2548
3300	DNAJB2	0.3749
100508781	LOC100508781	0.0499	0.1248
163786	SASS6	1.3767	0.1646
2050	EPHB4	0.1778	1.0105
27102	EIF2AK1	0.0179
80012	PHC3	0.4337
22950	SLC4A1AP	1.2796	0.0748
51501	C11orf73	1.0991	0.7
435	ASL	0.0229
84883	AIFM2	2.0379	5.5196
29959	NRBP1	1.3806	0.1268
10131	TRAP1	238.957	338.142
94030	LRRC4B	0.0209
100529063	BCL2L2-PABPN1	0.6827	0.5618
9093	DNAJA3	3.6357	29.8106
343099	CCDC18	0.0205
26608	TBL2	1.7378	19.2031
9673	SLC25A44	0.0267
63922	CHTF18	0.5554	0.7376
7803	PTP4A1	1.8959	22.6186
2140	EYA3	0.0999	0.169
5195	PEX14	1.3424	3.7322
114876	OSBPL1A	0.0228	0.0202
79921	TCEAL4	0.2604	0.0371
65080	MRPL44	1.6035	7.9949
9928	KIF14	0.063	0.0285
1678	TIMM8A	3.6999	25.0966
29781	NCAPH2	0.1189
90441	ZNF622	1.6783	2.2617
126133	ALDH16A1	1.1688	2.7261
55308	DDX19A	3.2416	4.0378
4105	MAGEA6	0.7166
9861	PSMD6	9.8573	10.5562
55193	PBRM1	0.4216	0.091
100996928	C7orf55-LUC7L2	8.9034	3.7665
1808	DPYSL2	5.2154	3.8991
27429	HTRA2	1.6504	5.8679
221960	CCZ1B	0.6169	0.5468
4664	NAB1	0.0218
2288	FKBP4	27.3089	8.0243
9146	HGS	0.8116	1.9011
126626	GABPB2	0.0321
340441	POTEA	0.0036
222663	SCUBE3	0.1234
165918	RNF168	0.0076
6277	S100A6	82.5208
51255	RNF181	0.162
6923	TCEB2	8.4872	0.2698
6747	SSR3	2.7303	45.2833
23560	GTPBP4	6.7215	1.4244
8976	WASL	0.3772	0.3289
51056	LAP3	2.3126	1.4164
54873	PALMD	0.602	0.0845
81876	RAB1B	12.4653	55.0539
10591	DNPH1	10.9791	3.9107
55357	TBC1D2	0.0246	0.7802
55095	SAMD4B	0.0223
7186	TRAF2	0.9324	0.7964
89958	SAPCD2	0.0205	0.0123
10133	OPTN	0.0122
5201	PFDN1	7.1794	0.8322
9611	NCOR1	0.1344	0.8598
26130	GAPVD1	2.7092	2.6855
391356	PTRHD1	4.3464
22894	DIS3	1.1576	0.9814
100134091	LOC100134091	0.3283
1209	CLPTM1	0.1516	10.7056
23307	FKBP15	0.8963	1.3094
55832	CAND1	13.7327	13.2326
1996	ELAVL4	0.4249
101060291	LOC101060291	0.7223
57130	ATP13A1	0.0825	3.7794
54940	OCIAD1	2.9045	17.8472
23013	SPEN	0.5555
976	CD97	0.826	2.0039
134145	FAM173B	0.0948	3.0566
57551	TAOK1	0.3845	0.0514
7076	TIMP1	1.0458
3433	IFIT2	0.0092
8737	RIPK1	1.2176	0.0874
29101	SSU72	1.4551
246269	LACE1	0.1164
5356	PLRG1	4.7762	0.1388
51451	LCMT1	0.0802
8405	SPOP	0.029
50485	SMARCAL1	0.0056	0.3206
55324	ABCF3	2.5472	1.3661
4637	MYL6	74.4963	39.8745
121504	HIST4H4	47.8736	73.2338
10766	TOB2	0.1097	0.0261
7155	TOP2B	1.2659	0.1948
6059	ABCE1	2.0671	1.7494
90355	C5orf30	0.71
23176	2021-09-08	1.123	1.2974
23394	ADNP	1.6183	0.5053
101060518	LOC101060518	1.7296
55131	RBM28	1.1574	0.2354
23344	ESYT1	2.8991	36.4277
64769	MEAF6	2.342
222194	RSBN1L	0.1427
9039	UBA3	0.838
10884	MRPS30	3.0654	9.0999
9060	PAPSS2	15.4794	7.4262
51015	ISOC1	0.6789	1.7149
128869	PIGU	0.1413	8.5266
8878	SQSTM1	25.5217	10.7077
90423	ATP6V1E2	0.7184
2744	GLS	6.2776	37.1531
54676	GTPBP2	0.0309
80184	CEP290	0.8572
23386	NUDCD3	0.1318
8882	ZNF259	1.5802
27350	APOBEC3C	0.1495
9380	GRHPR	2.9535	2.0872
1399	CRKL	2.594	1.9699
126003	TRAPPC5	0.4436	9.1951
55179	FAIM	0.2719	0.5825
6282	S100A11	175.494	7.4368
3978	LIG1	0.8652	0.5281
3887	KRT81	0.0212	0.0016
101060252	LOC101060252	0.6606
57038	RARS2	0.0896	3.2317
55588	MED29	0.1615
6235	RPS29	50.9569	0.4559
4659	PPP1R12A	4.1858	3.3134
51228	GLTP	0.2312
3612	IMPA1	3.3057	0.6009
10434	LYPLA1	3.2623	3.0292
23141	ANKLE2	0.1733	2.7818
1453	CSNK1D	0.1243	0.7115
23513	SCRIB	1.4763	6.4166
201254	STRA13	0.9433
55902	ACSS2	0.1034
9878	TOX4	1.7204
83752	LONP2	0.7705	9.7734
65985	AACS	1.0999	0.0931
11113	CIT	0.0372
23265	EXOC7	0.6142	0.062
55335	NIPSNAP3B	0.153
6239	RREB1	0.0217
7919	DDX39B	26.4209	21.3369
1525	CXADR	0.735	1.4352
55915	LANCL2	1.3507	0.1391
23644	EDC4	3.1533	9.2443
11252	PACSIN2	5.8133	3.7019
1509	CTSD	10.8335	26.0755
138474	TAF1L	0.0013
4478	MSN	45.9832	30.4177
1018	CDK3	0.1948	2.6439
55276	PGM2	2.066	0.1342
147841	SPC24	0.8996
3068	HDGF	64.6337	5.8244
84951	TNS4	0.1486
51013	EXOSC1	4.9447	1.6246
79658	ARHGAP10	0.0531
4125	MAN2B1	0.2439	0.0262
10479	SLC9A6	0.1199	5.01
27314	RAB30	0.1268	2.2504
6176	RPLP1	96.721	62.0577
64768	IPPK	0.4518	2.682
55250	ELP2	0.3809
307	ANXA4	3.9415	17.2654
8175	SF3A2	22.7613	2.5256
9411	ARHGAP29	0.0121	0.0228
192666	KRT24	0.8907	3.6026
79825	EFCC1	0.0089
9118	INA	26.3399	8.38
64928	MRPL14	5.2936	17.8602
23545	ATP6V0A2	0.4263	2.4132
83743	GRWD1	1.7125	3.0108
135293	PM20D2	0.0698
10629	TAF6L	0.8427
4676	NAP1L4	13.8956	1.5778
6782	HSPA13	0.5842	18.342
10269	ZMPSTE24	1.8108	28.0889
6629	SNRPB2	7.0344	2.0426
284119	PTRF	38.0576	64.3932
865	CBFB	12.0305	0.1936
8464	SUPT3H	0.0565
6667	SP1	0.9021
91647	ATPAF2	0.384	1.8461
6135	RPL11	74.3801	199.181
23463	ICMT	0.7763	5.4372
7707	ZNF148	0.5657
9994	CASP8AP2	0.0014
824	CAPN2	4.5893	3.2995
5738	PTGFRN	1.0921	0.4017
2954	GSTZ1	0.5754	1.6892
7347	UCHL3	1.913	7.6688
2962	GTF2F1	3.8497	1.1884
81875	ISG20L2	0.3138
2029	ENSA	7.7041
55752	2021-09-11	0.4707	0.6349
7779	SLC30A1	3.4401	21.174
84516	DCTN5	0.8281
401466	C8orf59	0.5022
9801	MRPL19	0.5859	4.6032
6949	TCOF1	12.5804	1.2395
100291699	LOC100291699	1.0453
79990	PLEKHH3	0.0641	0.0096
10632	ATP5L	30.2501	314.593
6400	SEL1L	0.0646	3.9505
79828	METTL8	0.0326
701	BUB1B	0.4084	0.1001
54662	TBC1D13	0.0497
328	APEX1	18.6805	10.2237
153339	TMEM167A	1.3667
29842	TFCP2L1	1.509
55757	UGGT2	0.0083	0.2141
2274	FHL2	2.614
653489	RGPD3	1.1516	0.4828
5211	PFKL	5.3138	3.0275
55750	AGK	0.2989	3.6644
8370	HIST2H4A	47.8736	73.2338
80318	GKAP1	0.0017
51248	PDZD11	0.0428
283871	PGP	1.4003	0.2615
23184	MESDC2	12.0019	6.5744
1008	CDH10	3.564	1.0767
80135	RPF1	1.1228	0.4017
5099	PCDH7	0.0221	0.9705
80010	RMI1	0.288
57472	CNOT6	0.0278
27236	ARFIP1	1.2303	0.3311
29119	CTNNA3	0.0695	0.3647
84726	PRRC2B	0.1804	0.4908
56288	PARD3	0.1886	0.2205
1105	CHD1	0.3149	0.0565
22911	WDR47	0.1703
51752	ERAP1	0.4518	2.4127
9131	AIFM1	28.6418	173.416
7023	TFAP4	1.3954
10979	FERMT2	3.0883	10.0385
10328	EMC8	6.5157	57.7812
79801	SHCBP1	2.1411	0.7438
89	ACTN3	0.858	2.6905
10130	PDIA6	134.496	341.13
26502	NARF	0.2946
92714	ARRDC1	0.4763	0.206
56941	C3orf37	0.8006
7314	UBB	461.588	97.4486
84105	PCBD2	1.0083
25942	SIN3A	1.6439	0.552
23078	VWA8	0.449	4.3036
79693	YRDC	1.3283	5.099
8354	HIST1H3I	40.0983	0.0033
6729	SRP54	3.0463	5.9652
5683	PSMA2	7.8313	3.5184
57181	SLC39A10	0.1728	3.9245
5690	PSMB2	17.6218	3.8518
7172	TPMT	0.264
6907	TBL1X	0.6204	0.5823
11097	NUPL2	1.0566	0.5475
121441	NEDD1	0.1993	0.1867
22979	EFR3B	0.0054	10.0657
10053	AP1M2	0.0509	1.0138
83693	HSDL1	0.6081	5.3928
317772	HIST2H2AB	82.2787	13.2362
5635	PRPSAP1	1.7154	0.6075
51155	HN1	21.4272
55313	CPPED1	1.5024
231	AKR1B1	59.749	20.0365
729447	GAGE2A	0.5058	0.2121
56997	ADCK3	0.6836	0.3499
56160	NDNL2	0.6145	0.0552
738	VPS51	0.0816	1.3785
5886	RAD23A	2.859	0.4591
8970	HIST1H2BJ	188.457	27.2332
3094	HINT1	48.4782	3.9102
822	CAPG	17.9027	3.1991
3912	LAMB1	0.5768	1.4139
51330	TNFRSF12A	10.534
83855	KLF16	0.4392	0.1167
162605	KRT28	0.825	2.3052
908	CCT6A	55.5026	62.2948
23770	FKBP8	3.2896	12.9941
64434	NOM1	0.2304
85395	FAM207A	1.1326	0.6179
9862	MED24	0.1394	0.0704
5339	PLEC	45.0363	23.5084
3897	L1CAM	3.5051	8.4427
51659	GINS2	0.7103
10487	CAP1	17.9242	14.3156
27297	CRCP	0.4017
23165	NUP205	22.1737	3.4128
7090	TLE3	0.919	3.3989
55312	RFK	0.3733
285282	RABL3	0.5915	20.6778
3981	LIG4	0.0236
31	ACACA	0.2927	0.9021
1854	DUT	9.8197	8.2053
7923	HSD17B8	0.2282	1.8226
30833	NT5C	0.2837	0.486
50813	COPS7A	1.8439	5.3761
4686	NCBP1	4.127	5.1359
91408	BTF3L4	2.3306	7.6463
23210	JMJD6	2.5568	1.2936
100653071	LOC100653071	0.6552	1.6118
643246	MAP1LC3B2	0.8945	6.71
215	ABCD1	0.1896	7.656
23708	GSPT2	5.35	1.848
23133	PHF8	0.0734
114990	VASN	0.2261	3.4278
79827	CLMP	0.0113	0.5871
5444	PON1	0.0496
10548	TM9SF1	0.2212	0.5048
6576	SLC25A1	2.859	24.2334
56987	BBX	0.0812	0.0838
9615	GDA	3.3327	0.6422
10551	AGR2	1.1833	0.4739
283489	CHAMP1	2.0751
2770	GNAI1	0.9912	17.5385
55040	EPN3	0.0351
525	ATP6V1B1	0.2022	1.5036
90161	HS6ST2	0.0037
55863	TMEM126B	0.4812	8.2533
23256	SCFD1	2.1229	8.746
54680	ZNHIT6	2.4245	0.2043
607	BCL9	0.0039
5990	RFX2	0.004
2316	FLNA	38.5665	50.7504
1975	EIF4B	35.5421	5.7654
401541	CENPP	0.0314
256364	EML3	0.0005
117178	SSX2IP	0.0351	0.0999
57468	SLC12A5	0.0888	0.3495
411	ARSB	0.0049
2953	GSTT2	0.2831	0.1748
9343	EFTUD2	20.2184	5.605
9319	TRIP13	10.708	12.9922
6672	SP100	0.23
9612	NCOR2	0.4136	0.0305
5509	PPP1R3D	0.0625
6205	RPS11	78.2279	42.0737
57534	MIB1	0.0385	0.2065
57613	KIAA1467	0.5131	0.0621
57050	UTP3	1.5574	0.4035
7091	TLE4	0.2813	2.3949
7001	PRDX2	86.7075	30.0965
55178	RNMTL1	2.288	2.7862
55656	INTS8	0.1442
10057	ABCC5	0.0017	1.2568
80173	IFT74	0.8307
10282	BET1	1.0236	12.7576
65260	SELRC1	1.475
5782	PTPN12	0.2774	0.5122
1725	DHPS	1.1054	0.0741
27258	LSM3	19.0307	0.7123
10519	CIB1	0.0691	2.8391
58497	PRUNE	0.0185	0.1028
404785	POTEG	0.0043
6293	VPS52	0.088	1.3262
57118	CAMK1D	0.0993
3712	IVD	1.1998	3.5338
26277	TINF2	0.0192
56888	KCMF1	0.3733	0.5568
5089	PBX2	0.1271
201625	DNAH12	0.0671
133619	PRRC1	3.1566	2.0281
6867	TACC1	1.9004
22978	NT5C2	3.2224	0.3458
351	APP	0.1363	1.9893
144983	HNRNPA1L2	483.328	26.7157
48	ACO1	6.126	2.0188
114971	PTPMT1	0.5033	11.0218
10097	ACTR2	15.3355	28.972
47	ACLY	28.8789	24.3395
84326	C16orf13	0.5536
81887	LAS1L	2.1127	0.495
1994	ELAVL1	62.7107	17.7028
9231	DLG5	0.1076	0.5503
4731	NDUFV3	2.116	1.4909
22820	COPG1	3.3016	13.4898
64855	FAM129B	4.0624	6.4168
22948	CCT5	60.1851	57.8371
5697	PYY	2.2193
8239	USP9X	0.0842	0.1048
55665	URGCP	0.0474	0.0996
63915	BLOC1S5	0.4785	0.1145
54517	PUS7	3.0449	1.4577
8649	LAMTOR3	5.266	16.0589
57504	MTA3	0.8484
51616	TAF9B	0.0647
79716	NPEPL1	0.7921	0.2345
167227	DCP2	0.1095
23405	DICER1	0.0116	0.0914
64431	ACTR6	0.1952
85476	GFM1	5.6688	16.7176
51567	TDP2	0.0826	0.4025
80223	RAB11FIP1		0.0184
100996820	LOC100996820	378.374	109.332
7536	SF1	18.1381	5.0156
10642	IGF2BP1	5.348	12.737
197259	MLKL	0.4959
100506562	LOC100506562	11.7803	2.1721
27347	STK39	0.0262
60561	RINT1	0.0453	0.7653
5832	ALDH18A1	11.0065	44.3204
7162	TPBG	0.5229	1.8886
56900	TMEM167B	0.5823
56342	PPAN	0.5217	0.438
3029	HAGH	1.1328	0.5093
388753	COA6	3.6092	5.1959
90480	GADD45GIP1	8.8426	13.3468
9829	DNAJC6	0.1303
51490	C9orf114	1.2594	0.3077
23140	ZZEF1	0.0013	0.1542
27304	MOCS3	0.1645	0.1334
64772	ENGASE	0.0537	0.2916
9917	FAM20B	0.0193	0.4652
6251	RSU1	3.6829	4.8436
10749	KIF1C	0.1036	0.049
891	CCNB1	0.7732	2.1636
5814	PURB	5.8761	3.7616
57176	VARS2	0.0999	0.4969
25759	SHC2	0.0752
4957	ODF2	0.0038
80331	DNAJC5	1.2032	11.5896
23478	SEC11A	4.3927	35.289
114049	WBSCR22	0.6533	0.5953
6208	RPS14	243.077	272.594
27043	PELP1	3.7492	0.9429
4678	NASP	18.8049	5.8735
22998	LIMCH1	2.1839	1.7608
253943	YTHDF3	8.2152	1.2871
4924	NUCB1	8.9748	3.4826
206412	C6orf163	0.0606
5756	TWF1	6.0909	14.5539
8227	AKAP17A	0.9143
84936	ZFYVE19	0.1811
3188	HNRNPH2	29.523	40.5884
55742	PARVA	10.7987	2.4578
56949	XAB2	1.52	0.5314
83733	SLC25A18	0.1461	2.2683
10612	TRIM3	0.0184
79612	NAA16	0.3806	0.451
9414	TJP2	1.1132	1.1613
5412	UBL3	0.0757
84300	MNF1	0.3754	1.094
146956	EME1	0.1524
255877	BCL6B	0.0043
4598	MVK	0.2872	0.6378
84196	USP48	0.0719
8504	PEX3	0.0957	3.6531
23476	BRD4	1.9195	0.0191
5425	POLD2	0.9679	0.2475
54552	GNL3L	0.0395	0.0585
116985	ARAP1	0.4234
79568	C2orf47	0.8183	7.8982
55647	RAB20	0.1327	2.2447
140032	RPS4Y2	70.6637	29.8769
93436	ARMC6	2.7738	0.4252
191	AHCY	49.6672	15.6851
154791	C7orf55	2.0807	1.6242
9528	TMEM59	0.1191	2.1379
23091	ZC3H13	0.1106	0.0178
10844	TUBGCP2	0.1216	0.1407
5515	PPP2CA	4.724	0.8842
29766	TMOD3	18.9119	1.8717
3621	ING1	0.2579
57522	SRGAP1	0.0073	0.0071
10428	CFDP1	1.5434
6161	RPL32	9.9204	17.9027
6872	TAF1	0.0044
9689	BZW1	23.5003	15.6035
6210	RPS15A	109.381	131.768
3074	HEXB	6.3304	8.5767
84364	ARFGAP2	0.0993
1476	CSTB	28.8943	2.5414
9698	PUM1	1.1962	0.6613
10651	MTX2	0.8804	5.1745
221294	NT5DC1	4.3723	0.6474
151987	PPP4R2	0.7092	0.1601
6286	S100P	86.4717	9.5912
7913	DEK	19.5783	1.6203
170622	COMMD6	0.2601
64969	MRPS5	0.1971	4.7706
91603	ZNF830	0.1916
3182	HNRNPAB	82.5493	30.5948
7094	TLN1	4.4873	23.4443
101060675	LOC101060675	0.1111
389643	NUGGC	3.103
7936	NELFE	1.2721	1.4239
5599	MAPK8	0.0007	0.1554
30845	EHD3	0.5669	2.1115
54468	MIOS	0.0178
55257	MRGBP	1.46	0.9983
4698	NDUFA5	12.2227	1.4749
153443	SRFBP1	0.6427
58493	INIP	27.3189
122961	ISCA2	0.0481
3895	KTN1	2.536	24.7658
6223	RPS19	107.827	109.374
7329	UBE2I	55.3449	8.5426
3055	HCK	0.185	0.5587
2475	MTOR	1.9894	0.1051
678	ZFP36L2	0.06
85440	DOCK7	1.8979	1.5948
51586	MED15	1.5597
23219	FBXO28	0.2178	0.0203
10963	STIP1	64.2307	17.9402
7277	TUBA4A	120.154	108.464
79005	SCNM1	0.2096	0.1118
10370	CITED2	0.0335
23786	BCL2L13	1.5037	13.4446
80821	DDHD1	0.0046
29889	GNL2	5.2934	1.5973
6879	TAF7	0.5206
10285	SMNDC1	3.6957	6.1675
11315	PARK7	24.7559	6.2172
81689	ISCA1	1.6817	10.1572
10625	IVNS1ABP	0.108	0.1051
6509	SLC1A4	0.0863	4.2097
5955	RCN2	4.1185	4.635
25974	MMACHC	0.0896	0.037
23312	DMXL2		0.0077
5713	PSMD7	5.2261	8.1102
752	FMNL1	0.1442	0.8795
29094	LGALSL	0.9447
29922	NME7	0.0318
51560	RAB6B	3.3901	8.4849
54471	SMCR7L	0.1681
9429	ABCG2	0.098	18.6075
1431	CS	27.8465	87.8212
55173	MRPS10	1.3888	9.6712
10943	MSL3	0.018
3841	KPNA5	2.1988	2.2371
10075	HUWE1	1.9668	1.6494
2909	ARHGAP35	0.0023	0.0927
400569	MED11	0.488	0.2987
23360	FNBP4	0.9644	0.2682
5188	PET112	0.5943	2.0838
2644	GCHFR	1.5012
56893	UBQLN4	4.0793	0.6225
66036	MTMR9	0.1443
4257	MGST1	1.2925	37.6205
7311	UBA52	384.657	81.2072
8687	KRT38	0.3586
55700	MAP7D1		0.9319
6429	SRSF4	12.3978	6.5718
55702	CCDC94	0.2641
101060458	LOC101060458	0.0709
51514	DTL	0.0878
64210	MMS19	0.2588	6.7934
3835	KIF22	0.3916
79070	KDELC1		3.4817
51306	FAM13B	0.6316
10312	TCIRG1	0.1095	4.5253
9125	RQCD1	1.5059	0.6837
2717	GLA	0.3851	0.2501
6117	RPA1	8.0347	11.5943
55280	CWF19L1	0.839	0.4264
1207	CLNS1A	5.0551	1.3897
5747	PTK2	0.2832	0.1065
10611	PDLIM5	4.04	1.1365
7342	UBP1	1.6301	0.1341
10236	HNRNPR	26.7606	10.4874
55300	PI4K2B	0.0195
150684	COMMD1	0.3718
5834	PYGB	1.4131	3.7606
84886	C1orf198	0.0836
10767	HBS1L	0.4042	1.2259
6232	RPS27	58.6263	66.5519
128387	TATDN3	0.056
8342	HIST1H2BM	232.356	27.2488
54812	AFTPH	0.0296
5287	PIK3C2B	0.1722	0.0412
23524	SRRM2	12.0177	7.51
645073	GAGE12G	0.109	0.0655
6646	SOAT1	0.4487	4.1554
481	ATP1B1	8.406	21.2169
5116	PCNT	0.0044	0.003
54545	MTMR12	0.0727	0.0739
55683	KANSL3	0.0154
26263	FBXO22	0.6043	0.894
23512	SUZ12	0.5121	0.0202
84888	SPPL2A	0.5808
9807	IP6K1		0.1184
55631	LRRC40	0.9711	4.503
2771	GNAI2	1.1164	32.6603
23049	SMG1	0.0053
129881	CCDC173	4.2901
49856	WRAP73	0.0441	0.079
989	2021-09-07	10.3664	10.0692
54951	COMMD8	1.0239	0.7008
4218	RAB8A	1.9033	4.3657
51256	TBC1D7	0.0142
79036	KXD1	0.5245
56257	MEPCE	2.3874	0.736
3796	KIF2A	1.3799	0.8228
79896	THNSL1	0.2007	4.2372
55605	KIF21A	0.0851	0.0706
3675	ITGA3	0.0349	0.2075
55872	PBK	4.4251	0.2549
6051	RNPEP	1.9154	2.4829
27032	ATP2C1	0.6518	3.8718
1727	CYB5R3	13.8285	139.854
101060541	LOC101060541	8.5181	1.4515
55840	EAF2	0.0476
8368	HIST1H4L	47.8736	73.2338
55004	LAMTOR1	1.9125	20.5446
23250	ATP11A	0.2111	0.7271
10775	POP4	0.8765	2.1829
55603	FAM46A	0.0592	0.9524
5049	PAFAH1B2	3.8396	1.7246
6732	SRPK1	1.9189	1.6741
9026	HIP1R	0.4386	8.7749
23071	ERP44	21.3486	15.2234
8500	PPFIA1	0.2132	0.5191
64149	C17orf75	0.1121	4.0268
23466	CBX6	0.1175
55432	YOD1	0.1783
79571	GCC1	0.1823
51690	LSM7	4.2758
79065	ATG9A	0.4675	1.298
80179	MYO19	0.0137	0.04
5833	PCYT2	0.6366
8331	HIST1H2AJ	107.851	25.9551
80025	PANK2	0.0144	0.1749
6123	RPL3L	0.004
5160	PDHA1	21.3481	34.7207
8732	RNGTT	0.1476
22803	XRN2	4.029	0.734
79609	METTL21D	0.0088
2342	FNTB	0.7115
84717	HDGFRP2	1.6267	0.9553
902	CCNH	0.7355
23164	MPRIP	1.0954	0.1538
445815	PALM2-AKAP2	0.4147	0.2196
55140	ELP3	0.5389	0.3712
56243	KIAA1217	0.0043
81624	DIAPH3	0.1002	0.1356
3678	ITGA5	0.0073	0.0167
11187	PKP3	1.1591	0.9974
8621	CDK13	0.3797
25855	BRMS1	0.5897
64284	RAB17	1.9542	9.2231
509	ATP5C1	18.0073	145.248
5601	MAPK9	0.0173	0.209
1060	CENPC1	0.1138
26073	POLDIP2	1.6288	9.1516
11022	TDRKH	0.1438	0.1723
8711	TNK1	0.0045
10410	IFITM3	8.9705	38.0357
51253	MRPL37	1.7337	7.7122
162	AP1B1	5.4939	11.6625
29911	HOOK2	3.0474	0.0115
8801	SUCLG2	2.7423	18.1014
55486	PARL	0.1181	1.9315
5562	PRKAA1	0.2893	2.1525
26091	HERC4	0.5967	0.8232
4728	NDUFS8	1.4416	2.4381
10682	EBP	3.0301	89.2295
83940	TATDN1	1.7022
80142	PTGES2	7.6725	6.8493
7125	TNNC2	8.8708
9827	RGP1	0.0253
25874	MPC2	0.5377	3.6404
83638	C11orf68	1.3135	0.1356
166968	MIER3	0.0183
3013	HIST1H2AD	107.558	25.9551
580	BARD1	0.01
10940	POP1	8.0286	1.379
661	POLR3D	0.5686
8891	EIF2B3	0.5222	0.5463
521	ATP5I	113.551	295.403
57650	KIAA1524	0.0096	0.0799
8624	PSMG1	9.2236	2.0487
23521	RPL13A	138.715	440.167
114827	FHAD1	0.0103
8723	SNX4	0.0161	0.0094
55627	SMPD4	0.5159	1.1519
9470	EIF4E2	0.984	3.1178
7514	XPO1	12.8846	26.1305
26999	CYFIP2	0.3134	0.4555
84876	ORAI1	0.2357	1.0375
10970	CKAP4	10.998	88.2635
55506	H2AFY2	5.2236	1.1924
80011	FAM192A	1.9518
10550	ARL6IP5	1.5246	25.1561
26278	SACS	0.0611	0.0075
9775	EIF4A3	49.4371	36.0736
64976	MRPL40	3.1124	1.3892
9141	PDCD5	6.1323	3.8879
6903	TBCC	0.1827	0.0674
6606	SMN1	1.9569	1.4268
60673	C12orf44	0.047	0.0999
58509	CACTIN	0.0927	0.0707
55240	STEAP3	0.0829	0.9425
55466	DNAJA4	0.0343
51019	CCDC53	0.1651
808	CALM3	63.3689	18.1739
10137	RBM12	7.6295	6.6881
348110	C15orf38	0.027
83988	NCALD	0.2985
9811	CTIF	0.0342	0.7349
10807	SDCCAG3	0.014
51147	ING4	0.2716
57645	POGK	0.0796	0.0536
1807	DPYS	0.0271
672	BRCA1	0.0271
284439	SLC25A42	0.0802
84908	FAM136A	7.9502	2.4252
23283	CSTF2T	4.0841	0.0865
134266	GRPEL2	0.4005	0.778
84159	ARID5B	0.01
645037	GAGE2B	0.5058	0.2121
11079	RER1	0.571	10.2892
100996643	LOC100996643	1.347	3.8727
9961	MVP	5.2509	5.8468
5604	MAP2K1	5.8572	3.021
5817	PVR	2.2737	0.9026
9640	ZNF592	0.1404
9700	ESPL1	0.0374	0.0245
3308	HSPA4	28.6077	23.226
55785	FGD6	0.1599
9541	CIR1	0.1883
9958	USP15	1.0579	0.511
5770	PTPN1	5.2254	47.117
3007	HIST1H1D	307.065	17.5635
8480	RAE1	19.9702	7.1248
54884	RETSAT	0.541	16.075
55192	DNAJC17	2.94	6.9165
3636	INPPL1	0.466	0.7865
84993	UBL7	0.8772	0.2393
10466	COG5	0.1501	0.8445
79078	C1orf50	0.1399
79699	ZYG11B	0.0072
3890	KRT84	3.0436	0.0035
6018	RLF	0.1581
4735	2021-09-02	10.9829	10.3626
64897	C12orf43	1.1974
10541	ANP32B	209.865	38.69
4724	NDUFS4	1.6323	1.5986
55571	CNOT11	0.2077	1.2398
55967	NDUFA12	5.3886	3.3215
26233	FBXL6	0.0814
22907	DHX30	1.3937	14.0785
5433	POLR2D	1.257
9578	CDC42BPB	0.3538	0.0637
22824	HSPA4L	6.5834	4.8454
8396	PIP4K2B	0.0469	0.6194
10398	MYL9	14.1763	6.5876
7178	TPT1	26.0062	22.9112
9777	TM9SF4	0.9524	17.5978
5335	PLCG1	0.4151	0.0622
23480	SEC61G	13.1359	44.879
10939	AFG3L2	1.85	14.9534
3416	IDE	3.0624	0.6977
1465	CSRP1	14.1481	4.7057
252969	NEIL2	0.04
57724	EPG5	0.0166
158586	ZXDB	0.0139
3658	IREB2	0.4285	0.0634
10768	AHCYL1	6.3089	5.0374
5493	PPL	0.0344
93663	ARHGAP18	0.0281	0.0625
84309	NUDT16L1	0.462
3101	HK3	0.0191	0.4318
3039	HBA1	2.6634	90.5936
6814	STXBP3	2.189	5.5345
5887	RAD23B	14.1006	1.8485
10102	TSFM	8.292	36.6968
8332	HIST1H2AL	107.851	25.9551
9895	TECPR2	0.4334
55748	CNDP2	2.3169	0.5535
3184	HNRNPD	62.1158	20.8183
3881	KRT31	0.3665
4286	MITF	0.0473
2885	GRB2	3.1658	0.7358
10730	YME1L1	3.5724	15.5965
684	BST2	2.0417	1.0754
348093	RBPMS2	0.3095	0.346
57519	STARD9	0.012	0.0017
4236	MFAP1	5.156	0.9993
55717	WDR11	0.109	0.1655
1017	CDK2	3.1668	6.8987
10525	HYOU1	48.2202	58.898
11103	KRR1	3.0666	0.7218
84342	COG8	26.3253	0.1292
57496	MKL2	0.0216
7818	DAP3	5.6679	16.9668
3320	HSP90AA1	458.218	302.289
64848	YTHDC2	0.2949	4.4728
9709	HERPUD1	0.1454	0.6093
9054	NFS1	4.5956	58.5367
100653243	LOC100653243	0.0484
6207	RPS13	79.7864	170.182
2585	GALK2	0.0488
10489	LRRC41	0.0146	0.0073
29880	ALG5	0.8812	13.1887
137964	AGPAT6	0.0497	1.5996
140801	RPL10L	7.4547	5.6131
6119	RPA3	8.4429	3.3652
317781	DDX51	1.5495
132430	PABPC4L	0.2104
387680	FAM21A	1.0809	0.2879
1718	DHCR24	3.2588	14.6828
11047	ADRM1	5.9854	2.6893
6130	RPL7A	274.173	344.472
9467	SH3BP5	0.0241
51479	ANKFY1	0.4107	0.302
10929	SRSF8	14.7679	6.9196
5037	PEBP1	50.1763	3.4257
5329	PLAUR	0.0346
50865	HEBP1	5.2081	1.4123
3851	KRT4	10.1386	8.7003
4836	NMT1	5.5662	3.7149
23317	DNAJC13	1.1116	4.1765
10694	CCT8	83.0785	76.9884
8270	LAGE3	0.9923
25844	YIPF3	0.722	3.0644
6776	STAT5A	0.2129
10606	PAICS	26.6356	18.2511
284071	C17orf104	0.0721
60481	ELOVL5	2.1598	24.2963
196463	PLBD2	0.2137
50999	TMED5	3.633	24.7171
1173	AP2M1	6.1213	10.3508
155435	RBM33	0.3637	0.0706
27000	DNAJC2	2.3123	0.3644
6733	SRPK2	0.5323	0.4384
29078	NDUFAF4	0.8348	5.936
3096	HIVEP1	0.0093
63035	BCORL1	0.0078
63897	HEATR6	0.0166	0.071
29924	EPN1	0.5941	1.011
64975	MRPL41	3.2304	4.651
10802	SEC24A	0.2548	0.461
3710	ITPR3	0.5789	0.7894
6811	STX5	0.165	3.4463
51668	HSPB11	3.0193	2.8137
6613	SUMO2	16.4617	10.7954
9918	NCAPD2	2.6516	5.6356
91445	RNF185	0.1214
7386	UQCRFS1	5.1761	23.7142
56474	CTPS2	0.788	0.1558
5550	PREP	2.1402	0.4351
55110	MAGOHB	15.7489	5.0631
221037	JMJD1C	0.1174
396	ARHGDIA	18.3272	4.3366
114790	STK11IP	0.0026	0.4888
23214	XPO6	0.012
9208	LRRFIP1	2.7922	1.5146
23659	PLA2G15	0.033	9.9086
160	AP2A1	3.6971	6.9741
11346	SYNPO	1.4989	8.5158
92906	HNRNPLL	3.0564	0.769
5597	MAPK6	0.0261
408	ARRB1	0.4046	0.117
84108	PCGF6	0.7043
3001	GZMA	6.5079
3043	HBB	0.0325	7.8461
84193	SETD3	1.6881	0.3727
64981	MRPL34	0.7142
6122	RPL3	71.0789	37.3122
5411	PNN	10.5189	0.6924
56986	DTWD1	0.127	1.4822
342371	ATXN1L	0.0754
28956	LAMTOR2	5.6683	16.514
4074	M6PR	2.4965	3.82
8449	DHX16	4.9336	1.6302
101059922	LOC101059922	0.4338
57192	MCOLN1	0.0617	0.1449
5499	PPP1CA	13.068	4.6809
10277	UBE4B	0.2947	0.2612
7544	ZFY	0.0049
55236	UBA6	1.144	0.4962
2820	GPD2	4.6183	25.4871
7337	UBE3A	0.0697
6836	SURF4	0.5859	50.3769
5605	MAP2K2	20.1945	2.4051
2780	GNAT2	0.0936
2739	GLO1	14.1793	1.7682
5898	RALA	4.9815	9.7255
4940	OAS3	0.5026	2.83
9699	RIMS2	0.2294
10634	GAS2L1	0.0092
27229	TUBGCP4	0.1197	0.9487
10644	IGF2BP2	1.7521	3.1633
64397	ZNF106	0.1556
93587	TRMT10A	0.0381
9373	PLAA	2.4846	4.9738
23649	POLA2	1.5093	0.7122
54881	TEX10	0.8657	0.0961
1063	CENPF	0.6121
493	ATP2B4	1.1722	11.1168
119559	SFXN4	0.2786	1.3997
55837	EAPP	0.4682
56954	NIT2	1.1916	0.45
253714	MMS22L	0.0147
9100	USP10	2.2912	3.5451
23264	ZC3H7B	0.2	0.1926
55051	NRDE2	0.0453	0.1452
29780	PARVB	0.4027	0.5052
63908	NAPB	0.0453	0.9228
3915	LAMC1	0.9911	1.6668
9980	DOPEY2	0.0013
54556	ING3	0.1457
11163	NUDT4	0.1299
4171	MCM2	20.577	15.6177
4739	NEDD9	0.0022
340529	PABPC1L2A	3.1659	3.4215
51258	MRPL51	0.2162	2.625
7768	ZNF225	0.2007
8347	HIST1H2BC	232.356	27.2488
51118	UTP11L	0.8885
4704	NDUFA9	3.2291	26.5138
80146	UXS1	0.3228	2.9743
285190	RGPD4	1.1288	0.4955
1933	EEF1B2	98.6558	99.9547
2589	GALNT1	0.1145	1.2553
114793	FMNL2	0.0205	0.1181
147339	C18orf25	0.0596	0.1906
6809	STX3	0.1803	0.3218
94056	SYAP1	4.3311	0.9572
56905	C15orf39	0.0064
7025	NR2F1	0.0181
3106	HLA-B	1.9205	8.1288
567	B2M	31.9033
84687	PPP1R9B	0.6277	1.1035
51031	GLOD4	3.9309	0.7462
64118	DUS1L	0.0593
7111	TMOD1	0.2396
25917	THUMPD3	0.5583	0.1625
501	ALDH7A1	7.5906	15.1188
317705	VN1R5	0.2182	1.4934
80303	EFHD1	2.3381	0.535
64083	GOLPH3	1.0456	3.7768
6143	RPL19	53.7718	138.324
27131	SNX5	2.7759	7.164
338	APOB	0.092	0.426
58533	SNX6	1.9042	2.2868
9135	RABEP1	0.2308	0.6293
471	ATIC	13.7206	4.8028
8615	USO1	3.0936	4.4466
10776	ARPP19	0.3951
2582	GALE	1.6095	0.9147
22920	KIFAP3	0.0129	0.0237
1977	EIF4E	4.4979	3.4498
5343	PLGLB1	0.4886
220988	HNRNPA3	186.224	8.2069
399512	SLC25A35	0.3541	1.2079
30001	ERO1L	3.0569	5.7729
55763	EXOC1	0.0224	1.6581
134147	CMBL	5.2148	1.9125
29934	SNX12	4.1351	9.3042
6456	SH3GL2	2.0775	0.828
55471	NDUFAF7	0.2406	3.962
3295	HSD17B4	11.6814	43.8621
10954	PDIA5	3.1715	1.787
60492	CCDC90B	0.3986	0.3648
80829	ZFP91	0.5152	0.1305
7283	TUBG1	1.8772	2.5526
64968	MRPS6	1.9196	4.6229
3696	ITGB8	0.0515	0.5382
2923	PDIA3	202.17	352.725
16	AARS	17.7036	15.7933
11127	KIF3A	0.1496
8568	RRP1	4.9736	0.3886
10772	SRSF10	13.1363	9.5737
1613	DAPK3	0.0824
5435	POLR2F	1.9307
4221	MEN1	0.3438
374868	ATP9B	1.2103	0.1364
80097	MZT2B	0.0277
9659	PDE4DIP	0.8029
5264	PHYH	0.0579	0.3396
6182	MRPL12	21.7831	27.9918
253980	KCTD13	0.0397
9188	DDX21	45.6555	18.5386
23355	VPS8	0.0184
56341	PRMT8	1.9583
6001	RGS10	0.0857
3064	HTT	0.0187	0.0631
55714	TENM3	0.0066	0.1532
6432	SRSF7	76.2473	19.9071
9704	DHX34	0.1407	0.0356
101060439	LOC101060439	2.8951	25.4927
29114	TAGLN3	2.8432	1.5333
55229	PANK4	0.0385	0.0165
9371	KIF3B	0.0982	0.1886
92815	HIST3H2A	107.547	25.9551
1717	DHCR7	0.3066	3.833
113878	DTX2	0.0176
51053	GMNN	0.9316
6645	SNTB2	0.7472	6.5099
5520	PPP2R2A	2.2236	0.1707
143244	EIF5AL1	94.7545	6.8422
54014	BRWD1	0.0602
55293	UEVLD	0.0238
23186	RCOR1	2.6813	1.5051
126353	MISP	8.4762	8.5747
84318	CCDC77	0.0429	0.0933
129285	PPP1R21	0.1139	0.0718
8969	HIST1H2AG	107.851	25.9551
526	ATP6V1B2	3.7665	12.8334
10078	TSSC4	1.2621
3672	ITGA1	0.4987	6.137
9401	RECQL4	0.0211
3417	IDH1	28.3321	10.3123
84811	BUD13	0.125
8683	SRSF9	60.7055	6.7897
8575	PRKRA	1.2434	0.4453
427	ASAH1	1.9139	0.9656
51075	TMX2	0.1281	20.9026
51004	COQ6	0.3855	0.752
2064	ERBB2	0.0237	0.4107
3703	STT3A	0.1409	10.3141
152002	XXYLT1	0.0994	1.0684
28969	BZW2	2.3605	3.188
55088	C10orf118	0.1176	0.1801
3315	HSPB1	253.768	125.401
7737	RNF113A	4.4394
271	AMPD2	2.1906	0.6276
6183	MRPS12	0.0265
847	CAT	10.0577	30.0445
55677	IWS1	1.3231	0.9333
81844	TRIM56	0.1799
1356	CP	0.0065	0.1075
8487	GEMIN2	0.783	0.8071
79922	MRM1	0.508	2.9446
10423	CDIPT	0.4031	25.896
6696	SPP1	0.0205
23417	MLYCD	0.549	1.038
55621	TRMT1	1.4999	1.3533
51575	ESF1	2.2712	0.0444
56262	LRRC8A	0.0869	4.0527
26030	PLEKHG3	0.034	0.0453
27333	GOLIM4	0.9461	0.9389
23395	LARS2	1.079	2.3748
51081	MRPS7	19.0547	15.0357
57407	NMRAL1	0.3821
339488	TFAP2E	0.3477
100996909	LOC100996909	0.1376
5925	RB1	0.0073
52	ACP1	28.5553	9.7607
10605	PAIP1	2.8517	4.222
219771	CCNY	0.0314	1.1646
26993	AKAP8L	0.3657	0.4911
10656	KHDRBS3	4.7269
5471	PPAT	1.2997
10908	PNPLA6	0.0319	4.8254
5930	RBBP6	0.6276	0.0509
59342	SCPEP1	0.4689	5.3415
81567	TXNDC5	25.4487	20.9968
79074	C2orf49	0.4873	0.7577
23443	SLC35A3	0.1309	3.5479
51319	RSRC1	0.6252	0.3951
285590	SH3PXD2B	0.5562	0.0875
390956	LOC390956	0.0541
10001	MED6	0.5704
5170	PDPK1	0.0659	0.046
337867	UBAC2	0.0929	4.0385
6231	RPS26	52.7027	104.718
3995	FADS3	0.0175	1.2246
4798	NFRKB	0.0714
8508	NIPSNAP1	4.7958	19.6886
23369	PUM2	0.1862	0.2901
4208	MEF2C	0.0286
26748	GAGE12I	0.109	0.0655
7542	ZFPL1	0.0465
8848	TSC22D1	0.1845	0.2007
79029	SPATA5L1	0.2152	0.4853
29110	TBK1	0.2459	0.3468
11216	AKAP10	0.0257	0.0615
201931	TMEM192	0.5434	6.0139
8725	URI1	1.0104	0.1149
6281	S100A10	1039.69	584.843
80308	FLAD1	0.1529	0.7081
26024	PTCD1	0.3217	2.155
7268	TTC4	0.3697
90417	KNSTRN	0.7619
3949	LDLR	1.4438	4.4917
27086	FOXP1	0.0966
81554	WBSCR16	0.0549	1.0993
93487	MAPK1IP1L	3.0716
284217	LAMA1	0.0042
5771	PTPN2	0.2336	2.4229
58517	RBM25	7.363	4.1335
79591	C10orf76	0.4962	0.0203
134218	DNAJC21	0.9634	0.2704
617	BCS1L	0.8071	6.3581
80013	FAM188A	0.1077
4791	NFKB2	1.1506	0.1704
5685	PSMA4	16.0905	1.9478
1728	NQO1	10.9611	1.1021
84316	LSMD1	0.1733
79753	SNIP1	0.5714	0.0298
7343	UBTF	8.1641	0.5727
9014	TAF1B	0.1406
26528	DAZAP1	8.9499	3.6659
140886	PABPC5	1.491	2.0383
6125	RPL5	109.675	128.559
6249	CLIP1	1.505	0.2102
25816	TNFAIP8	0.8029	1.1898
9400	RECQL5	0.0269
84313	VPS25	0.366
392490	FLJ44635	4.9213	4.4303
4734	NEDD4	0.4694	1.2621
4594	MUT	0.1365	6.1896
192670	AGO4	0.0077
57109	REXO4	2.5969	0.245
5295	PIK3R1	0.0146
27341	RRP7A	3.2124
810	CALML3	27.0309	2.0645
7112	TMPO	25.3712	20.0551
8085	KMT2D	0.0193
257160	RNF214	0.1487	0.0478
26986	PABPC1	29.4925	25.3179
55626	AMBRA1	0.0851
4942	OAT	5.0383	6.2395
7415	VCP	63.723	89.5159
6566	SLC16A1	4.2973	40.6695
80305	TRABD	1.7395	5.1644
85360	SYDE1	0.0013	0.023
642	BLMH	1.5131	0.0394
6647	SOD1	57.5206
22934	RPIA	0.7592	0.0289
139804	RBMXL3	1.7468	0.2296
7260	TSSC1	0.2462	0.083
8975	USP13	0.0635
57665	RDH14	0.1128	1.7602
51230	PHF20	0.0324
55851	PSENEN	0.4179	1.1069
463	ZFHX3	0.0687
2125	EVPL	0.0057
6742	SSBP1	101.988	75.5175
79968	WDR76	0.3357
10622	POLR3G	1.0747
57215	THAP11	0.6917
800	CALD1	10.1964	30.9437
154810	AMOTL1		0.147
3190	HNRNPK	661.484	164.813
11171	STRAP	32.4932	23.7819
29968	PSAT1	25.5663	8.5679
5602	MAPK10	0.0006
221150	SKA3	0.2153
8294	HIST1H4I	47.8736	73.2338
374291	NDUFS7	2.0384	8.227
6233	RPS27A	384.657	81.2072
63933	MCUR1	0.0917	1.0022
23612	PHLDA3	0.1996
4835	NQO2	4.1089	1.3165
5136	PDE1A	0.0103
10946	SF3A3	20.2943	6.4362
22837	COBLL1	0.0614	0.8819
60526	C2orf43	0.2508	1.8469
84665	MYPN	0.4397	1.167
56902	PNO1	1.2316	1.4295
4976	OPA1	2.8983	11.1197
91942	NDUFAF2	9.9716	8.2677
5161	PDHA2	0.7628	5.4243
291	SLC25A4	16.6835	85.4012
64601	VPS16	0.5097	1.9625
54880	BCOR	0.4871
55794	DDX28	0.296	4.5467
790	CAD	1.6831	3.2144
84062	DTNBP1	0.1564	0.3249
64795	RMND5A	0.9003
9972	NUP153	3.8831	0.4129
22913	RALY	9.5799
9902	MRC2	0.0053
1938	EEF2	129.292	105.205
84926	SPRYD3	0.0184
7448	VTN	2.5507	2.4418
875	CBS	2.3451	1.8696
56255	TMX4	0.0402	0.3068
1432	MAPK14	1.0201	0.1455
1801	DPH1	0.0427
10553	HTATIP2	5.0997	6.265
2202	EFEMP1	0.2531
114883	OSBPL9	0.6596	1.8823
51069	MRPL2	1.0428	3.8246
118460	EXOSC6	6.2545	2.6946
84779	NAA11	0.2258	0.446
6294	SAFB	7.8408	5.0087
91782	CHMP7	0.1967	0.0911
1947	EFNB1	0.0585
63893	UBE2O	1.9336	0.282
8795	TNFRSF10B	0.1686	0.7971
6169	RPL38	283.847	370.936
8216	LZTR1	0.0103	0.0809
10038	PARP2	0.3163	0.1313
29074	MRPL18	1.0221	5.7187
6856	SYPL1	8.6171	27.6002
8904	CPNE1	2.5664	1.8789
157680	VPS13B	0.0063
7205	TRIP6	1.5856	0.6001
1069	CETN2	1.0042
1212	CLTB	6.2006
23673	STX12	0.6731	1.1382
7993	UBXN8	0.0224	16.6372
1466	CSRP2	0.8198
4713	NDUFB7	0.519	2.7765
23358	USP24	0.1372	0.8345
4190	MDH1	45.3609	18.9965
4026	LPP	3.3781	1.8708
4008	LMO7	6.7542	1.4369
9978	RBX1	17.827	7.6403
142	PARP1	18.9378	14.3655
3045	HBD	0.0325	7.8461
10450	PPIE	8.2494	0.2574
2117	ETV3	0.0165
101060545	LOC101060545	0.7592	0.0289
4705	NDUFA10	0.6245	3.8682
51108	METTL9	0.0181
10155	TRIM28	62.403	18.4208
90522	YIF1B	0.6515	8.4099
1616	DAXX	0.4636	0.1673
10376	TUBA1B	146.399	198.912
157313	CDCA2	0.0048
23187	PHLDB1	0.01
23066	CAND2	0.4743
100913187	APOBEC3A_B	0.2162	0.0922
283635	FAM177A1	0.7172
64077	LHPP	0.139
11235	PDCD10	10.0484	9.2496
23451	SF3B1	17.253	13.5508
2547	XRCC6	109.351	46.4949
10336	PCGF3	0.0025
1022	CDK7	7.6055	0.4152
4697	NDUFA4	6.2438	13.6027
51366	UBR5	1.3198	1.821
51115	RMDN1	2.3615	9.412
823	CAPN1	0.4389	0.6243
138716	RPP25L	0.6457
5464	PPA1	36.5907	3.8966
10240	MRPS31	0.9452	11.6378
6144	RPL21	78.147	136.149
92797	HELB	0.0109
9675	TTI1	0.1422	0.2122
126326	GIPC3	0.1049	0.1407
4691	NCL	236.736	90.2611
91404	SESTD1	0.0122	0.4958
56172	ANKH	0.0074	0.5974
5595	MAPK3	0.8723	0.5774
10514	MYBBP1A	10.6068	1.0484
1353	COX11	0.0845	0.7729
79050	NOC4L	18.8914	0.5305
7392	USF2	0.316
6201	RPS7	101.61	86.257
4350	MPG	3.3018
51024	FIS1	2.7493	3.7708
65983	GRAMD3	0.145	3.623
57498	KIDINS220	0.0208	0.8187
1894	ECT2	0.116
8987	STBD1	0.0126	2.1731
55815	TSNAXIP1	0.071
6648	SOD2	4.1817
55342	STRBP	6.3118	2.2149
538	ATP7A	0.0132	0.6109
4809	NHP2L1	57.5485	6.7484
5141	PDE4A	0.0318
2068	ERCC2	0.3031	0.1053
51596	CUTA	17.9729	5.4518
7942	TFEB	0.0447
10036	CHAF1A	2.42
131076	CCDC58	24.5509	8.9617
10059	DNM1L	3.2231	4.8186
57019	CIAPIN1	4.9668	0.6988
5093	PCBP1	44.8749	36.277
5437	POLR2H	5.3376	2.8056
10092	ARPC5	5.9483	6.6213
[truncated: 5,497 more rows]

## Sheet: HepG2 cell
Gene ID	Symbol	HepG2_1	HepG2_2
64689	GORASP1	1.3746	0.0076
10902	BRD8	0.3192	0.0369
10162	LPCAT3	0.11	0.3889
153443	SRFBP1	1.1546	0.3264
649	BMP1	0.201
51726	DNAJB11	24.4051	74.6606
113263	GLCCI1	0.2759	0.0062
1601	DAB2	7.8483	0.0102
6141	RPL18	309.805	117.8
11345	GABARAPL2	0.7998
1266	CNN3	5.6876
92840	REEP6	0.0895
26953	RANBP6	1.2066	0.0704
93973	ACTR8	0.01
51667	NUB1	0.288
118429	ANTXR2	0.0352
79892	MCMBP	1.0631
340156	MYLK4	0.081
10482	NXF1	2.5354	0.842
84557	MAP1LC3A	0.3488
2268	FGR	0.3811
54623	PAF1	3.3956	0.2468
55588	MED29	0.814	0.0732
161497	STRC	0.0366
4008	LMO7	3.4755
51491	NOP16	15.38	2.4304
6416	MAP2K4	0.3699
9527	GOSR1	0.4366	2.2088
389	RHOC	44.8443	1.2122
4109	MAGEA10	0.0216
6150	MRPL23	5.9417	1.2731
84298	LLPH	3.5103	5.2052
7372	UMPS	3.8758	0.5479
477	ATP1A2	0.7946	0.1728
546	ATRX	0.1424	0.2782
8334	HIST1H2AC	316.626	726.824
23365	ARHGEF12	2.2634
9459	ARHGEF6	0.0216	0.0129
25917	THUMPD3	0.6493
56255	TMX4	0.5523
2321	FLT1	0.0193
5908	RAP1B	5.9301	1.2608
203523	ZNF449	0.0003
29766	TMOD3	6.6061	0.4519
29997	GLTSCR2	2.7307	1.634
2475	MTOR	0.7672	0.0334
653519	GPR89A	0.0233	0.1758
51203	NUSAP1	0.8707
2791	GNG11	6.8987
56181	MTFR1L		1.5613
6902	TBCA	54.789	0.6664
23129	PLXND1	0.5808
221184	CPNE2	0.1586
5511	PPP1R8	1.0844	0.135
92745	SLC38A5	0.1169	0.382
4145	MATK	0.0808
6667	SP1	0.5259	0.1639
51318	MRPL35	0.1548	0.2389
23466	CBX6	0.0248	0.0385
495	ATP4A	0.4263	0.0061
10541	ANP32B	231.342	10.5566
2937	GSS	9.8658	0.0468
3241	HPCAL1	9.8217	0.7902
80145	THOC7	0.9987	0.7704
51004	COQ6	0.6908	2.4546
23589	CARHSP1	39.2624	0.1323
51564	HDAC7	0.1382
475	ATOX1	22.3723	3.547
84790	TUBA1C	196.785	7.3836
3192	HNRNPU	119.121	44.1427
56478	EIF4ENIF1	0.0237
5510	PPP1R7	1.4077	0.096
10299	2021-03-06	0.0327
157378	TMEM65	0.2453	0.3266
51144	HSD17B12	0.7295	7.4733
90624	LYRM7	6.5568	4.4583
8368	HIST1H4L	339.905	2022.36
6185	RPN2	2.2713	35.3188
23708	GSPT2	3.3792
11054	OGFR	0.7104	0.0073
65083	NOL6	2.3952	0.3551
22978	NT5C2	1.3183
5690	PSMB2	12.0925	1.3746
9731	CEP104	0.0382
10529	NEBL	0.0622
83744	ZNF484	0.0001
4288	MKI67	2.5163	0.0032
55133	SRBD1	0.0455	0.3674
8340	HIST1H2BL	144.501	420.635
2079	ERH	278.169	20.9239
1740	DLG2	0.0217	0.0145
30	ACAA1	0.0591	2.2233
6713	SQLE	0.2327
23387	SIK3	0.0134
64210	MMS19	0.1586	0.0054
10412	NSA2	1.4942	5.9134
5139	PDE3A	0.3861
6418	SET	328.836	9.2719
2629	GBA	1.4784	1.2641
91624	NEXN	1.7237
1488	CTBP2	0.4547	0.0412
10367	MICU1	0.6451	0.0778
58477	SRPRB	4.824	27.4866
6640	SNTA1	0.0455
57522	SRGAP1	0.5017
22938	SNW1	9.854	1.0425
653857	ACTR3C	0.2065
10999	SLC27A4	0.5827	0.5918
9837	GINS1	0.5487
4793	NFKBIB	0.0912
51008	ASCC1	0.3765
51070	NOSIP	2.2437	0.237
54583	EGLN1	1.4461	0.0087
199746	U2AF1L4	1.6634	0.5978
27000	DNAJC2	0.8909
2590	GALNT2	2.7602	5.8332
267004	PGBD3	0.0128
2332	FMR1	0.9263	0.0074
55149	MTPAP	0.1011	0.1889
9351	SLC9A3R2	6.491	0.1151
10535	RNASEH2A	7.2869
128	ADH5	0.9204
26024	PTCD1	0.1855	0.0816
55860	ACTR10	0.4851	0.0455
217	ALDH2	2.1362	3.0037
100037417	DDTL	30.1237	0.9539
4700	NDUFA6	2.0422	3.5313
1429	CRYZ	2.4228	7.2722
5873	RAB27A	0.8429	1.4074
54509	RHOF	0.0639
26031	OSBPL3	0.609
80178	C16orf59	0.0121
339175	METTL2A	0.4942
5331	PLCB3	0.7048
81572	PDRG1	1.2402
5202	PFDN2	48.2701	0.1793
80222	TARS2	0.2207	0.7529
6892	TAPBP	0.3976	17.1846
8673	VAMP8	3.7532
95	ACY1	0.3551	0.0111
10363	HMG20A	0.5357	0.4949
26058	GIGYF2	0.6301	0.0635
147912	SIX5	0.1752
329	BIRC2	0.1603
23022	PALLD	3.4879
399687	MYO18A	0.1639
25843	MOB4	0.2336	0.5005
1756	DMD	0.5712
7923	HSD17B8	0.1647	6.4103
3420	IDH3B	0.2621	25.7412
950	SCARB2	0.3846	5.8688
10274	STAG1	0.4235	0.2219
51649	MRPS23	6.7375	6.5978
79956	ERMP1	0.0762	0.1113
55871	CBWD1	0.0173	0.0049
1528	CYB5A	4.4469	3.4983
23167	EFR3A	0.0785	0.0044
10808	HSPH1	13.1913	0.0383
49855	SCAPER	0.0063
23041	MON2	0.1203
7756	ZNF207	3.8253	1.3529
284443	ZNF493	0.0002
6155	RPL27	147.64	47.235
7145	TNS1	0.0739
9774	BCLAF1	1.6982	4.8698
4496	MT1H	0.1396
6894	TARBP1	0.0522
27020	NPTN	2.3275	0.3095
382	ARF6	1.0824	0.2651
534	ATP6V1G2	3.3391	0.1656
84085	FBXO30	0.1474
135114	HINT3	0.337	0.1588
56704	JPH1	0.1358
94059	LENG9	0.0935
6594	SMARCA1	0.6467	0.4363
9406	ZRANB2	5.954	0.3092
84619	ZGPAT	0.2085	0.2221
64080	RBKS	0.0161
339318	ZNF181	0.0002
5000	ORC4	0.2316	0.1359
57404	CYP20A1	6.244	1.3685
6602	SMARCD1	0.4822	0.1444
4626	MYH8	0.0316
6093	ROCK1	0.7997
5877	RABIF	6.3136	0.1183
80324	PUS1	1.4976	3.0911
64073	C19orf33	1.2999
101060261	LOC101060261	0.1995
23107	MRPS27	1.4131	3.429
101060589	LOC101060589	0.0284
55110	MAGOHB	2.0822	1.1164
1478	CSTF2	4.0839	1.4751
84300	MNF1	0.5427	4.2571
64122	FN3K	2.3351	0.1969
3159	HMGA1	49.3101	18.3475
3048	HBG2	0.3228	12.0197
4134	MAP4	25.4566	0.4299
213	ALB	0.8612	118.098
51300	TIMMDC1	0.3763	0.9182
219743	TYSND1	1.6933
84196	USP48	0.3313	0.0274
55215	FANCI	0.4043
4114	MAGEB3	0.0128
392490	FLJ44635	6.0726
7430	EZR	71.2914	1.2756
55004	LAMTOR1	2.7134	3.6477
4905	NSF	5.1669	6.0356
54663	WDR74	0.3316	1.0549
342909	ZNF284	0.0002
10159	ATP6AP2	0.8456	0.2907
9255	AIMP1	6.0541	1.1207
51079	NDUFA13	2.0639	69.6499
1454	CSNK1E	0.0599	0.1312
22948	CCT5	67.3513	0.7051
51652	CHMP3	1.7416	0.0761
8353	HIST1H3E	19.5844	1.1964
84545	MRPL43	4.2299	7.1673
9218	VAPA	10.5056	8.1642
25989	ULK3	0.0119
29775	CARD10	0.0041
196410	METTL7B	0.1662
22924	MAPRE3	2.7014
25777	SUN2	1.0806	0.9493
337867	UBAC2	0.5911
51272	BET1L	0.3921	1.5378
51024	FIS1	1.9721	6.2206
3251	HPRT1	18.7699	5.5572
29901	SAC3D1	0.2169
8904	CPNE1	10.9541	0.0631
9453	GGPS1	1.0664
23446	SLC44A1	0.3742	0.6928
23780	APOL2	0.1278
8546	AP3B1	0.6619	0.1129
64005	MYO1G	0.0548	0.0054
57116	ZNF695	0.0003
117246	FTSJ3	4.0665	4.4956
84273	NOA1	0.2511	0.2735
1457	CSNK2A1	1.4156	0.5586
1000	CDH2	0.2981
56259	CTNNBL1	3.1886	0.6198
6674	SPAG1	0.0125
93621	MRFAP1	5.6739
51304	ZDHHC3	1.61
54332	GDAP1	0.4096
2029	ENSA	9.98	0.2249
123283	TARSL2	0.0296	0.0726
51123	ZNF706	11.0971	1.7014
5439	POLR2J	1.4979	0.2176
6421	SFPQ	21.5453	10.2956
51520	LARS	3.9035	1.9618
63916	ELMO2	0.1885
8615	USO1	1.9809	2.3711
525	ATP6V1B1	0.2543	0.0653
81554	WBSCR16	0.0319	0.0852
27349	MCAT	0.2303	1.0831
6251	RSU1	0.811
22980	TCF25	0.1293	0.0123
5903	RANBP2	1.7053	1.1654
5166	PDK4	0.4726
151313	FAHD2B	0.7543	3.3521
81627	TRMT1L	0.1461	0.0529
26038	CHD5	0.5428	0.081
26232	FBXO2	1.0776
79714	CCDC51	0.8806	1.6689
101060723	LOC101060723	54.1358	5.7459
5394	EXOSC10	0.9234	0.2953
1159	CKMT1B	0.2255
6228	RPS23	7.5056	3.2962
149986	LSM14B	0.2128
1829	DSG2	5.2939
148423	C1orf52	1.0158
641339	ZNF674	0.0002
57624	NYAP2	0.1597
2052	EPHX1	5.2945	2.7627
25831	HECTD1	0.3367
55179	FAIM	0.1499
51124	IER3IP1	6.1468	13.2961
6448	SGSH	0.4071	0.0255
6241	RRM2	1.748
6205	RPS11	43.0756	6.48
8065	CUL5	1.6991	0.0877
1894	ECT2	0.0503
3135	HLA-G	0.2069	2.0271
11252	PACSIN2	4.0047
4860	PNP	6.5827	0.6839
59285	CACNG6	4.8341
4938	OAS1	0.0317	0.0274
161003	STOML3	1.1781
79607	FAM118B	0.0411
100528021	ST20-MTHFS	1.0037	1.1082
1213	CLTC	13.5559	2.8775
7284	TUFM	38.3706	154.647
23131	GPATCH8	0.2592	0.0344
140597	TCEAL2	0.2958
140606	SELM	0.1106	0.1517
162427	FAM134C	0.3783	0.3292
55238	SLC38A7	0.0541
23478	SEC11A	0.982	12.0789
1615	DARS	6.5057	0.7551
84056	KATNAL1	0.0212
57650	KIAA1524	0.9198
55756	INTS9	0.036
2950	GSTP1	164.05	11.0034
10428	CFDP1	1.5123
1802	DPH2	1.0978
9267	CYTH1	0.1935
5464	PPA1	84.326	1.7552
81892	SLIRP	37.8097	7.6619
64769	MEAF6	4.2971	0.2936
3010	HIST1H1T	12.4886	3.1933
23392	KIAA0368	2.0842	0.005
11328	FKBP9	2.0293
9897	KIAA0196	0.3482	0.0145
8284	KDM5D	0.0528	0.0013
3727	JUND	0.72
84295	PHF6	0.415	0.0435
26958	COPG2	0.4287	0.5676
79921	TCEAL4	0.3823
405	ARNT	0.0841
65117	RSRC2	0.7254	0.2671
23214	XPO6	0.6664
58472	SQRDL	0.1971	12.8927
149603	RNF187	0.4206
23095	KIF1B	0.157
29956	CERS2	3.8041	4.8885
9337	CNOT8	0.0547
51371	POMP	2.691
3014	H2AFX	226.161	407.256
4125	MAN2B1	0.4794	3.4027
57731	SPTBN4	0.9589	0.0075
728689	EIF3CL	5.563	0.2662
55127	HEATR1	0.7098	0.2964
754	PTTG1IP		0.9514
3045	HBD	1.8856	12.0742
4258	MGST2	2.1578
10919	EHMT2	0.063	0.013
84919	PPP1R15B	0.0505
51538	ZCCHC17	0.0987	0.0554
4494	MT1F	0.0801
7343	UBTF	3.7695	3.561
3419	IDH3A	5.15	118.812
3613	IMPA2	0.7317
55421	C17orf85	8.2807	0.1599
11065	UBE2C	3.7362
9741	LAPTM4A	0.271
221092	HNRNPUL2	7.6511	9.719
51087	YBX2	5.5098	0.1792
729454	LOC729454	4.0418
645864	MAGEB17	0.0176
408050	NOMO3	0.6316	2.6129
84836	ABHD14B	2.3145	4.0362
51647	FAM96B	0.4767
55832	CAND1	7.5847	0.204
55069	TMEM248	0.1419
140710	SOGA1	0.0138
5216	PFN1	868.778	12.8196
84263	HSDL2	2.9132	3.7074
90317	ZNF616	0.0002
23509	POFUT1	2.1431	0.2748
4637	MYL6	186.186	2.4468
64746	ACBD3	3.4927	1.4558
79902	NUP85	0.942	1.0547
387680	FAM21A	0.1149	0.0025
4012	LNPEP	0.1282	0.6216
80790	CMIP	0.3721
93643	TJAP1	0.1989	0.0125
63971	KIF13A	0.0955	0.0143
55177	RMDN3	1.0791	4.8107
2194	FASN	23.3157	0.008
100529241	HSPE1-MOB4	67.7873	198.946
6188	RPS3	241.821	31.8836
138803	OR13C3	0.1224
4771	NF2	0.0036
51571	FAM49B	5.6376	0.1214
7626	ZNF75D	0.0003
2787	GNG5	0.5112
56945	MRPS22	5.8605	5.3775
101243544	ERCC6-PGBD3	0.2646
54496	PRMT7	1.7464
3655	ITGA6	0.8709	0.0129
2182	ACSL4	4.2349	0.3111
9533	POLR1C	2.0793	0.8543
80306	MED28	0.3678	0.0785
11163	NUDT4	0.4738
11171	STRAP	14.3826	0.2887
8351	HIST1H3D	19.5844	1.1964
2890	GRIA1	0.031
9550	ATP6V1G1	6.8847	0.3333
24145	PANX1	0.1034
9128	PRPF4	4.9475	1.4866
79801	SHCBP1	1.4335
10147	SUGP2	0.3665	0.3483
7021	TFAP2B	0.0281
5708	PSMD2	16.0585	0.17
63894	VIPAS39	0.0583
64787	EPS8L2	1.4087
284695	ZNF326	2.5442	0.1068
493	ATP2B4	2.1962	0.0267
9482	STX8	5.6945	3.7026
51421	AMOTL2	0.0213
162962	ZNF836	0.0001
23647	ARFIP2	2.5329
153527	ZMAT2	3.3529	0.2405
113174	SAAL1	0.47
10815	CPLX1	0.421
4173	MCM4	8.5688
80139	ZNF703	0.0394
3718	JAK3	0.031
51548	SIRT6	0.2676	0.0269
53371	NUP54	4.7381	1.8485
8539	API5	10.119	1.0113
5198	PFAS	3.9215	0.3026
25896	INTS7	0.0952	0.0951
115004	MB21D1	0.0093	0.0093
5469	MED1	0.0496	0.0609
5571	PRKAG1	0.1253
653489	RGPD3	0.3146	0.4058
65993	MRPS34	3.4337	3.2372
81502	HM13	18.1666	36.0078
25833	POU2F3	0.094	0.0758
1996	ELAVL4	0.9286
7076	TIMP1	0.3713
5578	PRKCA	0.2652	0.1799
4255	MGMT	0.2006	0.1166
441520	CT45A4	0.2806
220	ALDH1A3	0.0355
154807	VKORC1L1	1.3711	2.4223
3954	LETM1	3.1834	20.2373
4285	MIPEP	0.093	0.2103
5037	PEBP1	42.4806	2.9788
23080	AVL9	0.9427
100996754	LOC100996754	54.1358	5.7459
9538	EI24	3.7819	0.0151
2232	FDXR	2.0496	1.1142
4176	MCM7	10.1479	0.1586
90326	THAP3	0.0407
57699	CPNE5	0.1496
9534	ZNF254	0.0002
4643	MYO1E	4.1604
23233	EXOC6B	0.0611
80314	EPC1	0.0883
121457	IKBIP	8.2645	0.1534
55605	KIF21A	0.4611
2885	GRB2	2.8823	0.1235
3148	HMGB2	42.0892	0.8281
3956	LGALS1	252.17	4.3946
90411	MCFD2	0.1063	2.7727
10479	SLC9A6	0.0139	0.0179
51593	SRRT	3.1285	1.2154
6845	VAMP7	0.6539	0.0082
30011	SH3KBP1	0.3251	0.021
11243	PMF1	0.4275	0.1958
221078	NSUN6	0.0643
2998	GYS2	0.2245
56052	ALG1	1.9456	5.8365
80230	RUFY1	2.1157	0.0389
84498	FAM120B	0.2367	0.0079
9815	GIT2	0.5512	0.0181
4143	MAT1A	2.4367	0.0353
7019	TFAM	13.6985	4.9655
84293	FAM213A	0.3558	0.1033
54938	SARS2	1.1349	0.7195
4597	MVD	6.3263
650157	LOC650157	0.8739	0.2011
79171	RBM42	0.4539	0.2909
100294033	LOC100294033	0.4089
7386	UQCRFS1	8.5324	91.9652
11177	BAZ1A	0.0347	0.034
3077	HFE	0.0776
9869	SETDB1	0.4914
6202	RPS8	170.226	25.2882
8189	SYMPK	0.566	0.4627
10935	PRDX3	14.9351	175.541
57592	ZNF687	1.0971	0.0082
1453	CSNK1D	0.1686	0.1283
868	CBLB	0.0355
1277	COL1A1	0.0479
79109	MAPKAP1	0.0776
53938	PPIL3	1.0762	0.331
51809	GALNT7	0.1869
25855	BRMS1	0.419	0.0637
79184	BRCC3	0.1326	0.1127
10906	TRAFD1	0.1588
6730	SRP68	3.972	1.2881
37	ACADVL	5.1878	13.6344
23474	ETHE1	5.9811	6.6079
80124	VCPIP1	0.1389
6046	BRD2	0.1796	0.1212
1244	ABCC2	0.0061
10241	CALCOCO2	0.7752
5789	PTPRD	0.0702
1030	CDKN2B	1.369
9639	ARHGEF10	0.2053
4686	NCBP1	2.7249	0.8686
54472	TOLLIP	0.0605	0.0712
4701	NDUFA7	1.5425	10.8737
57553	MICAL3	0.1353
27324	TOX3	0.17	0.0275
6100	RP9	0.0291	0.046
5452	POU2F2	0.101	0.0814
51594	NBAS	0.0041	0.1264
1072	CFL1	1341.65	6.9037
152503	SH3D19	0.0242
1267	CNP	1.5989	1.6118
5763	PTMS	324.4
94104	PAXBP1	0.1008	0.2543
57169	ZNFX1	0.1529
6277	S100A6	149.694
11078	TRIOBP	0.2332
6429	SRSF4	8.5351	1.9965
7791	ZYX	8.3523
286514	MAGEB18	0.0165
10483	SEC23B	1.0773	0.738
6613	SUMO2	57.1772	0.0629
5962	RDX	51.2455	0.8739
64225	ATL2	0.0441	2.7069
55139	ANKZF1	0.6126
10409	BASP1	39.5848
10014	HDAC5	0.0155
9689	BZW1	17.4561	0.0067
653252	TIMM23B	0.3289	0.9144
9650	MTFR1	0.5446
88	ACTN2	9.737	0.0025
653598	PPIAL4C	54.1358	5.7459
137964	AGPAT6	0.2147
6723	SRM	14.8414	2.2554
8541	PPFIA3	0.0148
23303	KIF13B		0.5731
2322	FLT3	0.0286
80155	NAA15	4.1262
2316	FLNA	65.2683	0.6092
6923	TCEB2	13.8088	0.2409
215	ABCD1	0.4771
10714	POLD3	1.0294
10434	LYPLA1	4.8879	7.8798
3911	LAMA5	0.2009
8895	CPNE3	2.0567	0.102
34	ACADM	3.5974	15.4916
25874	MPC2	0.597	8.4324
545	ATR	0.0379	0.0154
26276	VPS33B	0.9835
81559	TRIM11	3.6352
8725	URI1	1.0172	0.0137
11277	TREX1	0.0717	0.5566
2960	GTF2E1	0.2394	0.0093
10001	MED6	0.0953	0.0991
5605	MAP2K2	4.5719	0.01
1460	CSNK2B	5.1751	1.0727
79142	PHF23	0.7368	0.3245
5696	PSMB8	0.1821	0.3606
8623	ASMTL	0.0546	0.0503
3310	HSPA6	50.6782	4.1394
55317	AP5S1	0.5246
255403	ZNF718	0.0003
2892	GRIA3	0.0339
4171	MCM2	11.1123	0.0625
2965	GTF2H1	0.264
9785	DHX38	0.6566	0.0764
55163	PNPO	2.9459	0.9977
10040	TOM1L1	0.3517
3074	HEXB	3.5053	6.1283
3725	JUN	0.1237
253959	RALGAPA1	0.0256
57187	THOC2	0.4307	0.1623
55662	HIF1AN	0.6527
29899	GPSM2	0.0086
22984	PDCD11	1.3141	0.3968
23193	GANAB	24.8809	90.5438
91120	ZNF682	0.0003
51022	GLRX2	0.2181	0.3694
2519	FUCA2	0.062	0.1776
79039	DDX54	0.7495	0.712
10024	TROAP	0.0039
55214	LEPREL1	0.6493
23326	USP22	0.0429
3099	HK2	2.2536	0.3864
6634	SNRPD3	6.9672	11.2086
63898	SH2D4A	11.9947
63943	FKBPL	0.183
6595	SMARCA2	1.2852	0.2275
10670	RRAGA	2.4252	0.0218
5786	PTPRA	0.007
27131	SNX5	1.2017	0.049
23162	MAPK8IP3	0.1651
9382	COG1	0.0447	0.0045
57659	ZBTB4	1.3413	0.0203
23338	PHF15	0.0144	0.0419
7263	TST	1.6333	5.4338
10263	CDK2AP2	0.1468
10605	PAIP1	15.8063	0.1214
10471	PFDN6	39.1189	0.0499
10626	TRIM16	0.2369
3645	INSRR	0.0124
55972	SLC25A40	0.0301	0.4976
328	APEX1	18.2847	3.8885
22931	RAB18	5.5212	1.4267
157769	FAM91A1	0.084	0.0093
140032	RPS4Y2	1.4134	0.018
22908	SACM1L	0.5914	1.9047
11273	ATXN2L	2.6115	0.1006
3006	HIST1H1C	449.055	1080.78
26229	B3GAT3	0.2629	0.0433
7335	UBE2V1	72.0989	1.3786
5211	PFKL	3.4144	0.232
23396	PIP5K1C	0.069
728911	CT45A2	0.2806
11234	HPS5	0.1172
65985	AACS	0.3061
116988	AGAP3	0.0675
79230	ZNF557	0.0003
1147	CHUK	0.0563
3712	IVD	1.1309	7.241
23480	SEC61G	5.6118	177.383
14	AAMP	1.2313
801	CALM1	31.2539	0.8941
4920	ROR2	0.0893	0.0676
9780	PIEZO1	0.0273	0.0693
2712	GK2	0.015	0.0161
23595	ORC3	0.16
10250	SRRM1	1.4293	0.8113
4651	MYO10	0.175
4201	MEA1	4.534
7743	ZNF189	0.0002
3849	KRT2	1.594	1.9774
9341	VAMP3	4.9461	1.4179
445815	PALM2-AKAP2	0.1476	0.0877
55210	ATAD3A	3.1636	6.7056
8339	HIST1H2BG	144.501	420.635
57153	SLC44A2	0.0754
202658	TRIM39-RPP21	0.0682
79691	QTRTD1	0.2976	0.5268
25932	CLIC4	3.9935	5.959
57405	SPC25	0.8513
4864	NPC1	0.459	0.0061
54872	PIGG	0.1049	0.0327
10296	MAEA	0.0279
1770	DNAH9	0.0243
55048	VPS37C	0.2551
349075	ZNF713	0.0003
53918	PELO	0.3318
23019	CNOT1	1.6897	0.0311
2517	FUCA1	0.0339	0.3705
163049	ZNF791	0.0003
9871	SEC24D	0.6733	0.0189
4810	NHS	0.9002
22827	PUF60	9.6524	2.1263
6856	SYPL1	5.7382	0.1919
55188	RIC8B	0.295	0.0066
170960	ZNF721	0.0002
966	CD59	16.4807	0.0498
439	ASNA1	2.0678	1.3823
55379	LRRC59	55.7403	18.3275
2230	FDX1	0.6161
129831	RBM45	0.0108	0.1549
55319	TMA16	0.2762	2.5956
26045	LRRTM2	0.0113
90957	DHX57	0.0159
353116	RILPL1	0.3275
138050	HGSNAT	0.0297
9830	TRIM14	0.0861
161424	NOP9	0.1603	0.2394
10200	MPHOSPH6	0.293	0.0276
153090	DAB2IP	0.016
22868	FASTKD2	0.8487	0.12
23384	SPECC1L	0.6411
1604	CD55	32.4956	1.0848
9371	KIF3B	0.3187
132299	OCIAD2	0.1371	0.149
57498	KIDINS220	0.2016	0.0046
10053	AP1M2	0.0689	0.1875
977	CD151	1.2249
23157	2021-09-06	3.1052	0.0771
2949	GSTM5	2.761	0.0321
83592	AKR1E2	0.5207
6597	SMARCA4	1.3065	1.6607
79228	THOC6	0.5771	0.2913
984	CDK11B	0.4465	0.2499
54987	C1orf123	0.4033
80224	NUBPL	0.0277	1.3396
10199	MPHOSPH10	1.2989	0.4236
3841	KPNA5	1.9428	0.0756
90580	C19orf52	0.1822	1.4872
5440	POLR2K	1.1018	0.0493
84376	HOOK3	0.4275
53407	STX18	0.1255	0.1558
10659	CELF2	0.2592	0.5096
6872	TAF1	0.0251
2954	GSTZ1	0.1747	2.2199
118424	UBE2J2	0.0382	0.0182
51503	CWC15	4.0745
23094	SIPA1L3	0.0087
8655	DYNLL1	0.8403	3.1357
6844	VAMP2	4.9461	2.1781
54973	CPSF3L	0.0307	0.019
219927	MRPL21	0.6003	1.0483
81887	LAS1L	3.5542	0.8161
55754	TMEM30A	0.3001	0.2568
54888	NSUN2	11.7093	0.7178
317705	VN1R5	13.9091
4893	NRAS	1.7318	0.0916
1315	COPB1	5.3841	1.8442
51534	VTA1	3.0045	0.0685
3054	HCFC1	3.129	0.9738
84693	MCEE	0.0661	20.1044
51118	UTP11L	0.0434	0.164
93436	ARMC6	0.9614	0.0054
26240	FAM50B	0.4724
29843	SENP1		0.1201
287	ANK2	0.0664
55052	MRPL20	0.6599	8.6676
10247	HRSP12	1.1947	1.5954
1678	TIMM8A	5.102	62.1383
4508	ATP6	1.0123	92.5788
10994	ILVBL	0.0427	1.302
23597	ACOT9	5.7984	1.8571
7174	TPP2	1.6047
142	PARP1	18.9387	21.8589
29880	ALG5	3.87	1.5468
3689	ITGB2	0.075	0.2251
3043	HBB	2.8346	15.7484
6122	RPL3	55.6089	8.6944
10049	DNAJB6	1.3448	0.2002
2720	GLB1	0.8657	2.0334
11157	LSM6	2.8762
2200	FBN1	0.0195
8140	SLC7A5	5.0833
57175	CORO1B	3.3357
5092	PCBD1	9.3381
5936	RBM4	2.626	0.3777
6207	RPS13	93.6631	14.1516
51434	ANAPC7	0.8577	0.1347
3895	KTN1	2.6633	0.5881
338785	KRT79	12.6409	0.2834
4521	NUDT1	3.4878
1477	CSTF1	1.6571	2.6357
4744	NEFH	5.1665	6.1694
2185	PTK2B	0.0208	0.1609
5300	PIN1	4.4695	0.0564
4282	MIF	1641.2	312.288
50855	PARD6A	0.0446
55013	CCDC109B	0.0157	0.2491
3728	JUP	8.4962	0.0887
5526	PPP2R5B	0.0323
4704	NDUFA9	1.7202	13.9083
10075	HUWE1	1.0774	0.0021
348	APOE	0.0354	0.2455
100526842	RPL17-C18orf32	37.0792	34.6927
11316	COPE	6.8726	1.1047
29123	ANKRD11	0.0259
100287171	WASH1	0.3235	0.0238
5597	MAPK6	0.0073
6919	TCEA2	1.9675
27042	DIEXF	0.5042	0.1742
202559	KHDRBS2	8.1171	1.8052
9927	MFN2	0.4746	0.3506
147658	ZNF534	0.0002
8458	TTF2	0.1216
9295	SRSF11	7.8739	1.0861
8697	CDC23	0.7002	0.0381
152579	SCFD2	0.0319	2.1064
84318	CCDC77	0.0124
9397	NMT2	0.0903
9682	KDM4A	0.0065
283820	NOMO2	0.6318	2.6491
57645	POGK	0.0369
100526767	RNF103-CHMP3	0.9481	0.0517
1312	COMT	0.6561	1.8732
2947	GSTM3	38.687
6191	RPS4X	78.7467	14.5532
10436	EMG1	7.7547	0.7884
56889	TM9SF3	0.7734	2.2861
3646	EIF3E	4.9028	0.1186
51495	PTPLAD1	1.6563	4.7695
5902	RANBP1	175.661	0.4167
3418	IDH2	1.175	560.836
10672	GNA13	3.711	0.5393
2803	GOLGA4	0.5213	0.0097
1633	DCK	0.1542
23170	TTLL12	3.0596	0.1126
7037	TFRC	14.441	1.1772
27069	GHITM	3.7076	0.4145
23412	COMMD3	0.1256	0.0203
859	CAV3	3.1459
81844	TRIM56	0.3074	0.079
4077	NBR1	0.0228
23143	LRCH1	0.0122
3184	HNRNPD	146.727	39.4901
7052	TGM2	1.8526
4286	MITF	0.7199
23212	RRS1	5.0182	8.3663
79573	TTC13	0.023	0.3378
65108	MARCKSL1	0.0711
51	ACOX1	0.449	0.3498
51016	EMC9	0.1391	0.2508
23353	SUN1	2.0037	0.1445
55161	TMEM33	3.4336	3.1983
3708	ITPR1	0.2422	0.0986
23636	NUP62	6.6011	2.8447
10135	NAMPT	2.8116	0.2929
7412	VCAM1	0.0135
25957	PNISR	0.2414	0.0334
51651	PTRH2	0.5	4.5931
57406	ABHD6	0.0222	0.0263
9184	BUB3	25.73	37.3213
83889	WDR87	0.0222
54881	TEX10	0.1099	2.3577
50717	DCAF8	0.2415	0.1296
224	ALDH3A2	1.0888	0.611
26156	RSL1D1	10.2805	10.9087
8508	NIPSNAP1	2.7605	9.5167
10573	MRPL28	0.5407	3.7595
79901	CYBRD1	0.2552
84245	MRI1	1.9796	0.0469
389362	PSMG4	1.3901
6897	TARS	25.0611	1.3044
9411	ARHGAP29	0.0549
55558	PLXNA3	0.0018
89944	GLB1L2	0.0124
54904	WHSC1L1	0.0153	0.0051
3797	KIF3C	0.1971
84969	TOX2	0.0859	0.0277
257194	NEGR1	0.0734
836	CASP3	1.4664	0.0478
26099	SZRD1	0.5407
144108	SPTY2D1	0.1438	0.1271
29855	UBN1	0.04
100996928	C7orf55-LUC7L2	2.5334	1.0991
10121	ACTR1A	4.7006	0.257
2801	GOLGA2	1.4324	1.4533
55132	LARP1B	0.0768	0.0655
10969	EBNA1BP2	21.2517	4.4601
51637	C14orf166	8.8861	3.0769
824	CAPN2	5.0122	0.2187
539	ATP5O	20.1247	311.38
56254	RNF20	1.4102	0.0094
6281	S100A10	58.5151	6.4692
55681	SCYL2	0.1827
57591	MKL1	0.3095
6152	RPL24	194.85	60.7044
10280	SIGMAR1	1.9201	4.9895
831	CAST	6.0272	0.9867
56288	PARD3	0.2494
80755	AARSD1	0.4137
11344	TWF2	0.211
283337	ZNF740	0.4123	0.071
23552	CDK20	0.5916
6605	SMARCE1	1.1197	0.8602
121053	C12orf45	0.2117
51110	LACTB2	0.49	3.3481
8451	CUL4A	3.1173	0.0924
9188	DDX21	49.347	6.5404
3268	AGFG2	0.2136
79752	ZFAND1	0.4635	0.009
58533	SNX6	3.1021	0.0166
738	VPS51	0.2555
10419	PRMT5	5.0126	0.9781
114971	PTPMT1	0.3631	1.3662
3161	HMMR	0.22
54454	ATAD2B	0.0339
80264	ZNF430	0.0002
8733	GPAA1	0.2084	0.2191
115207	KCTD12	1.537
9553	MRPL33	0.9419	5.2742
5062	PAK2	3.3113	0.0305
841	CASP8	0.1241
54108	CHRAC1	1.6601	0.0854
318	NUDT2	1.2724	1.6594
25959	KANK2	0.5814
51382	ATP6V1D	1.2418
871	SERPINH1	31.5438	0.0188
10113	PREB	0.5418	5.1503
221937	FOXK1	1.5425	0.032
2923	PDIA3	101.787	43.454
653269	POTEI	49.716	0.2483
64708	COPS7B	5.6519	1.0068
123169	LEO1	0.5967	0.0671
10389	SCML2	0.1291
101060363	LOC101060363	0.0475
57711	ZNF529	0.0003
26135	SERBP1	77.4451	0.6508
54517	PUS7	3.8761
4105	MAGEA6	0.0975
54433	GAR1	4.4667	22.2166
16	AARS	6.6911	1.2478
9804	TOMM20	7.8163
2035	EPB41	2.176	0.3449
5601	MAPK9	0.126	0.0051
8892	EIF2B2	1.4356
55915	LANCL2	0.4522	0.1375
63932	CXorf56	1.4533
552891	DNAJC25-GNG10	0.3164	0.0997
5530	PPP3CA	0.3676
6142	RPL18A	81.0299	17.0914
64848	YTHDC2	0.4253	0.154
6502	SKP2	0.2973
1984	EIF5A	175.86	2.4263
2618	GART	28.3498	0.7065
7009	TMBIM6	0.3199	0.43
84893	FBXO18	0.0612
55689	YEATS2	0.1027
51295	ECSIT	1.3368	1.2978
345462	ZNF879	0.0002
5899	RALB	8.2588	0.1572
54205	CYCS	164.923	1219.34
3309	HSPA5	352.915	502.429
54504	CPVL	0.0476	0.1242
10325	RRAGB	1.7934	0.0193
55276	PGM2	2.1722	0.6896
56342	PPAN	0.245	0.2474
4430	MYO1B	0.9655
3185	HNRNPF	29.2774	10.488
283638	CEP170B	0.2135
9130	FAM50A	13.2842
2762	GMDS	0.4842	0.0227
60678	EEFSEC	0.3187
26505	CNNM3	0.5444	0.0283
91875	TTC5	0.0646
4747	NEFL	4.3287	5.169
92092	ZC3HAV1L	0.3136
283149	BCL9L	0.1997
10743	RAI1	0.0242
65267	WNK3	0.0374	0.0016
28989	NTMT1	8.3411	0.089
57402	S100A14	0.0944
3628	INPP1		0.0156
10897	YIF1A	0.51	1.2591
10869	USP19	0.319
4726	NDUFS6	5.2994	4.9088
3032	HADHB	16.7767	54.5989
7203	CCT3	53.9545	1.7926
7562	ZNF708	0.0003
472	ATM	0.0211	0.2675
6390	SDHB	8.8723	107.764
9862	MED24	0.0179	0.0198
5689	PSMB1	9.9493	0.7897
25939	SAMHD1	0.7188	1.1871
100188893	TOMM6	26.0206	91.7224
54602	NDFIP2	0.9167
90806	ANGEL2	0.0397	0.3717
1160	CKMT2	0.0727	0.0302
4124	MAN2A1	0.154	8.6712
29844	TFPT	0.0623	0.0357
92815	HIST3H2A	316.626	726.824
170463	SSBP4	2.5536
2992	GYG1	2.0787	0.1419
9319	TRIP13	3.7579
3149	HMGB3	35.6008
55651	NHP2	6.3782	26.7743
800	CALD1	12.1044
55623	THUMPD1	0.5561	0.0488
9643	MORF4L2	0.9875
51728	POLR3K	1.0876
3417	IDH1	5.1676	5.7863
1831	TSC22D3	0.2629
51389	RWDD1	2.6531
26168	SENP3	0.3193	0.2084
83658	DYNLRB1	16.6212	0.2764
3308	HSPA4	23.1762	1.3788
100129842	ZNF737	0.0002
9875	URB1	0.0832	0.2889
7402	UTRN	0.3999	0.0053
55823	VPS11	0.038	0.1016
55680	RUFY2	0.087
10189	ALYREF	17.8305	3.854
146754	DNAH2	0.6132
51002	TPRKB	0.1604
23012	STK38L	0.0597
7178	TPT1	123.145
51251	NT5C3A	0.9969	2.0619
10489	LRRC41	0.0594
338	APOB	0.0058	0.0191
6146	RPL22	74.3831	21.7564
9085	CDY1	0.0165
6541	SLC7A1	4.0234	0.0142
4695	NDUFA2	3.0063	12.9487
340529	PABPC1L2A	2.2453	0.1465
51209	RAB9B	0.492	0.0472
6627	SNRPA1	24.4127	13.2784
55697	VAC14	0.1423	0.4516
7702	ZNF143	0.0921	0.0185
3073	HEXA	1.7687	0.3333
7975	MAFK	0.0928	0.06
548644	POLR2J3	1.2839	0.0891
63931	MRPS14	1.4106	4.8929
9107	MTMR6	0.0273
222	ALDH3B2	0.621	0.0293
284361	EMC10	1.1966	1.2977
84191	FAM96A	1.1843	0.5382
10971	YWHAQ	59.7256	0.3979
22853	LMTK2	0.0108	0.0096
154467	CCDC167	0.1248	0.1705
10569	SLU7	0.2156	0.0399
221496	LEMD2	0.3344	0.3578
64215	DNAJC1		4.5308
6874	TAF4	0.0755	0.0346
3710	ITPR3	0.9069	0.2631
163590	TOR1AIP2	2.7469	0.0386
9798	IST1	1.2095	0.1249
27236	ARFIP1	6.1247	0.0198
55749	CCAR1	4.701	0.7292
389677	RBM12B	0.3734	0.0799
9112	MTA1	0.6043	0.2648
3981	LIG4	0.0622
9973	CCS	1.7291	0.1293
23471	TRAM1	0.3179	19.1249
1329	COX5B	25.9665	20.1856
57171	DOLPP1		0.0405
6801	STRN	0.7247	0.1797
3890	KRT84	1.6353
57466	SCAF4	0.1139	0.1328
9816	URB2	0.1199	0.3609
285676	ZNF454	0.0003
90338	ZNF160	0.0002
57551	TAOK1	0.0327
132660	LIN54	0.0167
4881	NPR1	0.0545
23065	EMC1	2.8524	1.3663
5001	ORC5	0.0494
11222	MRPL3	0.4994	0.792
3069	HDLBP	6.3086	3.302
25825	BACE2	0.6155
51138	COPS4	2.8522	1.4698
5695	PSMB7	4.4098
8519	IFITM1	1.5025	10.3242
3978	LIG1	0.3676
7384	UQCRC1	5.2345	159.129
307	ANXA4	8.387	0.1384
8688	KRT37	0.2899
144402	CPNE8	0.1908
4234	METTL1	0.5229	0.0385
2491	CENPI	0.0032
10155	TRIM28	15.3474	4.599
4048	LTA4H	6.1771	1.8927
84916	CIRH1A	0.3881	0.1347
6625	SNRNP70	15.0632	2.4559
9552	SPAG7	8.5966
120114	FAT3	0.0213
9828	ARHGEF17	0.1519
7405	UVRAG	0.0399
26064	RAI14	2.5641
55176	SEC61A2	0.2817	0.0111
9419	CRIPT	1.6522	0.2963
55362	TMEM63B	0.0633
7089	TLE2	0.3277
9902	MRC2	0.0127
23420	NOMO1	0.6412	2.5169
8930	MBD4	0.4202	0.0349
219541	MED19	0.075
402569	KPNA7	1.0723
28965	SLC27A6	0.0436
8453	CUL2	0.357	0.0273
961	CD47	2.3484	2.2483
85363	TRIM5	0.0241
27132	CPNE7	0.14
55181	SMG8	0.109
1353	COX11	0.0466	0.7178
54439	RBM27	1.969	1.3374
9093	DNAJA3	3.0969	7.4659
113457	TUBA3D	99.7438	3.3971
54931	TRMT10C	2.2988	4.8836
6307	MSMO1	0.0445
7247	TSN	8.316	0.0655
9338	TCEAL1	0.0651
90665	TBL1Y	0.1127
10598	AHSA1	9.3435	0.0835
91369	ANKRD40	0.0168
1738	DLD	11.7149	22.3183
1769	DNAH8	0.0126
5232	PGK2	57.7178	1.1138
55898	UNC45A	4.1696	0.0033
7982	ST7	0.0844	0.0848
7464	CORO2A	0.3006
51608	GET4	4.1373	0.2246
442319	ZNF727	0.0003
2073	ERCC5	0.0246
57461	ISY1	0.6554	0.9121
51076	CUTC	0.3253	0.0398
7421	VDR	0.0035
25963	TMEM87A	0.1691	0.2314
7323	UBE2D3	4.8433	1.3286
90321	ZNF766	0.0003
10730	YME1L1	1.185	0.8941
1390	CREM	0.705	0.0385
23063	WAPAL	0.5315	0.0076
80207	OPA3	0.2259	4.9993
55015	PRPF39	0.065	0.0068
11001	SLC27A2	0.46
3897	L1CAM	3.4271
84661	DPY30	7.0527	0.9536
90853	SPOCD1	0.0421
9730	VPRBP	0.4718	0.1383
100996643	LOC100996643	14.1002	0.7205
558	AXL	0.422
79934	ADCK4	0.0208	0.002
9913	SUPT7L	0.0633
9124	PDLIM1	39.9094	0.4493
10056	FARSB	5.2132	1.3159
26985	AP3M1	1.6344	0.0476
8915	BCL10	0.2723
57570	TRMT5	0.1433	0.1028
10531	PITRM1	0.1807	2.3051
8724	SNX3	10.2497	0.2321
140459	ASB6	0.029
23603	CORO1C	14.161	0.011
7543	ZFX	0.0193	0.0155
7767	ZNF224	0.0002
6419	SETMAR	0.0766
286257	C9orf142	5.3697	0.0595
51428	DDX41	0.1972	0.2163
220064	ORAOV1	0.0663
9555	H2AFY	23.7889	134.477
375790	AGRN	0.1271
11113	CIT	0.0779
57515	SERINC1	0.0767	0.1734
8536	CAMK1	0.1351
7311	UBA52	209.048	51.1006
51320	MEX3C	0.007
6045	RNF2	0.6264	0.6069
5420	PODXL	3.0699
83752	LONP2	0.1583	0.0063
54431	DNAJC10	0.2614	0.9296
5756	TWF1	3.7713	0.013
4199	ME1	1.2505
55761	TTC17	0.126	0.0254
11190	CEP250	0.0421
637	BID	1.6102	0.1224
152100	CMC1	1.2861	1.184
27440	CECR5	0.6424	1.0862
5209	PFKFB3	0.0559
8365	HIST1H4H	339.905	2022.36
60481	ELOVL5	4.2996	0.1985
84617	TUBB6	142.378	3.2105
51347	TAOK3	0.6055	0.0045
404734	ANKHD1-EIF4EBP3	0.2589	0.0058
3336	HSPE1	517.111	896.022
84858	ZNF503	0.0424
72	ACTG2	603.057	6.4007
54995	OXSM	0.3549	10.9654
79980	DSN1	0.0242	0.7883
23456	ABCB10	0.3308	0.4426
57532	NUFIP2	1.9559	0.4947
552889	ATXN7L3B	0.1574
11140	CDC37	34.3407	1.4879
5478	PPIA	2441	259.963
6885	MAP3K7	0.1648
80201	HKDC1	1.268	0.0107
8882	ZNF259	6.4567	0.4475
4627	MYH9	30.0408	1.8102
4001	LMNB1	35.5427	18.2079
64121	RRAGC	0.1908	0.054
23433	RHOQ	0.203	0.0364
55313	CPPED1	1.5477
8996	NOL3	1.4696
8934	RAB7L1	0.4452	0.1119
23557	SNAPIN	3.4506	0.3073
27246	RNF115	0.0356
9442	MED27	0.2593	2.9049
6533	SLC6A6	0.1326
9114	ATP6V0D1	4.6792	0.1908
7508	XPC	0.0113	0.6483
158	ADSL	0.9422
55333	SYNJ2BP	1.8648	1.3944
10920	COPS8	4.7453	0.2833
10625	IVNS1ABP	2.0394
23528	ZNF281	0.2364	0.0093
2956	MSH6	1.6294
115196	ZNF554	0.0002
79613	TANGO6	0.0911
8362	HIST1H4K	339.905	2022.36
84779	NAA11	0.671
6233	RPS27A	209.887	53.9418
81539	SLC38A1	0.1992
5297	PI4KA	0.0535	0.0007
51373	MRPS17	3.6431	8.0706
2810	SFN	55.7688	0.1108
10970	CKAP4	18.9637	27.7967
91750	LIN52	0.1565
5447	POR	3.6137	0.5942
2098	ESD	3.207	0.0896
55612	FERMT1	0.0958
83657	DYNLRB2	13.4386
9320	TRIP12	0.7893	0.0521
38	ACAT1	40.1667	354.947
4355	MPP2	0.0147	0.0133
85476	GFM1	5.5199	3.6285
7175	TPR	7.3284	4.2541
94081	SFXN1	12.6675	77.579
85236	HIST1H2BK	144.501	420.635
51005	AMDHD2	0.0292
54474	KRT20	0.1005	0.0058
3490	IGFBP7	0.8962
7095	SEC62	1.0154	0.0436
8544	PIR	6.232
8658	TNKS	0.3676
8729	GBF1	0.8892	0.4637
6391	SDHC	0.9	11.4017
4645	MYO5B	0.0151
54680	ZNHIT6	0.0075
5869	RAB5B	1.6566	0.6266
9931	HELZ	0.0854
159195	USP54		0.0096
30001	ERO1L	2.3589	2.643
81890	QTRT1	0.6066	1.4188
10921	RNPS1	10.93	8.6123
3182	HNRNPAB	147.524	30.7996
51427	ZNF107	0.0002
1384	CRAT	0.9078	4.7173
372	ARCN1	13.7991	3.1346
6566	SLC16A1	1.9744	0.3423
2027	ENO3	98.763	5.6801
50613	UBQLN3	0.0745
100534012	TNFAIP8L2-SCNM1	0.0764
64834	ELOVL1	0.9327
6051	RNPEP	7.1263	0.705
1153	CIRBP	1.2161	4.8382
1660	DHX9	28.339	12.7483
57414	RHBDD2		0.0345
7803	PTP4A1	1.6417	0.0324
64772	ENGASE	0.0122	0.0541
126133	ALDH16A1	1.0872	0.0097
55818	KDM3A	0.0251
54873	PALMD	0.1142
22	ABCB7	0.5975	0.4169
741	ZNHIT2	0.1853
138199	C9orf41	0.105	0.1241
4281	MID1	0.7716
60559	SPCS3	1.2894	98.479
55707	NECAP2	0.3619
3035	HARS	7.793	0.8407
23172	FAM175B	0.1358
101060817	LOC101060817		0.7932
170959	ZNF431	0.0002	0.0817
57805	KIAA1967	3.2287	0.5816
2670	GFAP	0.7908	0.0235
55425	KIAA1704	0.1041
57380	MRS2	0.0322	0.0397
636	BICD1	0.0488
8481	OFD1	0.0175
5702	PSMC3	25.3694	0.9143
9653	HS2ST1	0.2461	0.8567
10399	GNB2L1	69.363	5.9975
2588	GALNS	0.1022	0.0431
22933	SIRT2		0.155
3018	HIST1H2BB	154.455	373.877
6209	RPS15	27.8644	1.4074
343099	CCDC18	0.1285
24140	FTSJ1	0.0607
30817	EMR2	0.0553	0.0496
6173	RPL36A	17.5961
51535	PPHLN1	5.2967	0.0846
3396	ICT1	3.3262	5.0545
3281	HSBP1	0.4999	0.2844
55071	C9orf40	0.1156
4490	MT1B	0.0801
7431	VIM	644.625	1001.71
5566	PRKACA	0.4191	0.3018
51530	ZC3HC1	0.5543	0.4316
6643	SNX2	5.9084	0.4411
10618	TGOLN2	0.3842	0.3813
84549	MAK16	1.2705	1.9736
54951	COMMD8	0.8311
346562	GNAT3	0.0566
50814	NSDHL	3.3791	0.4211
6119	RPA3	4.1468	0.076
6590	SLPI	0.3117
1431	CS	39.1926	111.11
826	CAPNS1	10.2032	0.1682
55905	RNF114	1.0948	0.1154
84618	NT5C1A	0.0466
3936	LCP1	8.6861	0.8849
11112	HIBADH	1.9005	18.0412
124801	LSM12	1.4876	0.0326
6712	SPTBN2	0.1535	0.2311
23164	MPRIP	1.1177	0.0155
84720	PIGO	0.01	0.9449
223	ALDH9A1	4.0537	5.4183
10066	SCAMP2	1.0006	2.307
23534	TNPO3	1.7184	0.0499
2539	G6PD	10.6888	0.2196
24148	PRPF6	1.8863	1.9393
5223	PGAM1	10.0903	1.5577
10245	TIMM17B	0.0967	1.6435
572	BAD	0.8331
23304	UBR2	0.2044
1653	DDX1	7.2577	5.1604
101060211	LOC101060211	0.2806
285855	RPL7L1	2.2573	9.0806
64968	MRPS6	3.0514	1.6603
4907	NT5E	0.9375
25909	AHCTF1	0.6014	0.2317
23118	TAB2	0.0326
159	ADSS	11.1292	0.0285
54929	TMEM161A	0.0648	0.4343
23256	SCFD1	0.7783	2.994
51537	MTFP1	0.9287	1.9773
79009	DDX50	16.7369	1.1124
9784	SNX17	0.959
23361	ZNF629	0.0001
5347	PLK1	1.2288
8562	DENR	10.5685
5050	PAFAH1B3	2.9389	0.0656
116028	RMI2	1.4923
3801	KIFC3	0.0085
64118	DUS1L	0.0181	2.4253
521	ATP5I	42.4129	879.662
146713	RBFOX3	0.0234
8826	IQGAP1	42.5577	0.198
6229	RPS24	23.7341	7.9696
65059	RAPH1	0.0577
1727	CYB5R3	6.6274	7.6834
29957	SLC25A24	3.6296	5.1527
641371	ACOT1	0.7118	2.0376
27332	ZNF638	0.562	0.2157
64853	AIDA	2.6372	0.0071
57003	CCDC47	3.1512	5.6847
9961	MVP	1.4665	0.2761
2768	GNA12	3.7356	0.1167
8604	SLC25A12	1.0693	4.9707
23091	ZC3H13	0.2074	0.0073
5434	POLR2E	0.6995	0.3296
4502	MT2A	0.1396
29089	UBE2T	11.8919
64145	ZFYVE20	0.202
162655	ZNF519	0.0002
975	CD81	0.8638
4798	NFRKB	0.0155	0.0255
4129	MAOB	1.8351
57519	STARD9	0.0032
84272	YIPF4	0.3802	0.0505
11258	DCTN3	0.6226	0.0341
51202	DDX47	4.7605	0.7131
8428	STK24	3.8568
8361	HIST1H4F	339.905	2022.36
9474	ATG5	0.2508
79982	DNAJB14	0.1126	0.0886
7014	TERF2	0.2068	0.212
90827	ZNF479	0.0002
64062	RBM26	1.1137	0.227
57468	SLC12A5	0.0132	0.0029
319101	KRT73	1.9688	0.0193
645142	PPIAL4D	54.1358	5.7459
55646	LYAR	0.7443	0.7362
23390	ZDHHC17	0.008
9716	AQR	0.4608	0.1209
64785	GINS3	2.1101
9044	BTAF1	0.8323	0.017
340120	ANKRD34B	0.1046
5707	PSMD1	4.4793	0.2036
84844	PHF5A	0.9438	0.4564
51715	RAB23	0.1808
343069	HNRNPCL1	12.8293	4.3965
10282	BET1	0.3204	8.4937
5525	PPP2R5A	0.4509
55703	POLR3B	0.0198	0.0033
4172	MCM3	11.3123	0.1197
2009	EML1	0.3084
53	ACP2	1.4261	2.4442
3672	ITGA1	0.3199
91368	CDKN2AIPNL	0.0967	0.0734
23368	PPP1R13B	0.0668
55969	C20orf24	2.2169	0.021
23062	GGA2	0.4362
7324	UBE2E1	0.546
90379	DCAF15	0.0122
196463	PLBD2	0.4507
5315	PKM	342.392	2.6815
10857	PGRMC1	62.6005	2.214
830	CAPZA2	4.0193	0.255
23011	RAB21	1.762	1.1946
8345	HIST1H2BH	144.501	420.635
94025	MUC16	0.0006
25814	ATXN10	5.1079	0.0061
5859	QARS	5.4086	0.3137
28958	COA3	5.0668	7.7809
9556	C14orf2	3.9168	39.0359
390637	GDPGP1	0.1247
1068	CETN1	0.3276
730291	ZNF735	0.0003
57465	TBC1D24	0.0358
5270	SERPINE2	0.0344
6513	SLC2A1	17.2734	0.2069
23513	SCRIB	2.1247	0.0404
8848	TSC22D1	22.308
118460	EXOSC6	0.4486	0.3412
8664	EIF3D	3.1959	0.1303
90378	SAMD1	0.1205	0.2937
23279	NUP160	1.1465	0.7392
5613	PRKX	0.107
121391	KRT74	1.8806
4594	MUT	0.7352	10.2748
9810	RNF40	14.4811	0.0179
163033	ZNF579	0.0324
23530	NNT	6.6875	50.5139
3162	HMOX1	0.0641
5878	RAB5C	8.0546	0.3373
84317	CCDC115	0.1006
11332	ACOT7	4.4183
6652	SORD	12.5699	0.2013
5515	PPP2CA	7.695	0.983
54887	UHRF1BP1	0.23
54665	RSBN1	0.4685
1019	CDK4	7.55
746	TMEM258	6.3882	52.6093
728378	POTEF	47.8911	0.4557
8661	EIF3A	7.0236	0.3458
4625	MYH7	0.0313
57636	ARHGAP23	0.0144
9343	EFTUD2	25.1039	2.8237
51552	RAB14	16.5194	4.508
51507	RTFDC1	1.316	0.0122
29882	ANAPC2	0.2404	0.0207
60312	AFAP1	0.0622
55366	LGR4	0.029
64223	MLST8	0.0786	0.0061
388	RHOB	1.2942	0.3287
3868	KRT16	0.7032	0.3415
6789	STK4	1.6573	0.4832
6169	RPL38	380.586	150.579
2050	EPHB4	0.3483
3853	KRT6A	6.0266	0.828
1719	DHFR	3.7698
6777	STAT5B	0.9707
100132074	FOXO6	0.0161
48	ACO1	0.6339	0.0278
26284	ERAL1	0.2014	0.1474
8050	PDHX	0.3687	3.0829
28971	AAMDC	1.0894
23335	WDR7	0.0063
6576	SLC25A1	6.5137	3.067
55627	SMPD4	0.1003	0.6182
5546	PRCC	1.0896	0.5468
991	CDC20	0.3266
4724	NDUFS4	4.3432	5.6414
1314	COPA	5.0684	1.9653
56262	LRRC8A	0.034	0.0529
84883	AIFM2	0.6048
286826	LIN9	0.0089
5993	RFX5	0.1062	0.4732
5136	PDE1A	0.0177
57615	ZNF492	0.0003
7001	PRDX2	67.8788	5.3105
55771	PRR11	0.051
84890	ADO	0.1431	0.1732
51478	HSD17B7	1.0306	0.0338
5106	PCK2	0.1523	38.0942
160	AP2A1	3.6583	0.4332
56992	KIF15	0.6997
9688	NUP93	7.292	2.3166
152137	CCDC50	1.6212
101060683	LOC101060683	0.0331
147746	HIPK4	0.4509
7265	TTC1	7.6281	0.107
6192	RPS4Y1	4.4458
90507	SCRN2	0.2319	0.0799
1982	EIF4G2	6.8369	0.1268
28987	NOB1	1.8366
51042	ZNF593	1.109	0.7119
22839	DLGAP4	0.1966
10656	KHDRBS3	9.3025	1.8281
101060670	LOC101060670	0.1088
5563	PRKAA2	0.0405
4351	MPI	0.538	0.1524
196	AHR	0.0085
5335	PLCG1	0.7246
51255	RNF181	2.4388
54802	TRIT1	0.0498
51439	FAM8A1	0.0463	0.0159
10195	ALG3	0.0861	0.3429
57336	ZNF287	0.0002
60412	EXOC4	0.3393
10929	SRSF8	9.9683	0.0204
29088	MRPL15	1.7597	6.3189
11154	AP4S1	0.0451
54880	BCOR	0.0146	0.0006
90639	COX19	0.7645	0.6591
5870	RAB6A	4.629	6.231
84656	GLYR1	0.3992	1.647
126208	ZNF787	0.1064	0.0704
2011	MARK2	0.7662
214	ALCAM	1.8162	2.3651
5073	PARN	4.5582	0.1052
10423	CDIPT	2.9007	0.6196
5888	RAD51	0.2661
7798	LUZP1	4.7735
26233	FBXL6	0.0221
26610	ELP4	0.0255
27067	STAU2	0.1723
2997	GYS1	0.6525
66036	MTMR9	0.2452
10142	AKAP9	0.2017	0.0083
10956	OS9	0.6922	1.064
5970	RELA	1.4145	0.0537
55023	PHIP	0.108	0.2272
55101	ATP5SL	0.5575	0.1447
6280	S100A9	0.2206	5.4465
8402	SLC25A11	2.2201	13.5911
79677	SMC6	0.0409	0.1659
26173	INTS1	0.0656	0.1156
5608	MAP2K6	0.4264
441234	ZNF716	0.0002
23294	ANKS1A	0.0487
84826	SFT2D3	0.1953	0.0649
80028	FBXL18	0.0666
221037	JMJD1C	0.0216
10658	CELF1	2.3327	0.1303
79877	DCAKD	0.1122	0.2406
663	BNIP2	0.5232
2876	GPX1	1.9816	21.4645
5305	PIP4K2A	0.0339	0.0077
84230	LRRC8C	0.0228	0.0277
8987	STBD1	0.1263	0.2644
4233	MET	0.1731
4100	MAGEA1	0.5525
7407	VARS	5.7208	2.9092
83733	SLC25A18	0.1702	1.8473
100529063	BCL2L2-PABPN1	0.3797	0.8033
7172	TPMT	2.5216
92675	DTD1	0.5569
51633	OTUD6B	1.3363	0.0291
54876	DCAF16	0.1714
3033	HADH	7.0235	31.8382
101060478	LOC101060478	0.0356
10755	GIPC1	12.4367
9618	TRAF4	0.0183
1662	DDX10	0.2192	0.467
123207	C15orf40	1.351
6433	SFSWAP	1.6872	0.2873
7542	ZFPL1	1.4923	0.1015
51126	NAA20	2.5503
90488	C12orf23	3.759	0.0363
64397	ZNF106	0.0083
6455	SH3GL1	14.3722
26145	IRF2BP1	0.1027	0.0224
9529	BAG5	4.2839
64114	TMBIM1	0.0657
10989	IMMT	4.6479	28.045
9630	GNA14	0.0705
645	BLVRB	22.9218	0.4733
81	ACTN4	92.55	0.0849
3265	HRAS	1.2826	0.0309
11051	NUDT21	14.1248	5.7543
4437	MSH3	0.0459
308	ANXA5	150.73	5.143
8569	MKNK1	0.3508
100287932	TIMM23	0.2303	0.7127
9908	G3BP2	9.1691	1.6844
7278	TUBA3C	99.7438	3.3971
51018	RRP15	2.832	0.9011
5245	PHB	49.0318	239.349
23526	HMHA1		0.0552
9540	TP53I3	1.0429
8227	AKAP17A	0.0264
5159	PDGFRB	0.0286
216	ALDH1A1	0.1158
54919	HEATR2	1.1024
9416	DDX23	2.8287	1.4316
2891	GRIA2	0.0311
84946	LTV1	1.086
51290	ERGIC2	0.5874	0.625
1889	ECE1	1.1537	0.1395
112770	C1orf85	0.1189	0.0282
100996819	LOC100996819	0.02
5214	PFKP	12.867
4580	MTX1	1.1129	1.4611
7625	ZNF74	0.0002
7088	TLE1	0.344
2647	BLOC1S1	0.2515
2521	FUS	86.202	2.5735
23753	SDF2L1	0.5181	8.6031
101060252	LOC101060252	1.0392	0.7925
6607	SMN2	0.5625	0.0548
389541	LAMTOR4	1.3754	2.702
1611	DAP	0.2453
201292	TRIM65	0.0574	0.7206
9054	NFS1	3.8945	6.325
5911	RAP2A	0.2395
51522	TMEM14C		1.0663
729991	MEF2BNB	0.1257	0.1157
55243	KIRREL	0.704
51596	CUTA	18.3943	10.4755
10787	NCKAP1	0.3473
8349	HIST2H2BE	154.455	373.877
92399	MRRF	6.42	17.5879
114805	GALNT13	0.236
4071	TM4SF1	0.259
54097	FAM3B	0.0199
643677	CCDC168	0.024
81875	ISG20L2	0.2068	0.7904
9475	ROCK2	3.2796
1629	DBT	0.2927	2.0528
996	CDC27	1.5988	0.0472
80762	NDFIP1	0.0691
7572	ZNF24	0.2168
125113	KRT222	0.1382
6196	RPS6KA2	0.3673
2178	FANCE	0.0918
4791	NFKB2	0.7644
10016	PDCD6	49.8431	8.0995
5276	SERPINI2	0.1367	0.1253
51122	COMMD2	0.8606
6426	SRSF1	229.608	99.4233
25926	NOL11	0.4407	0.2302
8087	FXR1	3.554	0.0211
79897	RPP21	0.2215
80184	CEP290	0.0435
441521	CT45A5	0.2806
29789	OLA1	5.8293	0.1146
4047	LSS	2.0434	0.4489
201595	STT3B	0.9911	2.9131
63922	CHTF18	0.2655
9710	KIAA0355	0.0063
6811	STX5	0.6892	2.203
100996887	LOC100996887	11.5862	0.5729
5874	RAB27B	0.1679	0.1091
9031	BAZ1B	1.2903	1.5609
266812	NAP1L5	0.417
55122	AKIRIN2	0.0295
55755	CDK5RAP2	0.5127	0.0014
5641	LGMN	0.0611
140735	DYNLL2	0.8403	0.5025
2241	FER	0.0043
9829	DNAJC6	0.0336
8687	KRT38	0.2791
28956	LAMTOR2	0.2322	0.692
4664	NAB1	0.0326
10776	ARPP19	1.9115
54867	TMEM214	1.8119	1.121
4116	MAGOH	0.8791	1.2341
90780	PYGO2	0.0437
55178	RNMTL1	0.4316	0.6237
11047	ADRM1	0.5155	0.0157
85369	STRIP1	0.0269	0.0812
1476	CSTB	17.7399	4.8
146691	TOM1L2	0.0434
998	CDC42	15.4948	1.639
85440	DOCK7	0.1097
4809	NHP2L1	57.0361	237.975
1736	DKC1	4.6429	11.0304
4976	OPA1	1.7766	5.2465
5738	PTGFRN	0.547
6120	RPE	0.4856
6400	SEL1L	0.3554	2.4685
10884	MRPS30	1.771	4.6774
9368	SLC9A3R1	7.5214	0.2509
5116	PCNT	0.0075	0.0644
8636	SSNA1	1.5209	0.641
293	SLC25A6	76.338	85.0145
29979	UBQLN1	6.8055	0.8096
10735	STAG2	0.5515	0.0402
10542	LAMTOR5		1.9311
117583	PARD3B	0.0851
4712	NDUFB6	2.3684	4.9665
122011	CSNK1A1L	0.0798	0.1717
84079	ANKRD27	0.016
8942	KYNU	4.9064
118881	COMTD1	0.0885	12.5874
60626	RIC8A	0.9232	0.0214
79706	PRKRIP1	0.0893	0.0786
64718	UNKL	0.0574
8566	PDXK	1.5548	0.3546
29982	NRBF2	0.0293
55967	NDUFA12	1.8339	8.8196
55014	STX17	0.0764	1.1001
1778	DYNC1H1	5.1021	0.2475
54788	DNAJB12	1.1169	0.8703
9725	TMEM63A	0.0025	0.0209
9870	AREL1	0.0048
538	ATP7A	0.0136	0.0052
6305	SBF1	0.0717
6494	SIPA1	0.0694
50617	ATP6V0A4	0.0212
80012	PHC3	0.0536	0.547
85450	ITPRIP	0.5389
5935	RBM3	0.1141	1.2101
29086	BABAM1	0.0165	0.1761
3040	HBA2	2.2314	79.2726
6050	RNH1	25.3772	1.844
23613	ZMYND8	0.174	0.0444
2091	FBL	27.4503	127.653
55791	LRIF1	0.0102	0.0168
80303	EFHD1	1.861	0.0111
5435	POLR2F	3.5903
8243	SMC1A	4.5139	0.7842
1786	DNMT1	1.7571	0.0086
7579	ZSCAN20	0.0001
11315	PARK7	47.035	14.8664
3833	KIFC1	34.9364
84524	ZC3H8	0.0374	0.4584
5052	PRDX1	611.265	11.0698
79612	NAA16	0.1356
10209	EIF1	2.2605	0.1503
11260	XPOT	3.3314
26057	ANKRD17	0.9044	0.0024
25820	ARIH1	0.6914
143884	CWF19L2	0.0551	0.0085
51497	NELFCD	1.0356	0.0911
3611	ILK	2.9511	0.0331
51603	METTL13	0.261
7528	YY1	0.9548	0.1226
3693	ITGB5	0.969
5987	TRIM27	0.2149	0.0329
56983	POGLUT1	0.2931	0.5391
134549	SHROOM1	0.0266
1340	COX6B1	17.6187	52.0231
4741	NEFM	5.0776	6.0632
55017	C14orf119	0.3927
70	ACTC1	557.957	6.0158
740	MRPL49	1.0717	6.4755
51060	TXNDC12	7.963	3.2362
7726	TRIM26	0.2496	0.1673
5631	PRPS1	5.9594	0.1464
138151	NACC2	0.0162
3364	HUS1	0.2328	0.0093
3030	HADHA	10.1326	59.3699
79047	KCTD15	0.7223
5432	POLR2C	0.5698	0.1573
79441	HAUS3	0.0218
80349	WDR61	4.9592	0.3745
8086	AAAS	2.3905	2.8654
8621	CDK13	0.229	0.0089
57799	RAB40C	0.1703	0.6928
345651	ACTBL2	103.832	2.7044
29761	USP25	0.2946
730087	ZNF726	0.0002
8644	AKR1C3	2.3897
3916	LAMP1	4.893	0.2749
10973	ASCC3	0.2147	0.0955
2776	GNAQ	1.0444
817	CAMK2D	0.0137	0.2605
90390	MED30	0.5969	0.0885
11218	DDX20	1.0839	0.2511
2247	FGF2	0.1271
2800	GOLGA1	0.7803	0.0385
23071	ERP44	6.2039	41.5198
79585	CORO7	0.0571	0.0043
27348	TOR1B	1.1689	0.7798
101060700	LOC101060700	0.0075
23077	MYCBP2	0.0226
8364	HIST1H4C	339.905	2022.36
513	ATP5D	15.5918	17.8555
27330	RPS6KA6	0.1201
1195	CLK1	0.0254
10213	PSMD14	2.3395	0.0645
9189	ZBED1	0.067
1955	MEGF9	0.0485
5372	PMM1	1.1192
374393	FAM111B	2.2173
2934	GSN	1.0528	0.2632
2547	XRCC6	66.4361	9.5993
51517	NCKIPSD	0.3273
3178	HNRNPA1	65.1834	34.9696
4537	ND3	0.7909	7.3593
9685	CLINT1	3.1017	0.786
85021	REPS1	0.1163	0.0313
10460	TACC3	1.3008
23761	PISD	0.0552	0.1545
84936	ZFYVE19	0.2759
1654	DDX3X	12.3074	0.7207
286451	YIPF6	0.328	0.2712
3017	HIST1H2BD	144.501	420.635
64866	CDCP1	0.0064
689	BTF3	21.1291	0.2384
5833	PCYT2	0.945
3303	HSPA1A	87.7352	1.4848
373156	GSTK1	9.0954	148.149
25824	PRDX5	119.609	650.655
4619	MYH1	0.031
114034	TOE1	0.5384	0.0221
4175	MCM6	8.4354	0.0044
113201	CASC4	0.0565	3.4622
57610	RANBP10	0.0429
23731	TMEM245	0.3003	0.2064
25923	ATL3	1.8662	1.9694
5858	PZP	0.0065	0.1684
6160	RPL31	19.7014	12.9888
51234	EMC4	0.6122	0.3919
7416	VDAC1	98.0378	459.906
5519	PPP2R1B	3.8661	0.1452
2483	FRG1	0.0729	0.1941
23224	SYNE2	0.0827
54495	TMX3	0.1729	0.6096
162967	ZNF320	0.0003
1718	DHCR24	2.3391
56341	PRMT8	0.3756
10204	NUTF2	7.4624	0.4515
573	BAG1	1.5032	1.6328
103	ADAR	3.4462	4.549
10163	WASF2	2.2284	0.0117
6632	SNRPD1	10.7121	12.2368
327	APEH	2.6127	0.0341
23464	GCAT	0.0663	0.1874
56902	PNO1	1.1571	0.5001
1119	CHKA	0.6157
5162	PDHB	18.5819	72.4471
57718	PPP4R4	0.0851
10914	PAPOLA	0.72	0.3125
248	ALPI	12.0505
9253	NUMBL	0.4336
10094	ARPC3	7.9801	0.3558
101060570	LOC101060570	0.1728
134218	DNAJC21	3.9484
64960	MRPS15	1.5985	0.9857
2243	FGA	0.1531	0.0242
191	AHCY	62.0325	1.6283
3476	IGBP1	2.9173	0.0229
8479	HIRIP3	0.5343	0.0042
57606	SLAIN2	0.417	0.23
11176	BAZ2A	0.1884	0.0203
8505	PARG	0.147
100507436	MICA	1.0488
100996752	LOC100996752	0.1995
5161	PDHA2	0.1586	6.7821
29117	BRD7	0.0487	0.0465
3886	KRT35	0.411
857	CAV1	11.8658	0.3031
55768	NGLY1	0.0173	0.046
5602	MAPK10	0.0194
3157	HMGCS1	4.358
4665	NAB2	0.0562
51204	TACO1	0.4521	0.8954
10576	CCT2	56.2223	1.6506
223082	ZNRF2	2.0631
10111	RAD50	1.0225	2.5201
6199	RPS6KB2	0.6979
140564	APOBEC3D	0.0099
5226	PGD	19.8884	0.775
5042	PABPC3	14.7153	0.5411
83732	RIOK1	0.784
5564	PRKAB1	0.0791
8622	PDE8B	0.0177
1456	CSNK1G3	0.0067
2961	GTF2E2	1.5551	0.021
56954	NIT2	3.492	2.2935
60560	NAA35	0.8268
115827	RAB3C	0.0425
51010	EXOSC3	1.0901	0.3696
51604	PIGT	2.1793	0.1525
23272	FAM208A	2.1641
129138	ANKRD54	10.5885
7871	SLMAP	0.1797	0.0915
1659	DHX8	0.6363	0.0344
5426	POLE	0.0523
5537	PPP6C	0.9492	0.0644
124808	CCDC43	0.963
201161	CENPV	0.1635	0.0184
55192	DNAJC17	0.2682	0.0221
6091	ROBO1	0.0439
10952	SEC61B	7.8587	0.1752
3098	HK1	11.2463	0.7688
23600	AMACR	0.0994	0.0228
2260	FGFR1	0.2966
100129543	ZNF730	0.0002
10885	WDR3	0.416	0.214
91746	YTHDC1	1.2367	0.1047
7266	DNAJC7	4.1487	0.0939
1399	CRKL	4.1638	0.1096
55738	ARFGAP1	1.5009	0.0171
10270	AKAP8	0.3464	0.143
50512	PODXL2	0.0894
23187	PHLDB1	0.4163
139804	RBMXL3	0.2089	0.2079
9836	LCMT2	0.2011
2348	FOLR1	230.257
6687	SPG7	0.0388	0.233
51155	HN1	5.3975
2780	GNAT2	0.0566
4190	MDH1	25.7819	8.7391
3848	KRT1	0.2032	16.2045
4267	CD99	0.4093
285605	DTWD2	0.0504
83460	EMC6	0.5477	2.7517
8125	ANP32A	52.8089	2.6733
1387	CREBBP	0.1576	0.0082
92170	MTG1	0.0146	0.0226
101060547	LOC101060547	0.0414
4086	SMAD1	0.2463	0.0718
400506	KNOP1	0.4772	0.2359
6456	SH3GL2	4.3548
3831	KLC1	4.2729
158471	PRUNE2	0.0122
8570	KHSRP	40.2559	4.1483
9352	TXNL1	8.5943	0.1075
7337	UBE3A	0.381
23499	MACF1	0.8688	0.0261
56154	TEX15	0.1457
10036	CHAF1A	0.7369
84154	RPF2	1.0347	0.9558
26043	UBXN7	1.46	0.0113
160518	DENND5B	0.003
23078	VWA8	0.1345	1.837
65057	ACD	0.0472
6767	ST13	57.1627	0.4725
55971	BAIAP2L1	2.0219
55760	DHX32	0.9353
4738	NEDD8	14.3	0.6694
84159	ARID5B	0.0037
3838	KPNA2	22.081	0.0412
8766	RAB11A	11.6138	2.5073
8356	HIST1H3J	19.5844	1.1964
116447	TOP1MT	1.0521	1.9094
344787	ZNF860	0.0002
28992	MACROD1	1.3805	23.3285
3482	IGF2R	0.8702	0.1288
2817	GPC1	0.0097
10768	AHCYL1	2.1645	0.2512
8336	HIST1H2AM	316.715	728.41
5422	POLA1	0.8127
84301	DDI2	1.2192	0.007
11230	PRAF2	1.3883	1.0034
5204	PFDN5	8.4292	0.0265
100131801	PET100	1.254
387119	CEP85L	0.0336
8287	USP9Y	0.1472
59339	PLEKHA2	0.2937	0.0512
57510	XPO5	1.8827
26065	LSM14A	0.8416	0.0421
26147	PHF19	0.3344
84319	CMSS1	1.913	0.5116
64324	NSD1	0.0016
55591	VEZT	0.0082	0.0197
51319	RSRC1	0.3963	0.2382
11124	FAF1	4.4823
7024	TFCP2	2.5762
440145	MZT1	4.7427
90861	HN1L	10.8979
4043	LRPAP1	3.1849	0.2023
9202	ZMYM4	1.7253	0.0078
10473	HMGN4	0.2493
84290	CAPNS2	4.2983
55709	KBTBD4	0.0808
6748	SSR4	11.3361	85.4399
790	CAD	5.4543	0.034
5532	PPP3CB	0.1108	0.0177
23760	PITPNB	5.4884	0.1676
23398	PPWD1	1.8079	0.0526
51400	PPME1	20.4393	0.0775
94101	ORMDL1	1.1323	0.6039
26130	GAPVD1	2.1289
10137	RBM12	3.4058	0.2677
9779	TBC1D5	0.1225
1832	DSP	4.152
7041	TGFB1I1	0.3512
10455	ECI2	2.8584	6.0324
7125	TNNC2	0.0255
83940	TATDN1	1.7247	0.905
8338	HIST2H2AC	316.715	728.41
79064	TMEM223	0.1544	0.4398
374291	NDUFS7	2.435	37.3143
221955	DAGLB	0.2451
9923	ZBTB40	0.0058
5253	PHF2	0.0271	0.0143
1059	CENPB	0.0571	0.5206
5445	PON2	1.8751	0.1294
9887	SMG7	0.3903
64778	FNDC3B	0.2193	0.3183
57085	AGTRAP	0.5119	0.1614
6772	STAT1	2.5249	1.2187
9953	HS3ST3B1	0.0017
3756	KCNH1	0.0217
2802	GOLGA3	1.3061	0.9127
5747	PTK2	1.0774
8667	EIF3H	13.4214	0.197
55197	RPRD1A	4.3615	1.2031
10432	RBM14	9.0676	4.5604
23111	SPG20	1.1544
56905	C15orf39	0.0052
53615	MBD3	0.9371
3948	LDHC	20.4083	0.0033
5585	PKN1	0.3304
57794	SUGP1	0.1342	0.1382
28972	SPCS1	0.453	22.4671
2107	ETF1	16.019	0.3851
5886	RAD23A	4.8376	0.1418
64756	ATPAF1	1.3805	4.0662
3024	HIST1H1A	16.6952	4.1056
347688	TUBB8	177.031	3.357
3835	KIF22	1.0288
153339	TMEM167A	0.1167	2.4796
10587	TXNRD2	1.4455	1.1947
51479	ANKFY1	0.5557	0.0032
79002	C19orf43	5.008	0.1079
1917	EEF1A2	725.343	15.3483
79017	GGCT	6.0016
3301	DNAJA1	8.633	0.2612
135228	CD109	0.0149
221477	C6orf89	0.0104	0.0548
55154	MSTO1	0.7555
483	ATP1B3	8.8251	4.94
9185	REPS2	0.1551
22874	PLEKHA6	1.2749
4253	CTAGE5	0.9356	0.8215
23473	CAPN7	0.1917
126353	MISP	2.6173
58478	ENOPH1	6.7059
3925	STMN1	249.843	0.1369
23637	RABGAP1	0.4485
27161	AGO2	0.4265
100529144	CORO7-PAM16	0.2021	0.1117
64897	C12orf43	0.8096	0.0844
[truncated: 5,865 more rows]

## Sheet: A549 cell
Gene ID	Symbol	A549_1	A549_2
152007	GLIPR2	3.0425
374395	TMEM179B	0.5322	3.4671
9675	TTI1	0.0497	0.0848
10944	C11orf58	9.2111	8.5097
143	PARP4	1.7188	2.7703
79707	NOL9	0.9799	1.0152
9236	CCPG1	0.0638	0.113
387	RHOA	20.7651	29.8999
9125	RQCD1	1.3158	2.0455
816	CAMK2B	0.3221	0.4439
199953	TMEM201	0.0957
25906	ANAPC15	0.385	0.7296
10273	STUB1	2.2954	1.0404
9698	PUM1	1.4409	0.3529
84324	SARNP	9.325	37.3046
6282	S100A11	32.7357	118.537
2186	BPTF	0.0101	0.0983
2746	GLUD1	12.6664	15.2936
8767	RIPK2	0.0358	0.0054
8669	EIF3J	5.9888	6.1663
1974	EIF4A2	22.7432	20.6805
85369	STRIP1	0.5294
1674	DES	14.5201	20.0461
811	CALR	47.711	118.254
29028	ATAD2	0.9091	0.1506
10020	GNE	5.004	1.3017
147912	SIX5	0.3349	0.0728
3308	HSPA4	20.7832	25.3239
1728	NQO1	354.023	193.49
1488	CTBP2	3.3045	2.7297
25871	C3orf17	0.0516	0.0281
11198	SUPT16H	5.629	19.3958
57646	USP28	0.664	0.0995
10380	BPNT1	0.5557	0.595
11325	DDX42	2.0176	3.6051
80114	BICC1	0.6088	0.4719
92799	SHKBP1	0.3399	0.9336
23016	EXOSC7	1.6209	14.8344
50618	ITSN2	0.4753	0.2962
23517	SKIV2L2	3.4216	4.3487
101060471	LOC101060471	4.3236	3.3679
4124	MAN2A1	0.1299	0.0802
3029	HAGH	6.2451	1.7351
1601	DAB2	0.0793
100653057	LOC100653057	7.4024	8.1894
221294	NT5DC1	3.7131	1.314
22919	MAPRE1	56.795	12.2731
10763	NES	0.0065	0.0327
4542	MYO1F	0.186
3988	LIPA	0.5553	0.0894
200916	RPL22L1	2.1898	1.607
64374	SIL1	0.2028
10776	ARPP19	8.1944	3.2915
2781	GNAZ	0.8591
51673	TPPP3	1.9394
283742	FAM98B	4.5236	2.9953
9810	RNF40	0.7309	1.3652
11014	KDELR2	1.4347
64318	NOC3L	0.9051	0.4376
23352	UBR4	1.5181	0.4168
6227	RPS21	106.771	151.743
3081	HGD	0.1399
2232	FDXR	16.3965	13.9947
56915	EXOSC5	0.4833	2.4013
976	CD97	1.6327	0.4966
988	CDC5L	5.1951	3.586
3339	HSPG2	0.0007	0.0471
101059970	LOC101059970	0.0815
23256	SCFD1	4.4642	3.7751
9557	CHD1L	0.3945	0.3768
51552	RAB14	9.2283	12.4999
7014	TERF2	0.1222	0.3369
101060261	LOC101060261	0.0286
4199	ME1	12.3474	4.3401
22848	AAK1	0.3088	0.0198
55201	MAP1S	0.474	0.5295
2632	GBE1	2.9635	1.0552
90410	IFT20	0.7593	2.2169
22954	TRIM32	2.4932	0.4503
118460	EXOSC6	1.7403	5.8093
64149	C17orf75	0.6947	0.2419
81839	VANGL1	0.0919	0.1057
63908	NAPB	0.5152	0.3809
3799	KIF5B	6.1597	4.8305
57804	POLD4	24.6765	0.1248
8065	CUL5	0.1981	1.4359
54853	WDR55	0.7473	0.8939
131566	DCBLD2	0.5208	2.2165
5817	PVR	0.8117	2.4551
54995	OXSM	0.7328	0.3219
122622	ADSSL1	1.1258	0.4621
9124	PDLIM1	34.6951	19.2993
23555	TSPAN15	0.9768	0.7262
3054	HCFC1	1.1354	2.8791
16	AARS	22.6367	11.8334
9775	EIF4A3	13.5893	23.3781
10432	RBM14	3.5036	12.4074
1956	EGFR	2.7504	3.9891
1665	DHX15	12.3665	14.1276
56605	ERO1LB	0.3505	0.4509
26275	HIBCH	4.8451	5.3872
7536	SF1	17.4968	9.4319
8440	NCK2	0.0421
157922	CAMSAP1	0.0354
9343	EFTUD2	23.6346	27.047
84320	ACBD6	0.0418	0.4369
90488	C12orf23	5.8186	4.4648
3010	HIST1H1T	32.4987	85.8545
9871	SEC24D	0.733	0.0861
1487	CTBP1	7.5495	1.2069
94104	PAXBP1	0.0072	0.0384
26958	COPG2	1.4468	2.6149
64928	MRPL14	11.5609	5.165
9908	G3BP2	5.9091	7.8032
11346	SYNPO	0.6868	3.2143
92815	HIST3H2A	285.562	370.557
10671	DCTN6	0.8074	0.3025
6499	SKIV2L	0.4528	0.4171
10463	SLC30A9	0.6681
80820	EEPD1	0.0743
26509	MYOF	33.9296	12.5457
10540	DCTN2	13.3371	9.8074
1727	CYB5R3	17.0719	8.6812
127833	SYT2	0.0778	0.0085
205	AK4	0.2363	1.1906
1643	DDB2	0.3008	2.1563
4129	MAOB	0.4445
65991	FUNDC2	5.6009
5797	PTPRM	0.0059	0.0184
55311	ZNF444	0.0962
54931	TRMT10C	10.3358	3.0546
636	BICD1	0.0242
84295	PHF6	0.3619	0.6215
53405	CLIC5	0.6603
2997	GYS1	0.3218	0.7693
23303	KIF13B	0.4065	0.0806
23392	KIAA0368	1.052	0.915
1653	DDX1	15.458	13.9217
11017	SNRNP27	0.2051	1.036
23564	DDAH2	1.2626	3.9335
157378	TMEM65	1.5105	5.6704
25983	NGDN	2.8394	2.235
10873	ME3	0.0471	0.0088
57498	KIDINS220	0.03	0.1917
160418	TMTC3	0.7071	0.3355
728441	GGT2	1.7165	1.0962
8343	HIST1H2BF	198.094	333.925
5688	PSMA7	30.2385	36.5331
51534	VTA1	5.7274	3.606
2923	PDIA3	45.0499	101.786
26953	RANBP6	0.5778	0.3831
80185	TTI2	0.0466	0.0387
11243	PMF1	0.142	0.183
11161	C14orf1	6.3607
51024	FIS1	3.9531	2.089
51247	PAIP2	1.1252
339229	OXLD1	0.1827	0.3191
23287	AGTPBP1	0.1096
55028	C17orf80	1.2675
8607	RUVBL1	14.4055	22.8102
285590	SH3PXD2B	0.3129	0.1153
771	CA12	4.5484	23.3002
54842	MFSD6	0.0668
8417	STX7	10.0854	2.5621
5550	PREP	2.4942	1.3614
389677	RBM12B	0.1452	0.3308
60560	NAA35	0.0778	0.1027
23499	MACF1	0.8832	1.6709
84284	NTPCR	10.145	7.3465
25782	RAB3GAP2	0.4141	0.7442
10992	SF3B2	6.6544	14.8075
60487	TRMT11	0.0789
3251	HPRT1	30.1115	9.0798
25807	RHBDD3	0.0842
221656	KDM1B	0.011
7083	TK1	2.4794	0.4601
1503	CTPS1	6.6615	2.743
27436	EML4	4.8677	3.072
51350	KRT76	4.3886	12.6322
6197	RPS6KA3	1.8531	0.8411
55717	WDR11	0.6094	0.1454
9555	H2AFY	23.6038	30.9143
8480	RAE1	1.8928	2.3323
150678	MYEOV2	0.4862
9973	CCS	1.235	0.3001
152137	CCDC50	0.7909
54776	PPP1R12C	10.2165	0.2246
64837	KLC2	1.4553	2.1042
51271	UBAP1	0.5242	0.64
64788	LMF1	1.7102	0.0416
23246	BOP1	2.8299	3.4553
6793	STK10	0.2021	0.2547
51585	PCF11	0.029	0.3718
22	ABCB7	0.3246	0.964
4297	KMT2A	0.0194	0.0829
5874	RAB27B	5.9543	2.5428
9581	PREPL	0.2951	0.0181
25870	SUMF2	6.4392	2.9699
9373	PLAA	2.2225	0.8919
147339	C18orf25	0.0546	0.4665
245812	CNPY4	0.2244
147015	DHRS13	0.6779
6421	SFPQ	23.213	48.5847
2237	FEN1	9.1624	12.311
55818	KDM3A	0.052
143187	VTI1A	0.5017	5.8441
6638	SNRPN	5.9998	11.3071
7072	TIA1	1.2966	0.4612
26999	CYFIP2	0.4394	0.2449
283377	SPRYD4	2.3967	0.3163
10382	TUBB4A	103.232	120.528
10799	RPP40	0.5646	0.1656
10801	2021-09-09	6.271	10.6341
80028	FBXL18	1.1553	0.0693
1911	PHC1	0.0079	0.2344
23633	KPNA6	2.4443	0.9899
5562	PRKAA1	0.2935	2.5881
6879	TAF7	0.0308	0.0805
27338	UBE2S	0.5115	0.1074
55040	EPN3	0.173
2803	GOLGA4	0.7202	0.5107
2745	GLRX	35.615	12.6618
1846	DUSP4	0.0169
8604	SLC25A12	1.8456	2.0643
143244	EIF5AL1	62.1666	62.7489
9563	H6PD	0.0292	0.1265
8887	TAX1BP1	1.4846	0.2136
80335	WDR82	1.1014	0.8069
63929	XPNPEP3	1.5358	17.1617
3983	ABLIM1	0.0217	0.0774
112858	TP53RK	15.3623	1.0907
55690	PACS1	0.4469	0.1183
2764	GMFB	5.0568	0.6645
22875	ENPP4	0.0169
91368	CDKN2AIPNL	9.4946	18.2294
112574	SNX18	1.0264	0.1094
8500	PPFIA1	0.2256	0.134
57187	THOC2	1.0329	1.4874
9129	PRPF3	5.6336	6.3093
6164	RPL34	0.8193	10.9805
6667	SP1	0.3776	0.1863
8366	HIST1H4B	268.083	376.538
54920	DUS2L	0.2066	0.2419
9319	TRIP13	1.5635	0.5257
2877	GPX2	0.3629	0.2555
2628	GATM	0.1575	1.3367
3459	IFNGR1	0.5354	0.0694
2957	GTF2A1	5.4538	0.5112
1429	CRYZ	9.7633	12.1708
51075	TMX2	5.3807	4.9823
2729	GCLC	19.1975	6.9434
84319	CMSS1	0.5824	1.4943
23640	HSPBP1	3.5371	1.9159
133686	NADK2	1.5701	0.3852
55506	H2AFY2	4.6614	3.6213
65264	UBE2Z	6.4889	2.1545
10916	MAGED2	2.543	2.8415
26503	SLC17A5	0.4372
654364	NME1-NME2	83.5912	58.553
25777	SUN2	0.289	1.8247
1107	CHD3	0.1563	0.5298
653784	MZT2A	0.2575	0.4631
10165	SLC25A13	4.2213	4.5014
55341	LSG1	33.4058	0.3814
83742	MARVELD1	0.0337	0.3894
1212	CLTB	10.2899	5.2648
3021	H3F3B	81.5817	57.868
80895	ILKAP	0.3657	1.3177
353	APRT	23.3822	12.5355
9482	STX8	4.5056	2.3391
9847	C2CD5	0.0842	0.0824
91807	MYLK3	0.0396	0.051
3162	HMOX1	17.1839	22.3029
5868	RAB5A	10.7023	7.1478
51603	METTL13	0.2326	0.1683
6670	SP3	0.5171	0.4498
2752	GLUL	0.0777
10994	ILVBL	1.4122	1.1652
100528064	NEDD8-MDP1	7.3708	2.0651
6228	RPS23	16.9835	17.545
355	FAS	0.5477	0.3552
10915	TCERG1	4.1248	4.4673
53373	TPCN1	0.0817	0.0617
9989	PPP4R1	0.4517	0.0456
54816	ZNF280D	0.005
5630	PRPH	8.8317	26.8834
337867	UBAC2	0.1664	1.4282
7037	TFRC	5.0796	20.6505
3800	KIF5C	0.4142	0.3982
8677	STX10	0.3874	0.6811
92359	CRB3	0.5321
11214	AKAP13	1.2213	1.2807
3077	HFE	0.4013	0.2082
51070	NOSIP	1.0117	5.0256
7923	HSD17B8	0.9533	0.5892
201965	RWDD4	0.3026
4522	MTHFD1	28.2436	14.109
3430	IFI35	1.8176	1.7877
8362	HIST1H4K	268.083	376.538
23332	CLASP1	0.267	0.1185
55631	LRRC40	4.5985	0.2756
9867	PJA2	0.0522
23225	NUP210	0.8639	4.1197
5422	POLA1	0.0089	0.1184
5557	PRIM1	1.8186	0.5519
86	ACTL6A	1.1191	3.5357
70	ACTC1	667.383	641.842
23567	ZNF346	0.1335	2.6915
9663	LPIN2	0.0324
100526783	C15orf38-AP3S2	0.1957	0.308
64223	MLST8	0.0857	0.0785
23762	OSBP2	0.0397	0.0675
10469	TIMM44	1.8604	2.6237
79228	THOC6	0.6954	6.0319
9868	TOMM70A	3.8	8.9878
5931	RBBP7	8.3263	22.6735
8351	HIST1H3D	81.5817	58.0252
113189	CHST14	0.2146	0.0661
11078	TRIOBP	0.3212	0.1249
9119	KRT75	59.882	55.3781
55248	TMEM206		0.1538
79789	CLMN	0.4366	0.5154
9961	MVP	27.3273	25.8531
10381	TUBB3	92.7378	108.317
55500	ETNK1	0.1696	0.1931
56257	MEPCE	0.8369	1.1223
8773	SNAP23	6.2397	30.2948
51126	NAA20	2.6392
80829	ZFP91	0.3684	0.2932
51144	HSD17B12	17.265	8.387
80179	MYO19	0.2532	0.9645
113026	PLCD3	0.2575	0.5584
5108	PCM1	0.6389	0.4719
79693	YRDC	0.1134
87	ACTN1	76.5835	68.3461
64855	FAM129B	2.7944	2.6052
55735	DNAJC11	0.6268	1.6058
2049	EPHB3	0.0219	0.0249
23582	CCNDBP1	0.2153
5707	PSMD1	7.6559	8.4626
10005	ACOT8	0.322	0.4863
317762	CCDC85C	0.0278	0.3142
10730	YME1L1	2.4555	4.3932
51506	UFC1	4.4788	0.4872
9086	EIF1AY	3.7245	0.1334
140735	DYNLL2	1.319	1.7637
6472	SHMT2	9.7496	19.9904
221150	SKA3	0.0242
55830	GLT8D1	0.1215	0.2591
11169	WDHD1	1.634	0.5706
157657	C8orf37	0.0749
4218	RAB8A	3.3411	1.4832
343069	HNRNPCL1	9.4329	18.1443
9552	SPAG7	2.8334	4.8002
4680	CEACAM6	0.1499	3.4656
28973	MRPS18B	1.869	3.4068
4670	HNRNPM	40.8587	63.8039
7086	TKT	441.654	544.671
539	ATP5O	17.372	66.4142
2060	EPS15	0.3378	0.0978
10015	PDCD6IP	19.6253	7.3738
8428	STK24	1.679	1.676
10919	EHMT2	0.0758	0.1689
10120	ACTR1B	2.4934	0.7629
6795	AURKC	0.0342
10589	DRAP1	2.9773	1.7897
60491	NIF3L1	1.706	0.418
54520	CCDC93	1.3602	0.1262
3728	JUP	4.6599	11.6834
4695	NDUFA2	7.6534	14.7854
286887	KRT6C	16.1835	47.9483
57169	ZNFX1		0.0049
60496	AASDHPPT	0.453	0.3664
55020	TTC38	0.0626	0.0431
6840	SVIL	0.1436	0.7631
2959	GTF2B	1.0705	0.4893
1267	CNP	6.122	4.9126
10970	CKAP4	15.1361	35.7985
6641	SNTB1	0.1066	0.0734
23014	FBXO21	0.0589	0.0221
10000	AKT3	0.2047	0.008
9724	UTP14C	0.0652	0.2116
9500	MAGED1	0.3822	0.2267
55588	MED29	0.2576	0.9932
9446	GSTO1	51.1627	34.1565
91782	CHMP7	0.5431	0.0862
28998	MRPL13	4.9949	1.5141
23759	PPIL2	0.0756
283987	HID1	0.1135
10436	EMG1	1.9537	3.611
160851	DGKH	0.0034
6712	SPTBN2	0.4114	0.4533
4758	NEU1	1.2809
113146	AHNAK2	11.9163	8.3695
2794	GNL1	0.6412	0.1341
25801	GCA	0.335	0.3513
8336	HIST1H2AM	285.562	370.557
56270	WDR45B	0.1267	0.1841
10531	PITRM1	1.9181	2.0015
64215	DNAJC1	0.4118	1.1033
129401	NUP35	13.8001	1.5479
100526794	NT5C1B-RDH14	0.0348	0.019
51540	SCLY	0.424	0.3769
137492	VPS37A	14.852	0.2773
8904	CPNE1	4.1492	3.8107
101060545	LOC101060545	0.3662
79784	MYH14	4.3839	1.4513
55233	MOB1A	2.5486	0.8907
10073	SNUPN	0.2972	0.0433
92140	MTDH	10.9485	14.7018
24139	EML2	0.3081	0.0214
10897	YIF1A	1.1582
8726	EED	0.1758	0.3593
51398	WDR83OS	1.0685	1.8933
135228	CD109	0.1682	1.1252
25759	SHC2	0.0783	0.1125
10840	ALDH1L1	0.0112
8396	PIP4K2B	0.1759	0.1103
8531	YBX3	14.7052	17.9322
23305	ACSL6	0.0385
10325	RRAGB	0.7129	0.3994
4350	MPG	0.3127	0.1159
55796	MBNL3	1.2689
11168	PSIP1	2.4146	12.2401
1374	CPT1A	4.0006	1.3706
9577	BRE	0.4587	0.5614
25764	HYPK	6.1631	5.7174
51372	TMA7	2.3555	0.8852
10460	TACC3	0.0293	0.1353
9747	FAM115A	0.0716
8854	ALDH1A2	23.4577	17.6456
10367	MICU1	1.2036	0.3419
79083	MLPH	3.1331	2.6685
8888	MCM3AP	0.3514	0.018
55110	MAGOHB	6.7276	9.287
51062	ATL1	0.1497	0.1022
3437	IFIT3	7.1438
4357	MPST	3.4582	9.2877
9031	BAZ1B	0.8245	1.3538
5524	PPP2R4	3.7352	4.9977
10573	MRPL28	2.1861	4.8546
80207	OPA3	0.5115	0.7044
10494	STK25	0.3019	0.374
54862	CC2D1A	0.6027
9652	TTC37	9.6745	0.0574
4650	MYO9B	0.0484	0.0081
23397	NCAPH	1.5881	1.6395
81618	ITM2C	1.0231
2965	GTF2H1	0.0294	0.6147
51116	MRPS2	1.173	2.5145
1207	CLNS1A	1.7713	3.6973
79447	PAGR1	0.0303
5693	PSMB5	8.505	10.3941
8239	USP9X	1.3352	0.825
8451	CUL4A	0.794	1.3519
728689	EIF3CL	5.0333	5.9437
4952	OCRL	0.0797	0.2219
95	ACY1	0.3898	0.0957
27131	SNX5	3.3889	1.0316
55054	ATG16L1	0.3448	0.2105
4430	MYO1B	5.3856	2.9697
55660	PRPF40A	2.8906	4.3884
116447	TOP1MT	0.1029	1.0844
58472	SQRDL	14.2914	16.3693
2521	FUS	22.8946	52.0623
54936	ADPRHL2	2.5943	1.1931
977	CD151	1.1604
1073	CFL2	29.7082	20.6748
831	CAST	24.9809	12.9094
58513	EPS15L1	2.0843	0.2139
7416	VDAC1	96.2916	133.797
51765	MST4	1.917	1.2021
78991	PCYOX1L	0.1212	0.2192
835	CASP2	0.4646
4047	LSS	0.9071	0.1906
57180	ACTR3B	3.984	0.2137
23070	FTSJD2	1.7279	0.1607
11340	EXOSC8	2.4126	3.0914
4150	MAZ	0.3279
27304	MOCS3	0.1307
135112	NCOA7	0.0893	0.3135
2288	FKBP4	19.3413	22.3378
3838	KPNA2	9.2528	13.0673
5498	PPOX	0.2744	0.125
8266	UBL4A	5.1816	1.8801
1915	EEF1A1	743.379	484.828
5699	PSMB10	0.3595
399687	MYO18A	2.3824	2.8689
6845	VAMP7	0.8398	0.3606
8439	NSMAF	0.0214
50484	RRM2B	6.4388	0.3316
8971	H1FX	10.165	8.5416
101060570	LOC101060570	0.1429
29979	UBQLN1	6.3213	7.3915
9167	COX7A2L	4.988	0.506
9322	TRIP10	2.4827	1.2065
6726	SRP9	13.4143	23.1417
7132	TNFRSF1A	1.0579	0.1994
27020	NPTN	4.4021	6.1023
65005	MRPL9	0.8432	2.8107
3015	H2AFZ	212.386	308.333
8570	KHSRP	13.8993	27.7942
4702	NDUFA8	5.5256	15.9047
79711	IPO4	4.717	2.8586
84100	ARL6	0.1878	0.0763
80000	GREB1L	0.0039
667	DST	0.253	0.0298
79084	WDR77	4.1321	2.8031
80005	DOCK5	0.4081	0.2536
54858	PGPEP1	0.1358
10302	SNAPC5	0.0713	0.0488
102	ADAM10	2.2043	6.0443
5860	QDPR	5.5386	3.5235
10011	SRA1	3.3525	0.3818
10025	MED16	0.0943
10449	ACAA2	10.0172	9.0343
23513	SCRIB	1.4081	1.4289
4055	LTBR	0.25	1.3584
1917	EEF1A2	313.921	227.331
165324	UBXN2A	0.0906	0.0564
252969	NEIL2	0.0355
4351	MPI	1.1666	0.3634
2647	BLOC1S1	0.2238	0.0885
9368	SLC9A3R1	13.1119	27.5289
83752	LONP2	0.0183	0.0337
64172	OSGEPL1	0.0835	0.1257
9320	TRIP12	1.4528	0.4097
3070	HELLS	0.1239	0.7368
5878	RAB5C	22.3904	37.1937
682	BSG	12.4731	17.7351
5814	PURB	2.8643	1.4194
8340	HIST1H2BL	198.094	333.675
6713	SQLE	12.2568	0.2057
23729	SHPK	0.3031	0.5384
80142	PTGES2	3.3633	3.2975
22978	NT5C2	3.9112	2.413
56616	DIABLO	7.8734	33.6251
7922	SLC39A7	0.1447
1718	DHCR24	1.6512	1.219
23181	DIP2A	0.0195
5432	POLR2C	4.6761	2.4425
57462	KIAA1161	0.007
391322	LOC391322	0.1885	0.4251
3709	ITPR2	0.0075	0.0098
290	ANPEP	0.9419	0.0711
8175	SF3A2	1.3889	3.9419
23279	NUP160	1.6042	0.9957
6732	SRPK1	0.3816	0.801
25930	PTPN23	0.3627	0.1047
5586	PKN2	1.2332	0.1964
4830	NME1	203.936	110.867
5701	PSMC2	17.2661	19.0204
9400	RECQL5	0.2202	0.5668
10072	DPP3	6.1818	1.8857
5886	RAD23A	2.4288	0.464
4800	NFYA	1.7391	2.337
55697	VAC14	0.1963	0.7646
55222	LRRC20	0.6402	7.3209
11331	PHB2	32.4207	42.6025
9589	WTAP	1.2942	1.9975
123263	MTFMT	0.036	0.0995
84085	FBXO30	0.1129
84823	LMNB2	10.4059	12.5701
8329	HIST1H2AI	285.562	370.557
4725	NDUFS5	3.6221	2.6132
89941	RHOT2	0.4512	2.808
274	BIN1	0.554	0.4196
196074	METTL15	1.6153	0.2976
6158	RPL28	20.6412	8.2999
9475	ROCK2	1.2968	0.5062
10131	TRAP1	85.5679	74.4943
5211	PFKL	3.1376	3.6709
11216	AKAP10	0.2828	0.1589
55749	CCAR1	1.8977	7.5127
85365	ALG2	0.4336	0.0725
567	B2M	2.8839	0.0825
64236	PDLIM2	3.7962	0.4082
6046	BRD2	0.0783	0.6149
55742	PARVA	2.1248	0.3656
27443	CECR2	0.0251
9587	MAD2L1BP	0.0435
4703	NEB	0.0297
6392	SDHD	0.4222
85453	TSPYL5	0.1338	0.0396
498	ATP5A1	89.868	161.42
64834	ELOVL1	3.6393	3.2382
64783	RBM15	3.0132	0.512
7917	BAG6	3.4991	2.0831
79646	PANK3	0.0267
51651	PTRH2	9.1127	8.3208
6917	TCEA1	13.7102	17.9266
140576	S100A16	19.2863	17.2729
65124	SOWAHC	0.0717
79634	SCRN3	0.385
10551	AGR2	40.8656	86.5737
118426	LOH12CR1	3.2559
152100	CMC1	8.2535	13.6762
101060252	LOC101060252	5.6853	4.7063
57407	NMRAL1	0.1568	0.0559
3996	LLGL1	0.4367	0.0276
55109	AGGF1	0.0106
3716	JAK1	0.6368	0.2819
54805	CNNM2	0.0193
7204	TRIO	0.06	0.029
617	BCS1L	0.3932	0.3252
6427	SRSF2	30.8438	46.1753
10291	SF3A1	7.9788	14.9701
56893	UBQLN4	27.3736	3.7268
79613	TANGO6	0.0027	0.0974
4534	MTM1	0.0181
4998	ORC1	0.5303	0.0285
8575	PRKRA	3.3735	3.3321
10644	IGF2BP2	1.0136	2.3694
22974	TPX2	0.0957	0.7788
115290	FBXO17	0.0289	0.0441
140032	RPS4Y2	35.0121	0.0401
51699	VPS29	6.4943	4.852
839	CASP6	0.2646	0.1653
51185	CRBN	0.0795
6418	SET	84.7332	152.211
84294	UTP23		0.1023
1655	DDX5	28.9563	20.1704
5819	PVRL2	0.388	1.1496
29097	CNIH4	7.1551	0.7444
9852	EPM2AIP1	0.0246	0.0421
478	ATP1A3	2.1693	1.8973
6429	SRSF4	5.2485	12.172
57570	TRMT5	0.0573	0.3816
5910	RAP1GDS1	6.7416	5.3985
5201	PFDN1	8.748	4.2606
6461	SHB	0.1069	0.0658
57504	MTA3	0.1874	0.2036
9816	URB2	0.2648	0.1333
113251	LARP4	1.9156	2.0043
4744	NEFH	2.9037	7.2563
129563	DIS3L2	0.2161	0.0686
1786	DNMT1	0.7961	0.8959
1654	DDX3X	11.0439	6.1747
10514	MYBBP1A	5.9992	6.7825
6625	SNRNP70	12.3945	25.3464
23029	RBM34	0.7964	0.3433
8892	EIF2B2	1.4756	0.586
4707	NDUFB1	2.4733	3.5102
131034	CPNE4	0.1444	0.161
9429	ABCG2	0.3385	0.0902
10383	TUBB4B	146.953	130.808
11127	KIF3A	1.009	1.0292
57418	WDR18	2.139	4.7317
112869	CCDC101	0.1458	0.2149
3916	LAMP1	8.7824	10.6116
4130	MAP1A	0.252	0.2372
84747	UNC119B	0.1416
11343	MGLL	0.0539	0.3969
51013	EXOSC1	0.3921	2.1173
23503	ZFYVE26	0.0277
6416	MAP2K4	1.8585	0.4034
79031	PDCL3	9.1287	1.4656
8358	HIST1H3B	81.5817	58.0252
79047	KCTD15	0.0149
100528021	ST20-MTHFS	3.7357	2.3332
23210	JMJD6	2.1737	1.9767
11137	PWP1	1.8506	0.4776
54517	PUS7	1.076	7.0489
4747	NEFL	2.4328	6.0796
79944	L2HGDH	1.5288	7.8361
514	ATP5E	4.716
10483	SEC23B	1.1893	0.3921
55210	ATAD3A	1.1847	1.65
10363	HMG20A	0.1773	1.0013
705	BYSL	0.6918	2.134
9230	RAB11B	20.5367	14.2878
3685	ITGAV	4.4381	8.4337
10289	EIF1B	16.314	4.0882
6908	TBP	0.0967	0.0457
84516	DCTN5	1.066
10907	TXNL4A	0.288	0.354
64778	FNDC3B	0.0872	2.4222
6836	SURF4	7.5378	8.569
7105	TSPAN6	0.8512	3.9079
10982	MAPRE2	0.0647	0.3696
80097	MZT2B	0.3311	0.5954
79672	FN3KRP	5.6101	0.1074
3845	KRAS	2.582	2.362
23191	CYFIP1	1.3669	0.5304
29785	CYP2S1	1.4045	1.3309
56652	C10orf2	0.0827
10559	SLC35A1	0.067
56474	CTPS2	0.8116	0.2938
374354	NHLRC2	1.2164	0.7526
10613	ERLIN1	1.8969	5.932
359948	IRF2BP2	2.1135	5.0607
28956	LAMTOR2	0.6092	3.6552
29880	ALG5	9.203	0.3106
6157	RPL27A	53.323	80.062
1456	CSNK1G3	0.0311	0.0844
11285	B4GALT7	0.0562
9811	CTIF	0.0076	0.0089
25953	PNKD	1.2056	1.9266
2130	EWSR1	6.494	9.6212
6606	SMN1	0.7799	0.2533
91612	CHURC1	0.606
10963	STIP1	59.7621	57.2378
339487	ZBTB8OS	0.3291	0.1093
80781	COL18A1	0.0431	0.0494
23479	ISCU	2.8796	1.5973
23272	FAM208A	0.0752	0.2477
51022	GLRX2	0.4472
5276	SERPINI2	0.1396	0.094
9522	SCAMP1	3.3201	5.2432
157	ADRBK2	0.0725
653505	PPIAL4B	10.4753	18.7399
7542	ZFPL1	0.1511	0.3521
891	CCNB1	0.3202	0.2485
22839	DLGAP4	0.7222	0.108
9415	FADS2	6.7566	2.6518
1432	MAPK14	0.2073
6311	ATXN2	0.64	1.3003
29088	MRPL15	5.6209	1.5985
55014	STX17	4.9211	7.1515
5519	PPP2R1B	2.4275	1.7447
23524	SRRM2	3.2574	3.7549
5018	OXA1L	1.5011	1.1742
9183	ZW10	1.962	0.3032
201595	STT3B	3.298	4.7761
7818	DAP3	3.399	2.823
653598	PPIAL4C	10.4753	18.7399
997	CDC34	0.3982
57586	SYT13	0.0986
23764	MAFF	0.1202	0.7179
64146	PDF	0.2627
273	AMPH	0.0453
4738	NEDD8	28.6224	10.1261
29956	CERS2	3.733	6.0844
83786	FRMD8	0.0545
51693	TRAPPC2L	0.2956
1040	CDS1	0.086
23350	U2SURP	1.9334	2.8581
11196	SEC23IP	2.704	2.9692
10973	ASCC3	0.0502	0.1256
10244	RABEPK	0.0257
83658	DYNLRB1	11.2302	11.419
140462	ASB9	3.4991	0.0412
5867	RAB4A	0.1976	2.5506
1841	DTYMK	13.188	12.6407
11011	TLK2	0.0812	0.8217
5291	PIK3CB	0.07	0.1012
441155	LOC441155	0.1257
6903	TBCC	0.2878
28962	OSTM1	0.4596
400	ARL1	7.2255	3.631
57486	NLN	5.075	4.7854
4537	ND3	1.2965	2.7412
388753	COA6	4.5871	14.0845
6009	RHEB	7.4856	4.0987
547	KIF1A	0.0856	0.0873
81929	SEH1L	1.0247	1.1626
83874	TBC1D10A	0.19
8027	STAM	3.1515	1.038
7328	UBE2H	4.5574	1.3964
8813	DPM1	2.7293	2.4442
6456	SH3GL2	0.1497	0.2152
11031	RAB31	0.6159
7159	TP53BP2	0.0691	0.0194
8975	USP13	0.5189	0.0774
221613	HIST1H2AA	179.006	224.979
757	TMEM50B	0.2259
7737	RNF113A	0.4721	0.2871
10312	TCIRG1	0.4884	0.5104
550	AUP1	1.9357	2.6589
79796	ALG9	0.1713	0.0762
54802	TRIT1	0.0111
7532	YWHAG	82.9267	51.7
7050	TGIF1	0.0425	0.3144
54919	HEATR2	1.0685	0.9502
23140	ZZEF1	0.0486	0.038
10946	SF3A3	5.2079	9.4238
64943	NT5DC2	0.0284	0.0221
5786	PTPRA	0.924	0.0571
28965	SLC27A6	0.2193	0.283
150864	FAM117B	0.0198
85235	HIST1H2AH	285.562	370.557
5660	PSAP	19.2636	32.5636
23450	SF3B3	9.8172	14.3259
57552	NCEH1	10.6529	8.4848
9138	ARHGEF1	4.4954	0.8695
554313	HIST2H4B	268.083	376.538
55051	NRDE2	0.0065
9060	PAPSS2	2.7151	2.1797
7384	UQCRC1	14.5568	22.1501
54439	RBM27	0.2956	1.1574
64423	INF2	3.7041	3.4055
1453	CSNK1D	0.0901	1.2174
3074	HEXB	1.8595	4.6598
3667	IRS1	0.0795	0.0063
6730	SRP68	5.6265	2.7551
29883	CNOT7	0.7536	1.3853
51399	TRAPPC4	0.3832	0.133
10226	PLIN3	19.6519	18.6376
10556	RPP30	1.3256	2.1773
4240	MFGE8	0.7508	0.1318
51293	CD320	0.0246	0.2674
3336	HSPE1	360.989	1013.61
9397	NMT2	0.3715	0.4185
11083	DIDO1	1.1985	1.0817
114790	STK11IP	0.0748	0.0062
8702	B4GALT4	0.5011	1.7605
51076	CUTC	6.5605	2.7905
51780	KDM3B	0.4697	1.2019
387338	NSUN4	0.0665	0.9615
57515	SERINC1	1.034	0.2884
91319	DERL3	1.1838
4059	BCAM	0.3577	1.3062
84514	GHDC	0.4247	0.2228
23176	2021-09-08	2.4704	2.4374
56903	PAPOLB	0.0899	0.1142
27291	R3HCC1L	0.008
5095	PCCA	0.176	1.5631
738	VPS51	0.1876	0.0543
55379	LRRC59	33.7544	87.3267
3014	H2AFX	153.434	192.839
7110	TMF1	0.6792	0.1862
90480	GADD45GIP1	3.2995	7.618
286	ANK1	0.0169
25816	TNFAIP8	1.4625	0.3702
79078	C1orf50	0.1025	0.0787
11112	HIBADH	3.4162	7.7454
10434	LYPLA1	6.8506	11.8791
175	AGA	0.1076	0.0483
4493	MT1E	0.0512	0.0146
23162	MAPK8IP3	0.0891	0.0571
7089	TLE2	0.02
6241	RRM2	1.8937	0.0935
100529257	SYNJ2BP-COX16	1.2485	2.3614
55681	SCYL2	0.1959	0.0044
5002	SLC22A18	0.3403	0.8658
196441	ZFC3H1	0.0054	0.0633
230	ALDOC	66.1672	3.8679
1109	AKR1C4	71.2215	47.2799
9341	VAMP3	15.4019	8.2749
57215	THAP11	0.0841
5184	PEPD	11.2151	14.6059
84959	UBASH3B	1.2165
56919	DHX33	0.1001	0.129
6748	SSR4	6.7797	16.5374
9277	WDR46	0.2932	1.8079
65108	MARCKSL1	3.0833	0.491
84779	NAA11	0.1994	0.546
23424	TDRD7	0.078
5921	RASA1	2.0949	0.078
4629	MYH11	2.9535	1.8197
55330	BLOC1S4	2.5201
55090	MED9	0.0675
4735	2021-09-02	12.6061	17.176
7247	TSN	14.0225	3.9289
84061	MAGT1	0.4024	2.3313
22938	SNW1	2.0302	5.7622
4677	NARS	14.2579	13.4074
3655	ITGA6	1.2901	1.7434
64359	NXN	0.6623	0.6418
55229	PANK4	4.0246	0.0351
55702	CCDC94	0.0384	0.1717
100529144	CORO7-PAM16	0.4703	0.6485
9967	THRAP3	2.721	6.4695
51018	RRP15	0.1286	3.6339
471	ATIC	28.7054	10.8355
9902	MRC2	0.0141	0.1268
9111	NMI	1.7834	0.235
392490	FLJ44635	8.5843	6.9549
222229	LRWD1	1.2354	0.2284
59338	PLEKHA1	0.0806	0.0507
6230	RPS25	98.3821	206.462
339175	METTL2A	0.1263
1213	CLTC	41.454	32.4564
59277	NTN4	0.006	0.0393
8220	DGCR14	0.1097	0.0466
8243	SMC1A	4.4983	4.9643
199713	NLRP7	2.6308	0.0196
55854	ZC3H15	2.3819	2.5684
5093	PCBP1	71.7563	74.6663
3727	JUND	0.8355	1.2403
218	ALDH3A1	135.822	141.114
9016	SLC25A14	0.0165
9703	KIAA0100	0.0016
80349	WDR61	4.3374	3.6901
8725	URI1	1.5428	1.2942
57592	ZNF687	0.0054	0.1896
6045	RNF2	0.2416	1.8379
8991	SELENBP1	0.7766	0.1873
4144	MAT2A	11.6822	15.9662
51011	FAHD2A	3.042	0.9162
5527	PPP2R5C	0.7212
101060285	LOC101060285	10.4753	18.7399
91647	ATPAF2	0.4446
9377	COX5A	10.0945	34.767
23186	RCOR1	0.5077	1.5191
9093	DNAJA3	1.4275	2.5037
83641	FAM107B	3.8206	1.671
64969	MRPS5	1.4689	1.0232
79143	MBOAT7	1.5519	2.2573
4802	NFYC	0.5527	2.1518
387680	FAM21A	1.0759	0.0793
10262	SF3B4	2.4899	5.2652
8974	P4HA2	21.718	5.7171
123207	C15orf40	4.9735
23512	SUZ12	0.0059	0.2581
5358	PLS3	23.1196	16.0989
51530	ZC3HC1	0.3021	0.8308
25841	ABTB2	0.0479
662	BNIP1	4.2812	0.8028
64951	MRPS24	2.7321	0.189
9678	PHF14	0.3745	1.4474
54974	THG1L	0.5046
6729	SRP54	3.1972	1.5496
56052	ALG1	0.3839	0.6176
132001	TAMM41	0.1645	1.8634
23052	ENDOD1	0.1803	0.0369
79983	POF1B	0.8838	1.2542
60314	C12orf10	7.0475	6.3479
5771	PTPN2	0.4119	0.4858
6867	TACC1	2.0117	1.2501
84901	NFATC2IP	0.0497	0.0428
1265	CNN2	5.8681	6.6424
10959	TMED2	12.9109	8.9166
51691	NAA38	5.1876	6.1765
5601	MAPK9	0.0404	0.3529
23184	MESDC2	10.5392	12.8594
10425	ARIH2	0.0932	0.7409
56957	OTUD7B	0.2267
84245	MRI1	0.8928	0.7289
57050	UTP3	1.0368	1.0345
81790	RNF170	0.8507	0.232
403313	PPAPDC2	0.5806
5576	PRKAR2A	4.4162	4.8599
64746	ACBD3	3.0012	8.0247
63916	ELMO2	0.8092	0.2898
27089	UQCRQ	3.4611	4.525
4907	NT5E	0.94	1.5661
163590	TOR1AIP2	1.4808	1.2335
1967	EIF2B1	112.959	4.4775
134430	WDR36	0.9443	1.4417
3606	IL18	6.9587	3.7815
55611	OTUB1	17.3038	8.4592
2177	FANCD2	0.0224	0.0231
5210	PFKFB4	0.0541	0.0422
3073	HEXA	1.2702	4.5043
10844	TUBGCP2	0.8469	0.6446
11315	PARK7	52.0365	44.2422
3881	KRT31	4.0964	5.9142
800	CALD1	5.3795	7.3303
10906	TRAFD1	1.0781	0.0275
2171	FABP5	41.9393	28.4393
6119	RPA3	5.7805	17.2429
56139	PCDHA10	0.0951
23520	ANP32C	5.2867	12.4226
11267	SNF8	0.9354
51386	EIF3L	10.5014	6.9271
54749	EPDR1	0.7816	11.4297
9528	TMEM59	0.411
10171	RCL1	0.5839	0.8144
8568	RRP1	1.8504	1.4731
9551	ATP5J2	10.5173	13.3889
81889	FAHD1	3.1892	4.3075
79180	EFHD2	12.4622	8.9247
23	ABCF1	3.748	2.2981
387263	C6orf120	0.4341	1.8344
56288	PARD3	0.7345	0.8131
285855	RPL7L1	0.7291	2.1974
6624	FSCN1	14.3001	14.2148
10618	TGOLN2	1.3834	1.3003
51035	UBXN1	3.0546	5.5275
51374	ATRAID	3.8738	0.7821
51103	NDUFAF1	1.0063
10901	DHRS4	0.9261	0.7341
27067	STAU2	1.3138	1.2017
5720	PSME1	51.6128	32.989
55898	UNC45A	2.5462	1.5467
64794	DDX31	0.1423	0.0817
8970	HIST1H2BJ	197.986	312.714
6623	SNCG	0.1153
55234	SMU1	2.6437	5.0934
9882	TBC1D4	0.4036
728378	POTEF	106.222	55.4152
6605	SMARCE1	1.0926	4.325
6396	SEC13	4.6273	8.5605
57787	MARK4	0.0059
22827	PUF60	18.2789	11.6018
8829	NRP1	0.2185	4.5989
55773	TBC1D23	0.3389	0.7497
57617	VPS18	0.1414
51081	MRPS7	4.9708	2.7607
3859	KRT12	0.1335
4012	LNPEP	0.7777	0.765
79004	CUEDC2		0.6336
54472	TOLLIP	5.0647	0.9875
55707	NECAP2	1.0548	0.0904
4924	NUCB1	8.5035	10.1229
6208	RPS14	124.32	103.559
84108	PCGF6	0.3266
23386	NUDCD3	0.1267	0.2556
10043	TOM1	1.278	0.9136
64087	MCCC2	1.6717	8.1262
11043	MID2	0.0751
85236	HIST1H2BK	198.094	333.925
26037	SIPA1L1	0.018
5318	PKP2	0.0119	0.2151
60	ACTB	1994.5	1878.99
84328	LZIC	4.0879	0.1929
25885	POLR1A	0.773	0.4356
9739	SETD1A	0.0159	0.023
101060798	LOC101060798	304.07	200.956
6430	SRSF5	7.4163	16.9737
25942	SIN3A	0.8268	1.3946
10945	KDELR1	1.5651	1.4125
56259	CTNNBL1	2.5469	2.4931
9730	VPRBP	0.069	0.8605
5042	PABPC3	4.7189	6.8795
2664	GDI1	11.1796	3.6112
158747	MOSPD2	0.3547	0.8641
1738	DLD	15.7075	108.896
28989	NTMT1	2.0378	12.2272
2547	XRCC6	41.7095	73.181
55571	CNOT11	0.484	0.1719
2091	FBL	14.7562	19.7163
6453	ITSN1	0.2496	0.011
55559	HAUS7	0.1772	0.285
79080	CCDC86	0.8281	3.9248
79077	DCTPP1	19.5143	7.9533
57532	NUFIP2	1.2195	3.0828
3669	ISG20	0.0717
25911	DPCD	0.1806	0.1231
643246	MAP1LC3B2	2.2625	1.1981
3065	HDAC1	1.1656	1.4844
255488	RNF144B	0.1464
8350	HIST1H3A	81.5817	58.0252
7417	VDAC2	45.182	66.9505
54788	DNAJB12	0.4607	0.2027
8611	PPAP2A	0.11	1.0051
145482	PTGR2	1.1751	0.7616
64792	RABL5	0.0919
5516	PPP2CB	1.9861	2.8124
10121	ACTR1A	10.0041	5.5174
55217	TMLHE	0.019
162605	KRT28	3.8139	5.5063
80222	TARS2	0.2131	0.2724
3146	HMGB1	96.1887	220.895
83939	EIF2A	6.416	7.2113
55686	MREG	0.0266
10084	PQBP1	1.5286	5.0746
10553	HTATIP2	2.4889	6.6338
4942	OAT	12.2211	2.4783
8161	COIL	0.3224	0.7211
9554	SEC22B	7.8546	8.0949
10550	ARL6IP5	17.1435	17.527
29128	UHRF1	0.4697	0.2042
57644	MYH7B	0.1605	0.0121
150274	HSCB	0.0683	0.0698
55794	DDX28	0.5317	0.0613
80205	CHD9	0.0031	0.0055
2582	GALE	5.4936	2.4176
26985	AP3M1	2.2091	1.0068
746	TMEM258	5.6896	12.9528
5683	PSMA2	9.4247	11.9351
654483	BOLA2B	5.2449	4.5261
125988	C19orf70	3.0041	3.85
7515	XRCC1	0.8627	1.3067
5530	PPP3CA	1.5878	0.6986
11218	DDX20	0.4374	0.2618
2530	FUT8	0.0599	0.1441
780	DDR1	0.1255	0.0118
94134	ARHGAP12	0.272	0.3821
10682	EBP	4.5815	6.4018
8504	PEX3	0.0813	0.0861
5558	PRIM2	1.2324	0.7787
84612	PARD6B	0.601	0.3156
25926	NOL11	2.8831	0.51
8732	RNGTT	0.0419
4247	MGAT2	0.5315	0.2368
57103	C12orf5	2.2825	7.5406
164832	LONRF2	0.0035
5335	PLCG1	0.3058	0.0079
2683	B4GALT1	0.8174	9.9304
57410	SCYL1	0.2322	0.2992
9653	HS2ST1	0.4406	1.1589
6249	CLIP1	1.7091	1.0925
5687	PSMA6	16.2001	22.3115
35	ACADS	0.8596	0.0543
9801	MRPL19	1.5793	2.6512
109	ADCY3	0.5498
56647	BCCIP	6.0663	6.3365
9643	MORF4L2	0.461	0.3019
8795	TNFRSF10B	0.8474	0.3103
65263	PYCRL	2.4305	0.6808
283820	NOMO2	0.6391	0.8437
192670	AGO4	0.0071	0.0056
84795	PYROXD2	1.2725
8481	OFD1	0.0327
4171	MCM2	6.7962	12.4352
5738	PTGFRN	0.1272	0.0516
92840	REEP6	0.1482	1.2366
51202	DDX47	3.1333	5.1059
6907	TBL1X	0.2897	0.3722
115106	HAUS1	0.1222	0.0585
6772	STAT1	6.1952	6.1707
7739	ZNF185	0.9974	0.2535
55006	TRMT61B	0.0578	0.1297
201163	FLCN	0.4845
29894	CPSF1	0.7156	1.1798
1535	CYBA	5.4786	9.5877
8455	ATRN	0.0156	0.0827
1174	AP1S1	0.7415	1.4436
3703	STT3A	2.9379	3.504
147965	FAM98C	0.2827	0.1201
51747	LUC7L3	2.801	3.9506
9604	RNF14	0.2719
8356	HIST1H3J	81.5817	58.0252
22998	LIMCH1	6.1865	1.4056
79871	RPAP2	0.0495
9362	CPNE6	0.1313	0.1464
94239	H2AFV	281.387	440.884
26063	DECR2	1.7738	0.4788
55299	BRIX1	9.8732	1.0686
57016	AKR1B10	1579.05	855.062
1662	DDX10	1.0179	0.1334
54552	GNL3L	0.1218	1.1397
29104	N6AMT1	0.1489
54815	GATAD2A	0.439	0.5365
4940	OAS3	2.2697	0.3167
1845	DUSP3	6.9664	0.6965
9595	CYTIP	0.0583
56674	TMEM9B	0.0206
29789	OLA1	16.441	4.6248
29895	MYLPF	0.0507
3992	FADS1	0.7081	0.6386
5481	PPID	2.8036	4.8292
6451	SH3BGRL	10.9564	3.7251
29896	TRA2A	0.6778	0.0827
1657	DMXL1	0.0022
23516	SLC39A14	3.1333	0.1567
6470	SHMT1	3.5323	4.6371
3691	ITGB4	3.0995	2.995
10956	OS9	0.1669	0.5544
3607	FOXK2	0.182	0.6348
9329	GTF3C4	0.6868	1.1861
100188893	TOMM6	7.3953	27.9355
207	AKT1	0.7141	0.0896
80155	NAA15	3.828	1.7134
80856	KIAA1715	0.6928	0.3579
112714	TUBA3E	95.9016	72.2497
342618	SLFN14	0.0274
4499	MT1M	0.0384	0.011
23382	AHCYL2	2.6	2.327
57223	SMEK2	0.2618	0.7766
54514	DDX4	0.6348	0.4352
84084	RAB6C	0.085
3084	NRG1	1.9357
202559	KHDRBS2	0.887	2.1436
90459	ERI1	0.3667	0.7115
83640	FAM103A1	0.9052	2.8464
55339	WDR33	0.3485	0.4873
388962	BOLA3	1.2173	0.9679
818	CAMK2G	1.096	0.3898
1054	CEBPG	0.7411	0.839
219738	C10orf35	1.8979	0.7389
25973	PARS2	0.0534	0.049
65008	MRPL1	3.7297	2.4446
1075	CTSC	0.0958	2.5684
56916	SMARCAD1	0.0591	0.081
5877	RABIF	0.6638	0.3751
30851	TAX1BP3	10.3261	5.3771
9260	PDLIM7	1.7192	4.7056
8644	AKR1C3	182.623	155.224
10651	MTX2	2.1796	3.8133
55183	RIF1	0.9141	1.3459
23420	NOMO1	0.7338	0.8231
9213	XPR1	0.0139
526	ATP6V1B2	8.4059	3.7971
55970	GNG12	37.6084	18.8379
29093	MRPL22	1.4423	1.284
6455	SH3GL1	2.0273	0.7752
55568	GALNT10	0.1947	0.2374
53349	ZFYVE1	0.0453
23167	EFR3A	0.5191	0.0866
25844	YIPF3	3.498	0.7208
10243	GPHN	1.6736	0.6099
80018	NAA25	1.8968	1.1923
11234	HPS5	0.1952	0.0142
51030	TVP23B	0.1065
4139	MARK1	0.0054
26156	RSL1D1	9.2388	11.4019
7461	CLIP2	0.8895	0.4559
55204	GOLPH3L	0.0517
8496	PPFIBP1	1.0663	1.411
7186	TRAF2	2.8819	0.7671
286077	FAM83H	0.2812	0.6915
55131	RBM28	1.2566	2.4518
56954	NIT2	12.5715	5.4044
57511	COG6	0.6663	0.0773
56896	DPYSL5	0.0903	0.2419
26528	DAZAP1	3.0248	9.4959
56902	PNO1	1.1893	3.5209
3735	KARS	9.4105	10.1037
9615	GDA	0.0823	0.0751
55177	RMDN3	0.0104	1.1546
9878	TOX4	1.2989	0.3846
23078	VWA8	0.2592	0.2702
25833	POU2F3	0.1773	0.1041
998	CDC42	18.3453	19.3506
5439	POLR2J	0.164	1.1829
1460	CSNK2B	3.7794	10.8832
6275	S100A4	474.736	181.048
26984	SEC22A	0.2355	0.2194
51027	BOLA1	13.2426	1.121
9367	RAB9A	2.7874	1.268
2010	EMD	4.2351	15.1921
145553	MDP1	0.3089
3376	IARS	21.1733	8.7214
55114	ARHGAP17	0.8343	0.963
1717	DHCR7	6.382	1.4501
4026	LPP	2.7984	1.3755
51635	DHRS7	7.4386	3.0714
10153	CEBPZ	1.873	2.4504
10283	CWC27	0.2452	2.241
653857	ACTR3C	4.7107	0.3961
57003	CCDC47	4.0728	3.9163
4705	NDUFA10	3.2589	3.6574
8623	ASMTL	0.0871	0.1741
51659	GINS2	0.8735	0.9033
1889	ECE1	9.1129	0.5198
54664	TMEM106B	3.606	2.0784
11001	SLC27A2	2.8148	6.6967
56339	METTL3	0.1948	0.8369
23534	TNPO3	1.6034	0.7713
159013	CXorf38	0.0234	0.1925
161003	STOML3	3.0928	2.3449
84617	TUBB6	49.2651	46.1234
474383	F8A2	0.0007	0.001
3936	LCP1	2.7493	1.2533
84298	LLPH	4.2415	7.9388
319101	KRT73	4.9589	15.1715
5151	PDE8A	0.0382	0.1601
79868	ALG13	0.9302	0.5574
57488	ESYT2	2.6556	2.5738
55206	SBNO1	0.1717	0.8005
222068	TMED4	3.6332	4.8303
3145	HMBS	9.0299	0.1124
2975	GTF3C1	2.2816	0.7756
55651	NHP2	3.334	8.8468
85363	TRIM5	0.1947	0.0373
10078	TSSC4	1.0689	0.4952
57727	NCOA5	2.9016	0.6957
10657	KHDRBS1	14.0517	22.4192
51056	LAP3	6.3114	3.5814
9942	XYLB	0.0329
9168	TMSB10	816.561	394.361
377	ARF3	27.7876	31.8528
404734	ANKHD1-EIF4EBP3	0.1878	1.568
23269	MGA	0.3112	0.0575
339221	ENPP7	0.0154
91227	GGTLC2	1.7699	0.6221
51079	NDUFA13	4.9241	8.8287
9646	CTR9	0.158	2.1326
9380	GRHPR	11.1247	13.4188
54065	SMIM11	0.2409
5917	RARS	14.2805	11.4264
123	PLIN2	10.8981	2.3041
416	ARSF	0.0133
23705	CADM1	0.0482	0.4006
23111	SPG20	1.4668	0.3077
126299	ZNF428	3.9742	2.4792
26058	GIGYF2	0.9339	0.8117
8836	GGH	1.1534	2.7287
6837	MED22	0.0676	0.5506
79803	HPS6	0.0566	0.0173
57142	RTN4	51.6394	78.503
11329	STK38	0.1983	0.3656
6720	SREBF1	0.0036	0.0252
2235	FECH	0.9596	1.5154
11193	WBP4	0.1239	0.1672
101060664	LOC101060664	0.034	0.0075
9317	PTER	1.7921	0.0314
5905	RANGAP1	9.5987	6.2309
4067	LYN	0.3541	1.1209
8330	HIST1H2AK	285.562	370.557
80331	DNAJC5	0.8903	2.2412
7322	UBE2D2	9.9044	5.6577
4363	ABCC1	3.4597	4.8237
55677	IWS1	0.5208	0.5917
6744	SSFA2	0.3128	1.3384
91582	RPS19BP1	0.5173	0.9177
5605	MAP2K2	6.7006	3.3405
22949	PTGR1	74.7159	38.4919
80019	UBTD1	0.3956
25929	GEMIN5	2.2432	1.1989
23154	NCDN	0.3021	0.0451
9877	ZC3H11A	0.2887	0.7152
65992	DDRGK1	2.2365	1.8262
1716	DGUOK	0.3484
8802	SUCLG1	8.2053	10.863
58517	RBM25	4.2664	4.0608
3184	HNRNPD	31.4399	57.6985
55768	NGLY1	0.2758
3710	ITPR3	0.9182	0.2435
163033	ZNF579	0.072	0.3407
4809	NHP2L1	23.438	35.1801
81622	UNC93B1	0.1409	0.1129
2011	MARK2	2.5676	0.3383
23265	EXOC7	1.2422	0.4342
55048	VPS37C	1.0196	1.2265
8815	BANF1	46.4405	92.5902
8349	HIST2H2BE	197.986	312.714
23378	RRP8	2.2715	1.5969
3912	LAMB1	5.9853	3.6197
6607	SMN2	0.7799	0.2533
552900	BOLA2	5.2449	4.5261
4282	MIF	143.669	262.278
5546	PRCC	0.4501	1.5996
10413	YAP1	0.1184	0.4481
4299	AFF1	0.049	0.009
8896	BUD31	1.4293	0.8314
9444	QKI	3.307	2.9565
26024	PTCD1	0.1324	0.1033
5054	SERPINE1	0.3431	0.0273
57819	LSM2	4.6359	2.9347
6155	RPL27	37.8988	51.5899
51300	TIMMDC1	0.2623	0.8223
2771	GNAI2	0.5233	2.9878
10409	BASP1	97.5518	99.0944
6232	RPS27	33.2768	29.0601
51560	RAB6B	4.1602	6.9338
2810	SFN	87.775	42.3307
282974	STK32C	0.1535
23307	FKBP15	4.9528	0.2958
6520	SLC3A2	47.3099	72.829
3158	HMGCS2	0.8621
55004	LAMTOR1	9.0725	6.6871
126410	CYP4F22	0.1976	0.0356
124454	EARS2	0.541	0.7738
5859	QARS	4.9984	4.2696
79567	FAM65A	0.0048
83930	STARD3NL	2.1037	0.6766
10048	RANBP9	1.3444	0.1789
1635	DCTD	1.2158	0.4943
23593	HEBP2	2.5602	3.7932
80210	ARMC9	0.4732
23046	KIF21B	0.0113	0.598
84056	KATNAL1	0.1331	0.0285
8799	PEX11B	0.3069	0.2013
55692	LUC7L	1.9172	1.4076
26052	DNM3	0.8302	2.5853
4281	MID1	4.465	2.3028
2335	FN1	0.5294	0.6662
129831	RBM45	0.1552	0.3051
91689	SMDT1	0.2966	0.3717
6734	SRPR	0.4276	2.0171
8801	SUCLG2	8.6857	14.558
170685	NUDT10	10.7689
1457	CSNK2A1	6.856	3.8802
65083	NOL6	8.3674	6.2321
84687	PPP1R9B	1.0813	1.3758
6281	S100A10	356.908	985.337
55027	HEATR3	0.217	1.1233
5424	POLD1	0.9689	0.7001
54872	PIGG	0.0302
60493	FASTKD5	0.199	0.1982
90324	CCDC97	0.237	0.224
92483	LDHAL6B	0.0105	0.6161
821	CANX	51.4085	72.8685
55092	TMEM51	1.6967	0.6262
56113	PCDHGA2	1.3367
6627	SNRPA1	35.667	33.4502
57609	DIP2B	0.2197	0.1625
10670	RRAGA	0.7904	0.4511
10142	AKAP9	0.058	0.0459
3882	KRT32	3.8139	5.5063
11157	LSM6	4.9433	3.8214
26520	TIMM9	6.5951	9.3375
6780	STAU1	3.8671	4.8298
79607	FAM118B	0.0759
2280	FKBP1A	48.2069	60.9562
55664	CDC37L1	0.1633	0.022
27095	TRAPPC3	3.605	1.0877
26512	INTS6	0.0217	0.0986
25813	SAMM50	3.0729	3.9217
100130097	LOC100130097	0.9655
26090	ABHD12	2.0235	2.5648
10300	KATNB1	0.1837	0.0104
389	RHOC	16.0918	23.3562
113878	DTX2	0.1232	0.0554
140838	NANP	0.4511
6431	SRSF6	9.643	13.5027
55619	DOCK10	1.2402	0.0256
5763	PTMS	38.8039	0.1177
7251	TSG101	2.3816	0.657
643314	KIAA0754		0.0988
10105	PPIF	6.8709	17.0306
10728	PTGES3	31.5662	34.3577
64755	C16orf58	1.9123
91298	C12orf29	5.1234
9185	REPS2	0.0456
10211	FLOT1	4.8263	7.6743
23580	CDC42EP4	1.6791	0.8482
55364	IMPACT	0.1006
79612	NAA16	0.9297	0.088
7507	XPA		0.0198
1645	AKR1C1	153.12	103.983
521	ATP5I	21.0786	124.098
5050	PAFAH1B3	93.3689	7.2632
8537	BCAS1	0.5453	0.0381
2195	FAT1	0.0055	0.0929
5494	PPM1A	1.4109	0.5305
55644	OSGEP	0.25	2.0078
25842	ASF1A	0.5888	0.5318
5025	P2RX4	0.0725
56888	KCMF1	0.1425	0.1125
401548	SNX30	1.0589
840	CASP7	2.6883
221823	PRPS1L1	23.6281	1.2586
6102	RP2	0.5717	0.483
9219	MTA2	1.3332	1.3136
7111	TMOD1	1.2176	0.893
54940	OCIAD1	5.9941	10.2601
214	ALCAM	6.0123	15.4184
84105	PCBD2	0.4074
55795	PCID2	0.4135	0.156
1072	CFL1	679.065	475.132
51004	COQ6	0.0731	0.3231
440093	H3F3C	65.8689	57.1546
7169	TPM2	23.1141	48.4096
51606	ATP6V1H	6.8935	0.3847
55288	RHOT1	0.3529	1.1045
23065	EMC1	2.7268	3.2019
1350	COX7C	4.8919	16.5473
29915	HCFC2	0.3823
56924	PAK6	0.0265
27440	CECR5	1.0568	1.2879
8693	GALNT4	0.1429
6331	SCN5A	0.0443
7407	VARS	5.3186	4.0739
51776	ZAK	0.2053	0.9704
8650	NUMB	0.4328	0.5452
163	AP2B1	7.5417	9.096
1399	CRKL	6.0404	2.5173
347902	AMIGO2	2.9917	2.6496
25936	NSL1	0.1399	6.628
10914	PAPOLA	0.4458	0.788
64841	GNPNAT1	4.508	0.4592
199746	U2AF1L4	2.2984	6.3108
4712	NDUFB6	6.0829	5.2551
3396	ICT1	3.6423	8.2126
90678	LRSAM1	3.2823	0.2224
55322	C5orf22	0.1783	0.1192
57020	C16orf62	0.6777	0.2171
10051	SMC4	2.9719	2.3552
146223	CMTM4	0.2309
55605	KIF21A	0.2162	0.281
64946	CENPH	0.0188	0.2016
55357	TBC1D2	0.1934	0.2594
79717	PPCS	6.8439
10643	IGF2BP3	4.3595	4.2606
441531	PGAM4	31.3422	16.3138
65265	C8orf33	9.5565	1.0465
6878	TAF6	0.0947	0.2213
55280	CWF19L1	0.6126	1.0368
10898	CPSF4	1.0649	0.0992
57062	DDX24	1.3017	1.4985
9612	NCOR2	0.3251	0.619
5597	MAPK6	0.0423
1478	CSTF2	4.2225	5.5356
4482	MSRA	1.0539
9784	SNX17	3.265	0.1765
54884	RETSAT	0.6809	0.5925
79770	TXNDC15	0.4979	0.9581
8573	CASK	0.4319	0.3405
10053	AP1M2	0.1467	0.4915
221955	DAGLB	0.0631	0.1967
1191	CLU	1.3992	1.4499
9735	KNTC1	0.0531	0.0972
51759	C9orf78	0.2598	0.7237
91272	BOD1	0.7354	0.5326
2961	GTF2E2	0.2112	0.6158
72	ACTG2	702.93	663.738
8402	SLC25A11	19.0954	12.7044
11188	NISCH	0.0178
23481	PES1	2.037	3.1008
5716	PSMD10	1.5553	1.4379
22874	PLEKHA6	0.0589
6672	SP100	7.3614	0.8388
84869	CBR4	0.1331	0.3276
6674	SPAG1	0.2507	0.0503
813	CALU	34.2449	41.863
24137	KIF4A	0.3667	0.4393
23682	RAB38	0.1872	1.002
55684	RABL6	1.801	1.5237
23468	CBX5	12.6895	30.1946
54915	YTHDF1	1.3444	0.6168
445577	C9orf129	0.3545	0.129
8615	USO1	3.8283	3.9464
79759	ZNF668	0.0952
2108	ETFA	40.4172	49.3839
4734	NEDD4	1.6566	0.2238
6601	SMARCC2	1.0735	4.1859
5694	PSMB6	7.0565	8.07
55763	EXOC1	0.5105	1.3674
3018	HIST1H2BB	197.986	312.465
3516	RBPJ	0.0855
5213	PFKM	14.8834	1.0252
221035	REEP3	0.0944	0.0538
10456	HAX1	0.4177	0.7335
23020	SNRNP200	6.7671	10.0293
29066	ZC3H7A	0.0042
80262	C16orf70	0.0056	0.7122
6522	SLC4A2	0.4307	0.0095
6234	RPS28	117.356	233.553
27079	RPUSD2	0.0894	0.2008
3189	HNRNPH3	19.3639	41.3584
51575	ESF1	0.4734	1.2057
4637	MYL6	104.369	83.449
201158	TVP23C	0.0877
3927	LASP1	62.7406	35.6483
201266	SLC39A11	0.7545	0.3846
9212	AURKB	0.6403	0.1401
1615	DARS	19.1352	10.2981
8344	HIST1H2BE	198.094	333.925
8546	AP3B1	1.3926	2.1925
1829	DSG2	11.1657	14.1512
116988	AGAP3	0.0328	0.0043
80381	CD276	1.9362	0.1715
65993	MRPS34	3.6929	3.9263
10486	CAP2	1.0165	0.4032
55609	ZNF280C	0.0131	0.0389
7976	FZD3	0.0997
161424	NOP9	0.2114	0.4642
3920	LAMP2	13.2318	21.4994
51668	HSPB11	2.2855
6137	RPL13	40.6684	57.3303
2495	FTH1	13.0749	2.4146
84935	MEDAG	0.1942
389203	SMIM20	2.7343	2.9474
3932	LCK	9.2541	8.7846
57222	ERGIC1	2.7323	9.834
6652	SORD	3.9475	3.3594
283489	CHAMP1	0.1498	1.03
790	CAD	5.9951	3.5873
2037	EPB41L2	2.2697	1.7111
51596	CUTA	18.7724	28.4175
347688	TUBB8	60.4252	56.1216
153339	TMEM167A	4.6117	0.6491
79152	FA2H	0.042
221833	SP8	0.0021
1793	DOCK1	0.0364	0.0238
9184	BUB3	6.742	13.6013
10519	CIB1	1.0073
653583	PHLDB3	0.0186
3890	KRT84	4.843	13.3983
6950	TCP1	45.6295	37.0776
9497	SLC4A7	0.1587	0.9366
8884	SLC5A6	0.4731
79568	C2orf47	0.7553	1.144
5770	PTPN1	2.7449	0.9377
178	AGL	0.155	0.1883
80224	NUBPL	0.5205	0.5233
2618	GART	9.0776	4.9088
23165	NUP205	1.1409	1.0667
1892	ECHS1	21.4266	28.0111
11345	GABARAPL2	5.3659	0.227
309	ANXA6	4.6798	2.5257
23192	ATG4B	1.1513
84187	TMEM164	0.3122	0.3716
4706	NDUFAB1	13.4125	42.475
5464	PPA1	21.0243	17.5926
55313	CPPED1	3.3534	1.7037
1314	COPA	8.3526	4.4244
57104	PNPLA2	0.0631	0.1568
1969	EPHA2	3.5579	1.4566
10523	CHERP	3.902	4.5809
10093	ARPC4	18.1323	8.7833
9169	SCAF11	0.0518	0.2692
83871	RAB34	8.7367	5.4665
23049	SMG1	0.0561
54751	FBLIM1	0.1051	0.2023
55324	ABCF3	0.2639	0.1102
51497	NELFCD	0.2987	1.2803
4358	MPV17	0.5506	0.3619
1121	CHM	0.0862
26038	CHD5	0.159	0.3493
6596	HLTF	0.052	1.1467
4301	MLLT4	0.4048	0.0663
3889	KRT83	6.1065	1.5617
5984	RFC4	1.5735	2.0165
23474	ETHE1	1.6803	4.5293
8050	PDHX	4.106	2.4097
440	ASNS	6.8987	0.9857
55135	WRAP53	0.0676
80152	CENPT	0.0128
23325	KIAA1033	1.4069	0.1199
26128	KIAA1279	0.1131	2.1061
3105	HLA-A	3.9656	1.5111
203547	VMA21	6.6048
28982	FLVCR1	0.0858	0.1222
708	C1QBP	118.199	342.854
5646	PRSS3	1.966	3.7226
6904	TBCD	1.6226	1.2146
100532731	COMMD3-BMI1	0.3447	0.1539
9857	CEP350	0.1705
10476	ATP5H	18.9494	33.1197
10314	LANCL1	1.616	1.0578
55255	WDR41	0.0951
79587	CARS2	0.2596	0.6986
84817	TXNDC17	24.5515	14.185
284403	WDR62	0.1203
55920	RCC2	3.5555	4.4911
6141	RPL18	137.32	91.9358
7391	USF1	0.0284
100653194	LOC100653194	0.0113	0.0328
51002	TPRKB	2.16	0.3658
55699	IARS2	10.9336	9.3697
4288	MKI67	3.8867	3.5407
6881	TAF10	22.2462	1.0496
80308	FLAD1	0.9287	0.0975
55347	ABHD10	3.8279	5.7092
51397	COMMD10	0.3632	0.755
10558	SPTLC1	9.0986	7.0782
79366	HMGN5	0.1563	0.0589
4820	NKTR	0.0025
665	BNIP3L	0.204	0.0377
495	ATP4A	0.4531	0.544
23137	SMC5	0.1349	0.3435
142	PARP1	13.1661	16.3811
7184	HSP90B1	93.3889	144.842
56904	SH3GLB2	0.3034	0.145
22985	ACIN1	2.3963	5.8944
3856	KRT8	2043.38	3109.99
5641	LGMN	0.0681	0.6058
645974	PABPC1L2B	2.0954
51454	GULP1	1.4363	0.3616
8659	ALDH4A1	0.8129	5.3936
391356	PTRHD1	5.0145	2.6057
7466	WFS1	0.1927	0.146
54881	TEX10	0.8746	0.5366
5256	PHKA2	0.0073
3854	KRT6B	16.5306	47.9483
29967	LRP12	0.5334
23636	NUP62	6.3745	6.7951
80273	GRPEL1	7.6741	12.839
51605	TRMT6	3.3642	3.4488
5195	PEX14	0.5564	0.401
25873	RPL36	73.4631	117.995
143471	PSMA8	6.8863	20.5572
23673	STX12	0.6724	0.5161
9147	NEMF	1.0007	0.1919
7280	TUBB2A	124.622	108.432
3851	KRT4	8.8634	36.1957
10422	UBAC1	0.119
54882	ANKHD1	0.3101	1.7105
728071	FAM203B	1.3111	0.1272
57176	VARS2	0.0167	0.0985
29100	TMEM208	0.5382
29886	SNX8	0.0586	0.1313
389898	UBE2NL	11.732	5.7461
26130	GAPVD1	0.498	1.3485
84342	COG8	0.1228	0.4849
9459	ARHGEF6	0.0457
2956	MSH6	1.727	2.7108
6558	SLC12A2	2.8162	4.6537
80324	PUS1	1.761	1.5625
3855	KRT7	241.274	442.627
80124	VCPIP1	0.0807	0.1934
79050	NOC4L	0.6911	0.5098
7125	TNNC2	9.0795	0.1497
7410	VAV2	0.0416
57017	COQ9	0.8912	2.0061
23670	TMEM2	0.5708	1.4077
4700	NDUFA6	2.7013	3.0884
64897	C12orf43	0.7589	1.9829
317	APAF1	0.2183
4287	ATXN3	0.6577
10269	ZMPSTE24	6.4936	4.9428
9052	GPRC5A	8.9138	14.6067
7091	TLE4	0.0173	0.0345
53918	PELO	4.4534	0.1079
2806	GOT2	30.3314	39.4225
6508	SLC4A3	0.0448	0.0097
51253	MRPL37	1.1987	1.0265
50809	HP1BP3	7.5787	5.8972
3191	HNRNPL	19.1271	53.8903
9933	KIAA0020	1.1681	0.906
22948	CCT5	31.0533	49.3979
112936	VPS26B	0.5252	0.5514
8563	THOC5	0.6256	5.4465
81671	VMP1	1.9037	1.3304
21	ABCA3		0.7469
5591	PRKDC	8.1273	12.5564
219293	ATAD3C	0.1335	0.648
9375	TM9SF2	1.131	4.334
308	ANXA5	66.9859	29.8975
4233	MET	0.0717	0.1708
8407	TAGLN2	155.387	117.892
10541	ANP32B	46.5826	122.641
23351	KHNYN	0.0739
55770	EXOC2	0.4446	0.842
116228	COX20	1.7066	3.039
79974	CPED1	0.0878
54758	KLHDC4	0.0764	0.0633
100303755	PET117	0.0877	0.8484
2551	GABPA	0.084
1975	EIF4B	9.5448	8.3035
642	BLMH	2.8463	1.7884
55293	UEVLD	1.8682
55671	SMEK1	1.0803	1.6793
3842	TNPO1	8.5834	4.5583
7411	VBP1	5.2509	5.6372
48	ACO1	4.4339	1.0693
23367	LARP1	4.8471	1.1733
7189	TRAF6	0.0368
56922	MCCC1	0.1533	0.3984
79874	RABEP2	1.5782	0.4978
25804	LSM4	5.1054	12.8367
8357	HIST1H3H	81.5817	58.0252
11224	RPL35	87.7492	53.6668
6844	VAMP2	8.9835	2.9567
55133	SRBD1	2.3932	0.8329
10296	MAEA	0.3507	0.2807
3276	PRMT1	12.8852	19.2451
23469	PHF3	0.18	0.195
1119	CHKA	0.0636
347862	PDDC1	0.7942	0.424
113178	SCAMP4	0.6746	2.2646
55787	TXLNG	0.459	0.4198
727851	RGPD8	0.0437	0.1699
60592	SCOC	1.8987	0.3586
427	ASAH1	0.9955	4.5028
123606	NIPA1	0.1241	0.5306
117143	TADA1	0.0306	0.0847
85366	MYLK2	0.0562	0.0724
100996643	LOC100996643	0.6521	0.9641
84311	MRPL45	1.9074	1.4065
60490	PPCDC	0.3746
3183	HNRNPC	180.202	306.209
23053	ZSWIM8	0.0069
51537	MTFP1	0.2806	0.9927
51031	GLOD4	12.3113	10.2407
55667	DENND4C	0.4781	0.1139
387522	TMEM189-UBE2V1	32.8778	17.5341
30850	CDR2L	0.159
55308	DDX19A	3.8968	1.214
55909	BIN3	0.1465
8334	HIST1H2AC	285.562	370.557
8911	CACNA1I	0.0526
22931	RAB18	6.2647	4.1705
9733	SART3	2.7492	3.0212
51322	WAC	0.2564	0.2502
80201	HKDC1	2.5734	8.9397
730268	LOC730268	0.0108	0.0605
100526693	ARPC4-TTLL3	2.4941	2.4238
55526	DHTKD1	0.1665	0.3078
824	CAPN2	12.6722	6.4087
55967	NDUFA12	2.436	4.522
90639	COX19	0.5764	1.4684
2760	GM2A	21.0146	4.5181
8529	CYP4F2	0.2186
7528	YY1	0.5458	1.7832
5714	PSMD8	5.3896	2.2261
55915	LANCL2	0.6638	0.0603
84246	MED10	0.3733	0.7503
1186	CLCN7	0.3974
55802	DCP1A	0.2813	0.4744
10280	SIGMAR1	0.3633	0.2758
10152	ABI2	0.4196	0.3023
51690	LSM7	1.5759	8.0084
23091	ZC3H13	0.1527	0.1594
4691	NCL	77.1671	145.859
1455	CSNK1G2	0.0313	0.06
4625	MYH7	0.1716	0.0129
51377	UCHL5	4.8187	7.8007
27341	RRP7A	3.148	1.0977
649330	LOC649330	9.4329	18.1443
8361	HIST1H4F	268.083	376.538
836841	HEC1	0.0693	0.1651
9512	PMPCB	2.0792	1.8978
3305	HSPA1L	19.2118	43.6789
4001	LMNB1	22.6425	26.4054
9140	ATG12	0.8128
5723	PSPH	4.8347	2.2826
92170	MTG1	0.1471
4673	NAP1L1	30.2791	26.0159
4999	ORC2	0.7796	0.144
60528	ELAC2	1.8402	1.9682
8360	HIST1H4D	268.083	376.538
6773	STAT2	0.2624	0.0127
81554	WBSCR16	0.1451	0.1418
4615	MYD88	0.3315	0.0412
115817	DHRS1	0.4567	0.0797
115703	ARHGAP33	0.6599
6710	SPTB	0.1638	0.3329
4624	MYH6	0.1699	0.0128
1272	CNTN1	2.0413	9.7672
100527963	PMF1-BGLAP	0.1454	0.186
593	BCKDHA	0.5543	1.6527
114823	LENG8	0.0359	0.9355
8662	EIF3B	11.3492	17.3321
116143	WDR92	0.364	0.1583
57120	GOPC	0.71	0.6642
481	ATP1B1	11.583	16.7759
29105	C16orf80	1.1031	0.5316
8291	DYSF	0.2275	0.0943
6169	RPL38	209.633	221.378
100996754	LOC100996754	10.4753	18.7399
5204	PFDN5	20.6654	13.8375
54474	KRT20	0.4754	0.8861
9454	HOMER3	0.0564
9785	DHX38	0.4807	0.4139
9980	DOPEY2	0.0012
22818	COPZ1	10.5578	10.8363
23456	ABCB10	0.0518	0.0065
22870	PPP6R1	0.5787	0.6214
29763	PACSIN3	1.097	0.7242
23224	SYNE2	0.0823	0.1217
84164	ASCC2	0.3245	0.3178
10458	BAIAP2	0.2876	0.0474
3891	KRT85	12.9426	13.3215
65003	MRPL11	14.4732	2.9344
1147	CHUK	0.1788	0.0276
26993	AKAP8L	0.3762	0.9242
23039	XPO7	1.8828	1.5591
1173	AP2M1	6.2332	5.6496
79595	SAP130	0.0147	0.1046
3880	KRT19	220.933	165.455
51566	ARMCX3	1.0481	0.7809
9112	MTA1	0.1978	0.3865
201475	RAB12	0.7318	0.1542
9166	EBAG9	0.2659	0.841
10577	NPC2	8.6396	6.2928
9330	GTF3C3	1.8498	0.2847
27339	PRPF19	7.8913	12.4035
91289	LMF2	0.019
4093	SMAD9	0.5884	0.4187
6830	SUPT6H	0.9731	2.4588
114971	PTPMT1	0.3827	0.2549
3732	CD82	0.4416
84790	TUBA1C	189.085	115.609
55591	VEZT	0.5434	0.119
51366	UBR5	1.4173	0.6223
9054	NFS1	2.4055	1.79
967	CD63	19.9164	22.2865
2287	FKBP3	35.9984	49.4123
10227	MFSD10	0.1293	0.5597
5834	PYGB	24.0646	10.2234
1528	CYB5A	9.9603	36.4516
140609	NEK7	0.154
51071	DERA	4.5101	0.3574
2631	GBAS	1.92	3.476
27237	ARHGEF16	0.0043
9772	KIAA0195	0.0219
728489	DNLZ	0.4295	0.2324
6159	RPL29	51.8011	64.6432
23417	MLYCD	0.2722	0.1844
5315	PKM	1648.49	599.422
22894	DIS3	1.2643	1.4841
506	ATP5B	97.3254	208.942
83692	CD99L2	4.9872	1.4612
5885	RAD21	0.956	2.9427
140885	SIRPA	0.1021	0.049
55011	PIH1D1	5.8162	1.7011
138716	RPP25L	0.1859
8880	FUBP1	18.8013	29.7
22933	SIRT2	0.0779
26586	CKAP2		0.0117
479	ATP12A	0.5068	0.4073
1652	DDT	9.5822	7.3253
64852	TUT1	0.0077	0.4874
8379	MAD1L1	0.2643	0.4038
55168	MRPS18A	1.1922	1.4219
50813	COPS7A	2.8058	0.3917
2181	ACSL3	7.4008	9.1502
26003	GORASP2	5.9207	4.4646
51412	ACTL6B	0.3343	0.3501
64147	KIF9	0.9416
2976	GTF3C2	0.6614	0.6385
1327	COX4I1	27.3539	60.6559
2908	NR3C1	0.7018	0.3752
5685	PSMA4	13.7838	40.5942
25923	ATL3	8.948	7.2262
3612	IMPA1	3.6043	1.6156
64769	MEAF6	0.4571	1.3687
801	CALM1	64.9082	57.5333
1659	DHX8	0.2463	0.5527
10199	MPHOSPH10	0.8266	2.631
196527	ANO6	0.4313	0.2495
10099	TSPAN3	5.1794	0.8235
26286	ARFGAP3	0.1536	0.8708
57794	SUGP1	0.1643	0.4848
10477	UBE2E3	1.1642	1.0817
101060751	LOC101060751	63.1947	25.8917
843	CASP10	0.0931
8411	EEA1	1.3969	1.0972
5357	PLS1	7.3575	6.9594
26092	TOR1AIP1	1.3222	5.2105
10890	RAB10	33.1949	15.8042
1508	CTSB	8.7581	41.4234
10471	PFDN6	10.2144	11.6852
100526737	RBM14-RBM4	1.128	4.5672
2050	EPHB4	0.0471	0.0777
23203	PMPCA	0.7288	3.4607
6603	SMARCD2	0.406	0.8012
54662	TBC1D13	0.5343	0.0687
6814	STXBP3	1.2888	0.83
58528	RRAGD	0.1294	0.0534
5373	PMM2	8.219	2.9538
1736	DKC1	4.5235	9.434
5865	RAB3B	2.4298	0.3106
6233	RPS27A	314.725	90.634
55914	ERBB2IP	0.3362	1.5701
11120	BTN2A1	0.024	0.1243
2180	ACSL1	0.5308	0.4784
9904	RBM19	0.1047	0.2627
283417	DPY19L2	0.0531
10565	ARFGEF1	0.0753	0.0992
79840	NHEJ1	0.4155	0.0248
57834	CYP4F11	1.9875	0.2669
57470	LRRC47	5.614	2.9812
23141	ANKLE2	0.0529	0.2506
254863	TMEM256	2.1989	15.3755
64083	GOLPH3	3.506	0.7568
4628	MYH10	5.6661	6.0086
58	ACTA1	667.383	641.818
217	ALDH2	164.913	98.587
9984	THOC1	1.1064	1.9197
334	APLP2	0.0929	0.0882
92906	HNRNPLL	0.8883	1.3684
9371	KIF3B	6.587	0.0088
130617	ZFAND2B	0.0766
5636	PRPSAP2	5.4597	0.7151
84286	TMEM175	0.0689	0.0303
2896	GRN	0.1807	1.3371
1639	DCTN1	6.5376	2.0466
394	ARHGAP5	0.0883
23408	SIRT5	0.4275	0.6178
5048	PAFAH1B1	7.2104	2.3932
66005	CHID1	0.7276	0.2726
5000	ORC4	0.5183	0.0877
847	CAT	3.3841	11.1698
7259	TSPYL1	0.1579
10552	ARPC1A	1.0782	0.0349
51631	LUC7L2	2.6896	4.6995
11183	MAP4K5	0.277	0.2402
4641	MYO1C	20.0131	4.98
91010	FMNL3	0.0906	0.0271
55173	MRPS10	0.3887	2.8095
90665	TBL1Y	0.048	0.0823
283951	C16orf91	2.3853	1.1257
116985	ARAP1	0.1671	0.0215
256714	MAP7D2	0.4262	0.2227
58506	SCAF1	0.1849	0.2097
115098	CCDC124	3.5737	17.6259
29926	GMPPA	0.4674	1.8804
55179	FAIM	0.0905	0.0584
5339	PLEC	35.6795	43.6627
56984	PSMG2	1.0726	0.3241
7170	TPM3	61.9193	75.6129
9897	KIAA0196	9.886	0.2585
100529097	RPL36A-HNRNPH2	0.8515	0.594
23011	RAB21	9.5759	4.0717
22796	COG2	0.1157	0.1336
2963	GTF2F2	1.0057	3.3217
55276	PGM2	1.3441	2.2059
6723	SRM	6.9848	2.7055
10298	PAK4	1.3534	1.1103
3150	HMGN1	7.2546	5.1152
131544	CRYBG3	0.007
10928	RALBP1	0.1209
653604	HIST2H3D	81.5817	57.8105
7812	CSDE1	4.1119	1.8571
2817	GPC1	0.1184	1.4596
6001	RGS10	0.1076	2.7001
79624	C6orf211	0.7736	0.5689
10857	PGRMC1	18.6507	49.3973
100302736	TMED7-TICAM2	2.1753	3.4397
23255	SOGA2	0.0856	0.0633
7205	TRIP6	0.5002	0.4447
131076	CCDC58	2.1603	7.9253
55680	RUFY2	0.0477	0.0314
84720	PIGO	0.0026	0.302
5440	POLR2K	1.1134	3.7907
5880	RAC2	2.7458	3.0389
27332	ZNF638	0.3677	0.8625
8943	AP3D1	2.4042	0.9155
8125	ANP32A	27.1353	34.1863
27134	TJP3	0.2822	0.0263
9945	GFPT2	2.5542	0.5825
203068	TUBB	180.534	218.301
5175	PECAM1	0.0232
29937	NENF	5.4229	10.0586
53354	PANK1	0.0232
9440	MED17		0.057
53407	STX18	0.3085	0.4492
8661	EIF3A	11.6526	11.9491
56267	CCBL2	0.5476	0.1331
23589	CARHSP1	15.8848	13.0861
79017	GGCT	136.291	4.5384
[truncated: 5,160 more rows]

## Sheet: MCF-7 cell
Gene ID	Symbol	MCF7_1	MCF7_2
6712	SPTBN2	1.8184	2.6268
8563	THOC5	1.7973	1.5988
1801	DPH1	0.0427
3074	HEXB	1.775	2.2121
101060714	LOC101060714	0.3326	0.0397
55226	NAT10	1.2665	1.5852
3163	HMOX2	4.7254	4.8963
56243	KIAA1217	0.0429	0.234
4628	MYH10	1.656	1.5913
57019	CIAPIN1	2.1833	0.6615
1387	CREBBP	0.1155	0.0847
55854	ZC3H15	2.1529	2.659
150275	CCDC117	0.3091
1785	DNM2	2.8513	2.4821
4361	MRE11A	4.2363	4.798
5521	PPP2R2B	0.1538	0.1845
10097	ACTR2	34.2019	24.7091
5499	PPP1CA	7.0869	9.9443
83548	COG3	0.1367	0.4333
9363	RAB33A	0.119
51599	LSR	0.2765	0.3071
6642	SNX1	5.6088	6.6184
9736	USP34	0.0126	0.0208
401409	RAB19	0.0619	0.0456
4893	NRAS	5.229	6.1083
51474	LIMA1	1.5723	1.1015
8409	UXT	0.3337	0.4141
79813	EHMT1	0.1187	0.1184
3185	HNRNPF	20.1498	34.7853
11015	KDELR3	0.4905
11169	WDHD1	0.1945	0.3626
11345	GABARAPL2	1.156	2.6829
7022	TFAP2C	1.9019	1.4233
11083	DIDO1	0.5907	0.5109
83743	GRWD1	0.8723	1.7497
101060478	LOC101060478	0.0219	0.0948
29	ABR	0.0845	0.2858
3936	LCP1	4.8285	5.807
10376	TUBA1B	271.161	321.591
5831	PYCR1	8.7083	6.097
6541	SLC7A1	0.4272	0.543
4087	SMAD2	0.0509	0.0604
11051	NUDT21	24.445	21.7785
6233	RPS27A	34.7808	57.0155
1810	DR1	0.0892	0.153
112812	FDX1L	0.1344
2203	FBP1	25.7414	43.9955
399687	MYO18A	0.0441	0.0405
4358	MPV17	0.2814
54940	OCIAD1	3.3036	2.9129
81617	CAB39L	0.3825	0.1211
91373	UAP1L1	0.3781	0.3283
56903	PAPOLB	0.1378	0.1914
311	ANXA11	4.6409	5.5817
84275	SLC25A33	0.1274	0.1166
9208	LRRFIP1	0.5807	0.7342
54971	BANP	0.0693	0.1254
23788	MTCH2	65.7644	18.7093
4836	NMT1	3.3453	3.3804
171568	POLR3H		0.9148
51596	CUTA	9.453	28.1298
30849	PIK3R4	0.0652	0.1131
495	ATP4A	0.5647	0.3764
140465	MYL6B	7.9545	0.1658
374395	TMEM179B	0.113
57026	PDXP	0.1668	0.5383
9126	SMC3	6.231	3.7465
7337	UBE3A	0.6216	0.4044
57647	DHX37	0.2673	1.8865
23534	TNPO3	0.7714	0.9154
9968	MED12	0.6162	0.4919
50628	GEMIN4	1.1603	1.0127
8694	DGAT1	0.0565
9961	MVP	0.1826	0.0625
79902	NUP85	0.1711	0.6282
26986	PABPC1	44.1337	32.9001
5464	PPA1	26.7681	54.2994
57459	GATAD2B	1.4776	1.9849
2976	GTF3C2	0.4779	0.2617
80349	WDR61	4.7561	6.3661
10526	IPO8	0.3437	0.7234
3421	IDH3G	0.8021	0.6197
5531	PPP4C	1.5754	1.2196
65059	RAPH1	0.1149	0.0782
728689	EIF3CL	6.3268	6.9441
4591	TRIM37	0.018	0.0316
91664	ZNF845	0.0168	0.012
5873	RAB27A	1.5316	1.0788
51109	RDH11	0.9894	0.7175
8344	HIST1H2BE	243.961	273.473
55695	NSUN5	1.2621	1.3891
55720	TSR1	4.1892	3.7994
29922	NME7	0.1016	0.1275
10919	EHMT2	0.2006	0.3573
200403	VWA3B	0.0614
10390	CEPT1	0.5288	0.6137
129450	TYW5	0.4557
9440	MED17	0.5528	0.081
26100	WIPI2	0.1175	0.2794
10380	BPNT1	5.1107	0.8777
10611	PDLIM5	1.921	1.2367
3149	HMGB3	47.3503	47.8698
23048	FNBP1	0.1288	0.0864
8493	PPM1D	1.425	0.4937
56910	STARD7	3.4769	0.4966
347734	SLC35B2	1.461	2.3183
4258	MGST2	6.4216	67.4856
253558	LCLAT1	0.5564	1.0678
55758	RCOR3	0.1725	0.5646
153527	ZMAT2	0.5953	1.1407
4709	NDUFB3	4.8357	5.4716
6631	SNRPC	13.6918	7.0985
25909	AHCTF1	0.1173	0.1594
5825	ABCD3	0.2734	0.7116
23397	NCAPH	1.2428	1.7378
51322	WAC	0.2233	0.2907
55968	NSFL1C	1.3958	2.0706
7419	VDAC3	45.5923	42.1781
5970	RELA	1.3231	2.1843
23171	GPD1L	0.9695	1.4971
6421	SFPQ	22.7071	43.1909
4704	NDUFA9	4.7462	3.7148
79956	ERMP1	0.8998	1.0004
404734	ANKHD1-EIF4EBP3	0.0632	0.1213
3326	HSP90AB1	1275.06	1346.96
8789	FBP2	1.5405
23157	2021-09-06	0.3356	0.2528
3419	IDH3A	11.9388	9.1877
5433	POLR2D	2.9808	1.3983
4209	MEF2D	0.0837	0.0903
10430	TMEM147	0.0658
4144	MAT2A	28.8415	29.6965
7514	XPO1	15.9921	18.1529
39	ACAT2	9.5319	11.4356
51009	DERL2	3.8698	4.1159
23603	CORO1C	1.368	2.9969
131965	METTL6	0.4728
55718	POLR3E	0.0707	0.0455
5536	PPP5C	3.5142	2.3558
9859	CEP170	0.0434	0.0038
573	BAG1	0.4828	0.2667
203068	TUBB	453.02	702.416
22880	MORC2	1.2642	1.0202
7184	HSP90B1	119.986	140.867
353274	ZNF445	0.0049
80381	CD276	0.4955	0.4713
54845	ESRP1	2.6102	1.4304
10238	DCAF7	3.4014	3.3842
84836	ABHD14B	4.148	4.2118
506	ATP5B	473.418	525.941
55055	ZWILCH	0.1503	0.2572
5929	RBBP5	0.7838	0.8496
2937	GSS	5.2755	4.1035
661	POLR3D	0.1236	0.0781
3157	HMGCS1	0.9278	2.215
63935	PCIF1	0.1057	0.1527
644019	CBWD6	0.2001	0.2469
83860	TAF3	0.0161
10075	HUWE1	0.523	0.8873
85378	TUBGCP6	0.0214	0.0101
80218	NAA50	6.2839	10.8625
581	BAX	10.9829	14.28
8537	BCAS1	0.2167	0.1489
147700	KLC3	0.0108	0.0731
26046	LTN1	0.0131	0.096
4676	NAP1L4	12.8512	29.9203
4200	ME2	0.7559	0.5543
200916	RPL22L1	1.0364
116931	MED12L	0.0141	0.0106
6709	SPTAN1	6.742	7.9672
91452	ACBD5	1.8195	4.5486
6780	STAU1	2.0329	2.5909
1975	EIF4B	12.2841	11.3731
57062	DDX24	0.0508	0.0809
51560	RAB6B	8.823	7.8212
54935	DUSP23	29.3921	22.1109
728378	POTEF	30.6721	15.2524
57380	MRS2	0.0874
84298	LLPH	10.6604	13.6634
1973	EIF4A1	142.616	147.5
79005	SCNM1	0.3064
54859	ELP6	0.2047
79611	ACSS3	2.7165	0.4016
51000	SLC35B3	0.1353
79411	GLB1L	0.0873	0.0843
10447	FAM3C	0.2521	0.1573
3849	KRT2	2.4158	2.8715
64782	AEN	1.1308
101060229	LOC101060229	0.0253
8776	MTMR1	0.294	0.3843
11332	ACOT7	6.7674	6.9742
54865	GPATCH4	0.8068	0.4734
8683	SRSF9	20.0347	38.7755
3851	KRT4	99.4972	125.374
9197	SLC33A1	0.6677	0.1886
2029	ENSA	50.1852	46.4305
27044	SND1	33.0986	31.757
201292	TRIM65	0.1147	0.2961
83443	SF3B5	20.1049	8.886
4218	RAB8A	2.4726	3.784
23225	NUP210	3.5609	5.1445
79874	RABEP2	0.434	0.7118
51138	COPS4	5.192	5.7804
221294	NT5DC1	3.3849	3.3177
112802	KRT71	0.0112	0.0057
349075	ZNF713	0.0105
54414	SIAE	0.1392	0.0474
1983	EIF5	5.4967	5.6504
7750	ZMYM2	0.2198	0.3864
64786	TBC1D15	0.8883	1.2476
157680	VPS13B	0.0008
1627	DBN1	2.356	2.2816
4139	MARK1	0.0082
3030	HADHA	12.0332	14.4328
1019	CDK4	2.1892	2.4427
7247	TSN	29.4675	16.6548
25996	REXO2	0.9077	0.4671
5571	PRKAG1	1.3347	1.515
6612	SUMO3	8.2884
55193	PBRM1	0.1088	0.2464
142940	TRUB1	0.159	0.7639
10327	AKR1A1	2.3942	3.6792
1981	EIF4G1	6.6496	13.0966
4582	MUC1	15.6485	16.6953
9697	TRAM2	0.067
10656	KHDRBS3	4.8192	3.2725
83858	ATAD3B	1.3975	0.8287
64432	MRPS25	6.1135	3.9116
126003	TRAPPC5	2.0489	2.2351
53343	NUDT9	0.6761	0.8562
143384	CACUL1	0.0584	0.0646
5713	PSMD7	8.3229	10.3623
8649	LAMTOR3	1.1435	2.7941
9520	NPEPPS	14.8593	19.8177
10949	HNRNPA0	18.1658	16.178
10787	NCKAP1	2.2192	2.2784
100529144	CORO7-PAM16	0.1714	0.1493
5217	PFN2	58.6435	42.014
708	C1QBP	73.6304	114.771
246243	RNASEH1	0.1217	0.2037
11146	GLMN	0.0342	0.0268
10923	SUB1	151.24	172.859
2589	GALNT1	0.148	0.1263
57332	CBX8	1.4486	0.9964
1656	DDX6	5.8635	7.5845
23277	CLUH	2.6162	3.8466
23648	SSBP3	0.1485	0.119
9217	VAPB	15.0487	16.8712
191	AHCY	103.523	137.473
5935	RBM3	33.8786	5.6052
51642	MRPL48	4.5219	2.8035
3612	IMPA1	1.3281	0.9185
26289	AK5	0.2998	0.6082
50814	NSDHL	2.3155	2.6969
9694	EMC2	4.0493	2.4496
388561	ZNF761	0.0182	0.013
5165	PDK3	0.2062	0.7643
24139	EML2	0.7395	0.5428
80777	CYB5B	27.8353	34.7149
10458	BAIAP2	0.2049	1.0357
100532731	COMMD3-BMI1	0.2295	0.1521
2590	GALNT2	0.2995	0.2291
23613	ZMYND8	0.2681	0.3717
9255	AIMP1	3.7983	5.0207
8073	PTP4A2	0.6252	0.6384
4649	MYO9A	0.0257
23392	KIAA0368	0.9787	1.1647
2099	ESR1	0.1785
140886	PABPC5	0.3926
11112	HIBADH	1.7986	1.8001
58472	SQRDL	3.5985	7.2939
6181	RPLP2	650.044	724.234
6513	SLC2A1	2.5828	5.6325
23247	KIAA0556	0.0133
526	ATP6V1B2	2.3386	1.9578
10134	BCAP31	5.221	7.1067
6218	RPS17	6.7939	3.2493
54534	MRPL50	3.1851	12.8536
55746	NUP133	1.8968	1.0358
55037	PTCD3	2.7496	1.7573
1001	CDH3	0.4216
474384	F8A3	0.0609	0.0714
23193	GANAB	25.1892	29.4569
27339	PRPF19	11.0389	9.7156
6207	RPS13	64.7469	45.7913
55959	SULF2	0.0128	0.0156
3054	HCFC1	3.2445	10.3163
51780	KDM3B	0.3125	0.267
147965	FAM98C	0.1571	0.3007
225	ABCD2	0.0513	0.0216
142	PARP1	14.1386	13.5294
6744	SSFA2	0.1166	0.1041
207	AKT1	1.2651	0.8587
10450	PPIE	6.2735	2.7226
54708	2021-03-05	1.4067	1.358
48	ACO1	0.3024	0.887
79050	NOC4L	0.3861	0.6361
56925	LXN	205.655	265.403
8667	EIF3H	15.8696	6.7811
51031	GLOD4	5.5595	12.4637
51649	MRPS23	12.1265	9.6525
8607	RUVBL1	48.7537	39.5496
115426	UHRF2	0.0168
26353	HSPB8	1.7777	3.324
8891	EIF2B3	6.7415	10.5025
4343	MOV10	0.5291	0.6157
23385	NCSTN	0.6499	1.2946
56288	PARD3	0.0983	0.3319
57221	KIAA1244	0.0255	0.0921
84365	MKI67IP	1.6166	1.3952
81502	HM13	11.8572	8.2441
7978	MTERF	0.0289	0.0647
57144	PAK7	0.0289	0.0386
11333	PDAP1	11.5051	22.2353
2774	GNAL	0.5371	0.4717
55143	CDCA8	0.0705
984	CDK11B	0.6531	0.6871
9904	RBM19		0.0929
22976	PAXIP1	0.0286	0.1751
1155	TBCB	4.7699	1.8554
317772	HIST2H2AB	242.319	167.818
10844	TUBGCP2	0.8583	0.3756
129138	ANKRD54	0.1242	0.2573
128	ADH5	4.2091	6.6853
8724	SNX3	6.2385	3.762
5238	PGM3	0.8485	0.1513
8848	TSC22D1	2.0303	0.5036
84172	POLR1B	0.439	0.4748
25833	POU2F3	0.1007	0.3064
56941	C3orf37	0.8086	1.5013
6048	RNF5		0.1759
8634	RTCA	0.0924	0.4677
490	ATP2B1	6.4527	5.0663
56342	PPAN	0.0572	0.1421
55197	RPRD1A	0.409	1.803
10389	SCML2	0.0965	0.1209
51574	LARP7	0.6714	0.8458
9044	BTAF1	0.0676	0.1593
6502	SKP2	0.1493
23022	PALLD	0.3624	0.1316
440957	SMIM4	2.1012
51081	MRPS7	14.7448	12.6347
22931	RAB18	15.2798	14.4158
10016	PDCD6	26.5057	33.9838
51382	ATP6V1D	0.2387	0.3114
25934	NIPSNAP3A	2.262	3.3082
140807	KRT72	0.0111	0.0056
6874	TAF4	0.0163	0.0825
10111	RAD50	2.6424	3.2342
27101	CACYBP	17.9182	27.4229
6510	SLC1A5	14.8198	7.0675
5223	PGAM1	51.1007	80.9419
3607	FOXK2	0.1128	0.036
781	CACNA2D1	0.0592	0.0578
3015	H2AFZ	254.467	192.589
84552	PARD6G	0.3497	0.2661
8451	CUL4A	1.0153	1.5103
5589	PRKCSH	50.867	51.0326
81627	TRMT1L	0.6248	0.635
2782	GNB1	2.9916	5.1268
10713	USP39	65.0997	32.0545
5720	PSME1	51.5293	65.9172
148170	CDC42EP5	0.278	0.1626
319101	KRT73	0.0116	0.2161
11315	PARK7	7.4409	8.6065
54938	SARS2	0.6498	0.8144
56924	PAK6	0.0297	0.0397
6134	RPL10	32.2194	23.9342
6281	S100A10	14.9467	35.6005
6434	TRA2B	11.2286	22.5979
8801	SUCLG2	4.2873	3.4573
493856	CISD2	5.2998	5.8195
10574	CCT7	63.4711	50.3679
89	ACTN3	0.6142	0.338
168850	ZNF800	0.0174	0.0768
988	CDC5L	1.7563	1.7372
57222	ERGIC1	1.9935	2.7429
10229	COQ7	0.3682	0.2054
10026	PIGK	0.2441	0.1649
1454	CSNK1E	0.3983	1.0859
23080	AVL9	0.1565	0.177
23420	NOMO1	1.0972	1.4299
23326	USP22	0.1263	0.1441
79143	MBOAT7	0.9017	0.7971
8661	EIF3A	12.4323	11.7855
23564	DDAH2	1.9215	2.9637
26065	LSM14A	0.6145	0.682
25915	NDUFAF3	24.8438	8.473
10550	ARL6IP5	4.5585	8.9964
7174	TPP2	2.8523	2.5365
23119	HIC2	0.3784	1.2222
5527	PPP2R5C	1.815	1.0097
642	BLMH	0.1723	4.823
5965	RECQL	2.8589	2.8909
64216	TFB2M	0.1239	0.5076
23216	TBC1D1	0.0164
1718	DHCR24	3.6835	5.5549
54919	HEATR2	0.9154	0.86
10190	TXNDC9	0.1715	0.4698
6748	SSR4	29.9117	27.8733
11187	PKP3	2.8829	6.6532
11168	PSIP1	1.5352	0.6152
4849	CNOT3	0.3671	0.4252
55666	NPLOC4	0.5553	2.1175
6242	RTKN	0.2845	0.5963
140597	TCEAL2	0.9915	0.4916
8668	EIF3I	18.1642	20.7737
2665	GDI2	54.598	66.8922
5018	OXA1L	0.2883	0.1627
26578	OSTF1	1.3296	0.6494
64976	MRPL40	1.9348	3.6063
23160	WDR43	0.8923	2.3274
101060318	LOC101060318	3.4482	3.2148
2673	GFPT1	4.6226	7.3204
23404	EXOSC2	4.4447	3.4174
11073	TOPBP1	0.0192	0.0036
29763	PACSIN3	3.6	5.0137
830	CAPZA2	15.4616	19.8694
10694	CCT8	77.8684	64.463
58497	PRUNE	0.3496	0.6983
29066	ZC3H7A	0.0679	0.0308
5204	PFDN5	17.0826	29.8844
101060204	LOC101060204	0.0476
50484	RRM2B	1.9212	1.5348
9688	NUP93	5.371	3.0651
8892	EIF2B2	0.3785	0.4135
51075	TMX2	0.936	4.041
5224	PGAM2	2.174	2.0145
10938	EHD1	6.7216	3.5118
55573	CDV3	15.3799	12.19
55706	NDC1	0.2833	1.4098
22980	TCF25	0.6516	0.5582
57448	BIRC6	0.0189	0.0299
10885	WDR3	1.3278	1.1642
80336	PABPC1L	5.9044	2.9343
220988	HNRNPA3	60.1965	122.063
29114	TAGLN3	9.9721
282991	BLOC1S2	1.1519	1.5286
5756	TWF1	10.98	11.3199
80224	NUBPL		1.2298
23527	ACAP2	0.3101	0.7045
440	ASNS	8.3257	10.2547
2936	GSR	11.419	6.1353
8364	HIST1H4C	101.806	111.162
9716	AQR	0.4047	0.7332
841	CASP8	0.0837	0.6558
55610	CCDC132	0.0326	0.5406
120534	ARL14EP	0.1586
80895	ILKAP	0.851	1.0076
90390	MED30	2.5858	0.6115
4668	NAGA	0.6438	0.843
100302736	TMED7-TICAM2	1.2574	0.471
23597	ACOT9	0.5342	1.0782
25782	RAB3GAP2	0.2478	0.1607
26973	CHORDC1	3.8613	7.0195
4116	MAGOH	5.5031	2.8984
9088	PKMYT1	0.622	0.6883
84522	JAGN1	2.7596	5.8464
11198	SUPT16H	11.0584	12.2826
11177	BAZ1A	0.1101	0.097
27335	EIF3K	19.2665	9.7545
29082	CHMP4A	0.5693	0.8627
55871	CBWD1	0.4401	0.4456
3248	HPGD	4.0489	2.5268
9497	SLC4A7	0.0171	0.0782
7334	UBE2N	14.6117	34.8105
23078	VWA8	0.7037	0.5378
8899	PRPF4B	0.3852	0.7071
79716	NPEPL1	1.1806	1.0357
23151	GRAMD4	0.0223	0.0351
8884	SLC5A6	1.6939	1.2786
7164	TPD52L1	15.6005	10.8962
4176	MCM7	18.2192	18.8047
10363	HMG20A	0.9763	1.0287
126326	GIPC3	0.1849	0.4002
222	ALDH3B2	0.207	0.5377
100505503	RPS17L	6.7939	3.2493
55186	SLC25A36	0.1444	0.1322
54812	AFTPH	0.0463	0.0906
100506562	LOC100506562	6.1769	2.4015
928	CD9	11.4715
57402	S100A14	3.3545	3.9533
81892	SLIRP	29.1948	31.9917
84197	SGK196	0.0214
55163	PNPO	2.9109	3.6632
4076	CAPRIN1	10.2934	16.8012
9545	RAB3D	2.1523	2.3577
158	ADSL	2.914	1.8702
55690	PACS1	0.2638	0.5871
9790	BMS1	0.4727	0.6607
23499	MACF1	0.0043	0.0856
3832	KIF11	0.3335	0.2883
4928	NUP98	0.5347	3.388
64744	SMAP2	0.1547	0.2547
51100	SH3GLB1	0.1186
11335	CBX3	143.297	149.935
9563	H6PD	0.037	0.0754
10427	SEC24B	0.0179	0.1802
10671	DCTN6	0.3445	0.3316
36	ACADSB	4.0604	3.8318
55684	RABL6	1.3514	0.46
1655	DDX5	57.18	52.5201
23376	UFL1	0.6178	0.6402
132	ADK	9.8077	8.0306
10101	NUBP2	29.1892	27.2362
55135	WRAP53	0.0237
6905	TBCE	0.4676	0.3779
11269	DDX19B	1.7993	0.8327
2180	ACSL1	0.0425	0.0687
8936	WASF1	0.2613	0.1941
7700	ZNF141	0.0817	0.0637
201254	STRA13	1.1655	1.0626
55585	UBE2Q1	3.4758	4.2005
57176	VARS2	0.3434	0.087
27079	RPUSD2	0.0463	0.097
55299	BRIX1	2.2035	2.4805
51241	COX16	0.8123	0.8229
1018	CDK3	1.7441	1.7699
10575	CCT4	28.3641	55.1626
78991	PCYOX1L	0.2514	0.8835
9765	ZFYVE16	0.0072	0.0385
998	CDC42	3.4269	3.762
113201	CASC4	0.1049	0.199
25840	METTL7A	0.8498	1.3498
2806	GOT2	15.5731	31.5997
7385	UQCRC2	55.8208	41.9065
1789	DNMT3B		0.2302
3032	HADHB	9.7932	12.8082
4831	NME2	502.867	627.479
8733	GPAA1	0.246	0.2553
3880	KRT19	1900.77	1275.39
3192	HNRNPU	33.7038	75.8603
10498	CARM1	2.4716	2.6156
6733	SRPK2	1.3243	2.5678
8352	HIST1H3C	0.0061	0.0084
51520	LARS	7.4617	8.4946
3704	ITPA		2.0424
84320	ACBD6	0.197	0.0255
25902	MTHFD1L	2.4256	0.8722
58508	KMT2C	0.0033	0.009
11054	OGFR	0.5666	0.3514
55723	ASF1B	0.894	0.152
56478	EIF4ENIF1	0.0412	0.0397
8225	GTPBP6	0.2297	0.4355
3141	HLCS	0.0162
51388	NIP7	1.0192	0.638
84191	FAM96A	0.8701	0.942
23350	U2SURP	4.163	4.6695
4253	CTAGE5	0.0818	0.0599
5690	PSMB2	8.3722	42.1128
25962	KIAA1429	0.1236	0.0831
6741	SSB	15.758	10.5305
90333	ZNF468	0.0252	0.0324
9419	CRIPT	2.1161	1.9589
8106	PABPN1	13.5349	8.7238
5442	POLRMT	0.073
11258	DCTN3	1.4531
84706	GPT2	0.425	0.1888
80742	PRR3	0.0891
6319	SCD	2.3505	1.7868
79832	QSER1	0.0871	0.0332
2125	EVPL	0.2385	0.5544
63929	XPNPEP3	73.0083	36.9386
10135	NAMPT	15.8525	24.9577
5864	RAB3A	2.492	2.2614
115098	CCDC124	3.1044	5.2783
221927	BRAT1	0.3343	0.4219
11215	AKAP11	0.0073	0.0892
90268	FAM105B	0.2638	0.3555
124540	MSI2	1.8858	3.1887
3048	HBG2	1.2959	0.1774
2948	GSTM4	0.3708	0.4223
402682	UFSP1	0.2913	0.2001
6921	TCEB1	25.2611	14.8458
51569	UFM1	22.9762	12.9045
4682	NUBP1	3.011	0.9886
10048	RANBP9	0.1439	0.7405
7324	UBE2E1	2.3446	2.5538
84930	MASTL	0.1084	0.1128
2949	GSTM5	0.1999	0.2678
8396	PIP4K2B	0.0905	0.2834
6624	FSCN1	0.5485	0.9049
2224	FDPS	11.2485	11.073
54165	DCUN1D1	3.907	1.3691
6271	S100A1	6.4427
90827	ZNF479	0.0097
54901	CDKAL1	0.2605	0.4689
26020	LRP10	0.0285
493861	EID3	0.1168
5476	CTSA	1.8703	0.8209
55795	PCID2	0.3659	0.7159
23312	DMXL2	0.1806	0.1207
5564	PRKAB1		0.3814
5683	PSMA2	18.9794	23.5431
4191	MDH2	471.613	569.53
22808	MRAS	0.3266	0.3256
317781	DDX51	1.2811	2.2095
51119	SBDS	2.8105	3.1691
55781	RIOK2	1.3083	0.2113
6449	SGTA	4.9333	7.0096
10487	CAP1	27.2645	25.0487
112939	NACC1	0.3182	0.4518
9928	KIF14	0.0376
8496	PPFIBP1	0.2288	0.6457
6711	SPTBN1	2.2919	3.1994
51013	EXOSC1	1.131	1.449
11011	TLK2	0.0494	0.025
4791	NFKB2	0.0526	0.0295
1477	CSTF1	7.31	9.3047
1164	CKS2	0.0551
11261	CHP1	0.5923	1.0095
79731	NARS2	0.4087	0.6413
56061	UBFD1	13.4051	33.1574
56893	UBQLN4	4.5746	5.4499
170954	PPP1R18		0.1551
54439	RBM27	0.0849	6.0037
84842	HPDL	1.7035	2.2803
63915	BLOC1S5	0.4491	0.0861
5777	PTPN6	0.3967	3.429
4597	MVD	5.5468	6.8915
10735	STAG2	0.3726	0.4371
51691	NAA38	7.9724	22.214
55006	TRMT61B	0.0257	0.0431
2739	GLO1	56.4482	132.541
670	BPHL	0.764	0.911
441294	CTAGE15	0.0799
51637	C14orf166	17.1688	13.0331
54472	TOLLIP	0.6908	0.5197
53615	MBD3	0.7502	0.9005
22798	LAMB4	0.0872
7073	TIAL1	4.253	2.3024
4521	NUDT1	1.8055	1.8886
64897	C12orf43	0.2391	0.2326
3208	HPCA	1.4978	2.4307
6836	SURF4	11.9955	12.2338
3839	KPNA3	2.8055	3.5889
56931	DUS3L	0.0392
8976	WASL	0.667	1.159
84942	WDR73	0.0582	0.1206
55157	DARS2	7.829	6.2208
7088	TLE1	0.3016	0.1515
2289	FKBP5	0.8322	2.5702
115939	TSR3	0.1648	0.3085
4798	NFRKB	0.1097	0.0769
653489	RGPD3	0.7204	0.6871
84306	PDCD2L	0.7838	0.5643
2730	GCLM	0.4766	0.7785
2021	ENDOG	0.1575	0.1754
286319	TUSC1	0.0826	0.0549
3430	IFI35	1.6912	1.7426
123803	NTAN1	0.1145	0.3416
730268	LOC730268	0.0489	0.0449
114790	STK11IP	0.1784	0.0095
51164	DCTN4	1.7172	2.7609
9181	ARHGEF2	0.0572	0.1756
6774	STAT3	1.7732	2.1674
6667	SP1	0.0893
9352	TXNL1	4.593	12.5605
5236	PGM1	2.0381	1.3178
28958	COA3	2.3796	1.7386
1070	CETN3	0.1322	0.0888
10765	KDM5B	0.1845	0.0208
7169	TPM2	8.6322	11.4311
10243	GPHN	0.21	0.5858
23186	RCOR1	1.2927	2.678
51652	CHMP3	5.1485	4.3893
8330	HIST1H2AK	250.574	182.531
5976	UPF1	4.7145	5.5684
408	ARRB1	1.7685	0.429
6206	RPS12	100.653	102.618
51112	TRAPPC12	0.0291	0.0075
51008	ASCC1	0.2149	0.4907
55747	FAM21B	0.1847	0.1593
55686	MREG	0.1304	0.1644
9091	PIGQ	0.0988	0.1038
101060433	LOC101060433	1.0288	1.5517
84299	MIEN1	0.9244	1.5428
2800	GOLGA1	0.0514	0.2941
79003	MIS12	0.1626	0.184
7791	ZYX	1.1084	1.0143
6632	SNRPD1	55.3085	56.3072
10053	AP1M2	13.7834	18.8895
100529241	HSPE1-MOB4	145.602	168.209
440563	HNRNPCP5	22.4671	30.6173
101060252	LOC101060252	3.3538	0.9938
57665	RDH14	0.3098	0.2332
283237	TTC9C	1.5259	4.0162
23047	PDS5B	3.6596	1.2844
9972	NUP153	1.5063	1.2567
9097	USP14	7.0262	15.4324
31	ACACA	0.9546	2.2071
10318	TNIP1	0.377	0.3466
4093	SMAD9	0.0405	0.0481
79590	MRPL24	2.8159	6.4997
135114	HINT3	0.3609	0.2456
101060373	LOC101060373	0.1928	0.1458
8546	AP3B1	4.9271	1.9518
79591	C10orf76	0.0876	0.1704
80004	ESRP2	2.2028	0.0346
28973	MRPS18B	2.3068	4.421
79666	PLEKHF2	3.2732	1.4215
3336	HSPE1	543.289	516.655
101060503	LOC101060503	0.1388	0.1334
4629	MYH11	0.3458	0.4077
55759	WDR12	6.2802	2.9402
55717	WDR11	0.2356	0.3026
4722	NDUFS3	9.4114	15.5169
8337	HIST2H2AA3	250.574	182.531
56006	SMG9	1.4368	0.6999
128312	HIST3H2BB	174.642	185.482
149986	LSM14B	1.3002	1.2414
382	ARF6	5.5894	14.6491
152002	XXYLT1	0.4071	0.8662
7019	TFAM	3.5568	5.0898
4729	NDUFV2	13.9961	15.4308
55970	GNG12	0.8197	0.9771
4329	ALDH6A1	6.1185	5.3993
79142	PHF23	0.3329	0.2861
9748	SLK	0.1187	1.263
3008	HIST1H1E	6.5589	5.6111
10775	POP4	1.3766	1.7561
728071	FAM203B	1.1262	1.2698
60492	CCDC90B	0.8362	0.1957
4000	LMNA	93.3047	86.3848
8991	SELENBP1	12.4056	16.7153
6137	RPL13	313.845	150.98
54606	DDX56	0.2549	0.1723
65125	WNK1	0.2142	0.144
8894	EIF2S2	5.6088	7.1407
662	BNIP1	7.6341	0.6279
80185	TTI2	0.1237
201595	STT3B	1.212	2.0239
27175	TUBG2	0.8067	0.9255
55967	NDUFA12	3.1329	6.4454
178	AGL	0.0758	0.2827
10112	KIF20A	0.0869
1429	CRYZ	2.2922	7.5557
4259	MGST3	0.5249	0.4651
1974	EIF4A2	55.5411	74.6662
5702	PSMC3	24.4397	20.6765
79624	C6orf211	1.6367	2.7876
8394	PIP5K1A	0.0754	0.1886
6875	TAF4B	0.0166	0.0168
4350	MPG	0.404	1.2257
3611	ILK	0.0761	1.7972
2483	FRG1	0.3552	0.373
1374	CPT1A	6.8814	6.2572
9782	MATR3	12.0017	14.675
80227	PAAF1	2.2403	0.5082
22827	PUF60	9.9529	13.3257
51451	LCMT1	3.7005	28.5589
8202	NCOA3	0.1086	0.2433
51527	GSKIP	1.0112	0.9125
85365	ALG2	0.4675	4.1365
29085	PHPT1	3.1962	7.7222
54583	EGLN1	0.0691	0.0963
21	ABCA3	0.1956
523	ATP6V1A	4.9841	5.0983
5313	PKLR	18.5838	32.9504
93973	ACTR8	0.0475	0.0143
22879	MON1B		0.0282
116028	RMI2	0.7023	0.5347
58489	ABHD17C	0.0451
27346	TMEM97	10.4074	10.7475
79709	COLGALT1	2.3476	1.4098
56954	NIT2	7.3924	4.6523
1460	CSNK2B	2.327	4.3978
83540	NUF2	0.4683	0.2946
57703	CWC22	0.0377	0.1756
3162	HMOX1	1.5285	1.1758
3895	KTN1	0.8081	1.3027
3303	HSPA1A	441.475	350.053
351	APP	0.0237
595	CCND1	0.3532	0.2086
79058	ASPSCR1	0.1852	1.4414
11018	TMED1	0.4193	0.9536
55182	RNF220	0.0634
6996	TDG	0.3582
90459	ERI1	0.0817	0.2243
65263	PYCRL	3.3004	2.8486
2926	GRSF1	1.7327	1.8209
1854	DUT	13.5742	22.8269
835	CASP2		0.1311
51434	ANAPC7	0.2983	0.3258
55206	SBNO1	0.7087	0.157
55347	ABHD10	1.8061	2.0338
1267	CNP	4.5156	5.5221
5874	RAB27B	0.1035	0.3893
28960	DCPS	0.3968	0.6761
54982	CLN6	0.663	1.212
252839	TMEM9	1.3237
79571	GCC1	0.2496	0.048
11052	CPSF6	9.8047	7.5716
9550	ATP6V1G1	5.2986	3.804
57662	CAMSAP3	0.3062	0.2996
7021	TFAP2B	0.1911	0.1515
6388	SDF2	0.3901	0.3801
9639	ARHGEF10	0.008	0.0084
10921	RNPS1	27.5005	20.3416
3664	IRF6		0.0571
56658	TRIM39	0.2631
54927	CHCHD3	3.4983	5.8214
8881	CDC16	0.6648	0.5951
4285	MIPEP	0.7346	1.0654
115024	NT5C3B	0.0538
8566	PDXK	1.1527	1.6292
6880	TAF9	3.091	0.805
405	ARNT	0.1768	0.1732
221662	RBM24	0.4059	0.1944
6908	TBP	0.1641	0.6709
8045	RASSF7	0.048
3843	IPO5	1.245	3.5074
54949	SDHAF2	1.1292	0.6998
9354	UBE4A	1.179	1.4753
26608	TBL2	1.3445	1.388
56902	PNO1	0.8745	0.7334
121504	HIST4H4	101.806	111.162
9168	TMSB10	118.144	239.603
392	ARHGAP1	8.7064	8.5264
23170	TTLL12	10.0921	18.8285
79691	QTRTD1	1.3406	1.2308
51347	TAOK3	0.5078	1.0609
5530	PPP3CA	4.4721	3.3743
79753	SNIP1	0.1156	0.1102
144100	PLEKHA7	0.0267	0.0138
6895	TARBP2	1.3134	0.8353
813	CALU	13.2987	11.5984
644	BLVRA	18.4774	26.1846
6810	STX4	1.3215	1.2557
55322	C5orf22	0.3281	0.6727
79665	DHX40		0.068
114971	PTPMT1	0.672	3.1083
2110	ETFDH	0.4102	0.4669
654364	NME1-NME2	296.419	400.984
23310	NCAPD3		0.0424
1968	EIF2S3	11.4189	13.9411
1802	DPH2	0.9532	0.4662
2775	GNAO1	0.4809	0.2086
114879	OSBPL5	0.0655	0.0816
60386	SLC25A19	0.1106	0.1037
100526693	ARPC4-TTLL3	2.8254	6.2178
5660	PSAP	12.1422	7.0434
2273	FHL1	0.2615	0.2227
8343	HIST1H2BF	243.961	273.473
80210	ARMC9		0.0398
3476	IGBP1	0.8788	0.4383
57572	DOCK6	0.1067	0.5707
23557	SNAPIN	1.3183	1.2217
1355	COX15	0.234	0.1561
9984	THOC1	1.163	1.6955
3646	EIF3E	9.769	11.8715
10969	EBNA1BP2	6.0016	7.4597
525	ATP6V1B1	0.3499	0.15
64756	ATPAF1	1.5191	1.0165
8120	AP3B2	0.047	0.0784
27	ABL2	0.0233	0.0121
23386	NUDCD3	0.4559	0.4315
56919	DHX33	1.1256
57116	ZNF695	0.0193
5216	PFN1	1242.67	1566.44
8825	LIN7A	0.7982	0.8679
5901	RAN	233.158	340.691
4357	MPST	7.8041	7.7866
7112	TMPO	19.6638	30.0446
10291	SF3A1	5.9973	8.1776
723790	HIST2H2AA4	250.574	182.531
3035	HARS	9.111	9.3405
65083	NOL6	1.5324	1.4619
55860	ACTR10		1.0023
28982	FLVCR1	0.281
6009	RHEB	5.0721	3.3466
2744	GLS	2.4477	2.1369
84084	RAB6C	0.1176	0.0995
90441	ZNF622	1.8046	0.1547
26517	TIMM13	31.3258	32.4381
146691	TOM1L2		0.0442
56683	C21orf59	0.2454	0.2551
4133	MAP2	0.0208
59345	GNB4	2.1539	4.8269
4669	NAGLU	0.2989	0.6749
60	ACTB	558.389	574.359
160760	PPTC7	0.0638
1400	CRMP1	0.2244	0.1942
257160	RNF214	0.0826	0.1119
55246	CCDC25	2.5029	6.3991
6301	SARS	2.9672	4.033
143244	EIF5AL1	88.766	131.605
1676	DFFA	1.0102	1.6053
91661	ZNF765	0.0234	0.0167
5245	PHB	65.1651	65.4791
427	ASAH1	1.0813	1.9092
4735	2021-09-02	3.6024	8.7594
51379	CRLF3	0.0729	0.0806
84364	ARFGAP2	3.729	3.5015
9810	RNF40	4.4711	4.1623
23658	LSM5	2.509	1.5003
55783	FTSJD1	0.0326	0.0401
10999	SLC27A4	0.859	2.0805
51575	ESF1	0.0306	0.143
2762	GMDS	0.3757	0.283
224	ALDH3A2	4.22	3.5282
9325	TRIP4	0.0767	0.3223
23633	KPNA6	0.4663	0.6518
23609	MKRN2	2.219	0.2952
3608	ILF2	124.856	151.582
79932	KIAA0319L	0.071	0.0353
10845	CLPX	3.6351	2.8776
11001	SLC27A2	3.0109	4.7218
6050	RNH1	15.2122	30.9401
1982	EIF4G2	3.4303	4.6162
100508781	LOC100508781	0.034	0.1791
5226	PGD	29.8499	13.7499
64598	MOSPD3	0.1539
55040	EPN3	0.0427
9043	SPAG9	0.1012	0.0687
51082	POLR1D	4.8175	5.4279
8773	SNAP23	5.239	3.2749
54496	PRMT7	0.3545	0.059
498	ATP5A1	341.777	295.594
483	ATP1B3	10.3302	5.8389
27338	UBE2S	2.6341	0.2429
5576	PRKAR2A	0.9157	0.5792
1487	CTBP1	1.8634	1.6293
79646	PANK3	0.0546
9367	RAB9A	0.1364	0.0265
23333	DPY19L1	0.0837	0.0788
10142	AKAP9	0.3308	0.4935
4698	NDUFA5	10.1617	6.6132
7360	UGP2	6.1433	5.5479
85395	FAM207A	3.7026	5.7943
100653071	LOC100653071	0.068	0.202
6156	RPL30	45.4967	31.0608
2064	ERBB2	0.0475	0.077
84833	USMG5	53.3946	78.5033
10162	LPCAT3	0.5028	0.1781
5424	POLD1	1.5258	1.7963
27043	PELP1	1.1504	1.6061
1933	EEF1B2	218.575	263.245
58527	ABRACL	4.8414	6.1318
790	CAD	3.9096	6.4463
84503	ZNF527	0.007
5164	PDK2	0.0797	0.054
23317	DNAJC13	0.8272	0.9261
10240	MRPS31	1.0613	0.8657
55619	DOCK10	0.004
151313	FAHD2B	0.1857	0.4626
4643	MYO1E	0.0109	0.0042
6045	RNF2	1.1298	0.7696
23411	SIRT1	0.1375	0.2613
10336	PCGF3	0.0238
11224	RPL35	15.6751	9.6707
3852	KRT5	0.1385	1.1419
6923	TCEB2	5.0473
10971	YWHAQ	79.8797	13.8441
79084	WDR77	8.1645	22.1052
221656	KDM1B	0.1969	0.605
8021	NUP214	1.6271	1.2834
57602	USP36	0.2447
9933	KIAA0020	0.0913	1.3131
51069	MRPL2	0.996	0.9795
101059922	LOC101059922	0.3377	0.2794
5709	PSMD3	8.0968	7.8337
3673	ITGA2	0.4856	0.9077
55165	CEP55	0.505
7260	TSSC1	1.0974	0.3064
55192	DNAJC17	0.3516	0.5172
22908	SACM1L	0.716	0.8551
10284	SAP18	4.321	2.6435
8662	EIF3B	14.93	15.5165
55762	ZNF701	0.0286	0.0204
9521	EEF1E1	7.7236	14.9096
293	SLC25A6	88.1417	131.922
22820	COPG1	5.257	3.434
51530	ZC3HC1	0.1895	0.2924
11252	PACSIN2	3.1261	3.8272
27333	GOLIM4	0.6731	1.8843
51018	RRP15	1.5988	1.4687
2888	GRB14	0.1172
9739	SETD1A	0.0368	0.0186
90649	ZNF486	0.0105
5716	PSMD10	2.6616	3.0515
23647	ARFIP2	4.0304	4.7726
5373	PMM2	5.2501	2.4018
10788	IQGAP2	0.0626	0.078
310	ANXA7	14.8436	16.3965
9960	USP3	0.2808	0.3254
10209	EIF1	3.234	5.2384
9819	TSC22D2	0.4215	0.0479
8458	TTF2		0.0276
10728	PTGES3	5.649	4.4634
51144	HSD17B12	3.7831	2.525
92815	HIST3H2A	249.904	182.429
10381	TUBB3	271.1	370.324
92597	MOB1B	1.3167	0.979
64785	GINS3	0.3859	0.2974
92359	CRB3	0.1859
51143	DYNC1LI1	2.7818	2.2285
79153	GDPD3	0.0323
1892	ECHS1	52.4099	66.6409
9513	FXR2	4.6013	4.9324
8363	HIST1H4J	101.806	111.162
23398	PPWD1	0.3743	0.6739
9564	BCAR1	0.332	0.2003
6189	RPS3A	22.0141	33.774
2517	FUCA1	0.0143	0.1242
6210	RPS15A	148.639	175.64
9296	ATP6V1F	4.893	5.2079
10944	C11orf58	3.021	3.485
9	NAT1	0.3386	0.6941
64225	ATL2	0.0925	0.1561
79133	NDUFAF5	0.2242	0.2714
60559	SPCS3	10.659	9.0989
9584	RBM39	5.0782	6.7222
79717	PPCS	2.2544	1.7593
317749	DHRS4L2	0.3262	0.3091
4712	NDUFB6	0.563	0.18
54847	SIDT1	0.1024	0.1364
64837	KLC2	2.3004	3.0754
5361	PLXNA1	0.0408	0.0408
25942	SIN3A	0.7262	0.5802
170622	COMMD6	0.5761	1.1555
4057	LTF	0.4873	0.0251
4683	NBN	0.0278	0.1006
8329	HIST1H2AI	250.574	182.531
27042	DIEXF	0.0781	0.1082
55611	OTUB1	40.39	23.9129
6217	RPS16	106.382	98.5982
10614	HEXIM1	2.352	2.2608
285989	ZNF789	0.0363
245812	CNPY4	0.9222	1.5069
2947	GSTM3	37.1847	43.1978
4199	ME1	5.8138	4.674
55770	EXOC2	0.3639	1.3043
11079	RER1	4.0845	6.7919
10342	TFG	6.6384	3.9928
2288	FKBP4	104.112	104.357
23332	CLASP1	0.8942	0.1734
11338	U2AF2	13.5511	40.9923
2954	GSTZ1	2.19	4.0699
4841	NONO	16.8348	23.6641
4117	MAK	0.0774
55872	PBK	1.1248	2.2607
4288	MKI67	0.1962	0.327
23076	RRP1B	0.2841	0.1961
11218	DDX20	1.0018	2.1873
51809	GALNT7	0.2608	0.2013
55572	FOXRED1	0.2391	0.0949
2531	KDSR	0.7998	0.9083
84301	DDI2	0.4555	1.4972
55187	VPS13D	0.0017	0.003
55526	DHTKD1	2.3692	2.4702
6747	SSR3	2.6167	3.8615
7764	ZNF217	0.0848	0.3884
9779	TBC1D5	0.4042	0.2869
1737	DLAT	6.6734	5.3779
22919	MAPRE1	11.4113	10.9905
5128	CDK17	0.061
26057	ANKRD17	0.193	0.1325
51019	CCDC53	1.3744	0.3142
63922	CHTF18	0.2875	1.0777
26229	B3GAT3	0.1053	0.1133
9493	KIF23	0.3076	0.1702
23327	NEDD4L	0.0513	0.0708
139804	RBMXL3	1.3312	1.1689
11243	PMF1	0.1204	0.125
9532	BAG2	1.208	0.897
26958	COPG2	1.2885	2.827
55335	NIPSNAP3B	1.0151	0.6643
51182	HSPA14	0.9106	1.1461
2280	FKBP1A	32.9664	24.4012
342979	PALM3	0.0179	0.0488
471	ATIC	35.3546	52.8334
10137	RBM12	5.7191	5.4934
23545	ATP6V0A2	0.0576	0.3557
8346	HIST1H2BI	243.961	273.473
1509	CTSD	81.9683	63.3433
79888	LPCAT1	1.3127	1.1213
8099	CDK2AP1		2.5067
10426	TUBGCP3	0.0506	0.3172
9475	ROCK2	0.0605	0.5345
28989	NTMT1	0.3285	0.3468
5631	PRPS1	0.8159	0.9383
29128	UHRF1	0.456	1.2188
25764	HYPK	0.7902	8.4496
1936	EEF1D	72.7586	105.434
7089	TLE2	0.181	0.0311
6611	SMS	1.8829	4.2489
100529239	RPS10-NUDT3	17.8079	22.527
1643	DDB2	0.9096	1.4205
55794	DDX28		0.0172
9512	PMPCB	6.4977	3.8644
79837	PIP4K2C	1.4268	1.3983
26999	CYFIP2	0.5316	0.7814
8175	SF3A2	2.3224	7.9876
26355	FAM162A	0.1611	1.0442
10425	ARIH2	0.1888	0.3076
7991	TUSC3	0.4669	0.6483
51292	GMPR2	0.2574	0.2279
27125	AFF4	0.0574	0.0493
51422	PRKAG2	0.1475	0.2992
728294	D2HGDH	0.0494	0.0569
4665	NAB2		1.0907
80344	DCAF11	0.3182	0.0625
29078	NDUFAF4	3.0057	3.8392
2935	GSPT1	4.8426	20.6744
6949	TCOF1	1.1119	1.1439
37	ACADVL	12.0454	19.4415
3875	KRT18	3416.74	2738.18
6416	MAP2K4	0.2333	0.5998
26030	PLEKHG3	0.0102	0.0116
1788	DNMT3A	0.033	0.0682
51389	RWDD1	0.9613	0.8319
9322	TRIP10	0.1228	0.6853
6282	S100A11	147.059	103.178
2186	BPTF	0.1936	0.1306
23451	SF3B1	8.2754	13.711
8359	HIST1H4A	101.806	111.162
8826	IQGAP1	6.5894	7.5551
57213	SPRYD7	1.2655	1.428
653519	GPR89A	0.45	0.7017
29789	OLA1	10.1947	13.5239
2783	GNB2	2.9916	5.1286
145482	PTGR2	3.1817	2.749
64210	MMS19	0.1806	0.57
83742	MARVELD1	0.1395
55256	ADI1	29.929	43.1405
22992	KDM2A	0.3576	0.4388
7425	VGF	0.0111	0.0039
1997	ELF1	0.0601	0.2263
6888	TALDO1	76.1238	61.8319
2879	GPX4	1.0482	1.2348
1139	CHRNA7	0.0796
5984	RFC4	2.0126	4.781
23215	PRRC2C	0.4254	0.3172
57130	ATP13A1	0.0207	0.2423
4043	LRPAP1	1.0511	1.7536
9698	PUM1	0.3328	0.2642
2077	ERF	0.0608	0.102
2036	EPB41L1	0.0812	0.276
150274	HSCB	0.2652	0.1683
51057	WDPCP	0.0075
8452	CUL3	1.947	2.0892
94239	H2AFV	376.132	278.137
79974	CPED1	0.1501	0.199
10412	NSA2	2.1378	2.729
10573	MRPL28	0.8825	1.4854
162655	ZNF519	0.0556	0.0433
128308	MRPL55	0.2354	0.4333
51765	MST4	1.3336	1.4437
7307	U2AF1	11.6925	11.3497
100526794	NT5C1B-RDH14	0.1589	0.0299
3014	H2AFX	173.114	119.893
8934	RAB7L1	0.5907	0.2948
54758	KLHDC4	1.9027	2.4315
23195	MDN1	0.0218	0.0428
8703	B4GALT3	0.1146
1453	CSNK1D	0.5712	1.3102
91748	ELMSAN1		0.0442
10594	PRPF8	6.9596	9.0615
9612	NCOR2	0.0285	0.0868
8502	PKP4	0.0233	0.1961
29086	BABAM1	0.1688	0.5428
4292	MLH1	1.9412	1.2762
8518	IKBKAP	0.1644	0.2899
641	BLM	0.0078	0.0074
4734	NEDD4	0.1145	0.2007
2962	GTF2F1	1.922	1.0339
2664	GDI1	13.6407	21.4808
5019	OXCT1	0.7201	0.4022
60561	RINT1	0.0739	0.1031
6817	SULT1A1	0.4445	0.2379
4245	MGAT1	0.0816	0.131
10598	AHSA1	15.2341	16.9265
26019	UPF2	0.1314	0.2938
124565	SLC38A10		0.0365
54512	EXOSC4	2.1979	8.3172
8520	HAT1	4.6123	10.6556
23185	LARP4B	0.274	0.1807
9040	UBE2M	6.4872	6.4102
10200	MPHOSPH6	1.9459	1.3778
5096	PCCB	2.2533	1.6974
6470	SHMT1	2.648	5.1815
6129	RPL7	105.376	101.15
3609	ILF3	37.2868	31.9793
9341	VAMP3	1.7287	1.0983
5747	PTK2	0.0879	0.0532
55825	PECR	0.0517
55227	LRRC1	0.2063	0.2161
55288	RHOT1	0.4679	0.2004
1891	ECH1	25.7907	22.6746
51128	SAR1B	6.3231	11.6845
4924	NUCB1	4.2675	3.3004
2768	GNA12	4.956	0.1332
9526	MPDU1	0.7938	0.3631
10935	PRDX3	53.5205	122.359
5203	PFDN4	37.6998	56.7653
56107	PCDHGA9	0.0107
55972	SLC25A40	0.5437	0.5356
23405	DICER1	0.0067	0.0101
7027	TFDP1	0.1099	0.1858
283209	PGM2L1	0.0226	0.0256
1478	CSTF2	3.4284	1.8881
439	ASNA1	13.1116	25.5274
84292	WDR83	0.6031	0.153
170506	DHX36	0.7975	2.0661
345651	ACTBL2	87.7449	130.364
51537	MTFP1	1.0307	1.1881
100506658	OCLN	0.3273
115708	TRMT61A	1.068	0.4228
200035	NUDT17	0.2872	0.2433
4598	MVK	1.5573	1.6716
23469	PHF3		0.0144
4839	NOP2	1.5874	1.7555
3798	KIF5A	0.9722	1.1763
114984	FLYWCH2	1.1039	1.7497
65264	UBE2Z	1.6879	1.7039
5351	PLOD1	1.6459	0.3921
10629	TAF6L	0.211	0.0899
18	ABAT	0.5272	0.4145
55170	PRMT6	0.2558	3.1395
10884	MRPS30	2.0795	1.4012
6598	SMARCB1	2.9351	1.674
55110	MAGOHB	4.8597	2.1375
10382	TUBB4A	286.073	424.765
57721	METTL14	0.3492	2.1404
54928	IMPAD1	0.1442	0.4944
9409	PEX16	0.549	0.7312
10180	RBM6		0.0112
4790	NFKB1	1.3149	0.0606
6717	SRI	11.2999	6.1357
29097	CNIH4	2.4	2.5167
5567	PRKACB	0.6767	1.0213
6453	ITSN1	0.0093
10159	ATP6AP2	0.8479	2.723
79803	HPS6	2.3658	3.9102
136647	MPLKIP	0.5534	0.5431
81539	SLC38A1	0.8366	0.0655
6241	RRM2	2.2248	1.3585
55156	ARMC1	1.5968	0.0634
2009	EML1	0.0227
54623	PAF1	1.5969	1.6401
22905	EPN2	0.0969	0.1331
654254	ZNF732	0.0479	0.0374
9798	IST1	1.8755	1.5485
57496	MKL2	0.154	0.1576
1213	CLTC	32.743	27.2689
10084	PQBP1	1.6492	0.4993
11273	ATXN2L	3.2339	2.2555
81	ACTN4	21.6775	27.9704
90317	ZNF616	0.0182	0.013
55313	CPPED1	1.0874	0.5053
6209	RPS15	2.8947	7.8408
204	AK2	17.1514	18.5201
10120	ACTR1B	0.4501	0.8051
55890	GPRC5C	1.4654
9871	SEC24D	0.45	0.5521
6872	TAF1	0.0044
23039	XPO7	1.0377	0.8452
64328	XPO4	0.3169	0.1414
2109	ETFB	68.4176	50.0964
5192	PEX10	0.199
4927	NUP88	1.4989	1.113
6311	ATXN2	0.0705	0.0116
84817	TXNDC17	44.0853	38.3742
6205	RPS11	11.3781
345	APOC3	0.943
51228	GLTP	2.5475	2.7549
64425	POLR1E	0.3063	0.7142
84436	ZNF528	0.009
54973	CPSF3L	0.1506	0.1236
57179	KIAA1191	0.0894	0.0699
613	BCR	0.021	0.084
6059	ABCE1	5.2787	10.0859
85465	EPT1	0.5179	0.4471
55005	RMND1	1.3552	1.689
9184	BUB3	17.9578	93.5602
10362	HMG20B	0.4583	0.6416
343069	HNRNPCL1	22.4671	30.6173
79896	THNSL1	2.0166	0.9254
5286	PIK3C2A	0.0895	0.2756
9636	ISG15	0.5268	0.1087
55832	CAND1	14.7488	22.0516
221443	OARD1	2.7752	2.4186
162962	ZNF836	0.0079	0.0092
10670	RRAGA	0.1014	0.6235
26064	RAI14	2.0246	0.014
51651	PTRH2	3.4896	5.2999
100996749	LOC100996749	0.0476
55671	SMEK1	0.3564	0.8465
5928	RBBP4	35.9682	36.475
6602	SMARCD1	0.0499	0.1945
10163	WASF2	0.6007	1.5918
5817	PVR	0.0418	0.101
54737	MPHOSPH8	0.2451	0.2868
221092	HNRNPUL2	4.6392	4.1719
285190	RGPD4	0.0819	0.1835
7919	DDX39B	27.2157	34.9314
57649	PHF12	0.281	0.034
23230	VPS13A	0.0114	0.0402
9656	MDC1	0.187	0.2423
55364	IMPACT	0.2384	0.247
1105	CHD1	0.0583	0.1009
8729	GBF1	1.7588	4.5447
64769	MEAF6	0.4756	1.2828
101060205	LOC101060205	0.0476
57617	VPS18	0.0386	0.093
3705	ITPK1	0.6336	0.6333
79047	KCTD15	1.0762
285527	FRYL	0.0544	0.0912
150786	WTH3DI	0.1176	0.0995
55486	PARL	0.793	0.4948
2805	GOT1	14.5573	14.7405
55240	STEAP3	0.1232	0.5789
51074	APIP	0.6951	2.1271
51692	CPSF3	1.1524	1.2332
25963	TMEM87A	0.2519
94101	ORMDL1	1.0755	1.9026
10006	ABI1	1.2621	1.4855
400966	RGPD1	0.094	0.117
116988	AGAP3	0.1446	0.278
90102	PHLDB2	0.2493
84274	COQ5	2.0704	1.2368
7411	VBP1	4.2917	7.4746
653269	POTEI	22.8868	0.3577
83642	SELO	1.7151	1.5332
5695	PSMB7	1.5272	7.142
6142	RPL18A	4.0563	13.8515
7163	TPD52	23.666	14.4782
55914	ERBB2IP	0.165	0.1719
11100	HNRNPUL1	4.2017	5.754
553115	PEF1	0.8558	1.2152
10890	RAB10	3.9362	3.4199
7453	WARS	1.1237	2.4856
8351	HIST1H3D	0.0061	0.0084
10987	COPS5	1.9588	3.4181
124583	CANT1	0.3887	0.3497
55844	PPP2R2D	0.3091	0.7407
27131	SNX5	3.6429	2.8923
5723	PSPH	1.9833	2.6516
6272	SORT1	0.3344	1.2325
56983	POGLUT1	0.0571	0.54
26523	AGO1	0.1498	0.0552
122786	FRMD6	0.0139
64949	MRPS26	6.275	5.303
25875	LETMD1	0.0986	0.1423
10093	ARPC4	12.816	42.0811
64963	MRPS11	7.4603	8.6082
3043	HBB	3.251	10.1309
79083	MLPH	0.2863
22858	ICK	0.0792
1917	EEF1A2	1039.57	817.467
6155	RPL27	255.637	97.4102
29117	BRD7	0.0716	0.1445
65003	MRPL11	5.2848	7.2296
4221	MEN1	0.3836	0.2757
318	NUDT2	0.5847	0.9705
8644	AKR1C3	0.1412	0.0407
9927	MFN2	0.093	0.2092
29880	ALG5	3.0594	3.1531
57335	ZNF286A	0.009
54867	TMEM214	0.345	0.6318
201626	PDE12	1.174	1.0738
143098	MPP7	0.3532	0.4245
4782	NFIC	0.5696	0.4027
222584	FAM83B	0.206	0.3867
6428	SRSF3	114.028	73.2206
2063	NR2F6	3.649	0.062
83940	TATDN1	10.0747	8.493
3420	IDH3B	2.3007	1.3853
5130	PCYT1A	3.1671	4.5028
2632	GBE1	0.5946	0.9454
147166	TRIM16L	0.6222	0.5796
10456	HAX1	1.839	1.5538
22924	MAPRE3	0.044
5684	PSMA3	31.0456	35.7726
154791	C7orf55	5.4451	0.9104
374454	KRT77	0.1163	1.6064
80155	NAA15	2.6801	3.2568
4869	NPM1	127.612	276.096
8349	HIST2H2BE	174.663	185.482
1488	CTBP2	2.0614	3.4631
285855	RPL7L1	2.2379	2.8867
6147	RPL23A	299.54	127.604
25911	DPCD	1.5226	0.1573
5911	RAP2A	0.6122	1.1255
8907	AP1M1	3.9042	4.3736
6227	RPS21	24.4176	30.5066
54732	TMED9	4.8766	5.5821
2969	GTF2I	14.4528	15.2198
11193	WBP4	0.337	0.5356
55379	LRRC59	18.3929	24.1111
4249	MGAT5	0.0411	0.0099
78988	MRP63	6.346	4.3616
578	BAK1	1.3109	1.2457
388753	COA6	0.25	0.3039
11034	DSTN	61.0571	67.521
10204	NUTF2	5.9627	5.5652
84296	GINS4	0.4423	0.7601
5372	PMM1	0.088	0.0402
5335	PLCG1	0.6119	0.825
64145	ZFYVE20	0.0489	0.4012
1615	DARS	7.7142	11.5613
9144	SYNGR2	6.6705	4.383
129831	RBM45	0.1342	0.088
3065	HDAC1	5.4213	6.5086
10146	G3BP1	57.5599	79.2663
222234	FAM185A	0.0726	0.0323
10285	SMNDC1	1.8341	1.2307
27250	PDCD4	1.2043	1.2561
81844	TRIM56	0.123	0.0778
9852	EPM2AIP1	0.4049	1.0763
5428	POLG	0.6054	0.5997
9131	AIFM1	11.453	12.9164
51260	PBDC1	1.794	4.4858
10743	RAI1		0.0298
83787	ARMC10	2.8798	3.3533
1345	COX6C	11.7706	18.5239
5715	PSMD9	1.3802
9276	COPB2	8.4318	6.4815
81300	OR4P4	0.167	0.3027
5902	RANBP1	61.9437	38.6786
14	AAMP	4.1981	2.1923
51449	PCYOX1	1.9773	2.7047
10960	LMAN2	13.9376	22.179
219927	MRPL21	2.0555	0.4661
10898	CPSF4	0.5217	0.2756
378708	APITD1	1.9153	0.0273
9556	C14orf2	2.3189	4.9036
25946	ZNF385A	0.1663	0.24
64434	NOM1	0.183	1.101
5630	PRPH	0.0127	0.0036
51124	IER3IP1	42.0803	72.174
7923	HSD17B8	0.173	0.1893
84826	SFT2D3	0.5458	1.3883
29929	ALG6	0.1161	0.1387
30001	ERO1L	1.2398	1.7721
26073	POLDIP2	5.1661	3.441
4580	MTX1	0.6297	0.3918
10011	SRA1	6.0641	1.6283
5213	PFKM	6.5947	14.4754
10273	STUB1	3.6098	4.3617
6158	RPL28	105.358	122.145
57136	APMAP	42.2816	38.8337
27258	LSM3	28.365	36.259
6936	GCFC2	0.0848	0.2504
2776	GNAQ	0.3331
83607	AMMECR1L	0.1246	0.0679
27347	STK39	0.2976	0.0342
57146	TMEM159	2.2208	2.229
9818	NUPL1	3.0261	4.2881
11222	MRPL3	0.8822	1.3913
2582	GALE	1.6561	1.2837
113675	SDSL	1.2215	1.0826
1728	NQO1	54.1738	85.4814
9522	SCAMP1	2.093	2.0218
57466	SCAF4	0.1792	0.2001
288	ANK3	0.1141	0.2261
79135	APOO	1.3086	2.5975
22974	TPX2	1.1625	1.6645
119	ADD2	0.0388
348995	NUP43	2.4867	3.2063
3925	STMN1	76.5922	146.09
10539	GLRX3	12.3931	16.3336
220869	CBWD5	0.2083	0.2668
85021	REPS1	0.1501	0.207
5954	RCN1	4.5555	4.0352
28956	LAMTOR2	0.1432	2.0877
10213	PSMD14	6.3784	4.7536
51399	TRAPPC4	4.2104	4.2259
221154	MICU2	0.4792	0.7432
253260	RICTOR	0.0137	0.0135
90075	ZNF30	0.0087
8904	CPNE1	2.1394	2.1996
55023	PHIP	0.2262	0.1575
3987	LIMS1	0.4928
2597	GAPDH	2292.92	2234.04
5441	POLR2L	7.3774	7.8212
8370	HIST2H4A	101.806	111.162
5208	PFKFB2	0.0848	0.1609
8669	EIF3J	3.0629	3.3848
6594	SMARCA1	1.0133	0.5057
51340	CRNKL1	1.0924	1.4482
1153	CIRBP	9.0901	11.6291
5209	PFKFB3	0.0435	0.06
1022	CDK7	0.0552	0.2012
23582	CCNDBP1	0.0548
5861	RAB1A	21.574	19.6878
342926	ZNF677	0.0087
25923	ATL3	1.4931	2.369
5515	PPP2CA	8.2576	3.203
9380	GRHPR	2.9492	1.5223
55664	CDC37L1	0.0384
63897	HEATR6	0.4911	0.3852
8362	HIST1H4K	101.806	111.162
4830	NME1	407.108	577.812
126353	MISP	0.8773	0.3646
6201	RPS7	6.8816	7.1848
3912	LAMB1	0.0943	0.1014
10908	PNPLA6	0.071	0.1522
6500	SKP1	7.2768	14.6482
4820	NKTR	0.0092	0.1093
6637	SNRPG	88.7607	89.795
51015	ISOC1	12.1972	26.8281
548644	POLR2J3	0.404	0.3226
9747	FAM115A	0.2631	0.4766
23223	RRP12	1.322	1.5297
80829	ZFP91	0.0148	0.1282
7186	TRAF2	0.3399	0.2423
1723	DHODH	0.6713	0.9409
11020	IFT27	2.8723	2.2742
10654	PMVK	4.2892	4.3572
8726	EED	0.3486	0.2973
10542	LAMTOR5	2.3054	1.2915
6118	RPA2	3.4433	3.3541
5708	PSMD2	19.3585	22.7849
25932	CLIC4	1.2176	2.4767
150472	CBWD2	0.4526	0.5132
9138	ARHGEF1	2.2906	3.4883
22803	XRN2	3.1345	4.9872
7965	AIMP2	9.9048	8.9617
58478	ENOPH1	3.1549	4.0506
124801	LSM12	2.4454	8.7925
205	AK4	1.7504	1.6286
22	ABCB7	0.027
6601	SMARCC2	2.3255	2.2122
23262	PPIP5K2	0.1491	0.034
7316	UBC	34.7808	57.0155
9943	OXSR1	1.7472	2.8795
27340	UTP20	0.044	1.4222
54784	ALKBH4	0.581	1.3146
23307	FKBP15	0.1922	0.0359
28976	ACAD9	2.3006	1.9047
114932	MRFAP1L1	0.318
8636	SSNA1	0.4034	0.8694
874	CBR3	5.2982	10.8074
493	ATP2B4	1.2559	0.0675
64743	WDR13	0.0698	0.2916
8417	STX7	0.5205	0.8501
25807	RHBDD3	0.2189	0.2733
51726	DNAJB11	6.5675	9.7135
130589	GALM	4.1508	6.4025
1026	CDKN1A	0.6435	1.0163
10929	SRSF8	0.6462
55215	FANCI	0.2174	0.2331
5606	MAP2K3	0.297	1.1196
339488	TFAP2E	0.1998	0.1584
1499	CTNNB1	0.6146	1.3883
55902	ACSS2	0.9122	0.1524
400	ARL1	2.8365	7.0709
26173	INTS1	0.3859	0.0742
7984	ARHGEF5	0.0232	0.0052
2023	ENO1	690.283	908.703
1977	EIF4E	2.6419	3.2837
8331	HIST1H2AJ	250.574	182.531
23137	SMC5	0.0186	0.153
3309	HSPA5	144.224	172.584
56267	CCBL2	0.5718	1.5762
7335	UBE2V1	29.8003	23.8709
200185	KRTCAP2	1.5236	1.3108
55341	LSG1	1.2414	1.8815
127687	C1orf122	1.1191	1.1538
83985	SPNS1	0.0667	0.1404
100996657	LOC100996657	6.9957	9.9345
5533	PPP3CC	0.1447	0.127
9128	PRPF4	2.2164	1.7178
103910	MYL12B	20.3443	14.4328
55620	STAP2	0.596	0.717
100131211	TMEM194B	0.1082
3300	DNAJB2	0.0613	0.1088
23162	MAPK8IP3	0.0235	0.0138
8621	CDK13	0.1308	0.2507
5870	RAB6A	20.2499	24.5498
3337	DNAJB1	11.1732	8.9318
22985	ACIN1	1.7786	2.6182
23552	CDK20	0.168
5119	CHMP1A	0.186	0.4287
55930	MYO5C	2.8591	1.8238
9349	RPL23	143.754	122.552
9246	UBE2L6	0.887	0.167
92912	UBE2Q2	0.1455	0.146
83657	DYNLRB2	1.8944	2.3785
2356	FPGS		0.8191
84075	FSCB	0.0955
8139	GAN	0.1497	0.2913
9646	CTR9	0.5711	1.2245
6548	SLC9A1	0.0217
9686	VGLL4	15.6947	14.1917
132299	OCIAD2	0.532	0.4739
10970	CKAP4	5.062	4.6145
10621	POLR3F	0.3238	0.4633
22874	PLEKHA6	0.1031	0.0744
8861	LDB1	0.076
55207	ARL8B	5.6803	4.2725
10282	BET1	2.9964	0.4174
23786	BCL2L13	0.1369	0.0988
84557	MAP1LC3A	0.248
202559	KHDRBS2	4.1766	2.8361
25873	RPL36	251.732	177.554
51318	MRPL35	0.653	0.5483
10063	COX17	7.6913	0.5216
5276	SERPINI2	0.0356	0.0406
8342	HIST1H2BM	243.961	273.473
57187	THOC2	0.5212	1.1208
389541	LAMTOR4	5.1986	3.6254
727851	RGPD8	0.0563	0.0727
810	CALML3	1.1518	0.6415
5425	POLD2	0.2458	0.8242
5885	RAD21	0.5173	0.9429
4351	MPI	0.2048	0.4095
9092	SART1	4.26	2.4245
23520	ANP32C	7.9519	17.6015
114883	OSBPL9	1.7171	7.2334
8270	LAGE3	2.3731	2.9231
64121	RRAGC	0.0684
8737	RIPK1	0.4346	0.408
50618	ITSN2	0.0036	0.0444
10471	PFDN6	23.9439	36.6229
9875	URB1	0.2437	0.1713
54843	SYTL2	1.0719	1.1679
4899	NRF1	0.4683	1.4136
10054	UBA2	1.4079	3.3784
23172	FAM175B	0.3241	0.6672
5300	PIN1	4.4059	13.4196
51400	PPME1	8.415	9.1868
5612	PRKRIR	0.1311	0.0254
26015	RPAP1	0.2393	0.1837
100287226	ZNF729	0.0059
116447	TOP1MT	1.2247	1.6335
3998	LMAN1	5.2109	8.8083
124944	C17orf49	9.2277	5.2873
60491	NIF3L1	2.9195	4.0169
55114	ARHGAP17	0.3125	1.3099
27248	ERLEC1	0.2021	0.4045
25796	PGLS	9.2051	11.4286
5436	POLR2G	1.7602	0.8852
5538	PPT1	4.3262	5.1755
131118	DNAJC19	1.7571	1.4346
1605	DAG1	0.2583	0.2015
4301	MLLT4	0.1721	0.2072
6892	TAPBP	1.4388	0.3614
94056	SYAP1	2.0965	2.0539
5050	PAFAH1B3	4.6974	1.9955
56957	OTUD7B	0.0888	0.1459
5184	PEPD	0.0536	0.4086
23536	ADAT1	0.0883	0.3718
55756	INTS9	0.0218	1.6935
9477	MED20	0.7641	0.7093
283377	SPRYD4	10.1987	4.8177
81889	FAHD1	4.7695	4.8336
552889	ATXN7L3B	5.0218	11.0102
51479	ANKFY1	0.081	0.0908
389524	GTF2IRD2B	0.235	0.1576
55191	NADSYN1	0.215	0.0205
55907	CMAS	2.9277	2.0113
57535	KIAA1324	1.2631	1.7728
549	AUH	0.0643
27161	AGO2	0.2932	0.626
64151	NCAPG	0.7036	1.0097
23126	POGZ	1.3882	1.911
5501	PPP1CC	5.8013	8.4659
3930	LBR	3.5074	0.1161
9049	AIP	11.3683	3.6024
55100	WDR70	0.972	0.8799
55561	CDC42BPG	0.2813	0.0469
9368	SLC9A3R1	17.413	16.2188
7020	TFAP2A	0.1998	0.1584
6737	TRIM21	0.2362	0.0333
3155	HMGCL	0.1867	0.428
5025	P2RX4	0.1154	0.078
91746	YTHDC1	0.7879	0.8452
1465	CSRP1	5.756	9.4064
158747	MOSPD2	3.0021	0.1485
1397	CRIP2	3.0848	3.8117
10061	ABCF2	5.2437	9.4738
51071	DERA	0.5153	0.6759
50640	PNPLA8	0.077	0.0226
8539	API5	8.1322	7.6567
6051	RNPEP	6.3822	12.148
27293	SMPDL3B	0.6996	0.6149
9098	USP6	0.1081	0.2412
4848	CNOT2	0.3525	0.4062
23576	DDAH1	0.4491	2.1911
5063	PAK3	1.4601	1.4332
8602	NOP14	1.1445	0.2192
29844	TFPT	0.0399
3190	HNRNPK	239.681	276.645
441155	LOC441155	0.191	0.1937
64062	RBM26	0.068	0.016
23095	KIF1B	0.0208	0.0193
2804	GOLGB1	3.69	0.2181
196463	PLBD2	0.0966	0.187
81839	VANGL1	0.3138	0.7443
30827	CXXC1	0.1018	3.3732
10947	AP3M2	0.4478	0.8668
8454	CUL1	2.0558	2.19
2992	GYG1	1.1901	3.3243
4942	OAT	8.4927	13.5591
2639	GCDH	3.8934	3.578
29109	FHOD1	0.1564	1.235
50804	MYEF2	4.2653	4.0609
55763	EXOC1	0.334	0.4483
5036	PA2G4	88.9526	67.8776
6194	RPS6	120.212	71.161
163	AP2B1	6.2361	8.5931
4070	TACSTD2	1.2283	2.3072
3898	LAD1	1.9048	2.0651
1106	CHD2	0.0159	0.084
54995	OXSM	0.4516	0.6288
26292	MYCBP	7.7541	8.9819
10772	SRSF10	6.8481	9.7249
10988	METAP2	2.5838	3.2267
5160	PDHA1	7.5724	11.8406
6731	SRP72	2.9819	4.9219
51218	GLRX5	4.5792	1.7522
130355	C2orf76	0.0834	0.552
114294	LACTB	0.933	0.2337
5447	POR	5.9356	6.5307
2770	GNAI1	0.7454	0.4068
3859	KRT12	0.0088
6165	RPL35A	15.2314	12.9579
6208	RPS14	152.074	101.088
51747	LUC7L3	1.6914	1.0452
5524	PPP2R4	6.8155	9.8012
7511	XPNPEP1	0.7442	0.905
51068	NMD3	0.7879	2.492
25979	DHRS7B	1.1056	1.4677
4733	DRG1	5.7486	6.544
1329	COX5B	71.8943	106.931
7375	USP4	0.0192	0.034
51373	MRPS17	4.3221
60592	SCOC	0.7919
3728	JUP	3.9239	2.5685
26121	PRPF31	2.7274	4.0518
7410	VAV2	0.0086	0.4211
5562	PRKAA1	2.3405	1.4051
22839	DLGAP4	1.3569	0.3502
11267	SNF8	0.2268	0.3876
55015	PRPF39	0.0444
9141	PDCD5	20.3212	31.1387
23184	MESDC2	0.0722	0.8276
51611	DPH5	0.3769	0.2498
811	CALR	153.281	173.057
6184	RPN1	25.1732	27.4036
223082	ZNRF2	0.3366	0.2013
10724	MGEA5	0.4512	1.5515
51507	RTFDC1	0.2337	0.7475
55178	RNMTL1	1.0703	0.4934
8574	AKR7A2	4.1974	5.4578
91272	BOD1	0.1369	0.141
51635	DHRS7	1.0955	1.8212
54994	GID8	1.5367	1.0655
283373	ANKRD52	0.3297	0.0896
51604	PIGT	0.1954	0.2033
1479	CSTF3	1.2926	1.277
9948	WDR1	7.9594	8.714
5095	PCCA	1.4699	1.5497
79169	C1orf35	0.2702	1.012
8289	ARID1A	0.399	0.4258
7469	NELFA	0.5156	0.6906
8087	FXR1	6.8525	4.8141
5605	MAP2K2	1.7891	0.4957
4781	NFIB	0.2717	0.2986
221830	TWISTNB	0.307	0.3922
4716	NDUFB10	13.3019	16.4765
6818	SULT1A3	0.3326	0.0397
25821	MTO1		0.0138
7520	XRCC5	33.9119	44.636
479	ATP12A	0.5477	0.3695
847	CAT	9.793	6.2415
22872	SEC31A	3.7952	4.278
24137	KIF4A	0.0466	0.0684
23013	SPEN	0.0583	0.2473
79634	SCRN3	0.2666	0.1171
116985	ARAP1	0.5029	0.4617
27292	DIMT1	1.439	2.9372
2821	GPI	102.141	118.414
55748	CNDP2	10.7349	14.093
51361	HOOK1	0.3879	0.3316
8354	HIST1H3I	0.0061	0.0084
9230	RAB11B	19.6103	17.1457
10397	NDRG1	0.3951	1.8708
7389	UROD	0.1786	0.2282
2495	FTH1	2.6829	0.135
91612	CHURC1	0.2979	0.3443
3052	HCCS	0.4759	0.2188
91582	RPS19BP1	0.6931	2.1076
79736	TEFM	1.0206
10528	NOP56	2.2635	3.0183
390916	NUDT19	0.1514	0.5465
162963	ZNF610	0.0112
6801	STRN	1.5912	1.0527
5481	PPID	2.0349	3.566
5899	RALB	2.8486	4.2924
10628	TXNIP	0.1388	0.1334
377	ARF3	72.6411	115.439
602	BCL3	0.164	0.0202
2050	EPHB4	0.5411	0.526
64895	PAPOLG	0.0236	0.0624
84955	NUDCD1	5.872	6.9321
23141	ANKLE2	0.0199
22796	COG2	0.3304	0.549
56943	ENY2	2.3752	11.3931
7417	VDAC2	70.4351	86.6879
5110	PCMT1	5.9871	5.6364
2794	GNL1	2.4786	3.3609
10299	2021-03-06	0.0355
3710	ITPR3	0.2677	0.2625
214	ALCAM	1.7813	1.3615
6251	RSU1	1.4754	1.417
23085	ERC1	0.0211	0.042
10269	ZMPSTE24	1.4096	2.5662
55004	LAMTOR1	6.1765	8.7571
1650	DDOST	23.4698	36.0173
53917	RAB24	0.1295
51181	DCXR	14.5344	21.787
2539	G6PD	114.707	194.115
2547	XRCC6	69.4989	111.395
145553	MDP1	0.5307	0.2788
64327	LMBR1	0.1316
5573	PRKAR1A	2.2411	2.131
6396	SEC13	11.363	7.8845
387680	FAM21A	0.1852	0.1498
101060798	LOC101060798	0.3123	0.2906
7086	TKT	80.0012	81.8503
200205	IBA57	0.2534	0.0844
79872	CBLL1	0.0482	0.113
10314	LANCL1	2.7754	2.203
4976	OPA1	3.7405	5.2429
5478	PPIA	2108.41	2429.23
3105	HLA-A	0.1401	0.1116
9793	CKAP5	1.2061	1.8105
55257	MRGBP	0.2565
738	VPS51	0.0801	0.2138
2530	FUT8	0.2475	0.0583
100527963	PMF1-BGLAP	0.1269	0.1317
91408	BTF3L4	0.7725	1.2129
23347	SMCHD1	0.2716	0.5068
2956	MSH6	2.606	3.599
64236	PDLIM2	1.1886
9439	MED23	0.0648	0.0567
11130	ZWINT	0.0838
2946	GSTM2	0.095	0.0405
29968	PSAT1	6.7699	8.5317
328	APEX1	2.1179	8.3403
92105	INTS4	0.1556	0.0668
6144	RPL21	84.7645	104.299
10241	CALCOCO2	0.0442
26268	FBXO9	0.0481	0.0281
7525	YES1	0.866	0.675
7347	UCHL3	2.4623	6.476
83543	AIF1L	0.7302	39.7185
51693	TRAPPC2L	4.3825	1.8414
51654	CDK5RAP1	0.0574	0.1594
6249	CLIP1	0.1795	0.4574
54884	RETSAT	0.0317	0.147
57017	COQ9	0.1025	0.2489
5001	ORC5	0.1647	0.2529
126231	ZNF573	0.0084
51463	GPR89B	0.4396	0.6854
23367	LARP1	2.2059	2.4212
7994	KAT6A	0.9175	0.0155
23649	POLA2	0.2636	0.225
4535	ND1	1.3965	2.5379
552891	DNAJC25-GNG10	0.338	0.3262
23456	ABCB10	0.0212
28991	COMMD5	0.3574	0.208
10961	ERP29	14.2575	22.5888
81631	MAP1LC3B	0.2894
376267	RAB15	157.804	97.1418
22843	PPM1E	0.0633	0.8366
51122	COMMD2	1.0361	2.8664
25820	ARIH1	0.6202	0.2026
4690	NCK1	0.0742	1.4007
51056	LAP3	8.497	9.1856
54936	ADPRHL2	1.4034	2.1425
7428	VHL	0.3166	0.3309
64746	ACBD3	4.0472	1.6379
140890	SREK1	1.907	3.91
23760	PITPNB	4.8409	6.1606
23406	COTL1	3.2929	3.3288
81887	LAS1L	0.4586	0.4015
2934	GSN	0.5601	0.781
79767	ELMO3	0.866	0.3278
51668	HSPB11	3.8199	1.7588
200014	CC2D1B	0.0259	0.1011
10827	FAM114A2	0.0346	0.1825
5757	PTMA	80.5271	667.169
3009	HIST1H1B	103.93	127.744
80347	COASY	0.8709	0.5505
51719	CAB39	8.2439	0.2069
2717	GLA	2.9272	1.0429
1191	CLU	1.2217	0.8227
84524	ZC3H8	0.3399	0.2059
823	CAPN1	12.1929	19.9443
23787	MTCH1	2.8019	1.5306
171017	ZNF384	0.0313	0.7406
4659	PPP1R12A	1.3619	1.2113
51496	CTDSPL2	0.2474	0.1179
55596	ZCCHC8	0.7378	0.4379
84795	PYROXD2	0.262	0.1964
51035	UBXN1	5.6259	6.2311
4666	NACA	124.097	128.562
55621	TRMT1	0.434	0.4113
148223	C19orf25	0.1534	0.1464
29924	EPN1	0.0616	0.0672
23378	RRP8	0.3706	0.1019
7270	TTF1	0.0545	0.0627
169714	QSOX2	0.3269	0.2117
1119	CHKA	0.3642
3039	HBA1	3.5094	0.9026
6940	ZNF354A	0.0084
30846	EHD2	0.1347
55739	CARKD		0.1858
6432	SRSF7	31.0124	28.6789
6729	SRP54	2.1177	2.936
6558	SLC12A2	0.9609	0.7137
9114	ATP6V0D1	3.9699	2.9574
6811	STX5	0.4379	2.0376
2060	EPS15	0.2141	0.5175
3981	LIG4	0.0106
29087	THYN1	0.3111	0.2352
112714	TUBA3E	214.787	213.549
7001	PRDX2	604.528	640.794
79811	SLTM	0.5779	1.3603
54536	EXOC6	0.6273	0.9246
23244	PDS5A	0.3558	0.1573
25917	THUMPD3	1.9571	2.1777
11075	STMN2	4.2847	4.1417
10940	POP1	0.5342	0.8156
5042	PABPC3	10.4144	13.0163
338785	KRT79	0.2304	0.4547
22904	SBNO2	0.0938	0.0682
27095	TRAPPC3	2.3416	6.5818
25839	COG4	0.528	1.8277
55754	TMEM30A	0.145	0.8676
5546	PRCC	0.4069	0.5396
10591	DNPH1	7.9501	9.5315
5202	PFDN2	21.067	37.3815
57696	DDX55	0.1405	0.1351
30844	EHD4	1.2133	2.0401
93627	TBCK	0.2888	0.0115
54874	FNBP1L	0.0526	0.0622
23780	APOL2	0.0267
333932	HIST2H3A	0.0061	0.0084
29074	MRPL18	14.0932	9.5159
27243	CHMP2A	0.4024
81609	SNX27	3.3543	2.1607
26128	KIAA1279	1.4037	1.8391
2475	MTOR	0.0258	0.0933
23155	CLCC1	0.7353	0.1987
100528021	ST20-MTHFS	0.1863	1.4063
29079	MED4		0.1965
10199	MPHOSPH10	1.2227	0.6923
4931	NVL	0.9824	3.1877
84520	C14orf142	0.8836	13.2907
112724	RDH13	0.3767	0.4214
51706	CYB5R1	4.759	2.0714
8798	DYRK4	0.1202
22929	SEPHS1	0.8765	2.4956
126017	ZNF813	0.0234	0.0167
54963	UCKL1	0.0111
79064	TMEM223	0.3141	0.6125
64320	RNF25	0.0328
84108	PCGF6	0.1397	0.0631
5451	POU2F1	0.1163	0.3541
23218	NBEAL2	0.0105	0.0505
23352	UBR4	0.5663	0.7385
9718	ECE2	0.4049	0.4211
7915	ALDH5A1	0.7622	0.6298
152687	ZNF595	0.0496	0.0387
2542	SLC37A4	0.5356	0.5428
51291	GMIP	0.197	0.3076
6001	RGS10	1.2983	2.0454
9991	PTBP3	0.4177	0.9248
22824	HSPA4L	2.6766	7.5328
65980	BRD9	0.024
5594	MAPK1	1.6382	2.1849
143888	KDELC2	0.0757	0.1323
22934	RPIA	1.4121	0.8612
55161	TMEM33	1.888	1.8428
8266	UBL4A	1.3522	6.0799
10424	PGRMC2	9.6597	14.6178
9320	TRIP12	0.0457	2.5205
6830	SUPT6H	0.4722	0.6666
23555	TSPAN15	0.3142	0.4565
6652	SORD	20.9545	19.9758
11113	CIT	0.004	0.0916
57410	SCYL1	0.6492	0.3007
11311	VPS45	1.733	2.1623
80232	WDR26	0.2918	0.3177
4650	MYO9B	0.035	0.0702
55656	INTS8	0.0597	0.0477
101060521	LOC101060521	0.0725	0.0463
84340	GFM2	0.1385	0.0836
90550	MCU	1.8104	3.1029
7153	TOP2A	2.4457	2.3116
51234	EMC4	0.8232	1.3042
2261	FGFR3	0.0852
84129	ACAD11	0.0502	0.0383
[truncated: 4,311 more rows]
