# Supplementary material for: Proteome‐Wide Profiling of Readers for DNA Modification
Source: Adv Sci (Weinh). 2021 Aug 5;8(19):2101426. doi: 10.1002/advs.202101426 (PMC8498917; doi:10.1002/advs.202101426)
Supplement: Supplementary file 5 — Supplemental Table 4 [file ADVS-8-2101426-s001.xlsx]

## Sheet: description
Supplementary Data 4. The differential interaction patterns of TF families and TF domains to DNA modifications. Related to Figure 4.
(A) The differential interaction patterns of TF families to DNA modifications.
(B) The differential interaction patterns of TF domains to DNA modifications.
(C) Domains modules
(D) Potential raders

## Sheet: TF families to DNA modification
modi	C	C	C	C	mC	mC	mC	mC	hmC	hmC	hmC	hmC	fC	fC	fC	fC
cell	HeLa	HepG2	A549	MCF-7	HeLa	HepG2	A549	MCF-7	HeLa	HepG2	A549	MCF-7	HeLa	HepG2	A549	MCF-7
family_use
AP2	0.808948	-0.40842	-0.542598	1.42196	0.489931	-0.500763	-0.562843	-0.393741	1.20891	-0.409697	-0.506886	1.82443	-0.36144	-0.701138	-0.702912	-0.663737
AT hook	0.1997	-0.126194	0.896223	-0.334708	0.431783	-0.208378	0.10373	0.464229	-0.104436	-0.347208	-0.0349923	-0.101315	-0.285821	-0.358391	0.113681	-0.307901
Ankyrin repeat	-0.368933	0.187974	0.393008	0.0120664	-0.342579	0.00374212	0.623817	0.70623	-0.465657	-0.224242	-0.402063	0.145229	-0.161071	-0.0282434	-0.372409	0.293131
BZiP	0.188541	0.373047	0.825981	0.729813	-0.355008	-0.072495	0.276697	-0.488744	-0.426491	-0.435131	-0.0977679	-0.505065	-0.336344	0.154961	0.375583	-0.207578
CP2	0.268203	-0.456693	-0.341722	-0.341163	0.919253	0.11918	0.481665	0.536207	0.246951	-0.321778	-0.491709	-0.0139101	0.488799	-0.152794	-0.599859	-0.340628
ETS	0.704673	0.411957	0.873585	0.585865	-0.495481	-0.256711	-0.25653	-0.205494	-0.42405	-0.271557	-0.0972203	-0.3185	-0.299745	-0.222265	0.368644	-0.0971701
Forkhead	-0.104656	0.360089	-0.587129	-0.535139	0.347115	0.686239	-0.489522	-0.152049	0.177209	0.518388	-0.548329	-0.534202	0.447119	1.13073	-0.299867	-0.415995
HLH	1.17285	0.678752	0.937885	0.433192	-0.239099	-0.258858	-0.18877	-0.294411	-0.0049218	-0.186449	-0.237406	-0.3503	-0.322433	-0.374217	-0.292443	-0.47337
HMG	0.48278	0.222214	0.124641	0.206767	-0.152083	-0.200392	-0.0934826	0.251372	-0.0445312	-0.192603	-0.114764	0.214444	-0.041546	-0.362218	-0.293013	-0.00758479
Homeodomain	0.174468	0.0116271	0.132167	-0.197204	0.0848627	0.138278	0.0111017	0.345092	-0.057588	-0.150471	-0.0406399	-0.0723095	-0.0687926	-0.197877	0.137837	-0.250551
IPT/TIG	-0.26448	0.783584	1.32224	-0.375072	0.24138	0.566789	0.575559	0.15431	-0.370959	-0.127278	-0.427934	-0.303767	-0.568995	-0.214552	-0.556034	-0.434796
IRF	0.666914	-0.312423	0.330423	0.309181	-0.510132	-0.304177	0.181081	0.153145	0.300665	-0.3075	0.125698	0.207483	-0.417498	-0.236365	0.042555	-0.22905
MAD	1.2898	0.383345	1.29747	0.760426	-0.635549	-0.641213	-0.363846	0.0716463	-0.577625	-0.578212	-0.0257715	0.480373	-0.602166	-0.658844	-0.266482	0.0666516
MADs-box	0.293786	2.16277	-0.765099	-0.74175	-0.352252	0.957283	-0.82804	-0.627813	-0.116069	1.1682	-0.766749	-0.426396	-0.103847	1.35915	-0.733316	-0.479861
NHR	0.365277	0.555356	0.182787	0.424005	-0.135222	0.190501	-0.161278	0.415141	-0.115256	0.00793535	-0.181706	0.167058	-0.549191	-0.416265	-0.364531	-0.38461
P53	-0.145717	0.724578	0.628325	-0.187012	0.0618525	0.533166	0.0086908	0.0322314	-0.364775	0.013432	-0.238569	-0.15276	-0.288575	-0.0429546	-0.264125	-0.317788
POU	-0.277889	0.361009	-0.474377	-0.114386	0.201411	1.17737	-0.233221	1.71087	-0.417291	0.0516525	-0.658137	-0.143955	-0.536501	-0.0378348	-0.307473	-0.301244
RFX	-0.252721	-0.434613	-0.570227	-0.332479	0.0387323	-0.375917	-0.333522	0.0603574	-0.407319	-0.60331	-0.450908	-0.330585	0.901296	0.167748	0.743115	2.18035
SAND	-0.0360195	0.202994	2.70026	0.468946	-0.496361	-0.467256	-0.479172	0.214889	-0.496361	-0.451307	0.20945	-0.202968	-0.496361	-0.496361	-0.230268	0.0558913
STAT	-0.515497	1.34297	0.0695364	-0.754645	-0.405786	1.1003	-0.151565	-0.730687	-0.445108	1.4945	-0.346373	-0.754645	0.188394	1.14296	-0.578331	-0.656023
TDP	0.32902	1.3318	0.392177	0.961095	-0.573993	-0.196667	-0.566569	0.545944	-0.579677	-0.523239	-0.335006	0.645459	-0.553953	-0.236154	-0.588302	-0.0519317
ZNF-C2H2	-0.0756071	0.35534	0.30684	-0.143975	-0.273722	0.212557	-0.196858	0.208287	-0.307567	0.016859	-0.0236621	-0.127086	0.00760705	0.235339	0.0917093	-0.286061
ZNF-GATA	0.248997	0.518674	-0.0114249	0.437765	-0.14096	0.34039	-0.28708	0.743053	-0.192472	-0.00162634	-0.32065	0.288287	-0.536536	-0.292795	-0.471247	-0.322376

## Sheet: TF domains to DNA modification
Modification	C	C	C	C	mC	mC	mC	mC	hmC	hmC	hmC	hmC	fC	fC	fC	fC
Cell type	HeLa	HepG2	A549	MCF-7	HeLa	HepG2	A549	MCF-7	HeLa	HepG2	A549	MCF-7	HeLa	HepG2	A549	MCF-7
Domain
AP-2	0.808948	-0.40842	-0.542598	1.42196	0.489931	-0.500763	-0.562843	-0.393741	1.20891	-0.409697	-0.506886	1.82443	-0.36144	-0.701138	-0.702912	-0.663737
ARID/BRIGHT	-0.396247	0.480292	-0.615836	1.27751	-0.338053	0.335817	-0.621171	1.44965	-0.53678	-0.0403297	-0.61188	0.689497	-0.503963	0.0691416	-0.652308	0.0146612
AT hook	0.221368	-0.133859	1.05149	-0.428223	0.482877	-0.216057	0.190669	0.245931	-0.0800676	-0.35865	0.0467994	-0.21251	-0.286201	-0.368126	0.20625	-0.361697
BED ZF	0.371961	0.0106739	0.713716	0.142449	0.0810375	-0.182137	-0.00852843	1.32471	0.13947	-0.567431	-0.0399435	-0.466796	-0.488754	-0.499029	0.0313525	-0.562749
BHLH	1.30234	0.765597	0.77124	0.445735	-0.220859	-0.245527	-0.382282	-0.296341	0.0352315	-0.162547	-0.216581	-0.352013	-0.317804	-0.37027	-0.276975	-0.478944
BTB/POZ domain	0.103765	0.0990679	0.948965	-0.43306	-0.184048	-0.15263	0.411212	0.0387226	-0.0843116	-0.305017	0.673242	-0.444015	-0.387941	-0.192941	0.511248	-0.602259
BZIP	0.176481	0.457955	0.798373	0.704551	-0.353811	-0.0729629	0.262486	-0.484285	-0.423551	-0.43198	-0.102845	-0.500208	-0.330889	0.151705	0.358961	-0.209978
C2H2 ZF	-0.108061	0.351652	0.356217	-0.228818	-0.294125	0.167768	-0.186252	0.0888948	-0.322134	0.0193702	0.0228111	-0.202104	0.115023	0.313096	0.201439	-0.294776
CSD	-0.734806	-0.598665	-0.538893	1.78042	-0.584439	-0.0589619	-0.105448	1.62835	-0.809181	-0.486675	-0.414749	1.11273	-0.795769	-0.49717	-0.678644	1.78191
CSL	1.24559	1.04459	-0.650666	0.495478	0.971909	1.2669	-0.733661	1.26382	-0.555158	0.174845	-1.03421	0.0472568	-1.08176	-0.301289	-1.48195	-0.671695
CUT	0.296763	0.814608	0.915383	-0.126386	0.411981	-0.230864	-0.285313	0.486806	0.121425	-0.523184	-0.360184	0.126864	-0.0942387	-0.594728	-0.686421	-0.272512
E2F	0.250153	1.44812	0.307569	0.824767	-0.570768	-0.0773253	-0.564018	0.447357	-0.575935	-0.405753	-0.353507	0.537825	-0.552549	-0.0359891	-0.583776	-0.0961665
Ets	0.704673	0.411957	0.873585	0.585865	-0.495481	-0.256711	-0.25653	-0.205494	-0.42405	-0.271557	-0.0972203	-0.3185	-0.299745	-0.222265	0.368644	-0.0971701
Forkhead	-0.12578	0.322051	-0.611608	-0.547102	0.38635	0.678766	-0.483592	-0.148866	0.18409	0.507448	-0.56623	-0.531621	0.504737	1.14582	-0.282475	-0.431987
GATA	-0.151956	0.196703	-0.198597	0.283444	-0.257399	0.362861	-0.589866	1.25974	-0.389888	-0.183409	-0.454061	0.391401	-0.272196	0.110855	-0.506647	0.399011
Grainyhead	0.268203	-0.456693	-0.341722	-0.341163	0.919253	0.11918	0.481665	0.536207	0.246951	-0.321778	-0.491709	-0.0139101	0.488799	-0.152794	-0.599859	-0.340628
HMG/Sox	0.501779	0.277919	0.04096	0.241717	-0.159019	-0.166843	-0.127231	0.176398	-0.00142057	-0.149662	-0.165211	0.305238	-0.0899497	-0.341436	-0.375344	0.0321046
Homeodomain	0.185841	-0.0351673	0.153382	-0.357446	0.104478	0.207892	0.112204	0.0980832	-0.0167761	-0.105866	0.0738412	-0.248501	-0.00805169	-0.155812	0.334981	-0.343083
IRF	0.666914	-0.312423	0.330423	0.309181	-0.510132	-0.304177	0.181081	0.153145	0.300665	-0.3075	0.125698	0.207483	-0.417498	-0.236365	0.042555	-0.22905
KRAB box	-0.438289	0.40838	-0.115894	-0.293383	-0.493509	0.488745	-0.343859	0.0833426	-0.421491	0.296443	0.0659461	-0.228364	0.253965	0.63247	0.414585	-0.309088
MADS box	0.293786	2.16277	-0.765099	-0.74175	-0.352252	0.957283	-0.82804	-0.627813	-0.116069	1.1682	-0.766749	-0.426396	-0.103847	1.35915	-0.733316	-0.479861
MBD	-0.158952	-0.472929	0.204108	-1.3943	0.157868	1.21448	0.608373	-0.529276	0.206655	1.01391	1.06484	-1.23824	0.205156	1.13634	-0.710929	-1.3071
Myb/SANT	0.0744395	0.29103	-0.408833	0.624659	-0.13457	0.127694	-0.53919	1.51429	-0.301675	-0.135876	-0.54425	0.693076	-0.297471	-0.0885262	-0.718856	-0.155946
Nuclear receptor	0.385722	0.730913	0.197114	0.541995	-0.201809	0.2918	-0.16763	0.567872	-0.195756	0.0922834	-0.143867	0.255091	-0.710076	-0.486152	-0.533728	-0.623772
POU	-0.260956	0.448931	-0.479276	-0.0792864	0.2716	1.356	-0.349208	1.94877	-0.415847	0.0250313	-0.784985	-0.112141	-0.548302	0.00577101	-0.739198	-0.286905
Paired box	-0.434654	-0.296531	1.0405	-0.674159	-0.27856	-0.359754	0.607592	-0.0528238	-0.378883	-0.376214	0.496552	-0.520278	-0.316387	-0.454266	0.848201	1.14967
RFX	-0.328726	-0.399621	-0.515492	-0.248025	-0.123313	-0.320837	-0.240383	0.11657	-0.485947	-0.58623	-0.404883	-0.265687	0.584518	0.0271536	0.826242	2.36466
Rel	-0.367086	1.20777	0.839895	-0.384852	0.386084	0.860748	-0.0794181	0.342325	-0.399904	-0.0872974	-0.383218	-0.246181	-0.600503	-0.164431	-0.534031	-0.389897
Runt	-0.0401659	-0.214278	2.3531	-0.243775	-0.499511	-0.629991	1.62612	-0.282938	-0.735059	-0.843494	1.15398	-0.759346	-0.735149	-0.740147	1.07731	-0.486648
SAND	-0.0783135	0.577408	2.45307	1.04073	-0.534599	-0.48609	-0.52268	0.377905	-0.534599	-0.45951	-0.534599	-0.106772	-0.534599	-0.534599	-0.468552	0.345806
SCAN domain	-0.303539	0.0889395	0.630263	-0.341488	-0.257491	-0.244785	-0.174864	-0.312662	-0.294456	-0.206018	0.454418	-0.415012	0.607429	0.339828	0.628643	-0.199205
SMAD	1.2898	0.383345	1.29747	0.760426	-0.635549	-0.641213	-0.363846	0.0716463	-0.577625	-0.578212	-0.0257715	0.480373	-0.602166	-0.658844	-0.266482	0.0666516
STAT	-0.515497	1.34297	0.0695364	-0.754645	-0.405786	1.1003	-0.151565	-0.730687	-0.445108	1.4945	-0.346373	-0.754645	0.188394	1.14296	-0.578331	-0.656023
T-box	0.0391168	-0.154901	0.298962	0.334136	0.154525	0.292483	-0.0891703	0.155239	-0.114832	-0.599768	-0.314516	0.0988131	0.0626738	-0.385297	0.0723836	0.150153
TEA	1.9581	0.661687	2.47315	-0.661781	0.348591	0.0541656	0.112727	-0.864543	-0.0207054	-0.224221	-0.125323	-1.01516	-0.364217	-0.477623	-0.710998	-1.14385

## Sheet: domains
	HeLa	HepG2	A549	MCF7	HeLa	HepG2	A549	MCF7	HeLa	HepG2	A549	MCF7	HeLa	HepG2	A549	MCF7
Symbol	C1	C2	C3	C4	MC1	MC2	MC3	MC4	HMC1	HMC2	HMC3	HMC4	FC1	FC2	FC3	FC4
ELF1	0.161967	0.688981	0.92675	3.24728	-0.667551	-0.615723	-0.754012	0.159063	-0.52671	-0.17397	-0.673586	-0.017114	-0.480333	-0.256254	-0.732714	-0.286073
ELF2	0.784644	0.952157	1.58992	2.72742	-0.658149	-0.444809	-0.729829	0.00538459	-0.658805	-0.36538	-0.608203	-0.460596	-0.587901	-0.325243	-0.637339	-0.583266
ELF3	-0.864124	-0.516605	1.3951	-0.616645	-0.887574	-0.662687	0.354582	0.480873	-0.876294	-0.0861142	0.862475	-0.396742	-0.841427	-0.264782	2.75578	0.164187
ELF4	1.93045	0.681893	2.38489	-0.21612	0.0641618	-0.570369	-0.917616	-0.891961	0.308823	-0.154811	-0.540641	-0.972292	0.511131	0.0975263	-0.792676	-0.922396
ELK1	1.56451	2.07393	2.28772	-0.227015	-0.576628	-0.576644	-0.576619	-0.576537	-0.411189	-0.153232	-0.576619	-0.517715	-0.358896	-0.221911	-0.576619	-0.576537
ELK4	0.492265	-0.359185	-0.359185	3.56524	-0.359029	-0.359185	-0.359185	0.609408	-0.359029	-0.359185	-0.359185	-0.358173	-0.359029	-0.359185	-0.359185	-0.358173
GABPA	0.144027	2.04719	1.04558	2.27206	-0.754408	-0.690424	-0.754402	-0.474137	-0.754408	-0.482303	-0.737312	-0.0808843	-0.679233	0.0628907	-0.738742	0.574503
	HeLa	HepG2	A549	MCF7	HeLa	HepG2	A549	MCF7	HeLa	HepG2	A549	MCF7	HeLa	HepG2	A549	MCF7
Symbol	C1	C2	C3	C4	MC1	MC2	MC3	MC4	HMC1	HMC2	HMC3	HMC4	FC1	FC2	FC3	FC4
ESRRA	0.148192	-0.125205	0.284412	2.93114	0.248628	0.0433699	-0.0911332	0.271146	0.308327	0.00554183	0.131921	0.603845	-1.1858	-1.15375	-1.22183	-1.19881
ESRRB	0.863599	-0.551093	0.0119833	1.99333	0.754748	-0.487785	0.0501866	0.465644	1.27266	-0.296504	0.418445	0.653537	-1.26962	-1.25814	-1.38351	-1.23747
HNF4G	-0.459801	-0.411099	2.12495	-0.548705	-0.468127	-0.0426153	1.00942	-0.548705	-0.441682	-0.216213	2.58223	-0.548705	-0.548674	-0.548705	-0.384863	-0.548705
NR1D1	0.0402249	1.97377	-0.728595	-0.727453	0.0955863	1.87213	-0.728595	-0.424635	-0.359607	1.84606	-0.728595	-0.727453	0.308244	-0.255036	-0.728595	-0.727453
NR1D2	0.265681	2.67515	-0.727527	-0.725107	0.167924	1.46824	-0.727527	-0.124415	0.00499646	1.14239	-0.727527	-0.725107	-0.727155	0.212613	-0.727527	-0.725107
NR2C1	-0.779747	-0.662015	1.33415	1.86105	-0.839057	-0.723644	0.0711713	1.20975	-0.793116	-0.748713	1.04376	1.04798	-0.901585	-0.845755	0.594655	-0.868884
NR2C2	-0.182864	-0.724849	0.152566	2.36139	-0.378334	-0.693412	-0.0450126	1.57155	-0.362983	-0.724897	0.112873	1.72374	-0.747261	-0.858673	-0.396441	-0.807382
NR2F1	0.526357	-0.371059	-0.396187	2.31476	0.106588	-0.454981	-0.582524	1.72026	0.165032	-0.630937	-0.296511	1.35269	-0.518563	-0.997644	-0.782289	-1.15499
NR2F2	0.0902888	-0.425411	-0.315994	2.73161	-0.103974	-0.416703	-0.528419	1.05556	0.0667301	-0.524308	-0.60579	1.74581	-0.500268	-0.735606	-0.696041	-0.837489
NR2F6	-0.287543	-0.499688	-0.472197	2.3897	-0.365554	-0.513104	-0.399467	1.83989	-0.346605	-0.517504	-0.409279	1.74484	-0.413852	-0.567683	-0.577868	-0.604088
NR3C1	-1.13006	1.53171	0.822384	-0.68661	-1.10859	1.89259	1.24854	-0.133585	-1.15959	0.822287	0.0292244	-0.291634	-1.10636	0.0676924	-0.0925909	-0.705407
NR4A1	0.763051	2.25405	-0.84149	0.0845459	0.24209	2.12924	-0.74516	0.0642955	-0.143362	0.323686	-0.845057	-0.595511	-0.834949	-0.089284	-0.958057	-0.808091
NR4A2	2.97305	0.0454504	-0.547165	-0.605389	1.19065	-0.143675	-0.605329	-0.605389	1.15376	0.415266	-0.572873	-0.605389	-0.468034	-0.414208	-0.605329	-0.605389
NR4A3	2.29968	0.924658	-0.764436	-0.776912	0.936185	1.24855	-0.776959	-0.740852	0.251191	1.10557	-0.769958	-0.776912	-0.625472	0.0195352	-0.776959	-0.776912
PPARD	0.838575	-0.0520589	-0.496638	-0.496772	1.11853	-0.249505	-0.496638	-0.496772	-0.267394	-0.181976	-0.496638	-0.496772	-0.496683	-0.496772	3.26428	-0.496772
PPARG	2.23597	-0.48296	2.64546	-0.48296	0.484635	-0.48296	0.294557	-0.48296	-0.451287	-0.48296	-0.379934	-0.48296	-0.482881	-0.48296	-0.482841	-0.48296
RARA	-0.187606	1.4289	-0.67971	1.06055	-0.878184	-0.329319	-0.820143	2.35109	-0.823187	0.686746	-0.76179	0.884874	-0.921528	0.0993136	-0.921517	-0.188488
RARB	1.80784	0.615723	0.452103	0.917488	-0.961687	-0.31468	-0.979323	1.89284	-0.542841	-0.179351	0.00802789	0.845231	-1.22674	-0.748835	-1.22666	-0.359136
RARG	1.3695	2.64417	-0.751527	0.0231843	-0.529148	0.979858	-0.8186	0.0781434	-0.237976	0.845364	-0.82522	-0.430031	-0.855513	0.0984917	-0.855506	-0.735186
RORC	2.06548	-0.619712	-0.619712	1.05937	0.344656	0.67937	-0.619712	-0.614593	2.27024	-0.238139	-0.619712	-0.614593	-0.618924	-0.619712	-0.619712	-0.614593
RXRA	-0.0389394	2.21232	-0.366098	1.51198	-0.788294	0.856467	-0.822048	1.05508	-0.759805	0.408648	-0.674977	0.622904	-1.105	-0.532402	-1.10598	-0.473852
RXRB	1.01368	2.41442	-0.237261	1.37313	-0.587448	0.585842	-0.865013	0.460808	-0.372223	0.367777	-0.893243	0.294732	-1.17117	-0.609057	-1.0823	-0.692678
RXRG	0.0694162	2.31872	-0.305108	1.41231	-0.709961	0.960441	-0.780369	0.895309	-0.717999	0.425738	-0.795395	0.530259	-1.11006	-0.645188	-1.11798	-0.430124
THRA	0.907836	3.15765	-0.158847	-0.616024	-0.615899	0.680366	-0.615836	-0.616024	0.283339	0.642106	-0.387781	-0.616024	-0.615899	-0.197107	-0.615836	-0.616024
VDR	1.05451	2.39222	-0.66061	-0.575843	0.136497	2.14742	-0.66061	-0.532983	-0.309873	0.246874	-0.66061	-0.368113	-0.603729	-0.284008	-0.66061	-0.660537
NR1H2	-0.989406	2.01129	1.32825	-0.380577	-0.989406	0.802155	-0.230133	1.37312	-0.989406	0.732802	0.192139	0.419772	-0.989406	-0.922114	-0.756771	-0.612314
NR1H3	-0.854787	1.77601	2.09278	-0.244331	-0.854787	-0.0727385	-0.253735	1.79688	-0.854787	-0.230032	-0.291738	0.249964	-0.854787	-0.673056	-0.729223	-0.00162801
	HeLa	HepG2	A549	MCF7	HeLa	HepG2	A549	MCF7	HeLa	HepG2	A549	MCF7	HeLa	HepG2	A549	MCF7
Symbol	C1	C2	C3	C4	MC1	MC2	MC3	MC4	HMC1	HMC2	HMC3	HMC4	FC1	FC2	FC3	FC4
RFX1	2.24353	2.87237	2.43173	1.26613	6.76507	4.4022	9.95013	8.08007	4.26187	2.36277	6.49147	2.51423	14.8203	11.1321	23.0016	80.5501
RFX2	0.205367	0.4893	0.120233	0.02105	0.924333	1.1329	1.31823	0.340167	0.375167	0.458333	0.552633	0.135067	1.88473	1.73753	2.9557	6.39737
RFX3	0.2456	0.150067	0.2764	0.0245	0.782633	0.394133	1.63833	0.886367	0.272767	0.1704	1.08833	0.152467	1.4503	1.05667	4.69217	7.61537
RFX5	34.157	8.3743	6.92273	11.3724	43.2259	8.11267	9.4512	12.405	23.9349	6.64863	6.86783	12.9166	102.628	22.5143	29.5342	36.473
RFX7	1.0098	0.795633	1.18177	0.483067	0.800433	0.589433	0.860233	0.5174	0.3444	0.461233	0.987	0.455033	1.29467	1.7868	3.53633	4.68127
	HeLa	HepG2	A549	MCF7	HeLa	HepG2	A549	MCF7	HeLa	HepG2	A549	MCF7	HeLa	HepG2	A549	MCF7
Symbol	C1	C2	C3	C4	MC1	MC2	MC3	MC4	HMC1	HMC2	HMC3	HMC4	FC1	FC2	FC3	FC4
ZKSCAN1	-0.803357	-0.16627	-0.269491	0.77389	-0.849569	-0.444315	-0.739295	2.31907	-0.807967	-0.754202	-0.821045	1.91989	-0.647725	0.0840148	0.79764	0.408734
ZKSCAN3	-0.491926	2.13946	-0.428613	-0.755135	-1.1104	0.0828665	-1.11025	-0.396601	-0.144774	0.634895	-0.654119	-1.10883	1.79349	1.11531	0.500682	-0.0660483
ZKSCAN4	-0.155989	0.329587	-0.725196	-0.587741	-0.576843	-0.399908	-0.897481	-0.257533	-0.372051	0.139512	-0.766731	-0.659167	2.37676	2.34124	0.491909	-0.280366
ZKSCAN5	2.13215	-0.717475	1.32893	-0.717475	-0.520789	-0.717475	0.341397	-0.717475	-0.329062	-0.64301	1.07121	-0.717475	-0.245889	-0.597714	1.76763	-0.717475
ZNF18	-0.555763	-0.544458	1.0947	-0.556374	-0.555763	-0.556374	1.61868	-0.556374	-0.555763	-0.544458	1.9456	-0.556374	-0.529182	-0.532237	1.94051	-0.556374
ZNF197	-0.319036	1.26266	-0.462827	-0.462827	-0.319036	-0.462827	-0.462827	-0.462827	-0.319036	-0.462827	-0.462827	-0.462827	3.06005	1.26266	-0.462827	-0.462827
ZNF232	-0.613959	-0.614195	1.20616	-0.614195	-0.299241	-0.614195	1.07743	-0.614195	0.046396	-0.614195	2.24484	-0.614195	-0.613959	-0.614195	1.86589	-0.614195
ZNF24	-0.722102	-0.480494	-0.476441	-0.781473	-0.886913	-0.707043	-0.840608	-0.684402	-0.178719	-0.11018	0.685923	-0.68816	0.763407	1.05845	1.84975	2.19901
ZNF263	-0.387299	-0.387343	0.102843	-0.387343	-0.387299	-0.387343	0.160614	-0.387343	-0.387299	-0.387343	3.53408	-0.387343	-0.366949	-0.387343	0.830055	-0.387343
ZNF287	-0.336724	0.965768	-0.455132	-0.455132	-0.336724	-0.455132	-0.455132	-0.455132	-0.336724	-0.455132	-0.455132	-0.455132	3.03791	1.55781	-0.455132	-0.455132
ZNF394	-0.343498	1.05642	-0.447195	-0.447195	-0.343498	-0.447195	-0.447195	-0.447195	-0.343498	-0.447195	-0.447195	-0.447195	3.13037	1.31566	-0.447195	-0.447195
ZNF397	-0.552584	-0.549955	1.13352	-0.551513	-0.552584	-0.552779	0.638154	-0.551513	-0.552584	-0.552779	2.25671	-0.551513	-0.54606	-0.549468	2.2012	-0.166254
ZNF445	-1.15424	0.572926	-1.15171	0.079088	-1.15424	0.914814	-1.15171	1.82652	-1.15424	0.294351	0.484289	0.357663	-0.908588	0.940139	1.29469	-0.0897457
ZNF446	-0.558315	-0.539796	0.454333	-0.568123	-0.568186	-0.541196	0.330017	-0.568123	-0.511332	-0.43779	2.58684	-0.568123	-0.4414	-0.48201	2.21004	0.203167
ZNF449	-0.355251	-0.351338	3.58402	-0.355463	-0.355251	-0.355463	0.577324	-0.355463	-0.355251	-0.355463	-0.355145	-0.355463	-0.344991	-0.350809	0.439471	-0.355463
ZNF483	-0.319036	1.26266	-0.462827	-0.462827	-0.319036	-0.462827	-0.462827	-0.462827	-0.319036	-0.462827	-0.462827	-0.462827	3.06005	1.26266	-0.462827	-0.462827
ZNF75D	-0.362918	1.27714	-0.45157	-0.45157	-0.362918	-0.45157	-0.45157	-0.45157	-0.362918	-0.45157	-0.45157	-0.45157	3.05017	1.27714	-0.45157	-0.45157
ZSCAN12	-0.553902	-0.340009	-0.390392	-0.553975	-0.486509	-0.533101	-0.411303	-0.553975	-0.134872	-0.138724	0.233274	-0.553975	0.544495	1.13637	3.29058	-0.553975
ZSCAN2	-0.343498	1.05642	-0.447195	-0.447195	-0.343498	-0.447195	-0.447195	-0.447195	-0.343498	-0.447195	-0.447195	-0.447195	3.13037	1.31566	-0.447195	-0.447195
ZSCAN20	-0.366431	-0.361868	2.83473	-0.367192	-0.366431	-0.367192	-0.366051	-0.367192	-0.366431	-0.359966	2.26045	-0.367192	-0.35236	-0.353627	-0.366051	-0.367192
ZSCAN21	-0.680857	-0.624937	0.0734833	-0.81677	-0.758576	-0.452913	0.360245	-0.794099	-0.589671	-0.115666	1.22264	-0.309891	-0.303858	-0.106505	0.880505	3.01687
ZSCAN22	-0.355279	1.0884	-0.445509	-0.445509	-0.355279	-0.445509	-0.445509	-0.445509	-0.355279	-0.445509	-0.445509	-0.445509	3.11856	1.31397	-0.445509	-0.445509
ZSCAN23	-0.619752	-0.620582	-0.619337	-0.620582	-0.619752	0.881578	-0.619337	-0.620582	2.30736	1.58167	-0.619337	-0.620582	-0.619752	1.20949	0.840071	-0.620582

## Sheet: potential readers
Modification type
5mC		5hmC		5fC
TF	TC	TF	TC	TF	TC
ZNF384	BAZ2B	ZNF24	NCOA5	ZNF24	CCNL1
ZNF362	CDK11B	RFX2		ZBTB11	CDK11B
ZHX1	EYA3	ZHX1		RFX3	CHAF1A
RFX3	KAT2A	ZFHX3		FOXJ3	NONO
RFX1	MBD1	PITX2		RFX1	TAF1B
SIX4	MBD2	ZSCAN21		RFX2	TAF1C
SIX5	MBD4	ZBTB38		RFXANK	TP53BP1
ZHX2	NCOA5	RFX1		RFX5	RFXAP
NFAT5	NCOR1			ZKSCAN4
RFX2	RQCD1			TTF1
HOXA13	SAP30BP			SIX1
ZFHX3	YY1AP1			SIX2
BAZ2B	JMJD1C			RFX7
FOXJ3				ZBTB40
ISL2				ZSCAN21
NOC4L				REPIN1
GON4L				UBTF
ZFHX4
SIX1
SATB2
SIX2
ZBTB40
POU2F3
POU2F1
