# Supplementary material for: Proteome‐Wide Profiling of Readers for DNA Modification
Source: Adv Sci (Weinh). 2021 Aug 5;8(19):2101426. doi: 10.1002/advs.202101426 (PMC8498917; doi:10.1002/advs.202101426)
Supplement: Supplementary file 6 — Supplemental Table 5 [file ADVS-8-2101426-s008.xlsx]

## Sheet: Description
Supplementary Data 5. TFs identified in four cell line and five time points in mouse brain tissues. Related to Figure S7.
(A) TF DNA-binding ability in the NEs of five time points mouse brain tissues ; 3 biological repeats were performed for each tissue, for a total of 60 samples.
(B) Transcripioanl co-regulators in mouse brain.
(C) DNA binding proteins in mouse brain
(D) Number of TFs/TCs/DBPs in mouse brain.

## Sheet: allTFs_Mouse Brain
	E14.5												E16.5												E17.5												P1												W6
Symbol	C1	C2	C3	mC1	mC2	mC3	hmC1	hmC2	hmC3	fC1	fC2	fC3	C1	C2	C3	mC1	mC2	mC3	hmC1	hmC2	hmC3	fC1	fC2	fC3	C1	C2	C3	mC1	mC2	mC3	hmC1	hmC2	hmC3	fC1	fC2	fC3	C1	C2	C3	mC1	mC2	mC3	hmC1	hmC2	hmC3	fC1	fC2	fC3	C1
Adnp	1.1199	1.1395	0.3602	1.0117	0.6044	0.4838	0.9398	0.7215	0.5503	2.173	1.2734	0.5774	1.8009	0.5227	0.9738	0.9625	1.7823	0.8771	3.1965	3.401	2.6367	0.8099	1.9855	1.8623	0.3493	0.491	0.6783	0.7334	0.6219	0.1568	0.5056	0.466	0.3126	0.3337	0.5345	0.4252	1.1015	0.8184	1.0151	0.5824	0.8556	0.727	0.5088	1.0905	0.6316	0.7545	0.2223	0.5617	0.3329
Ahctf1	27.6873	29.5546	28.7606	29.1476	28.1334	27.0196	18.3609	16.9412	21.7031	15.3682	19.2251	19.576	6.4014	6.0205	5.2512	4.1158	5.7606	3.2345	13.073	17.2509	12.912	17.272	11.1592	12.159	13.3691	14.9271	14.1325	12.3327	14.8086	18.1319	9.5045	12.9195	12.6212	4.6805	7.7323	7.2296	13.6035	12.4347	17.0426	16.2641	11.7859	18.8964	15.2195	16.0048	18.7176	11.3559	13.3511	11.4072	2.0183
Alx1	0.2089	0.1701	0.3539	0.5794	0.2369	0.4814	0.5636	0.2119	0.4815	0.4078	0.3718	0.1539		0.1156	0.2292	0.1676	0.4362	0.4972	0.298	0.1921	0.316	0.3241	0.2894	0.1218	0.0863	0.0778	0.082	0.0684	0.0513	0.0728	0.0632	0.0515	0.0671	0.022	0.0496	0.031	0.0938		0.0902	0.1203		0.1135	0.0933	0.1295	0.1285	0.0912	0.0867	0.0716
Alx3	0.3053	0.2485	0.5172	0.8468	0.3462	0.7036	0.8237	0.3097	0.7037	0.596	0.5434	0.225		0.1689	0.335	0.2449	0.6376	0.7266	0.4356	0.2808	0.4618	0.4736	0.423	0.178	0.1261	0.1137	0.1198	0.1	0.0749	0.1064	0.0924	0.0753	0.098	0.0322	0.0724	0.0453	0.1372		0.1318	0.1758		0.1658	0.1364	0.1893	0.1878	0.1333	0.1268	0.1047
Alx4	0.189	0.1539	0.3202	0.5748	0.2143	0.4356	0.5099	0.1917	0.4356	0.4021	0.3364	0.1393		0.1045	0.2074	0.1516	0.3947	0.4498	0.2697	0.1738	0.2859	0.2932	0.2619	0.1102	0.0781	0.0704	0.0742	0.0619	0.0464	0.0659	0.0572	0.0466	0.0607	0.0199	0.0448	0.0281	0.0849		0.0978	0.1088	0.3668	0.1027	0.3314	0.298	0.3039	0.0825	0.1784	0.172
Arid1a	5.8061	4.2904	2.3844	4.6914	3.4448	3.1313	3.817	3.0314	4.213	6.8146	4.9915	3.6022	3.5854	2.3424	2.4139	2.2295	4.2511	2.2783	5.949	7.0657	4.9896	2.2038	5.5676	3.9371	1.7059	1.903	3.2748	3.9092	3.1183	1.2794	2.7963	3.273	1.2965	2.0149	1.88	2.1752	2.7337	2.7026	3.0766	1.8997	2.8372	2.694	3.7039	4.3874	2.1801	2.027	1.7657	2.0687	0.1918
Arid1b	1.9302	0.5022	0.6575	1.2417	0.745	0.4553	0.6789	0.63	0.7284	2.4156	1.3429	0.5524	1.7501	0.6169	0.8049	0.7842	1.2089	0.7777	2.1248	2.0344	1.7348	0.8225	2.9349	1.5223	0.7183	0.9356	1.5449	2.7341	2.138	0.5525	2.0876	2.0497	0.8535	0.8236	1.5177	1.237	1.3418	1.4503	1.7779	1.305	1.6552	1.0996	1.5101	1.7893	1.2205	1.3118	1.093	1.1517	0.1202
Arid2	0.466	1.2514	0.8325	1.1125	1.5027	0.3714	0.3518	0.3793	0.4585	2.3885	0.7056	0.4218	0.4376	0.2078	0.1611	0.2574	0.2381	0.3961	0.1991	0.3754	0.3551	0.1325	0.5512	0.425	0.2028	0.2342	0.4915	0.6749	0.2964	0.1454	0.3321	0.3855	0.2551	0.1366	0.175	0.1164	0.1244	0.108	0.2543	0.1322	0.2903	0.1846	0.1635	0.3767	0.2143	0.3495	0.2966	0.4047	0.2767
Arid3a				1.2266
Arid5b	0.6729	0.0535		0.0873		0.0481	0.0185	0.0289	0.0245	0.3745	0.0109	0.1911	0.03										0.0231					0.2168	0.0064			0.0333	0.0217																0.005
Arnt	1.4622	1.66	5.732	0.0034							2.1523		0.3746	0.3729	0.3118					0.005				0.0047	0.2085	0.1128	0.4089										0.1795	0.168	0.2269
Arnt2	2.8442	1.8104	1.7108	0.1283	0.0883	0.2426	0.0982		0.091	0.2449	0.0748	0.1118	1.4008	2.2799	1.1708	0.1009	0.2334	0.1336	0.6228	0.6225	0.568	0.3632	0.3378	0.3271	2.1949	1.8352	1.0713	0.1034	0.1803	0.1805	0.2473	0.1541	0.172	0.0792	0.1436	0.1101	5.6398	4.6802	7.4426	0.5498	0.5979	0.4335	0.2734	0.7681	0.8029	0.2578	0.6008	0.3853	0.268
Arntl	0.6793	0.6586	0.0332										0.0697		0.1065										0.1256	0.2338	0.0368										0.0336	0.1489	0.1756										1.5651
Arx	0.1587	0.1292	0.2689	0.4403	0.18	0.3659	0.4283	0.161	0.3659	0.3387	0.2825	0.117		0.0878	0.1842	0.1274	0.3434	0.3779	0.2514	0.146	0.3063	0.2748	0.2407	0.118	0.0656	0.0591	0.0623	0.052	0.039	0.0553	0.0481	0.0392	0.051	0.0167	0.0377	0.0236	0.1449		0.0685	0.1778	0.1507	0.0862	0.0919	0.2454	0.0976	0.1445	0.0659	0.1153
Ascl1		0.6104	0.7421																																		0.3307
Atf1	21.6131	17.8035	18.6559	2.0108	1.2673	1.8226	1.5123	1.5461	1.7986	3.8569	3.1561	3.1683	19.5277	12.1414	15.3758	0.584	2.3155	0.9876	0.8784	1.3741	0.5097	1.3864	2.9109	3.0361	0.2161	0.1926	0.1933	0.0136		0.0585		0.0337						0.0926	0.07	0.0803		0.0893	0.0862	0.0698	0.0719	0.085	0.0671
Atf2	24.4476	21.0448	26.0497	18.7168	17.5595	17.957	13.9135	13.2738	12.6695	12.0778	13.713	13.8328	23.2937	13.5297	21.9293	18.3755	14.58	6.5218	10.0378	10.3144	3.0628	15.9263	11.7906	12.8155	13.9272	13.5353	12.804	10.3034	2.0183	10.6624	1.8928	11.9038	11.2011	0.2383	10.4224	10.7177	10.4138			13.8126	7.7322	11.1686		12.1237		10.1642	0.0171	11.0506
Atf6b	0.0299	0.0146	0.0248											0.003
Atf7	8.1469	6.1298	6.6025	2.726	3.2299	2.4697	0.6535	0.5342	0.7661	1.9203	2.1865	3.0727	4.8562	4.5323	3.5513	1.8811	2.3284	2.575	0.7214	0.2417	0.2689	1.178	0.4454	0.6891	0.0104	0.0699	0.0249
Bach1	6.3095	4.6291	8.2012	1.8592	2.8905	0.1043				0.0521	0.0706	0.1282	3.4007	3.6744	3.2914	2.446	0.1277																						0.0156					0.0526
Bach2	12.2847	6.5083	9.1953	0.038		0.0269	0.024			0.0194	0.028	0.015	8.7559	13.1351	6.9088			0.0204	0.0215	0.0419	0.03			0.0443		0.0062							0.0064						0.0284		0.0128
Barhl1				0.0275	0.0817	0.1285	0.0872	0.0462		0.1898		0.0211	0.0424	0.0279			0.103		0.0925	0.2549	0.0802			0.0253	0.0094	0.016		0.0327		0.0178	0.0416	0.0398	0.0115			0.0047	0.0355	0.1976	0.2448	0.1928	0.2126	0.0373	0.1355	0.0276	0.2207	0.1275	0.1171	0.1298
Barhl2		0.0229		0.0805		0.0493		0.0283		0.085		0.0253		0.0335			0.165		0.0292	0.2759	0.048				0.0113	0.0454			0.2754	0.0214	0.021	0.0253	0.0138			0.0056	0.1974	0.344	0.1878	0.2481		0.0447	0.0398	0.0331	0.0345
Baz2a	1.5886	0.7533	1.0428	0.7649	0.768	1.2529	1.1805	1.0733	1.4541	0.3827	0.3301	1.0713	0.566	1.1169	0.5631	0.5541	0.6539	0.3843	0.1501	0.4467	0.4332	0.5237	0.1065	0.0733		0.0101		0.0553	0.0036	0.222	0.0393	0.2659	0.0169		0.0094		0.1539	0.0365	0.0421	0.0399	0.0735	0.0797	0.1681	0.0194					0.3121
Baz2b	0.6615	0.6298	0.5246	0.8615	0.6514	0.8201	2.0867	1.6602	1.999	2.1751	2.1733	2.2319	0.1686	0.2803	0.1451	0.3241	1.0717	0.3038	1.6962	2.0217	1.6064	1.2255	1.0689	1.8261	0.1275	0.1279	0.1877	0.1988	0.1947	0.135	0.1899	0.1422	0.0845	0.0834	0.1009	0.0809	0.4065	0.5586	0.6188	1.0395	0.6131	0.6993	0.8335	0.5324	0.7733	0.5318	0.5186	0.627	0.0876
Bbx
Bcl11a	5.0704	8.4589	6.6057	5.4666	5.4694	4.8062	6.8797	6.4205	8.5182	3.1191	3.0908	2.9761	11.9898	5.7284	8.6205	3.3504	19.5074	12.4305	27.1112	26.504	17.1426	5.3562	3.9358	4.7473	13.1737	12.2944	16.4449	12.1548	5.6955	6.7912	10.92	7.5978	6.8834	2.2066	4.0704	2.141	26.2007	33.1928	28.095	35.808	22.5457	38.5236	47.2758	37.1718	47.8833	13.9494	18.1503	23.193	0.3887
Bcl11b	6.8894	5.8878	5.3881	5.5545	3.3493	3.251	3.3884	3.1773	3.2451	4.1957	4.3287	3.6344	7.3294	5.4953	5.481	4.6664	5.1385	3.0699	7.6069	10.5699	7.353	5.606	6.6296	5.7864	6.7994	7.1957	7.0645	4.8289	4.2264	5.1984	5.6865	5.1301	4.8884	2.7729	3.0253	2.9346	10.4323	13.7757	13.9598	13.8646	12.3199	10.6309	14.0031	13.8487	6.804	5.9836	5.7059	6.2017	0.6404
Bptf	0.1864	3.3976	0.1379	0.4048	0.2049	0.2166	0.1387	0.106	0.1593	0.431	0.2757	0.2008	0.7716	0.6785	0.3963	0.0476	0.52	0.0907	0.8284	2.6289	2.9225	0.2187	0.4675	0.5578	0.2289	0.2492	0.4862	0.475	0.3552	0.5006	0.7945	0.6467	0.3331	0.1821	0.3416	0.1463	0.2562	0.7594	0.7086	1.9551	0.3335	0.5165	0.4761	1.0485	0.579	0.6422	0.3621	0.2762	0.2403
Bsx	0.3549	0.4705	0.8456	0.0835	0.0467	0.7442	0.3133	0.246									0.7837					0.3837			0.2789	0.3504	0.2659					0.3043
Bzw1		0.246		0.019	0.0451						0.1879	0.0226	0.1021		0.0379	0.0254				0.0233	0.0271	0.0314						0.0125	0.0193	0.0222	0.1164	0.0195	0.0752		0.0163		0.4039	0.4283		0.0452	0.408	0.0661		0.4252	0.1026	0.0343	0.0547	0.0325
Casz1	0.0649	0.1669	0.2471	0.1468	0.0156	0.192	0.3521	0.639	0.3419	0.0288	0.0212	0.0428	0.0132		0.0076		0.1312	0.0151	0.2332	0.2765	1.6426	0.0438	0.06	0.04				0.0298	0.0054	0.0161	0.0271	0.0504	0.0719					0.1005	0.0956		0.0092	0.0133	0.0074	0.0812	0.0267
Cbx2	0.9299	0.9099	0.4613	0.8888	0.6534	0.5348	0.4606	0.829	0.585	0.786	0.5501	0.401	0.2185	0.0183	0.1169	0.1022	0.2159	0.095	0.0853	0.2958	0.2922	0.063	0.352	0.3243	0.0645	0.0807	0.0899	0.1296	0.1493	0.0285	0.06	0.1143	0.0507		0.0341
Cdc5l	24.8786	17.9749	14.5083	18.4809	19.8317	15.6208	15.4736	20.445	17.4312	15.873	13.806	10.7947	10.9835	28.7928	6.0504	6.9264	12.1222	7.0831	16.9602	19.9269	14.3421	11.9274	13.414	10.8954	10.1959	19.759	13.347	12.2389	12.3923	12.9754	14.1421	21.51	12.0751	4.6403	9.3042	26.7495	13.9512	12.704	18.4228	21.9169	65.7568	30.4383	40.858	107.86	20.403	28.6661	16.543	29.6724	12.8423
Cebpa				0.033
Cebpg	36.691	26.6902	18.5982	33.9404	13.4393	28.9291	26.2179	11.9021	13.1791	17.1711	17.8433	39.6309	9.5911	12.6591	8.9541	11.1381	12.3687	8.5725	9.1996	8.4018	7.4531	17.7052	17.4373	31.5823	7.1177	7.0016	4.3352	5.6644	5.052	5.8612	6.7905	3.9595	2.8073	5.3189	5.835	5.2739	6.2679	6.4286	4.5997	5.7864	5.696	5.6035	6.1243	4.2243		5.67	5.6281	4.965	1.0375
Cebpz	0.3109	0.8333	1.0594	1.5969	0.3455	0.3999	0.2023	0.3182	0.1984	0.4658	0.7647	0.2824	0.0329	0.0066			0.2015	0.0694		0.0316	0.0434	0.023	0.035	0.0694	0.2308	0.2022	0.2473	0.254	0.1784	0.3452	2.1628	0.4867	0.5733	0.0587	0.1987	0.0485	0.0195		0.0049	0.0075	0.0203	0.0125							0.3121
Chd6	1.5887	1.391	1.6495	2.0241	1.5457	2.2026	1.3246	0.8866	0.911	0.4094	0.455	0.4795	0.0644	0.1506	0.0809	0.1163	0.1949	0.1218	0.3882	0.5901	0.9508	0.2764	0.3331	0.3734	0.1419	0.13	0.324	0.3966	0.3169	0.1826	0.1603	0.1431	0.2127	0.0125	0.0681	0.0546	0.1086	0.1595	0.1175	0.2784	0.23	0.0997	0.1831	0.1307	0.1369	0.1377	0.092	0.0749	0.0945
Chd7	18.6919	15.1451	17.5964	27.596	25.921	27.724	20.0046	27.9142	21.7815	9.1145	11.7719	13.3859	0.451	1.5447	0.6164	1.349	3.0657	1.13	4.4523	5.5773	4.4795	3.519	3.9709	4.1448	1.3935	2.8732	1.4342	2.7989	1.4303	1.572	1.4655	1.406	1.4396	0.5669	0.5642	0.663	0.7697	1.2295	1.3561	1.835	1.1905	1.3954	1.3173	1.3623	1.7163	1.05	0.9771	0.8686	0.4642
Cic			0.0055	0.0231						0.0071			0.0072						0.0085	0.0389	0.0098		0.0052								0.0044		0.0036		0.0032			0.3933											0.0454
Clock		0.4926	0.0251											0.0113											0.1322	0.1232	0.1362				0.0227						0.2193	0.2592	0.1166										0.7662
Creb1	835.518	622.975	544.049	47.7932	44.9224	48.8019	52.148	48.7845	61.5209	153.449	98.4693	171.201	775.95	630.605	758.203	34.224	76.812	34.2901	30.0661	44.2757	51.9328	93.9151	106.691	85.1421	13.6169	14.9196	14.1693	2.5675	3.079	3.2828	2.5172	1.9885	1.6145	3.6029	1.6638	3.0635	20.5944	17.4734	11.0871	5.9575	9.777	6.4823	4.672	6.5043	3.2271	5.7006	6.617	5.4652	4.1728
Creb5	2.3847	4.1425	4.0469	0.8719	1.8258	2.2263	0.4478	0.1557	0.4224	0.8176	1.4746	1.562	1.3164	0.2436	1.1861	0.1637	1.0007	0.9478	0.1341	0.1438	0.174		0.0549	0.7588		0.0563
Crem	23.7036	12.8536	12.209	2.1018	1.5553	3.2364	1.4382	2.8967	1.6157	5.0493	3.394	5.1873	24.592	26.9022	18.3734	1.3663	2.7657	1.4353	1.3452	1.7824	1.1918	2.4137	3.1077	3.4747	0.1982	0.2511	0.2519	0.0177		0.0763		0.044						0.2194	0.0912	0.1046		0.1483	0.1124	0.091	0.0938	0.1108	0.0875		0.2051
Crx	0.4104	0.3886	0.4295	0.4911	0.426	0.4716	0.6411	0.5335	0.6281	0.2772	0.3039	0.3638	0.1324	0.2066	0.1295	0.2474	0.2224	0.18	0.2906	0.3222	0.284	0.1858	0.1675	0.2032	0.0682	0.0669	0.0712	0.1385	0.1334	0.0845	0.094	0.1006			0.0585		0.1181	0.1059		0.1551	0.156	0.1441	0.176		0.1497	0.1681	0.1097	0.0854
Csde1				0.0215						0.3256	0.1488	0.0311	0.0976		0.0877	0.0217		0.0364	0.1121	0.9835	0.0372	3.0026	0.0369	0.0987										0.0105	0.8545		1.3418	0.1518		1.3821	14.0965		0.0364	1.6293	1.0165	0.0632	0.0559	0.0653	0.0234
Ctcf	3.2505	3.8297	2.5584	2.2451	2.2346	1.5246	1.8392	1.6646	1.8422	1.9247	1.9931	1.6823	2.1475	2.106	1.4787	1.5957	1.5604	1.0881	1.3126	1.2133	0.9269	0.8617	1.1352	1.1253	3.3501	1.7675	3.6209	4.1364	4.6802	3.4342	4.8964	4.5919	3.5094	1.7458	1.767	1.8679	1.9647	2.567	2.071	1.5107	2.3222	2.4936	1.4416	1.4396	1.5713	1.8655	1.3509	1.901	2.6984
Ctcfl			0.0219	0.0263					0.0168	0.0197	0.0142			0.1175			0.0229		0.0167	0.0189			0.0215	0.0122	0.0159		0.0216	0.016	0.0832	0.0807	0.0236	0.064	0.0176						0.0132	0.0132									0.0126
Ctnnb1	0.0781	0.2847	0.5324	0.4372	0.1309	0.065	0.2656	0.2489	0.1994	0.2297	0.4331	0.0788	1.1349	0.4716	0.6631	0.4477	0.298	0.2343	0.96	1.3698	1.1819	1.3242	1.1013	0.9579	1.4181	0.5473	1.3898	0.8265	0.9016	0.9158	0.9237	0.8105	1.071	0.3799	0.3037	0.296	1.7801	2.0614	1.3597	1.9279	2.2918	2.1261	0.4557	1.2158	0.5173	0.2927	0.335	0.2199	2.1259
Cux1	2.5558	1.8132	2.1808	3.697	2.1343	2.8568	0.5052	0.969	0.5966	2.9289	0.9387	0.5625	0.3617	0.1917	0.1793	0.228	1.3041	0.5484	1.0839	1.8186	0.6962	0.2369	2.3622	0.482	1.8829	2.3813	2.4067	2.303	2.6336	1.7586	0.4486	0.7938	0.2389	0.4435	0.1922	0.4505	1.4263	1.0502	3.0792	1.3672	1.149	1.0786	1.0414	0.8074	0.706	0.0494	0.1747	0.0831	3.0458
Cux2				0.0889		0.0459				0.0622						0.0248	0.0218	0.0168	0.1736	0.0163	0.0901				0.7509	0.1737	0.6836	0.501	0.448	0.2128	0.1778	0.3462	0.0502		0.1356		0.4594	0.3285	1.3668	1.5234	0.4537	0.5641	0.6321	0.1364	0.135	0.0772	0.3036		1.8803
Dach1	1.7431	1.1597	1.13	3.3905	1.9832	2.4128	2.7016	1.7233	1.6235	1.7453	1.5662	1.4202	0.517	0.4292	0.3121	0.3811	0.3941	0.2214	0.497	0.81	0.7818	0.5368	0.4683	0.4378	0.3111	0.402	0.6248	0.1603	1.9812	0.5477	0.4275	0.7333	0.4291	0.1607	0.1935	0.1976	0.1753	0.1836	0.9909	0.7671	0.7595	0.6383	0.7394	0.7596	1.1016	0.7388	0.6069	0.5738
Dach2		0.0338	0.0449	0.0351					0.0257						0.0385	0.0787		0.0109			0.0225							0.0175					0.008				0.0701			0.0986	0.0426
Deaf1		0.0643																																			0.1499	0.0913	0.064										0.2305
Dlx1	45.3673	39.2703	41.1902	53.864	37.6697	46.9503	42.5394	54.9156	39.619	32.9929	36.7545	51.8962	28.0139	34.19	24.7536	26.5198	37.1294	47.4672	64.3754	62.7361	66.0772	50.2968	36.9587	39.7371	22.2427	18.833	16.9123	11.6387	15.1279	19.375	18.6219	14.1713	27.0579	14.3	18.6078	14.9286	17.3893	18.2994	13.6748	20.5212	16.9227	16.2678	23.1406	17.8915	18.1685	15.6639	14.1172	14.8323	2.6647
Dlx2	16.4877	10.8863	12.4539	16.484	17.147	19.8481	16.6879	28.4745	21.4436	15.0782	16.3632	31.0861	13.4447	17.4224	7.7927	10.1575	10.9667	16.2423	26.8285	16.5403	25.6683	25.5735	13.6694	13.7683	7.4221	8.0429	7.1678	5.237	4.8552	8.9094	9.8603	6.6529	5.8354	10.1493	8.6385	5.5902	10.9328	8.9761	10.9523	10.8299	10.9678	10.1321	14.8082	11.4239	11.2049	9.8725	8.3229	9.4564
Dlx5	14.5096	13.1313	14.3268	14.3891	18.8849	17.2634	14.779	24.8074	18.8029	13.4947	14.7613	26.4907	11.4813	15.0997	9.4483	12.7383	9.7997	14.1764	26.4	18.3766	25.3853	28.8551	17.5423	19.6801	6.5611	9.0759	8.5253	4.6665	4.4674	7.8106	8.5976	5.9056	7.1024	8.661	7.5577	4.9914	14.2519	9.7414	13.0474	16.9597	9.961	8.908	17.5362	10.1954	9.8852	8.8239	7.6903	8.5554
Dlx6	28.8925	25.2453	27.6871	26.2852	25.3469	28.4584	32.5402	38.6667	24.7288	24.5902	29.1341	43.16	21.472	27.4554	14.5772	21.5645	25.706	27.4436	42.5752	34.4681	45.237	36.642	30.6757	30.6758	14.5202	15.3196	10.5549	11.2069	11.9238	14.3516	18.1911	12.2253	12.9403	12.4339	12.7831	11.6207	16.9397	20.6695	14.5537	19.0311	20.1029	18.8882	27.145	20.6743	21.8237	17.0528	16.0617	17.834	0.5419
Dmap1	4.5181	5.1226	2.8683	4.6532	4.2936	0.8991	2.6687	2.8404	2.4426	5.3626	4.2134	3.6609	5.0754	2.9723	3.3019	2.2594	3.7197	2.6054	6.2046	5.8784	6.2368	15.3244	4.8731	4.0971	2.8199	3.0315	5.4268	2.4472	3.2778	2.8662	4.7497	3.9829	3.0357	4.0432	0.6574	3.7587	2.6515	1.5454	0.9792	0.7486	1.2569	0.5376	0.4101	13.191	5.5984	0.7329	1.0093	0.4266	1.3004
Dnajc2	0.2707	0.1744	0.0773	0.1166			0.0266	0.2227	0.1401	0.8593	0.2875	0.2773	0.6712	0.3704	1.1483	0.2992	0.6502	0.2025	1.2134	0.7065	1.0141	0.4865	0.7769	0.6681			0.0638	0.3555	0.1442	0.0216	0.1869	0.1046	0.1037	0.0807	0.0061	0.0266	0.0706	0.0206	0.1044		0.1298	0.2666		0.0317			0.0726	0.1535
Dr1	3.5726	4.9027	6.8862	5.5636	4.5702	6.4117	5.4434	5.8985	5.8493	3.9615	5.3996	5.0117	4.2779	3.2387	3.0327	2.5959	2.0889	3.5979	4.2628	5.4927	4.214	5.8269	4.0434	3.8667	0.5738	2.4222	0.6125	0.6695	0.7126	0.6008	0.7143	1.108	0.7722	1.4701	0.5732	0.9439	5.5595	4.4068	3.4574	3.3466	4.5267	3.1912	6.7349	4.3836	3.3264	2.593	3.6679	2.2927	0.4387
Drap1	7.2376	6.4006	4.0549	4.8683	3.0498	3.7561	7.8179	6.589	7.236	6.1024	8.6468	8.6612	3.967	5.1854	2.7618	3.3863	1.7703	3.3625	5.1517	7.2096	5.6723	6.8386	5.0609	2.2451	1.9121	1.8493	1.7786	1.0268	1.1097	1.2024	1.3372	0.7301	0.7895	0.5152		0.5682	4.9451	4.6489	2.5716	4.8845	5.9358	5.4346	6.5759	5.9236	5.982	4.2844	3.7403	3.9181	1.3827
E2f2	0.1627	0.2306	0.0205								0.2462			0.0369	0.1016	0.0608		0.0974	0.2531		0.1061				0.1399		0.1318	0.0065	0.0088								0.1327												0.0594
E2f3	1.8707	1.8718	1.4732	0.106	0.0292	0.0615	0.0228	0.0912	0.0626	0.164	0.3766	0.0583	0.169	0.8394	0.305		0.0631	0.1247	0.2998	0.1403	0.1857	0.0551		0.0693	0.7408	0.1114	0.9492	0.0065	0.0296								1.5536	1.1298	1.5747										0.747
E2f4	0.0256	0.0441		0.0603		0.0234						0.0336	0.1587	0.0458							0.0452	0.2703	0.0631		0.0273		0.0414	0.0404									0.1058	0.044	0.1556										0.05
E2f5	1.7781									2.3541										0.0034							0.0064
E2f6	1.1933	2.1189	2.6606							0.1014												0.3585			0.3944		0.3585
E2f8		1.5002		0.7652				1.0699													0.7714							0.9929
Ebf1	0.5679	3.1141	1.3582	2.7356	3.2312	1.9729	2.6101	0.1206	0.1196	1.3687	1.3981	0.4232	0.1855	0.2883	0.8115	0.0618	0.8122	0.042	0.8788	1.2231	1.1154	0.7801	2.0653	1.2442		0.0383		0.0421	0.0956	0.0518	0.0538	0.0511	0.0997	0.022	0.0286	0.0443	0.0714	0.0649	0.4213	0.1743	0.0523			0.0448	0.1756	0.0406	0.2212	0.0396
Ebf2	0.5472	2.8993	1.2645	2.547	2.7156	1.8368	2.4301	0.1236	0.1114	1.2868	1.3369	0.4117	0.2037	0.2684	0.7167	0.0716	0.763	0.0391	0.8411	1.0161	1.0331	0.9859	1.8892	1.1692	0.0177	0.0356		0.0392	0.0686	0.0482	0.0317	0.0315	0.0928	0.0205	0.0266	0.0413	0.0664	0.0605	0.3923	0.1623	0.0487			0.0417	0.1697	0.0378	0.2059	0.0368
Ebf3	1.3306	3.1944	1.4368	3.009	3.1812	2.2548	2.554	0.1667	0.3998	2.6521	2.2863	1.1053	0.5153	0.4607	1.0407	0.4791	0.8823	0.2078	1.1231	1.6502	1.4673	1.7655	2.2714	1.5879	0.0815	0.1055		0.0383	0.2039	0.05	0.0831	0.0493	0.1347	0.0436	0.0986	0.0755	0.0688	0.3364	0.4063	0.1681	0.0505			0.097	0.1757	0.1162	0.2133	0.0381
Ebf4	0.304	0.1125	0.2001	0.1592	0.2527	0.1415	0.1074	0.1194	0.0713	0.4187	0.354	0.1057	0.249	0.1842	0.2096	0.0965	0.0114	0.0378	0.1275	0.2314	0.0957	0.4436	0.4558	0.2341	0.0171			0.0047	0.039			0.0305	0.0185	0.0198	0.0257	0.0399		0.2555							0.006
Elf1	1.5522	2.6742	1.7749	0.0239	0.0688		0.2137	0.1661	0.1413	0.3376	0.215	0.0945	0.8343	1.5146	1.0047				0.03	0.0402	0.1593	0.1004	0.0132	0.0352	0.0542			0.0063									0.0972	0.131	0.0236					0.063
Elf2	15.1092	11.4865	12.221	1.4225	1.9151	1.405	1.9566	1.4779	22.7993	2.6519	1.3673	0.7113	4.6671	5.4002	5.1039	0.2507	0.2256	0.2212	1.1626	1.3583	0.963	1.3284	0.7517	0.7063	2.4611	1.2831	1.9481	0.5241	0.0925	0.1174	0.3113	0.0776	0.204		0.2249	0.1299	3.0357	3.4132	3.5616	0.383	0.458	0.735	1.0606	1.2491	1.2358	0.5386	0.5876	0.7819	0.5545
Elf4	0.1326	0.6917	0.6296										0.1236	0.2281	0.1824				0.0317		0.0981							0.0066											0.0249
Elk1	0.5375	0.2346	0.0417										0.0942	0.1847	0.5645										0.0507	0.4285	0.0679										0.4683	0.0927	0.0767
Elk3		0.3932	0.346						0.0539	0.0325			0.1949		0.4154										0.0101													0.0593	0.0218				0.0707	0.0937	0.0921	0.0695
Emx1	13.4715	13.5709	12.2111	16.4906	12.1399	14.4305	18.4127	15.1008	17.9774	10.9663	9.643	10.6738	10.7866	9.4745	10.8936	8.807	5.372	7.9633	6.4331	6.731	6.9485	7.8156	5.9416	6.3354	3.3059	2.9279	2.8135	2.5114	3.1311	2.5273	3.2056	3.1148	2.1895	2.8445	2.9147	2.8277	2.149	2.4441	1.946	2.2566	2.3518	1.4279	2.2909	1.7598	2.4392	0.5846	0.4769	1.1131	0.012
Emx2	13.9485	12.5511	11.7199	21.29	13.3541	10.1827	15.9466	15.8996	18.5685	9.7427	7.5394	7.5006	17.972	11.8599	14.0389	9.5077	7.917	10.1713	18.7448	11.8795	5.1221	12.281	7.1834	7.2979	1.4286	1.9332	0.5094	1.2877	1.3865	0.6159	1.8497	2.0473	0.7174	1.43	1.6926	1.6788	1.8491	2.2017	4.9139	5.2264	0.6635	3.0742	1.6316		1.4268	0.4656	2.4231	1.6317
En1					0.0578					0.2205	0.148	0.2223				0.0914	0.0807		0.1882	0.2028	0.1552	0.2483	0.174	0.1965						0.0751		0.0395		0.0349	0.0408
En2					0.062					0.2363	0.9618	0.983				0.098	0.0865		0.2017	0.5877	0.1663	0.5848	0.1864	0.4				0.0233	0.0925	0.0805		0.0423		0.0374	0.0437		0.7709			0.2657		0.7001
Eomes	0.7573	0.823	0.4038	0.4468	0.6339	0.4953	0.3121	0.2846	0.6817	2.3495	0.9231	1.2731	0.3462	0.2002	0.4789	0.5328	0.8601	0.5217	0.7191	1.1888	0.553	0.8889	1.3899	1.2991		0.0333	0.2281	0.0829	0.1221	0.1754	0.114	0.1704	0.0872	3.2445	0.4131	0.1949	0.0654	0.0685	0.0619	0.0666		0.1433	0.086		0.1019	0.637	0.5397	0.4081
Ep400	0.4514	0.696	0.1227	0.6831	0.3647	0.2098	0.4693	0.3173	0.3069	0.6889	0.5757	0.2656	0.4972	0.1907	0.242	0.5051	0.4861	0.4538	0.6038	1.2123	0.6438	0.0369	0.7111	0.3297	0.4001	0.3594	1.0409	1.069	0.8744	0.3906	0.5157	0.7708	0.1961	0.2708	0.5909	0.5764	0.3418	0.388	0.3954	0.1888	0.3629	0.4316	0.4456	0.5819	0.0753	0.0967	0.0563	0.2344	0.2406
Erf	1.0993	0.3718	0.3983	0.0551			0.4618	0.1082	0.2791	0.8705	0.4675	0.5651	0.0431	0.1092																															0.0395
Erg	0.3864	1.2726	0.263											0.2681	0.1071																							0.0809											0.1583
Esrra	10.7844	10.6898	10.5615	7.9186	8.8887	7.5876	9.9945	10.4104	10.8358	0.2492	0.1863	0.1004	15.7601	14.7186	15.7915	10.4685	8.3524	11.1788	12.4901	10.7923	10.0126	0.1434	0.281	0.1244	4.5183	3.3281	4.3627	2.6292	2.3497	2.6404	3.0224	3.6582	2.8976	0.0331	0.0343	0.0608	6.1321	7.685	5.7113	6.9903	6.8342	5.4024	6.7535	7.094	6.436	0.3458	0.1449	0.239	5.2864
Esrrb	1.5186	1.7397	2.2323	1.0123	1.1921	1.2101	1.5703	1.5628	1.9622	0.0952	0.0656	0.0259	3.2986	2.5306	2.8733	1.3385	1.9324	2.9164	2.6374	1.7122	2.9593	0.0494	0.0441	0.0631	0.656	0.3373	0.5866	0.3966	0.274	0.3728	0.4738	0.2918	0.4953	0.0103	0.0083	0.0122	0.8969	0.8765	0.389	0.3986	0.4172	0.7708	0.4796	0.5233	0.7956	0.0586	0.0361	0.0494	0.1995
Esrrg	10.0784	20.4752	10.4363	4.0611	4.2343	5.3935	7.6552	9.1176	7.61	0.2575	0.2074	0.072	25.2836	18.0196	19.9337	9.9155	12.5594	8.7887	13.7902	13.3881	21.2713	0.1344	0.3658	0.2888	10.1635	8.0422	9.3881	5.8301	2.9107	4.1092	6.9778	5.3585	6.3504	0.1434		0.1667	9.7824	10.0366	6.6628	5.8828	7.1233	7.1719	8.2067	7.1621	7.2085	0.385		0.3459	4.6321
Esx1	0.2646	0.2154	0.4482	0.7339	0.3	0.6098	0.7138	0.2684	0.6099	0.5166	0.4709	0.195		0.1464	0.2903	0.2123	0.5525	0.6298	0.3775	0.2434	0.4002	0.4105	0.3666	0.1543	0.1093	0.0985	0.1039	0.0867	0.065	0.0922	0.0801	0.0653	0.085	0.0279	0.0628	0.0393	0.1189		0.1142	0.1523		0.1437	0.1182	0.1641	0.1627	0.1156	0.1099	0.0907
Ets1							0.0458
Etv6		0.0393								0.2372	0.1844	0.1843	0.0139										0.0512
Evx2												0.3036
Ezh1																																																	0.128
Ezh2	2.886	1.9922	2.3105	0.5357	0.4703	0.5496	0.2529	0.1496	0.4127	0.8271	0.3455	0.0375	0.481	0.4688	0.3146	0.1633	0.3118	0.0151	0.1899	0.4139	0.2008	0.1993	0.2279	0.1703	0.2033	0.4334	0.3402	0.1948	0.1498	0.0598	0.6269	0.0583	0.1624	0.0111	0.0804	0.0435	0.1793	0.1658	0.2059					0.1077
Fiz1	0.4253	0.0446	0.0581	0.1881	0.2133		0.1621	0.1774	0.014	0.3045	0.2591	0.0272	0.0249	0.1771	0.0199	0.1389	0.1497	0.1052	0.4287	0.2523	0.056		0.0709	0.0646				0.0291			0.0584		0.0314												0.0891				0.0079
Fli1	1.4393	2.8028	1.0886							0.0304		0.0411		0.2282	0.1972																				0.0377		0.1578	0.1496	0.1397							0.1394			0.0898
Fosl2	0.1932		0.2162							0.2528	0.4575	0.1807	0.2931	0.2527	0.2508	0.1098		0.0742		0.0874	0.085	0.4202	0.2733	0.3111		0.0943
Foxa1	0.0828	0.0494	0.0492	0.1416	0.1128	0.0984	0.0804	0.0641	0.0804	0.0745	0.0779			0.0656			0.0892	0.0403	0.0574	0.1103	0.0677		0.0834	0.0723						0.0057
Foxa2		0.48		0.4347		0.5939	0.3898	0.4525		0.507	0.6346	0.542											0.7395	0.457				0.0413
Foxb1	0.81		0.5647	1.4607	0.8747	1.3697	1.2434	0.0879	0.592	0.7559	1.2317	0.9492	12.7843	6.2617	9.4932	0.9457	1.1604	2.2194	0.6144	2.5055		1.0576	0.4716	1.8683			0.092				0.1976		0.0896		0.0783
Foxc1	0.531	0.4297	0.6679	2.0105	1.1719	1.149	0.7866	0.3186	0.6722	1.565	3.2662	11.6691	0.1276	0.2355	0.069	16.4636	5.5772	1.4622	0.0735	0.5914	0.3205	0.5733	0.7997	1.3445		10.5079	5.6839	0.3576	0.4113	0.312	0.1278	0.0703	0.1352	0.1466	0.1794	0.1719	0.9152	0.8261	10.7537	25.605	1.5709	1.4863	27.2917	1.8963	28.1571	17.4166	18.9269	17.9004	0.0994
Foxc2	0.3387	0.5862	0.2377	1.1748	0.6588	0.6327			0.7892	1.1925	1.5358	2.3467	0.0103			0.3087	0.6256	0.857	0.4383	0.4046	0.0846	0.9285	0.5222	0.9082	0.1476	0.0472	0.0647	0.4417	0.5437	0.5246	0.189	0.0044		0.3034	0.2869	0.3196	0.451	0.2944	0.8464	1.2382	0.5743	0.737	0.4995	0.5458	0.4457	0.5678	1.1391	0.8387
Foxf1	0.0247	0.0199	0.0359			0.0936				0.0432	0.0407	0.0641											0.0162	0.0299														0.0175										0.0539
Foxf2	0.0177	0.0142	0.0257			0.0669				0.0309	0.0291	0.0458											0.0116	0.0213														0.0125										0.0385
Foxg1	14.9805	10.0544	11.0265	22.2486	11.43	13.3343	12.8166	9.552	10.5528	17.3835	11.2388	13.4684	8.2113	10.395	5.8838	7.3523	7.1404	7.4316	8.0355	16.7947	16.521	16.8692	12.7982	11.8367	4.3037	6.2372	3.5342	3.6124	5.5013	5.1415	4.965	4.812	3.5828	4.6684	3.4114	3.8197	1.7889	1.9085	1.8911	2.8286	5.3511	2.072	4.3896	3.6257	2.6744	3.8048	2.5482	3.6305	0.2056
Foxj1	0.0609	0.0409	0.0452	0.0685	0.052	0.0633	0.049	0.0406	0.048		0.0522	0.061				0.0348	0.0459	0.0215	0.0346	0.056			0.0835	0.0669				0.0282	0.0279	0.0284	0.0238					0.0246
Foxj2	0.0522	0.035	0.0387	0.3897	0.0446	0.0542	0.042	0.0348	0.0832	0.2238	0.3794	0.1297				0.0298	0.0586	0.0508	0.197	0.1976	0.2351	0.1711	0.4481	0.2575	0.0766	0.0208	0.069	0.2404	0.1928	0.1778	0.1339				0.0714	0.1007			0.0401	0.2545	0.1289					0.0296	0.0497		0.0387
Foxj3	0.5786	2.4722	3.0202	7.6212	2.2899	0.8264	1.0538	1.7106	13.3975	7.0293	4.7458	2.4139	1.8083	0.7206	0.4797	4.2704	5.1882	3.1594	8.6214	11.5637	4.8844	2.5244	21.8162	2.9778	1.4228	0.9843	1.8304	1.909	2.0254	1.9099	1.4394	0.9091	1.6697	1.7252	1.7226	1.8609	2.0834	1.7841	2.9377	3.3338	3.6823	3.2939	3.2808	3.2202	2.8274	4.5867	3.4064	4.3107
Foxk1	0.8512	1.1895	0.9487	2.0355	0.4927	1.2686	0.7392	1.9532	1.3788	4.5991	3.7513	2.8898	1.5946	0.7496	0.3403	1.405	0.9019	0.3422	1.9549	6.8572	5.855	3.3931	3.7051	3.6701	0.117	0.0987	0.2129	0.7045	0.1538	4.784	0.4059	0.1786	5.6983	0.6342	0.309	1.4082	9.6422	11.3035	2.8769	3.192	2.7028	2.8917	2.1074	4.044	3.1287	3.6346	2.9812	3.1961	0.1355
Foxk2	2.1663	2.4237	1.3606	2.6672	2.736	1.3768	1.1242	0.7981	1.1863	2.9798	3.4045	2.2721	2.4394	0.8056	0.91	0.5219	1.6282	0.9999	2.7494	5.8498	2.5714	3.5017	6.7301	5.9185	0.581	0.5341	1.3057	0.8733	0.5676	0.463	1.5364	0.4363	0.3134	0.3473	0.5343	0.6563	4.3901	3.8923	5.9293	6.5709	5.5527	7.3577	5.0877	6.2812	6.7864	6.2659	6.5049	5.6212	0.5913
Foxl1										0.1318											0.0987								0.113																		0.076
Foxl2	0.3147		0.189	0.2338	0.1534	0.1931	0.2129	0.1602	0.1609	0.1935	0.226	0.1821				0.0954							0.1769					0.2225										0.6607			0.4422	0.0706	0.2398		0.2419	0.2712
Foxn1	0.0466	0.0313	0.0346	0.0525	0.0399	0.0485	0.0375	0.0311	0.0368		0.04	0.0468				0.0267	0.0352	0.0165	0.0265	0.0429			0.064	0.0513				0.0216	0.0214	0.0218	0.0182					0.0188
Foxn2	0.0498	0.0334	0.037	0.056	0.0426	0.0518	0.0401	0.0332	0.0393		0.0427	0.0499				0.0285	0.0375	0.0176	0.0283	0.0458			0.0683	0.0547				0.023	0.0228	0.0232	0.0195					0.0201
Foxn3	0.0438	0.0294	0.0325	0.1079	0.0375	0.0456	0.0353	0.0292	0.0345	4.7737	4.3171	5.5877				0.0251	0.081	0.0155	0.0249	0.0403		3.4455	3.2895	2.4241				0.0318	0.0201	0.0659	0.0171	0.0088		0.289	1.1348	0.3341			0.057	0.1047	0.2005					0.4108	0.3077	0.3009
Foxn4	0.0498	0.0334	0.037	0.056	0.0426	0.0518	0.0401	0.0332	0.0393		0.0427	0.0499				0.0285	0.0375	0.0176	0.0283	0.0458			0.0683	0.0547				0.023	0.0228	0.0232	0.0195					0.0201
Foxo1	0.1214			0.167	0.0026			0.1075	0.0703	0.2728	0.2383	0.1464	0.1223		0.0044	0.3185	0.0049	0.0015	0.3561	0.4257	0.2892	1.2935	1.6242	0.5146		0.0541	0.0644	0.2066	7.9466	0.0305	0.0429	0.0259	0.0303	0.1666	0.1808	0.2663	0.8645	1.4963	8.8901	2.341	1.7482	4.0874	1.1231	0.9713	1.4358	1.8031	1.4755	1.4261	0.1295
Foxo3				0.0891	0.0026					0.2146	0.1084	0.1328	0.0738		0.0044	0.0499	0.0994	0.0561	0.7634	0.3153	0.1584	0.2759	0.225	0.2373				0.0708	0.0022		0.1302				0.0087		0.1089	0.1867	0.1185	0.2399	0.3235	0.935	0.3067	0.2966	0.3066	0.3122	0.2919	0.3099	0.0186
Foxo4					0.0035										0.006	0.0043		0.002			0.0081	0.0177		0.0177				0.0039	0.003								0.0039		0.0013	0.0142		0.0107				0.0118	0.152	0.0089
Foxo6	0.179			0.3473	0.003			0.1241	0.1577	1.1269	0.4317	0.1229	0.1411		0.1917	0.1816	0.0412	0.0017	0.9386	1.214	0.8545	0.6682	0.82	0.7885			0.0743	0.2614	0.1668	0.0865	0.0019		0.0249	0.079	0.1144	0.0856	0.4275	0.9024	1.2678	2.7528	2.7831	2.4172	1.002	1.4937	1.7615	2.3901	1.1201	1.9727	0.0971
Foxp1	1.9507	0.8517	0.9893	1.9558	0.8503	1.5934	1.7219	1.9394	1.5874	3.5799	2.8	2.9013	1.4858	1.2146	1.045	1.2131	2.9302	0.7659	4.4249	8.2825	5.021	3.2096	5.6557	6.0406	0.8314	1.7912	2.0847	1.3953	1.646	1.6287	1.119	1.6608	1.081	1.1117	0.8328	1.1071	14.3515	35.5634	15.6125	29.6133	48.9904	30.1167	34.6642	41.8171	16.6827	27.2805	12.7163	30.3564	2.5665
Foxp2	1.354	3.0525	3.7111	4.079	1.5075	1.328	4.0871	0.8476	3.2183	4.0656	2.9705	1.3503	0.9151	0.6139	1.1876	0.3773	3.7867	2.5913	4.523	6.6586	6.0642	2.0198	5.1007	3.4506	0.372	0.6117	2.0088	2.7968	1.8331	0.8935	1.2122	0.6637	2.913	0.2936	1.1589	0.6578	3.0366	5.866	5.0986	8.961	8.3758	10.5831	4.52	6.0871	13.2831	4.9793	5.3487	2.9614	0.3256
Foxp3				0.0157													0.0212			0.0331			0.041	0.0336
Foxp4	0.222	0.3659		0.1081	0.0171	0.021	0.0995	0.023	0.0852	0.3308	0.2999	0.2731	0.0854		0.1715	0.2342	0.8115	0.1827	1.0695	1.6699	1.0572	0.772	1.4812	1.3223	0.2171	0.3061	0.4111	0.4244	0.454	0.3793	0.2889	0.2925	0.2282	0.1395	0.2426	0.249	1.7884	2.4034	1.9872	3.3767	6.9599	4.7276	2.1318	2.3542	1.9329	2.06	1.8843	2.0216	0.3856
Gabpa	31.273	23.9533	23.1808	5.4627	4.592	4.7064	5.9085	4.8104	5.7011	7.3286	5.9443	3.5394	12.0086	15.0559	9.5122	0.6415	1.2794	0.4374	5.202	5.267	5.0089	4.8929	4.8844	2.8678	1.4161	1.6307	2.0924	0.0715	0.1188	0.0382	2.2047	0.436	0.9148	0.3164	0.6039	0.3348	7.2727	9.4581	9.3617	1.21	3.7943	0.1251	2.8493	4.5046	2.9114	2.5072	2.4274	1.762	0.3617
Gata2	0.0749	0.0439	0.044	0.0376	0.0249	0.0261	0.0206		0.0398	0.0271		0.0512	0.0198	0.0492	0.038	0.0688		0.0189	0.0145	0.0295	0.0194	0.1326	0.0331	0.0238										0.0249
Gata3	5.9948	6.7135	5.5692	6.708	6.9398	9.1895	6.4803	5.5364	5.1347	6.0449	5.7578	4.7795	5.374	3.0043	3.9967	1.6937	2.6832	1.4357	4.1753	4.0218	3.8468	1.8836	4.1476	5.347	0.4263	0.576	0.1943	0.1264	0.1042	0.3316	0.2558	0.1354	0.4251	0.3264	1.383	0.4979	0.0652			1.5584		0.0625	0.0941	0.2451	1.8134	0.0796	0.0795	0.0866
Gatad1	1.1545	1.1938	0.4166	0.6906	0.6051	0.0677	0.7278	0.2883	0.2579	1.1075	0.6811	0.9851	1.2872	0.567	0.9032	0.0973	1.0535	0.5879	0.9719	1.0979	1.5685	0.7061	1.6002	1.4253	1.101	0.84	1.6051	1.0638	0.9841	1.1909	0.8701	1.7319	0.9783	0.0821	0.5189	0.489	2.0381	2.9635	1.5773	1.828	2.3361	1.518	1.7685	2.4235	0.9832	0.426	0.0366	0.8405	3.9879
Gatad2a	1.103	0.8559	0.3515	1.9831	0.8591	0.345	0.8925	1.1324	1.0911	3.2686	1.5705	0.8235	1.0805	0.7951	0.42	0.5957	1.9959	0.6276	2.9584	3.0724	2.4636	0.2176	2.014	1.3502	1.1347	0.8257	1.3523	1.8092	1.2817	0.8436	1.8869	1.0851	0.4526	0.7029	0.8366	0.8367	1.2314	1.1495	2.4303	3.6777	1.4034	3.0209	0.6549	1.9248	1.6419	0.4319	1.4064	0.6177	0.1367
Gatad2b	5.5758	5.0223	3.6521	7.5629	5.5255	3.4109	4.7147	3.4191	4.9108	8.5793	6.8158	4.0112	6.9384	2.8987	3.3515	3.172	5.5896	3.0603	11.4039	9.8704	11.0115	3.6159	9.9642	8.0848	4.8663	4.8739	6.8738	6.9715	4.9207	3.4444	5.3531	4.0333	3.3528	2.1101	2.7438	2.653	6.7946	7.3585	7.2168	9.7134	8.6513	11.4134	7.3625	7.5616	8.1658	4.7791	4.716	4.0489	2.1193
Gbx1	0.3185			0.347	0.3828	0.3784	0.249	0.2252	0.2693		0.1309	0.1162	0.26	0.3305	0.0505	0.0501	0.0618	0.0445	0.0301	0.2426	0.1489	0.056	0.0293	0.0244	0.0641		0.0679	0.0411		0.0664	0.0461	0.0642	0.0628	0.018	0.0412	0.0426				0.1427	0.1612	0.0299	0.1201			0.0837		0.1006
Gbx2	1.7356	0.8436	9.1475	12.5474	1.1492	1.3633	1.0538	0.8192	1.2246	0.4606	0.5929	0.4645	0.7101	0.8461	0.2813	0.265	0.2821	0.2617	0.3509	0.6678	0.5091	0.5827	0.2217	0.2103	0.3254	0.153	0.4632	0.1181	0.0838	0.2393	0.1602	0.2648	0.1935	0.1055	0.1307	0.1916	0.1719	0.1686	0.1604	0.3602	0.6183	0.2348	0.6328	0.2765	0.325	0.4024	0.1362	0.2934
Gli3	0.38	0.4833	0.3755	0.1383	0.1722	0.0753	0.2099	0.1231	0.102	0.0664	0.12	0.0962	0.0142	0.0207	0.0259	0.0139	0.0272	0.0195	0.0213	0.0338	0.027		0.0432	0.0283	0.0373		0.0251	0.0121	0.0077	0.0072	0.0093	0.2585	0.01				0.0051	0.0033		0.0098
Glis1									1.2094
Glis2	0.0194																			0.0225			0.0249
Gon4l	0.074						0.0554	0.0191	0.0391	0.0461	0.0342						0.0214							0.062																									0.043
Gsx1	0.8128	0.5192	0.3548	1.0463	1.3834	1.0091	1.3058	0.6816	1.3624	1.1505	0.7412	0.6243	0.2056	0.2219	0.1719	0.3603	0.2571	0.3948	0.3048	0.6476	0.4753	0.8653	0.636	0.6263	0.0888	0.0992	0.0883	0.0717	0.0647	0.1458	0.1865	0.0782	0.0806	0.0935		0.1746			0.1521	0.1504	0.1929	0.9983		0.1697	0.9817	0.2079	0.1338	0.2546
Gsx2	1.2749	0.8585	0.3275	1.0918	0.7812	1.4812	1.3016	0.6292	1.4151	0.9725	0.6842	1.0546	0.1897	0.2048	0.2728	0.2356	0.2373	0.2474	0.2814	0.6818	0.2746	0.7585	0.3715	0.7268	0.082	0.0916	0.0816	0.0662	0.0597	0.1346	0.1721	0.0722	0.0744	0.0863		0.1182			0.1404	0.1388	0.1781	0.9216		0.1566	0.9062	0.1919	0.1235	0.235
Gzf1				0.0096
Hic2					0.1883	0.2133									0.33		0.0861			0.1081		0.7563		0.0815
Hivep2				0.0285						0.0114												0.0241	0.008	0.003	0.0069			0.0017	0.0024	0.0025			0.0026		0.0041	0.0135	0.2415	0.1922	0.0283	0.0686	0.136			0.0018		0.1396	0.0206		0.0646
Hmbox1	0.3714	0.5888	0.3622	0.4468	0.3983	0.183	0.0948	0.1059		0.3899	0.1928	0.1297	0.1334		0.0963		0.1899	1.8603	0.525	0.2025	0.1917		0.1122	0.1796	0.9983	1.2078	2.3414	0.6786	0.2937	0.1562	0.433	0.1169	0.0997		0.0517	0.053	5.7906	7.1828	15.6614	2.323	1.0402	1.2838	0.4283	0.3785	0.3105	0.1155	0.0882	0.2164	5.5651
Hmg20a	29.7343	38.7978	42.5665	26.7934	30.8102	29.7167	27.4501	33.8898	32.9202	36.5339	44.5872	49.2551	22.8315	35.0826	22.408	23.8121	28.3983	22.3157	49.037	60.2973	54.0832	49.5022	43.7002	50.7343	56.9727	49.0611	55.9262	38.7156	30.2372	43.2121	42.4123	47.1556	43.2952	24.0696	34.2173	26.3367	52.1262	49.7894	53.2742	61.862	44.5703	53.069	59.3076	49.8342	55.813	44.2883	42.9923	44.5323	14.1909
Hmg20b	0.1056	0.0757		0.0676			0.0546
Hmga1	525.415	543.286	524.049	587.744	425.502	488.021	640.687	434.151	594.128	480.923	384.94	334.328	365.889	346.917	273.957	274.857	334.795	265.946	574.885	779.27	578.351	390.14	589.961	501.773	209.002	237.328	411.127	266.649	249.439	231.698	289.35	242.502	251.075	96.471	123.308	166.279	649.008	370.246	952.438	843.095	473.003	793.835	744.185	859.95	1027.62	658.102	598.218	545.489	445.611
Hmga2	1239.71	854.4	1045.18	1301.89	915.494	633.639	1403.11	607.661	944.445	443.231	470.662	409.196	182.41	588.443	232.636	176.455	396.931	252.686	345.96	566.828	491.694	221.283	350.712	325.428	300.503	155.367	218.737	198.329	148.803	230.834	187.801	110.314	134.176	80.5051	120.718	98.2708	83.7229	70.7949	93.2213	150.396	67.3506	120.309	146.815	142.333	137.666	110.441	91.0393	133.129	5.1287
Hmgb1	260.381	129.2	83.1826	94.4803	61.0279	42.5788	94.3425	58.4229	68.4867	106.445	62.6171	37.0565	126.362	125.496	53.4621	34.8802	49.9411	24.8655	66.8072	196.264	83.6116	66.5034	122.52	49.6589	19.7077	37.3239	21.9218	8.0975	11.2531	13.443	17.7567	17.5115	19.4596	15.422	11.4589	10.7917	80.8216	55.3551	84.6822	45.6588	50.646	48.6089	50.8297	85.5759	68.8472	45.4997	41.2108	42.3038	5.5978
Hmgb2	2350.43	2524.96	1853.01	1749.73	1068.48	1030.03	1287.85	968.207	1114.97	1407.62	677.528	630.829	1341.83	1328.44	819.761	538.337	605.203	588.096	987.015	1725.2	1473.58	865.258	1151.15	906.679	198.967	344.738	306.086	188.571	157.95	156.135	347.205	283.709	280.791	128.141	181.108	135.433	403.456	240.744	505.709	315.25	370.926	255.737	307.978	656.206	459.844	299.449	225.99	285.922	18.4742
Hmgb3	2124.54	2154.21	1392.22	1266.4	946.861	694.32	820.479	361.1	867.448	1230.05	851.916	587.669	1437.73	1177.71	1004.24	590.881	630.864	721.386	1238.17	1716.29	1622.36	1192.41	1094.19	1052.82	440.811	342.228	688.113	435.248	349.039	222.197	385.389	384.436	333.335	209.819	372.983	302.173	1007.59	631.175	1333.38	419.459	629.106	645.819	1127.53	806.791	651.075	351.571	510.615	519.199	18.96
Hmgn1	49.0508	16.3798	17.9878	24.4218	21.6168	16.6144	15.6843	14.853	18.0572	24.3725	17.1046	23.8733	20.2046	14.9078	12.8627	16.7514	16.5043	4.5662	21.1895	24.7483	26.624	19.9332	24.0892	18.1925	10.3147	8.3067	15.4778	15.1869	14.1236	10.4149	14.4721	14.6438	10.2724	8.153	6.9089	10.6426	14.9449	17.1206	24.3104	18.636	14.4277	13.7105	17.2019	20.63	17.3312	12.5398	10.2004	13.9294	6.3691
Hmgn2	24.4571	7.6696	7.2516	12.5445	6.6939	6.0673	6.743	5.038	8.2322	9.9605	6.3108	5.1217	6.7273	5.8738	4.4582	6.8019	18.748	9.4178	11.2377	14.0001	12.3255	6.3465	11.4516	10.0568	4.8005	6.9324	16.3219	8.4209	8.0519	4.6292	8.0195	5.3204	4.198	3.1266	5.8795	5.8105	2.9274	1.6027	4.3466	7.4971	5.8746	9.1306	11.0862	3.5862	10.6885	3.7579	5.4655	3.563	0.6737
Hmgn3		0.1108		0.2569		0.1097	0.1054	0.1173	0.141		0.1131	0.1097	0.1631	0.1894	0.0714	0.1327	0.1986		1.7303	0.1874	1.9402		0.2593				0.3147	0.8745	1.0106	0.1365	0.2843	0.1508		0.0752		0.1355			0.1532			0.1666						0.0713	0.5315
Hmgn5	0.3337	1.4757	0.0971	1.4804	1.398	1.0944	0.6072	0.0866	0.1578	1.5528	0.5753	0.1306	2.1741	0.1345	0.1123	0.4615	1.4794	0.1979	0.2184	1.7608		0.081	1.638	1.2299	0.0315	0.4019	0.117	0.9032	0.0748	0.0032		0.155	0.2488	0.243	0.1074	0.2484	1.4149	0.8681	0.3019	0.4754	1.3089	0.6323	0.0259	1.5285	0.8782	0.1441	0.0187	0.3861
Hmgxb4	0.0801	0.0498	0.0504	0.0567	0.0513		0.0568	0.1344	0.0865	0.2532	0.2473	0.2141	0.0631	0.0655	0.1893	0.0342	0.0416	0.0337	0.1791	0.2559	0.1584	0.1671	0.4018	0.2757	0.2019	0.055	0.3255	0.5131	0.2384	0.0958	0.4395	0.3092	0.2848	0.0633	0.121	0.1539	0.4075	0.2834	0.3561	1.1342	0.5007	0.398	0.6149	0.6141	0.6581	0.6757	0.5787	0.7224	0.8865
Homez				0.2817	0.1535	0.1445										0.0528												0.0816	0.0337											0.1141	0.1806	0.0854
Id4	0.2955					0.0607
Ikzf5	0.0132																																									0.0142			0.0059	0.0041		0.0027
Insm1	0.0754	0.058		0.0421				0.0237		0.1358	0.062	0.0441	0.0535	0.0641	0.0324		0.0617		0.094	0.2933	0.184	0.0166	0.0879	0.079				0.1335	0.1325			0.015				0.0182
Irf2	1.4567	2.6518	3.0701	1.2283	0.2143	1.2862	0.9941	4.5954	41.9687	1.5561	0.7955	1.2994	1.4561	1.3186	0.5339		0.1598	0.7167	1.0018	1.8593	1.3752	0.9871	1.6971	2.077	0.0402			0.2035			0.0953		0.0301				0.2218	0.2705	0.3754	0.3723		0.3727	0.1297			0.8397	0.484	0.2217	0.1092
Irf3	0.1607	0.0494	0.0079	0.0204	0.0818	0.0325	0.2689	0.0357	0.3342	0.4371	0.3745	0.1434	0.1794	0.0361		0.009		0.012	0.0151	0.1885	0.0224	0.0624	0.2178	0.0911	0.0205	0.0239	0.0187			0.0102		0.0216	0.0029	0.0547		0.0076	0.1739	0.189	0.0857		0.0579	0.0356		0.1664	0.0206	0.0634	0.0528	0.0497
Isl1	0.032	0.0229	0.0365	0.3025	0.237	0.719	1.3665	0.7183	0.2997	0.6428	0.6459	0.4793		0.1083		0.4417	0.9122	0.449	0.9154	0.9541	1.0549	1.2322	0.4317	0.4893						0.2026
Isl2							0.0223			0.0105							0.3092		0.4714
Jazf1								1.0354		0.8752				1.092					1.0712	1.335	1.0943		0.9944				1.7947	1.0685	1.3178	1.3088	1.4384	1.5403	1.6437	1.0034		1.022	1.8248							1.9059
Jun	14.4671	8.8356	7.609	6.2401	4.5896	5.3927	3.0608	1.1337	2.7551	3.3492	3.9365	3.1575	5.6536	2.7262	4.725	2.0865	1.8461	2.3938	0.4332	3.0535	1.0867	3.1999	1.8878	2.0657		0.0545												0.2057
Junb	0.1759	0.0112		0.1055			0.0719			0.0666	0.0778	0.0918				0.0667			0.0405		0.0587	0.108	0.0696	0.0836		0.0428
Jund	10.4595	8.1986	10.9127	6.3167	3.6324	2.7664	1.4256	3.113	1.9032	6.2526	3.5375	5.8626	12.1485	12.304	15.1809	3.7366	4.8376	1.8763	1.7042	1.656	2.3849	8.2471	5.0628	4.4417	0.3391	0.7237	0.7974	0.1244	0.1274	0.2448		0.0634		0.1315	0.1287	0.1469		0.2755	0.1989	0.1482	0.3134	0.0848			0.1087	0.2064	0.1678
Kin	0.266	0.1493	0.084	0.1616	0.2021	0.0979	0.1031	0.1398	0.0618	0.3805	0.2054		0.1786	0.0627	0.0892		0.2305	0.0101	0.2005	0.5237	0.1447	0.4658	0.0591	0.0917	0.0237	0.0091	0.0404	0.0235	0.0234	0.0503	0.1377	0.0401	0.0556			0.0138
Klf12	1.595	0.9483	1.2205	0.3297	0.8753	1.2255	0.2619	0.6148	0.0685	1.7321	1.2209	1.0595	0.9088	0.7614	0.3322	0.2175		0.2326	0.091	0.4049	0.068	0.4933	0.4704	0.4586	0.5286	0.4956	0.724	0.4425	0.5453	0.7909	0.648	0.6365	0.439	0.3959	0.2426	0.4471	0.3221	0.4197			0.1388					0.3891		0.3693
Klf13	0.1808	0.2117	0.1211	0.269	0.1329		0.1295			0.2419	0.1348	0.1222	0.117	0.1008		0.1811	0.1233			0.1569	0.1276	0.0916	0.1178	0.0805				0.069	0.0626	0.0707		0.0588			0.0494
Klf16				0.4073					0.2239	0.1907	0.0659			0.1234			0.1076		0.1968	0.2936	0.0935											0.9618			0.2126	0.0758	0.1258	0.1784	0.0476								0.1186		0.3843
Klf3	0.0018			0.0045															0.0284																		0.0032
Klf5	0.0014			0.0035
Klf7	0.0021			0.0052																										0.0352	0.1111
Klf8	0.006	0.0068	0.0038	0.0025	0.0052	0.0048	0.0035	0.0042	0.0141	0.0015	0.0029	0.0014	0.0032	0.0018	0.0012	0.0036	0.0013	0.0008	0.003	0.0017	0.0029	0.0022	0.0019	0.0017	0.0041	0.0058	0.0061	0.0046	0.0044	0.0048	0.0056	0.0055	0.0026	0.0016	0.0006	0.0024			0.0011	0.0013		0.0012	0.0015						0.0009
Lef1	9.3177	8.1292	8.2839	4.085	4.4398	6.2881	6.1206	6.3474	5.4977	4.2774	1.425	3.7534	4.3711	5.5573	3.9715	0.8722	2.9095	1.1485	3.4947	5.8958	3.8632	2.9515	2.4333	2.2935	2.9413	3.2042	1.7614	1.4251	2.4441	1.0962	1.2703	1.5563	1.7044	0.3377	0.9651	0.5884	1.8608	1.5527	2.1915	1.6668	2.8551	3.3857	2.9121	2.5229	2.2406	1.4546	1.2247	1.5692	0.108
Lhx1	0.5333	0.0739	0.2703	0.5794	0.5687	0.6977	0.6916	0.7691	1.3027	1.1938	1.3842	0.9205	0.1334	0.138	0.0847	0.4262	0.2715	0.2779	0.9826	0.8846	1.2482	0.7702	1.0117	0.6106	0.0774	0.1461	0.1955	0.0818	0.1852	0.2089		0.2783		0.136	0.072	0.1483	0.1855	0.1477		43.9138	0.1296	0.1164	0.2834	0.4644	0.3358	0.1209	0.1786	0.2415
Lhx2	22.5051	22.1964	21.3387	26.8063	33.7962	38.4244	28.0166	26.2692	21.4732	18.328	16.686	13.3554	7.7721	9.2739	7.2006	14.6459	12.1804	12.5172	13.2983	15.4356	16.3979	11.9727	12.7186	14.524	3.4883	2.7547	3.538	4.2906	5.56	3.7292	4.5631	3.9707	4.3263	2.198	3.3572	2.9562	1.2294	1.0348	2.6664	4.0582	2.2169	3.5899	3.164	2.8016	4.4866	1.2463	1.7936	1.1025
Lhx3									0.0152
Lhx4									0.0152
Lhx5	0.6431		0.1565	0.6839	0.7029	0.7426	1.4578	1.0224	1.5023	1.4753	1.2931	1.2585	0.2878	0.1298	0.4512	0.3749	0.1379	0.264	0.9304	1.3068	1.2472	1.3036	1.3143	0.8661	0.0729	0.1375	0.184	0.346	0.1277	0.1966	0.127	0.2472	0.1568	0.0826	0.0625	0.0996	0.1745	0.0435		41.3306	0.122	0.5185	0.2667	0.322	0.1889	0.1138	0.1681	0.2273
Lhx6			0.0577	0.1354		0.0451											0.0437		0.5517	0.5705	0.1309			0.1082				0.083	0.1185	0.0673	0.4065		0.4413			0.0093				0.1295	0.1446			0.1039
Lhx9	13.1215	11.743	11.289	14.2191	9.2455	19.373	13.7032	13.7254	11.6622	4.7762	5.8685	7.7243	5.8936	2.7446	2.4486	8.4704	6.8115	6.4334	6.4086	4.4634	7.2673	4.7125	3.5028	5.0681	1.3387	1.5454	1.4909	2.3193	2.1681	1.8584	1.1399	1.8459	1.7438	1.2546	1.5195	1.6496	2.516	0.6561	0.686	1.0154	2.1246	1.5298	1.19	0.8858	1.0583	0.7908	0.7385	0.8016
Lin28b		0.2772	0.6081	0.7784	0.5602	0.5776	0.4137	0.0913	0.0534	0.1934						0.4225	0.5897	0.139			0.0313	0.4025
Lmx1a	0.1305		0.1384	0.212	0.2222	0.2743	0.3036	0.3191	0.3294	0.1975	0.2087	0.2168	0.0673	0.1776	0.1654	0.1635	0.1544	0.1611	0.1987	0.1981	0.1781	0.1831	0.1352	0.1353		0.0413			0.0117	0.0329		0.0373											0.0537	0.0795	0.0548
Lmx1b	0.1186		0.1258	0.1928	0.202	0.2494	0.276	0.2901	0.2567	0.1795	0.1897	0.1971	0.0612	0.1615	0.1504	0.1486	0.1404	0.1464	0.1806	0.1801	0.1619	0.1664	0.1229	0.123		0.0376			0.0106	0.0299		0.0339											0.0488	0.0722	0.0499
Mael											0.0641
Maf	0.2912	0.2622	0.2699	0.1885	0.2484	0.4998	0.2131		0.1768	0.1269	0.1898	0.2607	0.3299	0.2669	0.2069	0.2126	0.2296	0.1357	0.1679	0.2203	0.1787	0.2427	0.1561	0.1634																						0.085	0.0568
Mafb	0.1019	0.0642	0.0723	0.0464		0.0536		0.0483	0.0626	0.0508	0.0717	0.0541	0.142	0.5032	0.0267	0.0836	0.0615	0.0443	0.056	0.0799	0.0494	0.054	0.079	0.0629			0.032
Maff	3.2896	5.6741	2.7005						0.1807	0.4736	0.3565	0.3749	2.9118	3.2842	3.0017		0.6567	0.3601		0.5238	0.4657	0.7013	0.7347	0.431			0.2343	0.1398	0.153																				0.1599
Mafg	37.6487	30.8549	29.3216	2.8529	5.0445	5.1576	2.1337	1.9368	3.7803	4.8442	4.1753	5.2651	41.7797	62.8673	42.3389	4.3118	5.3009	4.4291	6.0454	5.7112	5.7412	8.2231	6.4503	5.5019	1.3082	2.8109	1.4332	1.4984	1.7333	1.5693	1.5486	1.7805	1.2463	1.2833	1.2786	0.863	4.8394	4.9166	5.5695	3.9389	4.5553	4.6734	5.6034	3.8852	4.4238	3.6374	3.5023	3.4785	2.6631
Mafk	2.234	2.4507	3.5063						0.1606	0.2867	0.4708	0.3332	2.845	3.0243	3.0366		0.4015	0.4668	0.1737	0.4656	0.6044	0.6895	0.3849	0.3831			0.2083	0.1243	0.136															0.8421					0.1421
Max	30.4983	29.2658	35.7127	1.0733	0.4887	0.2985	2.7904	1.4571	2.1363	1.4271	0.993	0.3965	26.1198	42.7078	28.2669	0.0471	0.8154	0.3629	4.0442	6.0747	3.3548	0.1653	1.3938	1.3472	13.2411	12.9736	15.299	0.3561	0.2278	0.0694	1.1624	0.5196	0.995	0.0531	0.2821	0.1308	19.5693	22.7391	26.2553	1.3781	0.7481	1.5331	4.1285	1.9829	4.0073	1.0819	1.1222	0.7815	4.8984
Maz	0.1831	2.7478	1.0119	0.6403	0.385	0.4344	0.6959	0.0897	0.594	0.9371	1.967	0.078	1.3959	0.0767	0.8724	0.3902	1.0303	0.5316	1.2014	1.1333	1.2421	2.4462	1.6343	0.5041	1.5419	0.532	0.9829	1.2101	2.6036	0.4555	0.391	0.7368	0.4472	0.4712	0.7143	0.2288	0.6762	0.5667	3.1714	1.7091	2.3095	2.1942	0.204	3.1674	1.6981	1.5947	1.2256	0.2881	0.2679
Mef2a	0.5298	0.4498	0.3364	0.5955	0.6059	0.907	0.2638	0.2042	0.2052	0.1639	0.5691	0.3599	1.2096	0.7355	0.506	0.3351	0.2667	0.2896	0.9956	0.9264	0.4546	1.6037	0.8885	0.624	0.2284	0.3208	0.1593	0.2475	0.1203	0.0719	0.1245	0.2869	0.473	0.0661	0.5819	0.08	5.1465	6.0895	8.0194	1.9916	1.5809	1.8704	4.5154	6.5888	7.3644	2.3804	2.0003	2.4636	0.9062
Mef2c	0.4941	0.4498	0.3127	0.5981	0.5543	0.907	0.2665	0.2058	0.0937	0.1685	0.7386	0.4811	3.7581	1.1495	2.5458	0.3396	0.2706	0.5576	1.0141	1.5279	0.4633	2.7088	0.9623	1.0956	0.271	0.6562	0.4226	0.2493	0.1219	0.0719	0.9613	0.4217	3.5044	0.0661	0.6016	0.08	9.5172	9.2321	22.223	7.2341	3.0069	7.1847	11.4612	11.9569	11.464	5.7401	6.039	9.2957	1.1585
Mef2d	0.641	0.5609	0.4862	0.0839	0.0828		0.1622	0.2336	8.2804	0.2763	0.8658	0.5233	0.3978	1.0395	0.2366	0.5018	0.4058	0.2845	3.0313	18.8826	1.093	6.7151	0.4948	0.8693	0.1411	1.3242	0.1441	0.5371	0.8788		0.0737	0.8252	0.0931		0.0812		8.8987	10.828	8.828	18.057	1.0601	3.7322	6.2921	8.099	5.7437	3.2145	3.3038	4.4446	2.0213
Meis1	1.2738	1.1251	1.7601	1.3292	1.2033	1.158	0.4354	0.5433	0.3829	0.4362	0.7171	0.5339	3.5688	4.1804	4.0587	0.8523	1.2408	1.7831	1.1636	1.0198	0.5673		0.9374	0.5401	3.556	2.0547	2.7191	1.6181	1.4221	1.8525	1.2012	1.0958	0.783	0.228	0.7362	0.5799	3.7572	4.4029	3.8105	3.2115	2.6251	3.264	1.0561	1.4132	1.147	0.4765	0.5556	0.474	0.1165
Meis2	4.9181	5.4671	5.0794	4.3552	4.1267	4.0895	0.9807	1.3894	1.0435	2.3597	2.4537	1.6722	8.015	8.3	8.3073	4.0659	4.2513	4.2573	4.1543	4.8169	1.4472	2.535	3.496	3.3617	7.0777	5.9741	6.3925	3.8627	3.4631	4.4464	2.4909	2.677	2.4879	0.8313	1.6692	1.253	9.7761	11.0802	8.4763	7.3425	10.8523	8.1183	4.208	4.6448	3.7514	1.991	1.8197	1.8771	0.3129
Meis3	0.7381	0.8141	0.6988	0.8797	0.5033	0.6382	0.4967	0.1734	0.415	0.0456	0.0753	0.1875	0.6214	1.0118	0.4442	0.3854	0.4903	0.3535	0.4059	0.4988	0.3399		0.414	0.3314	0.7303	0.8416	0.8168	0.2874	0.1885	0.4243	0.3085	0.395	0.3767	0.045	0.1945	0.134	1.2933	1.052	1.127	1.2595	1.261	1.4756	0.0703	0.6143	0.1934	0.1067	0.0297	0.2024	0.0643
Mga	3.7507	3.5585	4.3365	0.0542	0.0045	0.0163	0.0254	0.0092	0.0262	0.0655	0.0671	0.0272	0.4471	1.2912	0.331		0.0344	0.0046	0.0029	0.0348	0.0362	0.0176	0.005	0.2826	0.5038	0.363	0.5244	0.0513	0.0064		0.0246	0.0134	0.0498	0.01	0.0009	0.0024	0.1183	0.3021	0.196		0.004					0.0052	0.0057	0.0408	0.0471
Mitf	0.433	0.2382	0.8034						0.0106				0.434	0.4969	0.3552		0.0113		0.093	0.1051	0.5212		0.046	0.0644	0.0906	0.0576	0.0696					0.016					0.1785		0.0221	0.0348				0.0512
Mlx													0.041													0.0899											2.1817	1.2055	2.3221
Mlxip										0.0179			0.0236	0.032	0.0582					0.0204																	0.2213	0.637	0.4488
Mnt	3.2869	2.3731	2.2764	0.1253	0.0936		0.3184	0.1694	0.1598	0.1382	0.0178	0.0205	1.6002	2.777	3.5568	0.0758	0.1557		1.1861	1.6761	1.2942	0.2074	0.6962	0.2797	1.4346	2.3488	3.2376	0.0273	0.0342	0.0642	0.1208	0.1279	0.0275	0.0317	0.0358	0.0654	8.1782	7.0928	5.737		0.3378	0.1747	0.8242	0.8348	0.9162	0.25	0.2028	0.1156	0.9485
Mrpl28											0.0304																				0.0148	0.0226	0.0148								0.0647		0.0385	0.0983	0.07
Mta1	4.2789	4.6844	2.7833	5.0274	4.0879	3.1395	3.8605	3.7366	4.4837	5.0182	4.7305	2.9759	4.1215	2.8793	2.4253	2.7962	4.6342	2.4255	6.1882	5.3678	4.6054	3.0371	4.3522	4.0261	4.6905	5.6716	6.1961	5.145	4.0112	4.4897	4.7217	4.1432	3.961	2.092	3.0158	2.7019	7.5931	8.3917	8.9331	8.7699	8.8109	7.9044	7.9331	8.0485	7.1034	6.2288	4.2503	5.3591	1.9555
Mta2	5.5867	6.4323	4.7213	8.1401	4.9146	4.7203	5.9014	5.5959	5.8008	7.3486	7.6219	4.0371	5.1103	3.0283	3.4022	5.3975	5.2078	3.1319	9.4608	7.8106	7.3916	3.5933	5.6523	5.5192	5.0534	7.4262	6.6926	7.279	6.3522	6.3549	6.9101	5.8043	5.4427	2.2933	3.4658	3.5745	9.3332	7.5985	8.0325	12.1692	8.149	9.241	6	11.7049	8.1947	4.9744	4.2875	3.2797	1.3418
Mta3	2.473	2.0693	0.4956	1.5871	1.4717	1.137	1.4246	1.7054	2.3344	1.0295	1.6464	1.114	3.1858	2.0174	0.4299	0.3825	0.9553	1.0661	2.3773	2.1303	1.4309	0.8345	0.9674	0.8091	1.6736	0.8598	1.5714	1.7475	1.1578	1.8323	1.2258	1.0917	1.1073	0.2841	0.9069	0.7998	2.4363	1.984	1.9707	1.4727	1.4636	1.7747	3.287	2.6251	1.2522	1.6495	0.6844	1.5425	0.9587
Mxd1	0.6072	0.4934	0.1893										0.0474	2.722	0.3619										0.0661
Mxd4		0.1257											0.1242	0.5728	0.1817										0.0599	0.194	0.1404										0.2769		0.3678
Mxi1		0.0978	9.632											1.49
Myc	0.2027	0.1959	0.3415		0.116								0.2067	0.191	0.047
Mycl1	1.0625	0.3098	0.1221										1.2681	0.0768	1.3858
Mycn	3.7574	0.6537	3.2874										0.7041	1.3643	0.3567				0.0469						0.3416	0.1079	0.2239										0.4922	0.4865	0.7053
Myf6										0.327
Mysm1										0.4709
Myt1		0.0713	0.0345	0.1276	0.0613	0.0632	0.0587	0.1786	0.046	0.0469	0.1807		0.0411					0.0205		0.1672	0.0228		0.0599	0.0175	0.0187		0.0192	0.0157	0.0193	0.0211	0.0108
Myt1l									0.0139	0.0105	0.0483		0.0641	0.0623		0.0595	0.0467	0.0552	0.097	0.1562	0.1258	0.0084	0.051	0.065	0.128	0.1223	0.1908	0.3054	0.0591	0.2272	0.1217	0.1063	0.1412	0.0227	0.0227	0.0277	0.1144	0.1958	0.1713	0.1881	0.2442	0.0749	0.0255	0.8715	0.0624	0.5624	0.046	0.0146	0.0103
Neurod1	2.2324		2.4657					0.8331	0.5368	0.5649	0.7573	0.7141	1.3891	1.7051	3.2038			1.2088	1.0612	1.1156	0.9688		0.56		1.4772	1.3297	1.2882	0.0879	0.0962	0.0897	0.1949	0.1816	0.1899	0.0807	0.0697	0.1159	2.0339	1.3497	1.6246	0.2589			0.5387	0.3955	0.6034	0.1774	0.2091	0.1421
Neurod2	27.1645	23.3037	25.9824	1.933	1.7408	1.866	5.2054	5.7147	4.5867	3.1267	3.0929	2.6876	30.3232	33.486	29.9344	0.9845	2.2762	2.8255	9.2122	11.6651	9.2662	3.4254	4.9589	3.6711	21.3647	22.5829	16.9013	1.278	1.4467	2.1636	4.8182	9.1228	5.7221	0.5648	5.5352	1.2458	28.0798	43.8504	25.8944	6.7997	1.5863	1.1159	5.0483	6.7075	13.5337	1.1824	2.0581	2.5749	0.3671
Neurod4	0.461	0.6349	0.5795										0.7238	0.3429	1.0148		0.0817	0.0188	0.1752		0.1662				0.7886	0.4774	0.5182	0.0766				0.0487	0.0491		0.0181		1.0233	1.4965	0.96	0.1215		0.0754			0.4833		0.2177
Neurod6	7.6586	6.3723	10.7645				0.6956	1.038	2.2173	1.1403	0.9397	0.5881	9.0599	7.0902	7.6256	0.1406	0.6121	1.0098	3.228	3.3013	2.4934	0.2218	1.0716	1.41	6.8504	6.5033	6.5994	1.0918	1.267	0.4931	1.6834	1.1441	1.5192	0.2065	0.3424	0.2558	10.6537	11.6889	10.3718	0.5647	0.4854	0.8421	2.3613	2.1805	3.9699	0.1568	0.7966	0.117
Neurog1		0.4114
Neurog2	0.2728	1.5207	0.4143										0.6508												0.3664
Nfatc1			0.0149			0.0164										0.0141	0.1636	0.0249	0.0369	0.113	0.0626			0.0062					0.0251	0.0011	0.1194						0.3517	0.1832	1.8976	0.4229	0.1753	0.2232	0.0817	0.13	0.2649				0.0833
Nfatc4		0.113											0.005				0.0228		0.0509	0.003									0.0008	0.0009							0.0137	0.0165	0.0082	0.0094		0.0366
Nfe2l1			0.0685
Nfia	185.858	213.488	240.811	3.9264	10.4955	12.4494	2.7685	6.7057	2.1522	6.8435	5.0144	7.1528	203.528	236.161	209.992	3.5802	4.298	4.6102	5.7016	12.2681	10.3336	7.7964	8.0766	5.4382	68.2269	62.9197	62.1965	3.1279	2.9233	2.1522	2.3922	3.3178	3.2972	1.5151	1.7351	1.3956	99.7707	89.0416	78.4574	5.8531	6.2742	5.205	6.9042	6.9464	7.2983	4.5203	3.7544	3.7401	16.3782
Nfib	371.002	380.012	400.905	10.8615	6.6667	7.1382	6.6887	6.7107	6.9879	11.0082	7.9878	7.9054	446.609	556.018	496.423	9.4299	9.2719	8.0604	16.0844	22.6967	18.4968	19.9778	16.6149	14.3666	207.386	110.06	142.698	8.84	8.214	8.5761	8.8289	10.6945	9.9683	4.9072	6.8528	6.4059	208.734	143.749	194.895	16.7713	20.6552	18.5408	21.1629	22.3251	23.9088	14.7338	9.0687	11.6925	19.5839
Nfic	55.3075	67.9009	78.7206	1.0846	0.8622	0.7811	1.193	0.8485	0.7671	1.3957	1.0594	0.9398	64.0774	82.4538	70.3905	1.0831	1.1001	0.9738	2.4422	2.9532	4.3502	2.0573	2.0907	1.3183	13.4697	14.0228	9.1475	1.036	0.801	0.732	0.9769	0.9523	1.1243	0.4453	0.5363	0.525	14.1493	13.6409	14.1888	0.9596	1.8477	1.1037	2.1983	2.0123	2.0857	0.8862	1.02	1.2639	10.4093
Nfil3	2.18	2.0325	1.1628	1.0908	0.5765	1.1633	0.439	0.3347	0.3502	1.0014	0.659	1.3407	1.3139	1.6458	2.3138	1.1479	1.1732	1.4871	0.4435	0.393	0.4026	1.2268	0.9117	1.0711	0.261	0.3414	0.4961	0.051	0.0542	0.0463		0.0529	0.105		0.1072	0.0672	0.4997	0.8371	0.5369	0.3787	0.2619	0.4104	0.3729	0.3425	0.2998	0.2188		0.3016
Nfix	171.379	165.138	255.027	7.1362	4.1792	3.7525	4.7148	3.621	3.6744	9.6651	7.8613	6.4139	358.255	388.561	384.249	5.1686	6.4687	5.0936	14.3692	21.7803	14.8922	17.6003	15.8843	13.6622	129.143	108.886	102.973	9.0124	6.9133	8.9444	9.0502	9.9926	10.312	5.533	6.918	5.8676	210.728	195.681	133.856	19.1348	19.863	18.5657	23.2571	20.5225	24.3613	15.8224	13.4835	15.8363	23.6197
Nfkb1	0.1088	0.1025
Nfkb2			0.0144					0.0163	0.024											0.008									0.0049						0.0046
Nfrkb	0.0457	0.0099		0.0431			0.1068	0.0904		0.2177							0.1494	0.1071		0.0316	0.1985	0.0168	0.1372		0.1961	0.3963	0.3143	0.0997	0.0893	0.0987	0.1206	0.3316	0.0585	0.0662	0.0364	0.0059	0.3788	0.4724	0.5163	0.5068	0.167	0.4847	0.089	0.151	0.1165	0.2744	0.0606	0.1029	0.2094
Nfya	96.4618	91.6586	86.1754	14.3845	12.6259	15.0119	18.4295	10.6671	16.953	17.2827	8.4986	6.0074	61.8012	87.8774	60.55	10.2484	17.7314	8.9978	23.9942	34.9848	26.5639	2.4872	15.1754	13.3544	45.7312	35.4432	50.9216	10.7972	9.1302	4.5764	6.727	7.7328	5.2161	1.0952	2.4392	2.3318	129.756	136.352	133.441	38.5446	40.2835	43.1282	33.5591	32.8534	35.6331	5.2327	2.4669	2.7588	10.696
Nfyb	21.0844	16.455	14.6799	1.6183			2.5561	0.5703					13.9662	20.5184	11.1099		1.4695		3.0601	3.4086	3.0412				13.3234	21.3015	26.3451	0.2734	0.2534	2.7911	1.8611	5.2766	0.226				45.0959	88.5004	38.9082	10.2792	21.0124	1.7652	1.5064	2.083	2.089	0.2396	0.2371		3.634
Nfyc	132.439	119.222	98.7995	9.7174	8.5316	7.561	12.434	9.928	21.1053	2.9201	5.3508	1.5892	87.9431	112.607	91.8827	7.3295	8.8523	8.5912	12.4346	18.9154	14.4364	2.3003	1.1513	1.9256	73.0105	35.5385	68.4121	11.8744	6.327	9.0736	6.1916	7.5284	6.4051	0.7143	0.7844	0.867	141.445	254.099	200.983	37.8673	31.9524	38.272	28.9374	24.1769	28.769	1.701	0.8595	1.6293	13.0063
Nhlh1	1.6761	0.5434	0.7434				0.0722	0.1308					0.4248		0.2506				0.105	0.1196	0.0939				0.2123	0.2184	0.1994										0.2044	0.1836	0.1806						0.123
Nhlh2	1.6761	1.7701	2.0298				0.0722	0.1308					0.9054	0.5234	0.7067				0.5981	0.3626	0.0939				0.4581	0.3956	0.485										0.2044	0.1836	0.5653						0.123
Nkx2-1	19.7738	17.0374	17.8991	12.4316	10.8961	11.0989	15.9638	17.2143	12.3482	6.6946	5.8677	6.5798	7.8646	10.4731	7.9146	6.689	5.8728	4.1605	5.9851	7.1234	8.3689	7.9076	3.3195	3.2807	3.0751	3.0804	3.7038	0.782	2.0269	1.0745	1.6627	1.9611	1.2602	0.5685	0.9133	0.7818	2.179	1.8122	2.4735	2.9092	1.2073	1.6347	2.1024	2.2711	2.3609	0.6094	1.5188	0.4656
Nkx2-2	3.0567	1.5162	4.8747	1.9362	2.0172	1.315	0.9548	2.13	1.7822	0.9316	0.902	0.5988	0.6618	2.2087	1.3214	1.197	0.7757	0.6662	0.7046	0.2238	1.4021	1.4323	0.0243	0.3014	0.4077	0.5129	0.4469	0.5426	0.5294	0.3317	0.2851	0.4528	0.3526	0.2114	0.2718	0.2389	0.3777	0.3631	0.411	0.5005	0.0082	0.2214	0.2832	0.268	0.3133			0.0375
Nkx2-3	0.0902	0.2323	0.3315	0.2225	0.0759	0.0785	0.0851	0.0623	0.0872	0.1202	0.1224		0.0516	0.0588	0.1174	0.1289	0.0903	0.0811	0.0547	0.1047	0.1072	0.049					0.0328		0.0098	0.0106		0.0108	0.014			0.0088	0.0094	0.0082			0.0079
Nkx2-4	9.301	9.7928	8.1737	6.9412	7.1768	6.8738	7.2323	10.5431	5.741	2.529	2.9975	2.357	4.8058	4.9543	5.0716	2.9481	3.9028	3.3544	4.0473	2.5873	4.5849	4.1262	1.4945	1.3994	1.8081	1.2991	1.6683	1.046	1.4981	0.8621	1.2725	0.8234	1.0502	0.3391	0.6647	0.5036	1.322	0.935	1.3089	1.563	0.895	1.3093	1.3889	0.8852	1.5321	0.6094	0.9358	0.4656
Nkx2-5	2.0393	1.8122	0.0747	1.2465	1.5482	1.6409	0.9443	1.7368	0.1154	0.0556	0.0832		0.9741	1.1999	0.9918	0.6569	0.6222	0.6122	0.8029	0.0477	0.8795	0.6264			0.4387	0.4194	0.3746	0.2404	0.2373	0.2663	0.2784	0.2955	0.2727	0.1398	0.1681	0.1715	0.4587	0.1581	0.3548	0.4009	0.4067	0.3406	0.439	0.3533	0.3854	0.2431	0.2404	0.1414
Nkx3-1	0.1127	0.1095	0.0997	0.1167	0.0949	0.0982	0.1064	0.0779	0.109	0.0742	0.074		0.0645	0.0735	0.0529	0.0444	0.0569	0.0453		0.0637	0.0595	0.0613							0.0123	0.0132		0.0135	0.0175			0.011	0.0118	0.0102			0.0098
Noc3l	1.493	1.6049	1.3465	3.0073	1.8429	1.7778	1.319	0.6055	0.5785	1.0367	1.396	0.5455	0.4375	0.9833	0.3515	0.8162	1.4589	0.7665	0.5757	0.9271	0.2784	0.3218	0.8879	0.7206	0.537	0.4936	0.7967	0.7999	0.5649	0.7007	1.1044	0.8575	0.9244	0.2207	0.5132	0.2284	0.0405		0.2426	0.2425						0.0355			0.648
Npas1				0.139																																	0.1653	0.0743	0.1168
Npas2																									0.0242	0.0232											0.0488	0.0542	0.0434										0.0989
Npas3	5.5343	3.2711	3.734	0.1513	0.062	0.0304	0.2581	0.0242	0.2038	0.2387	0.2896	0.1028	2.322	3.1718	2.0606	0.018	0.2501	0.0818	0.6477	0.6364	0.8334	0.2971	0.5115	0.3252	3.0084	2.1288	3.5363	0.2406	0.0998	0.1667	0.2297	0.2319	0.7103		0.1977	0.2504	4.4706	4.6455	4.9003	0.5171	0.5634	0.5334	0.4662	0.6496	0.4278	0.2575	0.4737	0.2859	0.0576
Nr2c1	10.1807	10.1904	10.2457	8.2382	10.5163	8.9605	10.891	10.3378	12.4324	2.4238	2.2801	1.2143	12.0425	6.9149	5.9989	7.2208	4.576	6.3668	5.6	5.1872	5.278	0.7204	1.5166	1.7836	2.9113	2.1833	2.8819	1.81	1.1237	1.7007	1.7502	1.7195	1.3926	0.1167	0.3051	0.1729	1.4551	1.1019	1.5758	0.4152	0.6908	2.3454	1.1953	1.0721	2.0392			0.1205	0.5433
Nr2c2	58.2178	50.8896	53.9793	42.9753	42.4006	47.4675	40.1838	43.766	43.8453	13.4145	14.0416	13.6455	43.3669	44.2593	37.943	33.3656	29.0888	42.1891	37.1097	28.9706	38.8657	7.9682	7.7942	10.8899	13.5711	12.9975	12.8326	8.1814	9.2729	7.4947	7.8313	8.5512	7.3921	1.371	2.2083	3.1121	15.3482	14.9131	16.7199	12.1103	12.9158	13.5976	13.6611	14.8985	14.068	5.0032	4.442	5.7126	4.9048
Nr2e1	29.8933	25.9912	26.2099	22.5463	18.2829	24.6948	10.7596	21.0368	11.5953	1.6965	1.7272	1.8364	10.3528	10.62	7.909	7.7961	6.0759	5.1996	4.4714	4.8572	4.4346	0.4927	0.3526	0.6191	1.3411	1.8801	0.8897	0.7254	0.6825	1.0988	1.3182	1.6282	1.1814	0.176	0.2391	0.1429	0.6441	0.8173	0.6424	0.822	0.5594	0.2591	0.8265	0.9218	0.8395	0.1204	0.2155	0.0815	0.0074
Nr2f1	211.837	268.121	241.241	140.391	137.086	136.47	109.616	98.1924	120.041	11.8918	10.1308	8.7221	105.794	161.84	135.662	71.8736	84.6824	78.9068	142.998	169.249	158.873	15.9324	13.4001	12.6954	50.6521	41.701	48.8069	30.5572	25.4231	30.4041	30.1061	30.4824	34.7076	5.2927	8.8649	6.8395	88.1476	72.5452	70.6887	70.0808	80.3938	62.6241	89.7484	75.1127	68.0724	29.7326	25.3785	31.5657	6.4902
Nr2f2	163.251	184.885	136.804	88.8833	97.0236	109.546	95.3756	70.5118	79.4733	11.1734	8.9627	6.327	61.242	80.5037	82.1095	35.566	37.0195	39.0834	80.4029	116.903	96.9522	8.599	8.3407	7.9212	31.4641	27.6544	29.0594	17.9852	13.0958	17.2966	10.944	14.5042	15.3081	3.5529	4.6712	3.6887	44.8624	44.6981	44.4694	37.301	41.5692	45.6728	42.1672	36.459	35.7806	14.0209	12.8517	14.3499	3.3807
Nr2f6	28.1424	37.3056	21.0394	18.5575	17.1437	20.3191	27.0637	14.5333	25.6094	1.4505	1.3729	1.3715	9.2079	15.6636	20.2361	4.7874	5.1444	10.3523	12.2949	20.7786	13.2221	1.5203	1.2904	1.4763	6.9381	3.8733	10.698	3.4263	1.9246	2.233	2.0918	2.3699	2.411	0.7399	0.7175	0.8451	10.7626	11.9889	6.6142	5.0331	11.4994	11.9388	7.4604	6.3044	6.7844	2.7415	2.2974	2.7696	0.9551
Nr4a2	1.0898	1.2112	6.8569	0.3982	0.39	5.0727	0.0952	0.1318	0.3457				1.056	1.2354	0.9162	0.7454	0.7017	5.9121	0.2479	0.3801	0.1743				0.525	0.3202	0.2229	0.1744	0.1773	0.2971	0.1197	0.1508	0.0974	0.0935	0.0187		1.6557	1.0019	2.2952	1.3179	1.0527	0.6018	0.5692	0.5831	0.5203
Nr4a3	0.0891	0.0589	0.0868		0.0322								0.34	0.5958	0.348	0.066	0.127	0.019	0.4516	0.6233	0.3935	0.0271	0.0796	0.0494	0.1841	0.1719	0.422	0.0359	0.041	0.0455	0.0321		0.0334	0.0187	0.0166	0.0052	1.4647	1.7757	0.5551	0.3617	1.1562	1.1069	0.8584	0.7493	0.3561	0.0847	0.1458	0.0803
Nrf1	2.1543	1.5236	1.9176	1.1935	1.2003	0.8927	1.1394	0.9367	1.6734	2.2343	1.9833	1.0075	3.0309	1.9346	2.6804	0.7738	1.7686	0.6216	2.31	4.8662	3.6906	4.524	4.4761	2.9105	1.5275	0.7059	3.427	0.3948	0.4553	0.4974	0.8661	0.5815	0.392	0.4207	0.6498	0.3636	17.7073	16.3018	18.3764	11.0349	9.1916	7.8086	9.3821	10.0388	9.27	10.2136	8.4929	9.1159	0.4806
Onecut1	1.6978	1.41	1.2082	0.3989	0.239	0.2138	0.5103	0.6362	0.5353	0.3075	0.2708	0.0867	0.6329	0.9785	0.6599	0.0335	0.1045		0.4254	0.5431	0.3936	0.157	0.2781	0.2436	0.1631	0.4243	0.4215	0.0352	0.0722	0.2169	0.1097	0.1586	0.1631	0.0546	0.1132	0.0678	0.1262	0.2207	0.0576	0.132	0.0935		0.1403		0.0878	0.1198	0.034	0.0679
Onecut2	2.0991	2.3131	2.2195	0.46	0.406	0.3682	1.0575	0.926	0.9212	0.4037	0.3705	0.0743	0.9015	0.8379	0.9158	0.0287	0.1071	0.0609	0.5846	0.6771	0.5904	0.1345	0.2384	0.2544	0.5012	0.6358	0.8753	0.0302	0.1414	0.2438	0.2526	0.2017	0.1557	0.0759	0.1843	0.0918	0.1493	0.2376	0.221	0.1781	0.1387		0.1943	0.0745	0.0753	0.1027	0.0291	0.0582
Onecut3	4.4589	3.6999	2.99	0.9432	0.7624	0.8473	1.0569	1.4085	1.6785	0.553	0.5083	0.2509	1.5963	1.6537	1.8622	0.0317	0.291	0.0673	1.1541	1.4156	0.9755	0.2145	0.3259	0.3835	0.5156	0.9097	0.5552	0.0748	0.2107	0.3759	0.2126	0.3088	0.2746	0.0518	0.2052	0.1014	0.2157	0.416	0.2816	0.2854	0.1533		0.1557	0.0823	0.0832	0.1135	0.0322	0.0643
Otp	15.3879	16.5039	19.2825	30.0523	29.6797	22.3823	24.8221	18.6022	24.4706	19.5756	23.0781	18.4584	12.3807	22.6961	10.0686	20.9967	20.3464	17.203	12.6887	19.5826	16.0358	6.7624	16.1435	16.589	9.8791	11.0681	8.7687	8.2271	5.0788	8.012	6.6755	7.1955	5.4511	3.6256	4.9142	4.216	5.9461	6.6862	1.7748	2.0785	5.0363	8.6812	10.4807	7.6615	8.3132	5.9493	7.8045	9.0541	0.0184
Otx1	9.2377	6.7068	10.0841	8.5048	10.8812	7.7553	5.5227	7.2698	7.163	4.9881	5.4409	9.42	0.3499	0.4638	0.4874	0.6554	4.0937	1.122	3.9226	3.1255	4.3806	0.7154	0.983	2.4191	0.4146	0.5346	0.3571	0.3845	0.2279	0.7882	0.9664	0.8774	0.7448	0.5572	0.7129	0.5697	1.1478	0.8759	0.4568	1.006	0.1716	0.8925	1.459	0.7442	0.1647	0.114	0.1206	0.1922
Otx2	5.8347	5.3399	4.9803	6.423	5.7009	6.7415	3.5427	10.222	6.6687	5.0954	3.9029	3.8437	1.3814	2.0077	1.6683	2.0789	3.1685	2.0584	3.7947	3.5394	5.1853	2.3374	2.7761	2.2095	1.5451	1.7451	1.4901	1.7041	1.3908	1.4888	1.2772	1.2679	1.0956	0.7812	0.851	0.844	2.6187	3.2111	3.2464	3.8169	3.1185	3.89	4.346	2.8942	2.6646	2.1974	2.2134	2.1524
Patz1	1.6479	1.7995	1.7224	1.8615	0.9715	0.8696	1.3252	1.3508	1.6102	0.6884	0.6916	0.2727	0.3191	0.2163	0.2358	0.2196	0.2627	0.1274	0.3615	0.3536	0.2691	0.2036	0.5527	0.1411	0.721	0.5117	0.9179	0.6559	0.2965	0.2608	0.3506	0.3265	0.2272	0.0748	0.1737	0.267	0.0768	0.1306	0.1587	0.0831		0.0092	0.0103	0.1621	0.0125	0.0747	0.0093	0.052	0.0335
Pax2							0.1665	1.4512	0.1572	7.5138	6.7483	0.487		0.5055	4.275	0.0307	6.5633	2.9029	0.1393	16.4878	10.489	7.0443	17.9997	0.4139				0.0189	0.0116						4.5044
Pax3	0.1907	0.0961	0.341	0.667	0.2973	0.3743	0.4709	0.565	0.3724	0.5394	1.459	0.6122		0.0941			0.1108	0.0674	0.2217		0.217		0.2077
Pax5	0.1877			5.0657	3.5415		4.1312	3.7468	4.2027	11.2618	7.2435	6.1348		0.0467	0.0723	0.0307	8.849	0.0038	0.7496	13.9904	12.4939	8.1302	0.9514	11.7303		0.1023		0.0189	0.0116	0.0128	0.0721		0.0622		0.063	0.0778
Pax6	20.5383	17.4707	23.7725	29.91	23.0735	39.4094	40.5608	29.5846	41.1798	19.5654	22.2006	25.3015	6.7702	15.9973	7.4201	11.1394	13.4432	12.5558	13.2316	14.3598	13.224	17.5308	15.8571	14.7291	0.9285	3.2367	3.3403	2.5878	2.5152	3.4423	1.6208	1.8142	4.8629	0.5846	0.6685	0.5783	2.3212	2.9031	2.7232	9.5283	3.4713	3.257	3.9716	3.2939	3.7694	2.6412	1.8694	2.3789	0.6932
Pax7	1.1408	1.1202	1.2967	1.4466	2.2745	1.5676	1.8695	2.4346	2.7618	4.1008	3.5754	4.5583	0.1594	0.5236	0.1404	0.509	1.2457	0.6489	1.5835	1.5537	1.6168	2.3301	1.6088	1.8197	0.0691	0.0577	0.1446	0.0453	0.0324			0.0359	0.042	0.0805	0.0335		0.0823				0.1333	0.1077	0.1123	0.1048	0.0928		0.0638	0.0741
Pax8														0.0361		0.0237						0.0677						0.0146	0.009
Pbx1	11.0554	9.6251	9.7746	8.7412	6.7743	7.0694	4.1391	4.1454	4.4156	8.1961	6.3813	4.1178	11.7493	14.3367	11.4485	6.5552	9.7189	7.3292	10.1055	13.6432	10.1047	3.8559	8.9114	6.7189	8.7208	9.5011	11.0906	8.4471	6.3539	5.5699	4.9599	4.4526	3.6178	2.9335	3.064	3.7653	13.5211	12.9704	18.1113	13.4908	13.9222	10.1657	8.3575	10.4758	7.1407	5.1387	3.3188	4.9378	0.7942
Pbx2	1.6597	1.4442	1.793	1.3328	0.8763	0.8435	0.8612	0.6368	0.916	1.4173	0.8478	0.5697	1.3842	2.1169	1.9471	1.5468	1.6295	1.157	1.1337	1.6247	0.893	0.7269	1.2539	0.6788	1.0211	1.2683	1.2751	0.7712	1.0812	0.8162	0.6241	0.8361	0.6244	0.3151	0.1971	0.426	4.4707	1.8455	3.5174	2.647	3.6602	1.4788	1.255	1.6627	1.4475	0.8406	0.3796	1.4868	0.1299
Pbx3	4.1766	3.6706	4.4339	2.9392	1.9548	2.2827	1.5941	1.4395	1.6433	2.9331	1.9483	1.3752	5.7283	5.2184	5.3702	3.4123	4.2484	3.6614	3.5712	4.0079	3.5076	1.0376	3.1377	2.3651	4.8991	2.8627	5.4039	3.1736	2.4051	3.2974	2.4537	2.4132	2.1192	0.8298	1.5031	1.296	5.5159	7.1378	6.3741	4.5056	6.0236	4.918	3.6491	4.1399	3.0798	1.7502	1.2215	1.7706	0.1352
Pds5b	7.1375	8.1058	6.6536	7.751	4.9481	5.4524	6.2882	5.2436	7.1734	9.1368	5.7266	4.1874	7.0446	3.3653	4.6065	3.5296	5.0452	3.2613	7.2696	8.0986	7.3515	4.2758	6.1151	5.7481	3.4889	2.7074	9.0601	7.3787	5.2727	2.3158	4.173	4.0696	3.0082	2.2557	2.9532	2.8436	4.0369	2.8663	4.5899	3.8231	4.4734	4.5761	4.1183	5.4882	3.1304	4.5754	2.4334	3.4167	5.1738
Phox2a	0.2835	0.2308	0.4802	0.7863	0.3215	0.6534	0.7648	0.2876	0.6534	0.5535	0.5045	0.2089		0.2774	0.311	0.2274	0.7697	0.8836	0.4045	0.2607	0.4288	0.4398	0.3928	0.1653	0.1171	0.1055	0.1941	0.0929	0.1199	0.1374	0.0858	0.0699	0.091	0.0299	0.0673	0.2169	0.1274		0.1224	0.1632		0.154	0.1266	0.1758	0.1743	0.1238	0.1177	0.0972
Phox2b	0.3608	0.2937	0.6112	1.0007	0.4092	0.8316	0.9734	0.366	0.8316	0.7044	0.6422	0.2659		0.353	0.3959	0.2895	0.9796	1.3427	0.5148	0.3319	0.5458	0.5598	0.4999	0.2104	0.1491	0.1343	0.2471	0.1182	0.2529	0.395	0.1092	0.1569	0.1159	0.0862	0.0856	0.2761	0.1621		0.1557	0.2077		0.196	0.1612	0.2238	0.2219	0.1576	0.1498	0.1237
Pitx1	0.5981	0.2797	0.2756	0.2563	0.4622	0.4519	0.1303	0.0693	0.1623	0.2333	0.2098	0.2204	0.0289	0.1753		0.1578	0.1362	0.2405	0.153	0.137	0.1705	0.3052	0.0764	0.2281				0.0345	0.0367	0.042		0.0576	0.04	0.0038		0.0529		0.0675								0.1548
Pitx2	1.7209	0.9732	0.9659	1.1717	1.0808	1.448	1.42	0.9882	1.1834	0.9408	1.1847	0.7754	0.598	1.3727	0.2431	0.5622	0.5621	0.6783	0.6508	0.7805	0.9802	1.0682	0.6164	0.7059	0.2564	0.5438		0.0475	0.0389	0.0446	0.136	0.0611	0.1512	0.0041	0.0488	0.0561		0.0716								0.1642
Pitx3	1.5089	0.8391	0.7947	1.0305	1.0191	1.2968	1.2682	0.8552	1.0377	0.8871	1.057	0.7311	0.5209	1.2943	0.2292	0.5301	0.4946	0.5683	0.5498	0.7359	0.9242	1.0071	0.5812	0.6037	0.2417	0.5127		0.0345	0.0367	0.042	0.1282	0.0576	0.1425	0.0038	0.046	0.0529		0.0675								0.1548
Pknox1	0.8471	0.4494	0.9576	0.0266	0.0345	0.1977		0.1713			0.1185	0.1493	0.3647	0.669	0.822	0.1604	0.4833		0.0274	0.1839			0.2399	0.0345	0.521	0.6852	0.3636	0.2493	0.426	0.1505							3.1027	2.1062	1.5665	0.5735	1.1829	0.2548		0.6343	0.5642			0.6489
Pknox2	0.4878	0.3454	0.4629	0.0353	0.1189	0.1227					0.1185	0.1493	5.5168	0.7678	0.4316	0.2823	0.1798	0.0217	0.0477	0.3436	0.03		0.202		3.0467	0.4828	0.4798	0.0222	0.0304	0.2239		0.0277					3.9707	7.343	2.7909	1.3322	2.0614	6.5354	1.0184	1.5003	1.1822	0.3583	0.0824	0.9545	0.2029
Pou2f1	1.3447	1.5413	0.7183	2.7104	2.9657	2.763	1.7132	2.2479	2.732	2.0964	3.0956	1.2764	0.4252	0.2016	0.7833	0.3006	2.7824	0.5723	2.6752	1.3605	2.0347	1.092	1.2103	2.4202		0.0106	0.045	0.0337		0.0846	0.0356	0.0259	0.0307				0.1399	0.1488	0.4324	1.6154	1.1183	1.499		0.4697	0.2043	0.3022
Pou2f2	0.4814	0.2835	0.1034	0.628	0.3574	0.4095	0.3986	0.3312	0.4184	0.5735	0.2827	0.2279	0.1648	0.1925	0.0945	0.0937	0.2674	0.1645	0.1271	0.392	0.6203	0.2661	0.2842	0.2352		0.0101	0.0429	0.0322			0.034	0.0248	0.0294				0.0548	0.1421	0.1878	0.2167	0.9066	0.2219		0.1823	0.166	0.2704
Pou2f3	0.427	0.2307	0.0917	0.5277	0.317	0.3632	0.3536	0.2937	0.3711	0.5086	0.2507	0.2021	0.1462	0.1708	0.0838	0.0831	0.2372	0.1459	0.1127	0.3477	0.2596	0.236	0.252	0.2086		0.0089	0.0381	0.0285			0.0302	0.022	0.026				0.0486	0.126	0.1665	0.1922	0.8041	0.1968		0.1617	0.1473	0.2398
Pou3f1	4.6357	6.4535	4.9807	8.5408	7.0313	13.0501	3.2916	2.5456	2.4712	12.6376	8.6385	9.3083	2.4382	4.6084	2.9433	2.8522	5.672	5.208	5.3758	12.3842	8.0694	6.5017	8.3786	7.8395	0.7445	0.5058	1.0466	1.8421	1.476	1.1219	1.1785	0.9179	0.8017	0.2333	0.4808	0.2887	2.2885	2.5922	4.946	6.2426	6.6995	4.5674	3.3724	4.1579	3.4582	2.683	3.5384	2.9535	0.0704
Pou3f2	17.3329	15.8315	15.9494	31.5014	18.6235	27.5042	13.6763	9.5065	16.7923	31.494	26.3646	20.819	10.4441	13.871	8.2167	9.5198	19.1888	11.0848	14.9489	24.6716	19.1605	42.2573	29.7076	26.5584	2.0424	2.0515	3.3902	3.6784	2.4008	2.258	2.6496	1.9853	1.9878	0.8367	1.8445	1.1738	8.3746	9.6773	10.6832	11.802	11.3609	13.568	7.8939	7.5295	8.4764	10.6696	8.0232	7.0038	0.197
Pou3f3	10.5419	10.1045	9.221	15.9428	12.1668	19.326	4.6557	6.3216	7.0049	18.8125	13.7124	13.4516	4.6659	7.6331	5.8375	5.4993	13.3913	10.5084	9.2409	18.8549	12.7002	13.2556	13.9014	12.3247	1.3024	0.6546	1.872	2.5671	2.0567	1.6236	1.7444	1.2992	1.2536	0.3452	0.8737	0.5976	4.2279	4.4961	9.0405	8.3511	9.366	7.5636	6.5005	6.0416	5.6244	5.5336	5.8115	4.7693	0.1999
Pou3f4	23.3427	36.91	19.3367	37.8569	18.4947	20.9094	4.241	7.41	6.9387	34.8626	23.2282	13.363	38.3911	7.0404	52.088	5.1346	12.4584	10.0235	6.7443	34.721	24.4438	37.1763	12.5895	24.0575	1.147	0.6546	1.6934	1.5313	1.1126	1.2112	1.4885	0.9045	0.805	0.3452	0.7054	0.5976	3.3917	3.6595	7.1894	7.2809	8.6623	5.7536	5.444	5.3584	4.7647	5.0637	5.1359	4.3685	0.1999
Pou4f1	2.0734	1.6274	1.7554	2.6449	2.5173	2.6586	2.8008	2.8123	2.5904	3.061	2.9548	5.014	1.1806	1.5654	0.1772	1.8235	2.2524	2.0679	3.8832	3.214	2.4515	2.0161	2.2326	1.8738	0.2564	0.1449	0.3286	0.2946	0.2529	0.2484	0.2443	0.2662	0.1756				0.3328		0.1523	0.1215	0.5482		0.3646		0.3059
Pou4f2	1.0959	0.8805	1.3456	2.1424	1.0697	1.1906	2.0459	2.4097	2.1553	2.853	3.3277	4.3383	1.1096	1.63	0.062	2.7667	3.2317	3.0521	4.3452	4.4394	4.4652	2.3804	1.6589	1.8272	0.228	0.1288	0.292	0.2818	0.2316	0.2208	0.2171	0.2366	0.1561				0.2959		0.1354	0.108	0.4873		0.3241	0.0481	0.272
Pou4f3	0.0802	0.088	0.1592	0.0894	0.1174		0.0694	0.1303		0.1209	0.1641	0.1471				0.0353	0.1069	0.1273	0.146	0.1205	0.1611	0.108
Pou6f1																	0.1932			0.3391	0.0532		0.322																0.0919	0.0552
Pou6f2	0.219	0.129	0.2682	0.6885		0.7311		0.2336	0.1476		0.0559		0.4289				0.3251	0.2434	0.6571	0.448	0.6211			0.1355	0.055		0.0326	0.0267		0.0439	0.078		0.0659
Prdm1												0.0154
Prdm10				0.0533				0.0215	0.0379		0.0334	0.0243			0.0101													0.0472	0.0357	0.013							0.0032	0.056		0.0662	0.1909	0.0119			0.0609				0.0252
Prdm15		0.0416					0.0205																			0.0187									0.011
Prdm16	0.071	0.0542	0.0802	1.1366	0.0787	0.0768	0.8079	1.2831	0.1171	0.3115	0.2109	0.077			0.0175	0.0155	0.0504	0.0156	0.0356	0.1092	0.6146	0.1821	0.8171	0.9952	0.0121			0.0795	0.0843	0.0562		0.1628									0.4064						0.0395		0.0591
Prox1	2.4532	3.7551	3.1019	2.1969	4.2661	3.7393	2.8655	0.1722	2.7618	0.2014	0.0681	0.01	3.0975	1.0039	1.9172	0.1382	1.7116	1.1402	1.5579	1.662	1.9971	0.1519	0.1424	1.155	0.5543	0.3014	0.4389	0.3492	0.265	0.3481	0.1426	0.1467	0.1324	0.0154	0.0641	0.0152	0.1398	0.4797	0.085	0.0863	0.2332	0.065		0.1209	0.1088				0.0282
Prr12	12.4731	0.6976	0.6211	17.03	9.5781	7.2881	11.4816	10.5682	0.3872	1.1088	0.5007	0.6729	29.4877	17.295	0.1646	0.8898	0.3798	9.315	0.6412	19.3189	14.1696	21.5639	15.956	0.4672	4.5883	0.9727	1.2506	1.1397	1.7002	0.8267	3.8241	4.9252	0.8732	2.9282	3.7786	3.3212	1.6244	0.8044	1.1788	1.2673	0.7875	1.7038	1.0848	2.7434	1.0665	0.8292	0.5892	0.6711	0.2959
Prrx1	1.7325	0.7217	3.9381	3.2718	2.3325	2.7139	2.6866	2.0239	2.5948	1.8127	3.906	0.9343	0.2478	0.1885	0.5558	1.0034	1.9827	1.6187	1.3303	2.0104	1.5273	0.5287	3.6641	0.8449	0.1519	0.1269	0.1338	0.1116	0.0837	0.3819	0.2777	0.084	0.2391	0.0359	0.0808	0.1945	0.7022	0.4968	0.7183	1.4433	0.6466	0.8076	0.8255	0.7575	1.1603	0.5556	0.4641	0.6983	0.0913
Prrx2	0.9	0.7642	4.1697	2.1685	1.2291	1.8364	1.8054	1.0688	1.6596	1.3159	4.0181	0.7351	0.2624	0.1996	0.5885	0.6038	1.1257	1.2338	0.9838	0.9348	1.0661	0.5598	3.0145	0.5554	0.1491	0.1343	0.1416	0.1182	0.0886	0.3177	0.2941	0.089	0.2531	0.038	0.0856	0.0536	0.7435	0.526	0.5393	0.6467	0.6278	0.8045	0.8741	0.802	0.8001	0.5882	0.4914	0.6512	0.0966
Rara													0.0102								0.0118		0.0121		0.0198		0.0224				0.0044						0.1256	0.0424	0.083	0.1087		0.0485
Rarb													0.0109						0.0393		0.0126		0.013		0.0212		0.0241	0.0234			0.0047						0.3269	0.0455	0.3086	0.1932		0.1908			0.1294
Rarg													0.0088								0.0102		0.0105		0.0172		0.0195				0.0038						0.109	0.0368	0.0721	0.0633		0.0421
Rax	0.2205	0.1795	0.3735	0.6116	0.25	0.5082	0.5949	0.2237	0.5082	0.4305	0.3924	0.1625		0.122	0.2419	0.1769	0.4605	0.5248	0.3146	0.2028	0.3335	0.3421	0.3055	0.1286	0.0911	0.0821	0.0866	0.0722	0.0541	0.0768	0.0668	0.0544	0.0708	0.0232	0.0523	0.0327	0.0991		0.0952	0.1269		0.1198	0.0985	0.1367	0.1356	0.0963	0.0916	0.0756
Rb1	2.3491	1.8649	1.3351	0.3179	0.2611	0.2672	0.3356	0.3701	0.2955	0.6816	0.506	0.3115	0.5957	0.8513	0.6268	0.1184	0.1984	0.0383	0.1745	0.3446	0.3209	0.0549	0.3492	0.2318	0.9165	0.54	0.8749	0.1652	0.2399	0.0319	0.2062	0.1386	0.0637	0.0822	0.0667	0.0894	1.0124	1.0461	1.3781		0.1826	0.0164	0.0215	0.1889	0.0088	0.0297		0.0571	0.3712
Rbl1									0.0289
Rbpj	15.8656	14.461	15.4577	16.5788	14.7308	15.7558	7.6286	8.377	8.4169	6.3089	6.1046	4.7509	5.0657	4.8234	4.7106	3.5374	5.4371	4.8362	6.7477	8.9868	7.3247	2.9538	4.4361	4.5736	9.1996	11.8091	8.8742	8.2091	7.9076	8.9983	6.3416	7.6766	7.2132	2.212	2.619	2.5138	10.4298	9.8757	9.676	10.4573	11.7607	10.7202	10.7207	7.5341	10.1248	3.9834	3.6323	2.8834	0.9374
Rbpjl	0.9654	0.9683	0.8846	1.0966	1.0362	1.2197	0.6934	0.6712	0.9157	0.5326	0.522	0.3798	0.3949	0.3696		0.3502	0.4726	0.3011	0.5948	0.75	0.6173	0.1995			0.6747	0.8578	0.6732	0.4199	0.4254	0.5892	0.354	0.5694	0.3555	0.2429	0.1881	0.2761	0.4609	0.9757	0.7315	0.758	1.0378	0.8242	0.8788	0.8405	0.6381	0.4576	0.2579	0.088	0.0561
Repin1	0.2579	0.3124	0.0881	0.0683	0.0958	0.2888	0.0249	0.1068	0.5241
Rere	0.064	0.001	0.0034		0.0051		0.0037	0.0066	0.001	0.0173	0.012										0.0064					0.0127	0.0685	0.0009	0.0124	0.0067	0.0065	0.0203	0.033	0.0103	0.0155	0.004
Rfx1	0.3393		0.0029	1.5214	0.8658	1.85	0.1879	0.4163	0.072	16.0991	19.6628	20.2942	0.2403		0.1	0.5527	2.491	0.4091	2.189	1.3206	1.4335	15.7781	12.597	13.9667	0.0079	0.0717	0.1355	3.4677	0.5027	0.7072	0.6278	0.13	0.268	1.983	2.9655	3.2677	0.6783	1.1766	1.1429	4.9084	3.1855	3.6539	2.5776	1.4919	1.9167	6.5617	7.4068	6.7845	0.1069
Rfx2				0.1483	1.7332	0.0395	0.0023	0.029		5.9833	5.5873	6.4193	0.8241	0.3142	0.7714	0.1776	1.2775		3.5626	2.1719	1.8734	3.3539	4.1966	4.9249	0.5667	0.4267	0.5321	0.651	0.0594	0.8869	1.451	0.6116	0.4033	1.1448	1.1255	1.3582	0.0801	0.1042	0.1521	1.6312	1.3852	1.5222	1.1198	0.9469	1.4251	1.8401	2.1895	1.724	0.0403
Rfx3	0.0887	0.4259	0.2242	0.4044	2.4703	0.387	0.1977	0.101	0.2275	17.9131	15.4284	17.2784	0.9735	0.3791	0.9248	0.0827	1.9718	0.1936	4.636	2.9675	2.6994	11.0483	13.2326	14.8007	1.0123	0.7596	1.3138	1.848	1.2336	2.2831	2.3292	1.1171	0.8344	5.6055	5.0809	6.3886	1.4548	1.1291	2.0781	6.1973	9.875	5.5248	3.9452	3.6188	4.0397	12.5751	12.1217	12.6181	1.266
Rfx4	0.2801	0.0632		0.4533	0.1365	0.3928	0.0306	0.0263	0.0265	0.3537	0.6201	0.9024	0.0616	0.0199	0.0213	0.0775	0.0273	0.0184	0.0427	0.0547	0.5607	0.4949	0.2807	0.4616	0.0159		0.0186	0.0263	0.0051	0.0218	0.009			0.0123	0.0495	0.017										0.0186
Rfx5				0.0217		0.0226				1.045	0.8949	0.8362										1.0561	0.9307	0.743				0.0165	0.0731	0.0246				0.1657	0.1874	0.3427	1.0724	0.1908	0.1916	1.278	0.3883	0.4078	0.2002	0.3173	0.0611	1.7	1.2814	1.3171	0.6615
Rfx7	0.0084							0.0122		3.043	4.3141	4.5762	0.1285	0.0464	0.0622	0.0075	0.0789		0.2953	0.4176	0.5208	5.3119	4.5714	5.2211	0.0224	0.0189	0.1017	0.0768	0.0101	0.031	0.7987	0.0115	0.0216	0.6192	1.2356	0.5691	0.4231	0.2425	0.2792	0.4115	0.258	0.2918	0.2387	0.1332	0.2902	1.1616	1.0239	1.0367
Rfxank										0.2246	0.1764	0.0814										0.0268	0.0988											0.0195	0.0632	0.1509				0.1315		0.1304				0.0754	0.1202	0.1111	0.0217
Rlf		0.0107							0.0058								0.0108	0.0049																				0.0227
Rora	0.0899		0.0372	0.1159			0.0596	0.0111	0.0193				0.0205	0.2783	0.0475		0.0163		0.0735	0.1212	0.0276				0.0114	0.0251						0.0444	0.0498				0.175	0.2049		0.2402	0.3304	0.4648	0.5139	0.2287	0.2369				0.2459
Rorb	0.3669	0.2498	0.2027	0.5547			0.2973	0.2673	0.246					0.7292	0.3971	0.2388	0.6533	0.1959	0.081	1.1771	0.0258				0.1456	0.1898	0.152		0.0514	0.0849	0.0658	0.1727	0.0313				0.1653	0.3805	0.3554	0.4244		0.0305	0.4587	0.6418				0.0776	0.074
Rorc							0.0274
Rreb1					0.0188																																			0.005		0.005		0.0059
Rxra	0.4746	0.9058	0.432	0.1351	0.3071	0.2891		0.0659	0.0218	0.0792	0.0161		0.2333	0.2746	0.063	0.0313	0.1855	0.0262	0.1069	1.099	0.3714		0.0555	0.0543	0.1738	0.0859	0.1843	0.0285	0.0238	0.0261	0.0267	0.0314					0.7071	0.57	0.731	0.3035	0.0514	0.4077	0.245	0.3364	0.4144				0.0439
Rxrb	4.0206	0.6786	0.7445	7.4255	5.0319	4.8816	0.9983	1.247	3.2078	0.2232	0.0151	0.7438	2.5208	0.7229	1.4761	0.3929	0.3867	0.1605	1.1537	3.9989	0.8955		3.6818	1.2477	0.0796	0.3308	0.5774	0.0891	0.1134	0.3276	0.1175	1.5218	1.38	0.6473		0.0115	1.9501	0.613	2.085	2.9778	0.4909	0.4972	2.4738	2.7904	0.9739				0.6243
Rxrg	0.0772	0.7115	0.0845	0.0218					0.0225	0.0221	0.0166		0.0618	0.0796			0.0405	0.027	0.0558	0.0603	0.2776		0.02	0.0148	0.0466	0.0269	0.0566										0.3716	0.3885	0.3966	0.1858		0.367	0.1251	0.2492	0.3536			5.2291	0.0453
Rybp	1.5614	1.4291	1.209	0.2835	0.5469	0.5608	0.1986	0.6373	0.2476	1.0619	0.8329	0.5096	1.0602	0.8452	0.6946	0.4441	0.7562	0.5632	1.0975	1.1245	1.0946	0.1336	1.2197	0.7473	0.6332	0.7834	1.4031	0.7963	0.9157	0.4572	0.6691	0.8181	0.3923	0.3415	0.4281	0.5449	0.4681	0.2933	0.2668	0.2079	0.6033	0.16	0.3944	0.7716	0.1268	0.3064	0.1506	0.4125	0.019
Sall1	0.7091	1.6183	0.2133	0.4411	0.6404	0.3614	0.7486	1.2424	0.213	0.6594	0.1886	0.0999	0.0333	0.0136	0.0144	0.0151	0.1187	0.0171	0.1329	0.1664	0.3965		0.1111	0.1121	0.0364	0.0807	0.0629	0.1997	0.1914	0.6753	0.1268	0.1004	0.0735		0.0155	0.0227	0.0382	0.0748	0.0313	0.2062	0.0877	0.2212	0.158	0.1656	0.1481	0.0162	0.0125	0.0787
Sall2	0.0506	0.1149	0.0644	0.0776	0.0783	0.1191	0.1741	0.1144	0.1381	0.0931	0.1073	0.0744	0.0588	0.0204	0.0177	0.0226	0.0599	0.0188	0.0678	0.1638	0.0898				0.0583	0.06	0.1144	0.2204	0.3689	0.1184	0.1025	0.1623	0.1088		0.0134	0.0254	0.0573	0.0126	0.0841	0.1761	0.07	0.1328	0.1069	0.0918	0.09	0.0539	0.0188	0.0504
Satb1	0.0435	0.1572		2.913	1.985	2.0819	1.6725	1.4902	2.0583	1.2936	0.544	0.5545	0.9523	0.5019	0.3332	3.2522	19.9913	2.9995	8.6871	9.494	10.0706	1.0782	2.8504	2.8231	0.588	0.8014	1.6276	11.6977	7.573	11.1957	4.0065	2.9575	2.1393	0.5151	0.5333	0.6537	3.0902	3.0811	3.5979	44.5512	39.3594	39.7093	29.5837	15.2953	30.0555	4.452	4.8667	4.7789	0.831
Satb2	0.8153	0.2114	1.453	27.7729	14.2462	14.9176	10.4149	9.1164	12.0658	6.2039	6.4902	4.9248	3.7881	2.6879	2.1187	30.2326	98.1522	26.8357	102.391	110.417	95.5437	32.4788	22.958	33.6462	4.3058	5.1211	8.8481	57.1091	60.1139	57.6391	32.2278	23.5746	29.1508	3.7484	5.4226	5.1482	36.3273	37.2157	67.6034	201.531	176.532	203.317	129.116	99.9504	133.884	44.4205	32.3654	37.7859	3.6481
Scrt1		0.1615	0.2818					0.1018											0.0539		0.0913	0.3838	0.1067		0.1567		0.0178	0.1671	0.2457			0.207	0.1215						0.0783
Scrt2	0.0304	0.0574	0.0769	0.1198	0.0141	0.0142	0.0133	0.0086	0.0153	0.0316	0.0127	0.0057		0.0072		0.0087	0.0136	0.0076	0.0089	0.0137	0.0109	0.0063	0.013	0.0421				0.023	0.0321	0.0171	0.002
Setbp1	0.0135	0.0383	0.0725	0.0856	0.0056	0.0257	0.0259		0.028	0.0184	0.0258	0.0089	0.076	0.0036	0.0138	0.0077	0.4012		0.0072	0.0299	0.0253		0.0432	0.0321	0.0114	0.0124	0.0296	0.0582	0.0423	0.0802	0.0166	0.0791	0.0255	0.0074	0.0107	0.0047		2.0435		0.0131				0.0035
Shox2	0.2334	0.1901	0.3955	0.6475	0.2647	0.6631	0.6869	0.3124	0.6664	0.5872	0.4155	0.1721		0.596	0.3472	0.2233	0.5173	0.5557	0.5327	0.2755	0.4042	0.3622	0.3235	0.2737	0.0965	0.1907	0.1713	0.1898	0.1723	0.0814	0.1417	0.1335	0.1278	0.0246	0.104	0.0722	0.1049		0.1008	0.3488	0.2401	0.346	0.2244	0.3297	0.1436	0.193	0.0969	0.18
Six3	3.8467	2.8695	3.1886	2.5417	2.3493	3.7704	1.2204	0.9906	1.4167	4.3447	4.494	4.7484	1.1556	4.4375	1.3897	1.8977	3.0081	1.9355	0.607	3.0561	2.128	3.2586	3.6547	5.4626	0.1392	0.1193	0.1371	0.2891							0.2177	0.1185	0.1078		0.4412	0.1049		0.3205	0.195		0.1841	0.2507	0.2967	0.2734
Six5				0.0518						0.0383	0.0376						0.0593
Six6	2.4542	1.6867	1.5727	1.6784	1.7528	2.8342	1.0742	0.5939	1.3556	1.1899	2.6117	2.588	0.5314	2.2365	0.5469	0.0648	0.8824	1.2564	0.5821	1.6871	1.2398	1.8651	1.6354	3.9084	0.1624	0.1392	0.16	0.2325							0.1271					0.1034		0.2434	0.2275		0.2148	0.2925		0.2591
Ski	0.0699	0.0902	0.1566														0.027			0.0245					0.4615	0.2718	0.4059		0.0096	0.0294	0.0493	0.0737	0.0813			0.0117	1.1576	0.33	0.1191				0.0218	0.0766	0.058	0.0339			0.1299
Skil	0.0215	0.0119	0.028																						0.069		0.0134				0.0282						0.0177
Smad1	0.0619	0.0053		0.0654		0.0285	0.0409	0.0348	0.0502	0.096	0.0519	0.0363	0.0467		0.041		0.0717	0.0392	0.4631	1.7511	0.2796		1.0388	0.0876			0.0363	0.0593	0.0339		0.0682						0.0356		0.0342				0.0501	0.0191				0.0294
Smad2	0.4747	0.742	0.5546	0.2029	0.0837	0.0688	0.334	0.1308	0.2643	0.5188	0.4707	0.2785	0.3614	0.3698	0.1993	0.1308	0.2428	0.242	0.4529	4.643	0.5546	0.2227	0.4483	0.3515	0.9654	1.1383	0.9036	0.2287	0.3075	0.2715	0.4398	0.5902	0.3402	0.0801	0.2559	0.2683	0.6115	1.1152	1.1348	0.2442	0.3582	0.2109	0.6532	0.7841	0.3493	0.2977	0.184	0.4095	0.0695
Smad3	0.3153	0.2519	0.2737	0.0686	0.0837	0.0688	0.0978	0.1145	0.0953	0.1448	0.1383	0.0851	0.1631	0.1176	0.1046	0.0791	0.0863	0.0385	0.1366	0.1683	0.1584	0.0924	0.1442	0.1077	0.2457	0.2759	0.2736	0.0679	0.141	0.0782	0.1268	0.1497	0.1061	0.0742	0.0877	0.0776	0.2803	0.3774	0.3651	0.106	0.1962	0.1505	0.2388	0.275	0.2034	0.1572	0.1017	0.1445	0.0695
Smad4	1.9007	1.7162	1.1559	0.4409	0.2184	0.2049	0.5998	0.7545	0.9104	1.1263	0.7922	0.246	1.5685	0.7786	0.7664	0.1485	0.31	0.092	1.0873	1.4022	0.8199	0.3671	0.5762	0.3849	1.2546	0.93	1.8707	0.2733	0.246	0.3814	0.726	0.5947	0.3977	0.1951	0.2571	0.265	1.6399	1.6133	1.7349	0.433	0.8601	0.5403	0.9438	1.3557	0.8298	0.3549	0.4465	0.5255	0.1939
Smad5	0.0813	0.0053		0.0065		0.0179		0.0506		0.0259			0.0467		0.041		0.0655	0.0082	0.2534	1.4855	0.2243		0.9222					0.0403	0.0363		0.0404					0.0141	0.0356		0.0342
Smad9	0.2009	0.1599	0.1264	0.0637	0.0698	0.0573	0.0815	0.0668	0.0794	0.1207	0.1152	0.0709	0.1111	0.098	0.0872	0.0659	0.0719	0.0321	0.1138	0.1402	0.0922	0.077	0.1263	0.0897	0.2047	0.2299	0.2197	0.0566	0.1175	0.0652	0.1057	0.1248	0.0884	0.055	0.0731	0.0647	0.2336	0.2507	0.2442	0.0884	0.1635	0.1048	0.1534	0.1841	0.1695	0.1087	0.0847	0.1204	0.0579
Smarca1	11.7305	8.4876	9.0634	11.3109	8.7919	9.352	11.3172	11.3015	12.9548	10.8062	9.0389	7.6713	6.3601	11.1299	6.0472	9.0513	10.4712	8.74	6.3961	9.9553	9.5989	12.2105	7.0525	7.6822	7.2582	6.0615	5.827	5.9295	4.5264	6.4486	5.4364	6.7414	7.985	2.9123	4.5926	2.5886	5.0048	4.0184	5.16	9.5025	7.4259	9.1045	8.3407	8.1379	8.8184	6.7081	4.1244	7.159	3.7088
Smarca5	33.3953	26.6637	25.2859	36.1143	27.2294	29.2248	39.3176	32.1237	46.3588	32.0656	29.5658	30.3413	22.471	24.7057	17.0481	19.2536	24.0159	20.7384	19.852	26.3267	18.8917	18.148	18.0886	19.6893	17.2338	16.6442	16.7953	16.3556	14.3046	17.3834	16.8808	18.8893	19.8812	6.8405	11.3662	9.1079	11.3369	10.4751	10.7634	11.9072	10.9454	13.269	11.2942	10.6955	12.9578	8.704	8.9092	9.0477	15.0651
Smarcc1	10.0759	8.6828	7.1153	9.8817	6.4064	5.2305	5.7064	5.382	6.9157	9.1174	8.5189	5.355	6.3535	3.6117	3.2324	3.9871	6.7345	3.1774	10.4657	10.244	9.337	4.229	10.6685	7.3001	2.5763	2.6887	4.8807	5.5192	4.1493	2.6012	4.1737	3.9935	1.9977	2.0887	2.4342	3.0762	3.4288	4.2391	4.7262	3.0632	7.1822	4.5391	4.6688	7.1487	3.7868	4.6108	3.6774	4.2114	0.8324
Smarcc2	11.7373	13.4949	8.8118	13.4476	9.4831	9.0944	9.9149	7.8275	9.9089	17.6809	13.9438	10.5897	11.8788	10.4425	9.2092	10.3755	16.4252	8.2189	22.9766	23.7019	20.4687	9.4991	25.0304	14.8166	6.2867	7.6507	12.9942	13.0992	10.2378	6.063	10.402	11.0727	6.4395	5.5137	6.3426	7.7954	12.9821	11.006	13.8327	10.7529	16.8634	12.4281	13.36	20.2519	10.7393	13.484	8.8433	11.8544	4.9448
Smarce1	10.414	11.7182	5.4873	13.4833	9.5351	7.0399	10.8226	8.5902	9.1552	16.5296	12.5942	12.5	15.2093	7.1232	6.1923	12.2286	17.3149	6.4371	16.5404	16.459	17.8209	6.9496	15.0186	10.6651	3.9713	4.7842	7.1134	7.7042	6.9348	6.9653	8.6823	8.2413	4.4259	2.3108	5.7843	4.6022	6.3669	7.8199	9.8977	7.5584	9.5586	9.8661	8.1835	12.3343	8.6046	8.7626	6.3213	5.0965	3.0996
Sox1	15.7298	18.964	20.8657	12.956	12.1375	11.654	3.3988	9.1194	3.3527	7.1981	7.5251	8.9213	9.2597	11.4918	6.1224	4.9274	2.7271	5.9869	3.2646	9.0389	8.2508	7.7854	4.5677	4.3865	8.2009	6.7099	3.8481	3.3343	3.2	3.6938	2.9974	5.2433	3.8035	2.5534	2.0997	3.565	2.9376	2.2233	3.3443	1.607	1.6728	3.0903	3.6146	6.5125	2.73	1.1833	2.5211	1.5724
Sox11	9.0529	5.8699	6.881	2.284	2.0298	2.1848	2.0622	2.3889	1.9588	2.7437	2.0407	1.2922	1.7959	3.6544	1.4949	1.0676	2.4435	1.4295	1.4159	2.9825	1.6673	0.723	0.8566	1.4044	1.3865	1.7476	0.7012	0.2925	0.1791	0.1916	0.3864	0.3381	0.3565	0.0885	0.2306	0.46	0.1902	0.1308	0.3859	0.7453	0.0688	0.3732	0.1432	0.548	0.734	0.617	0.2442	0.1049
Sox12	0.0621	0.2692	0.2225							0.0444			0.171	0.1007	0.0386	0.0357			0.3299	0.3747	0.1842	0.0303	0.0742		0.0246			0.0141		0.0101	0.0423						0.374	0.2384	0.7662				0.3365	0.228	0.333
Sox13	0.0294	0.1044	0.1968					0.0214					0.0199	0.0961						0.0604					0.0198	0.0422	0.0058
Sox14	11.2144	9.245	8.0206	7.5186	12.7737	6.9503	5.9379	7.5136	4.4463	6.4873	7.9875	6.2945	8.6484	8.3688	8.5055	5.2608	3.9368	3.9634	6.6472	7.1808	7.6841	7.3175	4.5084	4.8741	5.4196	3.0888	2.1079	2.0365	1.578	1.8074	2.1244	3.0318	1.4944	1.1794	2.4939	1.1137	2.5256	2.6934	1.9073	1.4343	0.0448	1.2695	3.2889	0.6611	2.1313	0.8249	1.1687	1.3245
Sox15	1.0165	0.8212	0.9985	0.7695	0.6152	0.5511		0.2975	0.4105	0.305		0.2847	0.3438	0.3514	0.285		0.2019	0.214	0.3438		0.4257	0.3779		0.2904	0.1825	0.1653		0.1329	0.0983	0.0627		0.08	0.1035	0.04					0.1441			0.1489	0.1895		0.2013
Sox2	90.5904	75.1896	97.2662	82.1403	27.9935	43.1623	21.9757	269.201	28.2794	22.9889	24.5991	16.6974	22.4036	26.7418	29.5601	226.18	9.1812	12.3699	16.7741	40.1255	25.7042	21.7916	15.3807	12.1418	13.1673	9.0294	10.3535	7.3936	5.4064	8.5233	6.8021	8.6075	9.1864	3.187	6.8151	2.2604	6.6167	10.8584	12.3361	8.2012	5.4435	6.9566	4.4182	6.3752	8.4014	3.5814	4.9613	3.4883	0.2375
Sox21	19.9922	13.3976	14.8802	14.415	11.4386	8.9025	12.1864	10.7864	12.9016	6.4875	6.7955	8.9895	15.0871	10.9639	11.0169	9.1102	5.3964	7.2328	9.0515	6.0884	10.2607	8.3235	4.454	3.4186	2.2497	2.6034	1.0463	2.0819	3.8175	1.3259	3.0829	0.9913	2.7793	0.8511	0.836	0.7339	2.7294	2.1135	2.0397	1.9311	3.4734	0.9105	2.1731	1.5236	1.7135	1.3303	0.8182	1.6218
Sox3	33.6017	23.4753	36.294	20.137	12.6657	18.4542	10.1932	9.5648	9.8085	9.9999	7.581	7.9575	5.0836	7.0981	5.7568	2.6002	2.7697	2.7896	4.9774	7.9808	5.617	5.0195	3.019	3.0557	0.8695	1.9509	0.5499	1.4031	1.4238	0.9261	0.257	1.126	1.146	0.1878	0.3361	0.1393	2.4069	0.7878	1.0836	1.1544	0.3432	0.7228	0.4905	0.95	0.9511	0.3328	0.3879	0.5908
Sox4	6.0911	4.6008	3.5397	1.2041	0.6307	1.0709	1.6231	0.8243	1.5514	1.3804	0.7209	0.4947	5.0267	2.7461	2.1771	2.1367	1.6074	0.5137	2.7248	4.6669	1.8121	4.6771	3.9948	0.631	0.9131	0.7649	0.7652	0.0858	0.1146	0.0975	0.2667	0.3913	0.2768	0.056	0.2392	0.3484	3.0239	3.2458	1.6861	1.0505	0.9413	1.0442	2.2258	1.997	2.1428	0.94	0.9328	0.7432
Sox5	13.8431	11.1264	11.2325	1.8898	0.8162	1.0302	3.6467	2.6747	2.8189	4.9839	3.5867	3.4696	8.1812	9.4484	5.9613	0.9658	0.8281	0.7217	6.9018	8.2104	4.1015	5.503	4.435	3.1203	3.0962	3.5778	3.4389	0.7428	0.641	0.456	1.7227	3.6013	2.4145	0.3513	0.4894	0.3793	8.2067	7.397	8.3392	2.2545	2.186	1.8066	5.6141	6.1431	6.5674	2.4753	2.5521	2.9971	0.0476
Sox6	5.162	4.1697	3.882	0.5661	0.2708	0.4509	0.969	0.9275	1.8993	1.1179	0.8784	0.7212	1.0586	2.0666	1.195	0.1866	0.0786	0.1014	1.1786	5.3161	1.3143	2.419	0.661	0.9031	0.4068	1.725	0.3812	0.082	0.0957	0.0917	0.1803	0.2671	0.2552	0.0511	0.1238	0.0672	1.2345	0.824	1.0974	0.4207	0.3547	0.5307	0.8343	0.7877	1.2113	0.3908	0.3757	0.4212	0.0093
Sox8									0.0573									0.0596	0.0851	0.3399	0.319			0.0463	0.0123		0.0137				0.0232		0.0802				0.0406	0.1317	0.146	0.0974		0.1121	0.1856	0.1456	0.4867		0.0547	0.1435
Sp1	0.5194	0.6228	0.6335	0.6935	0.6096	0.519	0.1724	0.4256	0.1564	0.4117	0.1964	0.3276	0.3304	0.0851			0.2046	0.0651	0.1596	0.1412	0.1118	0.0547	0.1233	0.0718	0.1042	0.0627		0.0463		0.0408		0.0565	0.0538		0.0983	0.0191
Sp2	0.4099			0.139			0.1521	0.0329		0.1571							0.027	0.0358	0.1688	0.2002	0.1678		0.0957					0.0577		0.0402	0.0535	0.0497
Sp3	6.2718	5.698			8.6093	4.7535		3.9551		5.614			1.8816	1.5396	1.7984		0.014	1.0994	1.513	1.58	1.5092		1.725	0.7973		0.8234	0.722	1.7408	0.8154	0.6088	0.5434	0.661	0.5816				1.2867	0.9285	1.628		0.7825	0.5863							0.2485
Sp4	0.1363	0.1065	0.0499	0.2233						0.1823	0.1279	0.1117	0.4829	0.1528	0.0133		0.1889		0.2043	0.2261	0.1355		0.1103		0.0855	0.0994	0.2072	0.2553	0.0969	0.1325	0.1811	0.1283	0.0427		0.0696	0.0806	0.2184	0.2204	0.1364		0.3544	0.2015		0.2262	0.1387	0.1045
Sp8	3.6995	3.1306	3.5142		0.6108	0.4558		0.7135				0.1024										0.0239
Srebf2	0.1215						0.0324						0.0437	0.0615	0.0639				0.0762	0.0757	0.0991				0.0484		0.0481				0.0117		0.025				0.0648	0.18	0.4495	0.0118			0.2194	0.1359	0.1502				0.0914
Srf		0.0299	0.0061												0.0372					0.0165												0.027		0.0105				0.298	0.715										0.0715
Ssrp1	0.3709			0.0197	0.0774				0.096		0.7173	0.1013	0.5516		0.2704	2.2751	0.0149	0.0764	0.0514	0.1389	0.223	0.0888	0.0996	0.1038	1.8815	1.6158	0.5498	1.1217	0.8171	1.011	0.5121	0.7946	0.3302	0.4353	0.5156	0.8873	0.689	0.4174	0.063	0.3433	1.1167	0.2413	0.5301	0.7115	0.713	0.3497	0.1059	0.2859	0.3022
Stat5a												0.1495
Stat5b												0.153
Tada2b										0.0725									0.4329						0.0641	0.0249	0.1337	0.2408	0.1867	0.1008		0.0139	0.1798		0.0206		0.2105	0.0176			0.0501	0.0734						0.0487	0.286
Tbp	4.0425	4.0388	3.307	2.0918	2.9991	2.8923	1.2615	3.3836	1.2457	1.2109	3.1728	2.4974	0.4245	2.2685	2.0386	0.604	0.5905	0.9935	0.9217	0.7745	1.8314	0.5487	1.0326	1.6793	0.0226	0.3532	0.4581	0.0487	0.131	0.2124	0.2413	0.3312	0.4515	0.1548	0.1359	0.1953	1.8678	1.2842	1.3397	2.1576	1.4464	1.2587	1.4684	0.0397	0.1299	0.0525		0.8657	0.0937
Tbr1	4.0433	2.0942	2.4585	3.0343	2.7018	2.2683	1.4989	1.1468	1.8641	6.6579	4.0585	3.1819	2.9529	2.4873	2.4948	1.5841	2.5773	2.3591	4.3142	5.0681	3.7402	6.0118	6.975	5.5872	0.8143	1.2068	1.1529	1.8285	1.3816	1.307	1.0478	1.019	1.1771	1.7157	1.4081	1.7925	2.3166	1.7264	2.9329	1.2848	2.3465	1.9035	1.8256	1.6333	1.7982	2.0845	2.0883	2.4475	0.6055
Tbx2		0.0486	0.0357	0.073	0.057	0.043			0.0301	0.1562	0.0424		0.0217	0.0603	0.0186		0.0249	0.0425		0.0347	0.0662			0.0337				0.0536	0.025	0.1141					0.0873
Tbx3		0.0454	0.0949	0.1299	0.1216	0.0878	0.0372		0.0281	0.078	0.074	0.0558	0.1335	0.0089	0.0173	0.0648	0.2005	0.0667		0.0606	0.064		0.029	0.0634			0.2121	0.0599	0.0798	0.0175				0.0458		0.1566
Tcf12	19.9186	19.076	20.9348	0.8158	0.5955	0.1916	2.0244	2.6128	1.6653	1.222	0.9278	0.6998	11.5999	14.333	7.8662	0.3821	0.4567	0.2473	2.1627	2.3776	2.1056	0.9682	1.4213	1.3253	5.934	6.3034	5.7962	0.6204	0.7582	0.4922	1.1724	1.1138	0.8876	0.3169	0.3441	0.3938	11.2552	2.9184	4.6894	0.3599	0.5668	0.8258	0.8727	1.5717	1.5303	0.3349	0.3916	0.179	0.0861
Tcf20	13.2582	14.8594	16.0765	10.8005	8.7894	11.1698	12.6064	11.3633	14.4622	12.111	15.5841	12.7951	7.6581	9.4187	8.1875	5.717	7.5849	5.5671	25.343	21.1538	19.5285	16.5265	19.316	20.9354	19.7551	15.6455	16.2829	14.8612	13.6212	14.3381	14.5532	14.0935	15.4462	7.8895	11.4729	10.8669	13.3011	14.202	15.3709	12.9001	12.7768	13.4651	14.9729	11.9283	11.6904	8.4104	11.2284	10.9038	3.7085
Tcf3	15.615	9.1896	8.6766	0.1975	0.3534	0.1345	0.4322	0.676	0.3056	0.3682	0.1497	0.1007	3.1582	6.6947	3.2932	0.1651	0.0708	0.0789	0.6197	0.9625	0.626	0.1162	0.3012	0.326	4.416	4.145	3.351	0.1255	0.0966	0.1314	0.4109	0.3448	0.2624	0.1236	0.0993	0.1281	5.7693	1.9304	1.4627	0.1685	0.3358	0.3107	1.0997	0.3993	0.6488	0.1499	0.1898	0.1541	0.0742
Tcf4	31.4998	44.7776	34.1447	10.9327	0.49	0.267	3.5751	2.8535	8.171	9.4583	0.9924	0.672	30.1611	34.8736	33.2816	2.2728	7.174	0.4583	8.1704	19.5402	12.1604	1.0671	14.9899	9.8875	24.5412	18.3797	20.7101	1.3371	0.7944	3.6854	4.5552	3.5265	5.6343	0.7706	4.6976	0.762	26.0869	20.7421	27.3591	1.1991	1.408	1.1069	2.9641	3.9251	4.1927	0.6809	0.7073	0.209	0.2573
Tcf7	7.2575	6.6375	6.6823	3.7538	4.544	5.1535	3.7619	4.8378	3.5487	2.7405	0.7286	3.1462	4.1313	5.0057	4.4378	0.6732	2.5201	0.6022	3.4976	4.761	4.0728	3.1226	2.5227	2.3546	2.3043	2.6839	2.2131	1.0535	2.3615	1.0018	1.0592	1.3051	1.5091	0.4269	0.9155	0.6399	2.0034	1.9629	2.7706	2.1072	3.6095	3.9698	3.6815	2.9604	2.8326	1.6682	1.5482	1.8375	0.1366
Tcf7l1	4.4452	3.7092	3.397	2.4348	2.2826	2.7263	2.6136	2.2231	2.2887	1.0804	0.1292	1.4626	1.4957	2.1908	1.5755		1.1752	0.0095	1.5655	1.7909	1.5334	1.3519	0.9672	0.8519	1.0128	0.994	0.9583	0.4477	1.0862	0.4274	0.4228	0.4741	0.4925	0.2363	0.2995	0.2561	1.0805	1.0507	1.3015	1.1662	1.1667	1.9316	1.4911	1.2111	1.2354	0.765	0.6794	0.7445	0.0756
Tcf7l2	15.5107	19.2125	23.8518	12.1047	11.77	12.9171	11.9102	11.253	11.6926	7.4284	6.7144	7.1121	9.664	10.5357	8.1791	4.4759	6.75	3.8392	7.6161	10.7162	7.7417	5.4845	10.1655	5.3661	5.0793	4.987	5.8738	3.4056	4.1974	3.5174	3.631	2.5174	4.1433	1.166	4.1127	1.6018	6.4778	7.3038	8.7805	7.3104	2.6122	8.0151	4.8415	2.1284	2.7887	2.9906	2.1806	1.7954	0.0944
Tead1	6.2945	8.5554	6.0824	2.721	3.7653	3.1491	3.752	4.1077	3.2158	3.3802	1.8464	1.7084	3.977	3.6014	2.3972	1.1717	2.8819	1.5491	1.5277	3.6902	3.2604	1.0915	1.581	2.4683	0.8287	0.7917	2.13	0.6577	0.3872	0.6243	0.6526	0.2412	0.1851	0.1317	0.2863	0.629	1.6323	2.3477	2.2263	1.2136	0.6765	1.2375	0.7107	0.5339	1.0085	0.427	0.5092	0.7044	0.1376
Tead2	0.7832	0.8603	1.0249	0.3942	0.265	0.2916	0.4231	0.3381	0.4399	0.1924	0.3214	0.0595	0.2367	0.3686	0.3309	0.038	0.2494	0.082	0.3156	0.2547	0.4066	0.1263	0.1413	0.1863	0.0335	0.0327	0.0418	0.0455	0.011	0.0159	0.0084		0.0151	0.0126		0.0133	0.1192	0.0666	0.0571	0.0326	0.0307	0.0373	0.0374	0.0265	0.0374	0.0311	0.0166	0.0225
Tead3	0.418	0.8335	0.9127	0.2919	0.1023	0.1742	0.3231	0.1442	0.2588	0.1312	0.1244	0.0455	0.1808	0.3579	0.3213	0.029	0.2473	0.0626	0.2301	0.1945	0.265	0.148	0.071	0.0744	0.0256	0.0249	0.0319	0.0347	0.0084	0.0121	0.0064		0.0115	0.0096		0.0102	0.0911	0.0509	0.0436	0.0249	0.0235	0.0285	0.0286	0.0202	0.0286	0.0238	0.0127	0.0172
Tead4	0.2709	0.419	0.6264	0.0839	0.0394	0.1729	0.2133	0.1689	0.1838	0.0712	0.1004	0.0545	0.1547	0.2161	0.2424		0.2305	0.075	0.185	0.121	0.2584	0.1155	0.0279	0.0268				0.0416	0.01	0.0145	0.0077						0.0495	0.0118
Terf1	0.0347			0.7544			1.5478	0.0297			0.1344								0.2178										0.0375		0.3934
Terf2	3.1077	2.7644	2.9026	3.1114	2.155	1.6554	4.852	3.0333	2.8615	8.0102	3.8712	4.0933	4.843	2.6087	2.0567	2.4296	3.86	8.5961	4.5402	5.4583	4.4156	2.1297	3.7598	5.1007	2.5875	2.6883	5.3673	3.7031	3.0731	1.7917	3.6401	3.3075	2.5746	1.96	2.3691	2.425	3.3616	3.3894	4.1159	2.5896	3.194	2.5101	3.019	5.3469	3.7801	2.463	1.7908	2.0989	3.822
Terf2ip	2.169	2.3812	1.97	2.0717	1.1704	0.9658	1.7337	1.2993	1.4619	2.7948	3.7536	14.5976	9.6561	10.227	1.4058	9.8484	2.285	1.0414	4.1213	10.2683	1.7989	0.6791	2.6323	3.3761	3.6583	3.8892	5.2002	5.2195	3.9655	2.9927	4.8658	4.2638	3.2963	0.9424	4.1465	3.2599	6.5693	5.5526	7.3014	6.2851	5.3211	6.9116	7.4609	7.3459	6.4176	5.1926	5.2074	7.4974	3.5
Tfam	140.762	195.188	201.28	160.311	119.986	172.019	107.687	141.295	109.476	176.763	178.429	141.323	346.752	253.401	329.224	195.585	95.6645	255.551	120.488	222.743	167.899	320.426	151.08	178.898	164.857	104.288	101.171	60.2655	42.9415	111.87	100.617	73.1291	137.704	51.915	126.649	71.234	129.972	129.596	163.263	136.95	128.907	139.518	155.727	139.993	206.641	109.428	159.083	121.274	51.424
Tfap2a	3.0852	4.0238	4.3991	8.918	4.1528	4.2409	4.4887	2.939	4.7292	1.3889	1.1912	1.2646	6.7996	5.4514	5.9355	4.391	8.7992	5.2833	4.3518	4.0213	5.936	2.1109	0.7488	1.1768	2.4555	2.3484	1.6746	1.5988	1.8237	1.6972	2.1749	1.5399	2.0094	0.4021	1.4672	0.3786	1.1903	1.2242	1.1543	1.0499	0.5441	1.2732	1.1917	1.2987	1.3856	0.4842	0.7636	0.6266	0.0459
Tfap2b	7.0519	8.4988	8.9182	14.4298	8.4901	8.7261	10.9414	6.0138	9.0986	4.2417	3.8154	3.2868	14.5521	9.4401	10.1525	7.518	11.7624	19.7581	6.9704	11.3358	10.167	5.7949	2.066	2.0396	4.1802	3.2931	4.0638	2.6509	1.9021	3.9574	2.7437	4.8642	3.7332	1.179	1.9297	1.3666	1.5877	1.7458	3.1492	4.3597	1.0344	4.1732	1.1658	1.8584	3.3003	0.8391	1.0822	0.613	0.0449
Tfap2c	5.7104	4.5091	6.4889	3.5231	3.4333	3.0403	4.6235	4.7567	4.481	0.5666	0.5188	0.7066	3.464	4.2613	2.8053	3.7431	1.576	3.1033	3.0049	1.9746	2.6718	1.072	0.4173	0.3795	0.8409	0.526	0.6926	1.145	0.5588	0.6315	0.8944	0.7657	0.6819	0.0949	0.1796	0.1166	0.3756	0.2401	0.2537	0.2098	0.0963	0.2262		0.3057	0.308	0.1757	0.1394	0.165	0.0122
Tfap2d	0.308	0.2668	0.4166	0.2671	0.171	0.2754	0.3705	0.1645	0.3407	0.0654	0.07	0.0704	0.2322	0.2701	0.1755	0.2266	0.0655	0.1583	0.2956	0.3248	0.7904	0.0926	0.0445	0.0455	0.1655	0.1674	0.2141	0.0874	0.1259	0.0889	0.0997	0.1421	0.1292	0.0173			0.1116	0.1384	0.1585	0.0603	0.0829	0.0682	0.1686	0.1194	0.1		0.0312	0.0195
Tfap2e	3.381	2.6251	3.5911	9.1049	4.2458	3.2804	3.5966	2.7575	3.2514	1.4414	1.3506	1.7286	3.9307	3.5034	2.9719	3.1895	7.767	3.0372	2.0565	3.2963	4.5261	2.6654	0.6669	0.7074	1.3435	1.1927	1.3322	0.7945	0.8765	1.1824	1.0414	1.217	1.2856	0.4608	0.878	0.2899	0.813	0.8057	0.8285	0.6948	0.5441	0.8573	0.5865	0.8492	0.8958	0.4842	0.5003	0.6191	0.0459
Tfap4	0.2599	1.2325	0.9159										0.1368	0.0259	1.1577										0.1639	0.1416											0.8451	0.6255	3.1362
Tfcp2	0.2198	0.1585	0.3132	1.1259	0.3483	0.4618	0.7241	0.6431	0.8266	1.8565	1.3801	1.2382	1.1508	0.7993	0.9304	0.6524	1.7563	0.7622	2.7742	4.0205	1.7053	0.8928	2.2858	2.2396	6.26	9.8572	4.7769	9.119	8.6715	12.2422	2.9401	3.5652	2.6209	1.4317	2.0801	2.439	6.7162	5.7172	5.0907	11.1775	9.2105	10.862	5.3543	7.7259	7.2887	6.0567	4.6097	5.811	8.827
Tfdp1	2.7882	2.1767	2.1583	0.1226				0.1507	0.2185	0.3146	0.3794		1.8817	0.1408	0.2139			0.0541	0.0694	0.4594	0.125		0.1091	0.0459	1.1955	1.4211	1.3862	0.0141	0.0568	0.0327	0.0923	0.0779				0.0156	2.2873	2.917	2.898					0.0572					1.2791
Tfdp2	0.5232	0.3439	0.3883										0.0407	0.157	0.0845										0.0755	0.0665	0.0756	0.0186	0.0172								0.1547												0.0922
Tfe3	3.4336	3.2406	3.6783				0.1192		0.1247	0.1094	0.0739	0.1165	3.1264	3.6863	2.266		0.2041		0.8344	0.7832	1.1632		0.0392	0.4546	1.0491	1.065	0.8628	0.0749	0.084	0.0569	0.1494	0.1323	0.1122	0.0589			1.5051	1.1483	1.1873	0.2765	0.1136	0.1838	0.5382	0.4093	0.7655		0.0361	0.1923	0.2888
Tfeb	0.2103	0.0879	0.1623						0.0096				0.2923	0.3199	0.2303		0.0102		0.0289	0.0103	0.0557			0.058	0.0169	0.0519	0.0413										0.196		0.0199										0.1343
Tfec	0.357	0.2566	0.9312							0.373			0.5199	0.5692	0.3875				0.1099	0.1291	0.6639		0.0633		0.1247	0.033	0.0561					0.022					0.2459		0.0304	0.048				0.0705
Tgif2	0.1418			0.0516	0.0594
Thra	1.4687	0.2451	0.1332		0.6206	0.1301					0.775		1.7953	0.1361	1.1843		0.2113	0.1383	1.2653	0.9948			0.0769	0.9662	1.46	0.0637	2.2306	0.0412	0.8523	0.3293	1.7711	0.0148	1.3482	0.0379	1.1305		2.2498	1.5912	0.5971	3.868	0.3761		0.2665	0.0643	0.0377	0.0594			0.1094
Tox		0.4266	0.2787	0.4411	0.3193	0.3038	0.4123		0.3874	0.8799	0.5214		0.6375	0.408	0.5347	0.4677	0.519	0.3855	1.1671	1.1696	0.5523	0.6195	1.0474	0.8662	0.0556	0.2037	0.1615	0.2466	0.2537	0.2147	0.3376	0.3556	0.2589	0.1895	0.2132	0.2451	0.5611	0.1545	0.4108	0.5161		0.2918	0.1964	0.7055	0.4731		0.1		0.4894
Tox2		0.1324	0.0861	0.1436	0.1046	0.1199	0.1237	0.0433	0.1106	0.1901	0.1312		0.1337	0.0564	0.0789	0.0316	0.1191	0.0738	0.1689	0.2097	0.1508	0.06	0.2818	0.1652			0.1913	0.1263	0.0405		0.1131	0.1229	0.0905		0.0982	0.0315		0.0393	0.0097		0.0661		0.0965	0.0189				0.1044	0.1226
Tox3		0.565	0.3686	0.5926	0.4297	0.4341	0.5408	0.0535	0.5012	0.9219	0.6528		0.7651	0.4537	0.6007	0.4792	0.6356	0.4539	1.3071	1.3598	0.706	0.6572	1.0381	0.8105	0.0523	0.1917	0.3884	0.3881	0.2888	0.2021	0.4575	0.4864	0.3554	0.1784	0.3219	0.2696	0.5281	0.1939	0.3867	0.4857	0.0817	0.2746	0.3041	0.6733	0.4453		0.0941	0.129	0.6121
Tox4	1.1852	1.1444	0.5855	1.8213	0.869	0.5446	1.2091	1.1705	0.9045	2.9176	1.459	0.6362	1.2094	0.8743	0.9213	0.8516	1.0755	0.8761	1.9045	2.3018	1.4643	0.8563	2.0203	1.3903	0.154	0.3409	0.6982	1.4031	0.9941	0.4729	1.0093	1.2464	0.7039	0.5081	0.6002	0.5842	1.2172	0.602	1.3149	0.6976	0.5707	0.2623	0.5844	1.0097	0.9568	0.2289	0.2781	0.4264	1.1189
Trerf1		0.0127	1.0137		0.0188			0.008	0.0154	0.3419	0.5332	0.2077	0.031	0.0426		0.0086	0.0558		0.0864	0.05	0.3357	0.3124		1.773	0.0635	0.0095	0.0184	1.179	0.043	0.0295	0.0136	0.384	0.0426		0.3698	0.0113	0.0206	0.014	0.0345			0.0053	0.0095	0.008		0.0114	0.019	0.0133	0.0081
Trps1	1.1848	1.3829	2.0171	0.1754	0.0186	0.3336	0.4548	0.6897	1.2675	1.5558	1.9657	1.4242	0.3294	0.1739	0.0801	0.0024		0.0249	0.6665	0.6406	0.4196	1.5759	0.5616	0.4628	0.2749	0.1167	0.2229	0.3301	0.0471	0.0189	0.081	0.086	0.1201	0.044	0.2777	0.1522	0.1679	0.2969	0.3214	0.1215	0.0711	0.0414	0.2571	0.1661	0.1362	0.2323	0.2754	0.3395	0.2071
Tsc22d1											1.9779																						2.5039		1.4095
Tshz1											0.0407										0.076		0.0899
Tshz2											0.0431										0.0805		0.0952
Tshz3											0.0407			0.0481					0.0384	0.0506	0.0916		0.0899	0.07	0.0977		0.0139	0.0023	0.0335	0.0096	0.0349	0.0311			0.002						0.0619	0.0898		0.1468
Ubp1	1.8263	2.1304	1.3281	1.9579	1.9524	2.8832	2.1504	2.1912	1.9568	4.8336	5.1265	2.4203	4.6527	2.0916	2.9358	2.5878	4.2522	2.8439	5.1361	7.8131	5.5273	1.953	4.4548	4.0196	15.8624	16.1593	14.861	16.6837	17.0848	26.9934	8.6955	8.0153	7.2299	4	9.4473	7.9747	15.9022	16.7605	14.6101	26.6783	24.7097	23.4861	9.3178	12.4121	6.8608	14.3885	8.4294	12.6984	20.0984
Ubtf	81.9121	72.2168	65.0922	5.5032	3.3341	2.6752	19.9175	17.6127	18.5342	124.135	131.819	119.587	46.1394	37.0533	39.7715	3.9089	5.4543	5.6719	17.2767	29.513	18.7706	180.709	85.8938	89.2243	55.2719	47.1101	27.9355	8.0789	6.6334	8.0006	30.1989	61.7997	61.3425	35.1061	68.2315	38.9779	53.0986	37.0497	54.6423	15.2048	13.1538	12.0244	50.8356	51.5406	54.2247	88.2259	86.3106	95.0977	29.1219
Uncx	0.2089	0.1701	0.3539	0.6283	0.3085	0.578	0.6484	0.2563	0.525	0.4174	0.3718	0.1539		0.1156	0.2292	0.1676	0.4362	0.4972	0.298	0.1921	0.3402	0.3241	0.3008	0.1218	0.0863	0.0778	0.082	0.0684	0.0513	0.083	0.0632	0.2059	0.0671	0.022	0.0496	0.031	0.0938		0.0902	0.1203		0.1135	0.0933	0.1295	0.1285	0.0912	0.0867	0.0716
Usf1	79.1545	72.8753	87.8799	1.0874	3.0085	3.0253	1.3473	0.8253	0.6721	0.8768	0.4133	0.2461	31.6744	36.1721	55.9181	0.1069	0.4374	0.3578	1.6043	2.8677	0.799	0.0833	2.3713	1.0712	19.8349	19.5693	19.9171	0.1049	0.2839	0.137	0.1354	0.1175	0.87			0.2718	29.8778	35.1659	22.8801	0.4304	0.6372	0.3612	0.7403	1.3968	1.6695	0.4337	1.5917	0.5298	3.2219
Usf2	28.201	19.9869	26.9259	0.1095		0.0793	0.1457			0.22			17.5093	23.637	20.5677	0.3289	0.2457	0.0595	0.1909	0.6077	0.3552	0.0654	0.5093	0.0909	11.0756	10.3753	10.1989				0.0162						11.3465	11.0804	10.5907	0.0482		0.0652	0.5951	0.2084	0.6495	0.2478	0.0766		2.1038
Vax1	1.1669	1.0126	0.9649	1.8477	1.4976	1.6402	4.6275	2.3662	3.0299	6.4916	4.3261	4.9299	0.3528	0.2466	0.3392	1.703	1.8836	0.5492	3.0053	3.3954	2.1298	4.6915	4.7886	4.9537	0.9269	0.0957	1.1861	0.8751	0.5755	0.7474	0.6249	0.8278	0.6004	0.5959	0.6775	0.6843	0.7845	0.8597	0.61	1.944		0.582	2.2282	2.0629	2.0869	2.2752	2.1361	1.9535
Vax2	0.3262	0.3415	0.3027	0.695	0.5145	0.5491	1.769	0.7848	1.2639	2.9811	1.7944	0.9956	0.176		0.1568	1.3201	0.5778	0.3746	1.6051	1.3302	0.8353	2.0949	2.3888	0.6869	0.163		0.1923	0.2629		0.4256	0.1138	0.2989	0.1583	0.1989	0.1836	0.225	0.7284	0.7983	0.5664	0.5597		0.5405	0.9799	0.8127	0.5495	0.9454	0.7248	0.9996
Vezf1	1.2325	1.1437	0.9222	0.9424	0.754	0.5066	0.6426	0.4492	0.5798	0.7856	0.4984	0.378	0.4024	0.2654	0.2096	0.2757	0.5755	0.1536	0.622	0.714	0.6005	0.3444	0.4912	0.392	0.1687	0.1024	0.3589	0.4833	0.3971	0.4182	0.1749	0.1897	0.2577	0.2393	0.1227	0.3468	0.1623	0.0469	0.4739	0.36	0.0555		0.0141	0.3603	0.228	0.072	0.0183	0.0947	0.206
Wdhd1	0.0551	0.0216	0.0129	0.019	0.023		0.0272		0.0334	0.0253					0.0053		0.0112			0.0178	0.0086
Wiz	4.7433	4.2929	2.8946	3.2932	2.1102	1.863	3.1636	2.0823	3.379	4.4073	3.1199	2.4882	2.9962	1.6735	1.6337	1.4732	1.9349	1.048	2.9865	3.6934	3.2173	1.5815	4.0915	2.7921	1.752	2.1402	3.3685	2.9383	2.6488	1.2174	1.9077	1.8695	1.1584	1.5781	1.4746	1.7382	3.6256	1.6139	1.8687	0.8965	1.3646	1.0106	1.3281	2.0008	1.1206	1.6212	1.2224	1.6669	1.8414
Ybx1	44.0409	30.3555	29.9127	42.5987	48.6746	49.0716	30.5533	30.283	37.166	13.5284	22.7106	24.1339	55.4683	70.9247	45.0109	130.64	76.8595	103.245	84.7474	125.244	124.753	62.8523	48.562	52.5655	78.9528	104.358	55.4234	154.249	195.612	152.862	48.4228	57.8475	67.5626	33.294	31.1313	49.79	141.058	95.0582	370.001	481.435	197.853	437.924	177.399	128.557	226.929	201.405	202.751	192.737	6.6112
Ybx2	23.2489	11.5956	10.2133	13.5411	19.868	22.4695	11.3978	12.3155	11.5461	5.2472	10.2962	10.6661	19.1792	35.0517	11.6625	69.4053	27.5244	43.8539	24.2795	35.9758	32.3417	29.0485	21.9709	20.9429	18.0197	50.7275	17.2037	26.191	48.4315	35.4228	6.2141	24.8673	13.2927	11.845	5.9739	22.0033	62.5599	32.6202	58.8898	101.3	71.9937	88.0721	76.6861	57.9634	34.6294	85.7268	49.9927	86.045	2.4303
Yeats4	1.8655	0.9889	0.256	1.6041	0.557	0.5577	1.5621	1.2177	0.7906	1.2273	1.5758	1.5192	1.1207		0.0773	0.6702	1.4067	0.6688	2.2866	1.9001	1.0334	0.2201	2.1132	0.9407	0.4809	0.2841	1.0292	1.3427	0.87	0.5464	1.0101	0.6586	0.1512		0.6131	0.5123	0.2637	0.5091	0.4437	0.5774	0.9162	0.5286	0.0735	1.0516	0.4101	0.3837	0.21	0.0716	1.0309
Yy1	1.1982	1.9874	2.1179	0.6107	1.7276	2.5431	0.8607	1.7825	0.83	3.826	2.3122	1.9736	3.8303	0.6389	1.4903	0.804	2.2098	0.9375	4.3694	3.1024	2.0923	0.6774	2.8454	1.506	0.4888	0.2753	0.7997	1.4935	0.8143	0.308	2.9079	0.6217	2.1056	0.2653	0.5289	0.4621	0.5862	0.6827	3.2898	0.9254	0.3161	1.5992	1.2	1.4812	1.3645	0.5623	0.8004	0.7181	0.762
Yy2	0.1909	0.1719	0.1178	0.145	0.1413	0.1432	0.2319	0.1477	0.1597	0.2487	0.1993	0.1369	0.2154	0.1617	0.185	0.1524	0.1827	0.1132	0.241	0.3004	0.1422	0.1907	0.2055		0.1217	0.1355	0.2421	0.0233	0.0225		0.1545	0.139	0.116	0.0921	0.0883	0.0874	0.4366	0.4111	0.4716	0.0354		0.0546	0.3535	0.4647	0.3181	0.2964	0.1822	0.2321
Zbed4		0.0711
Zbtb17								0.0017	0.0061	0.0037	0.0129							0.0337
Zbtb2	0.16	0.816	0.4937											0.0834
Zbtb20	0.4778	0.7422	0.6379	0.1743	0.2812	0.6092	0.0441	0.2855	0.1813	0.7451	0.8391	0.7316	1.3842	1.6501	1.24	0.4624	0.696	0.3075	2.3805	2.3264	2.4477	1.7967	2.4383	1.4327	2.7005	2.5618	3.1599	1.5079	1.3259	1.5837	1.1886	1.4941	1.469	0.5001	0.8253	0.6601	3.1252	3.1888	3.8581	2.726	2.7508	1.8483	1.6855	2.0101	2.4267	0.7402	0.8385	0.749	1.275
Zbtb34	0.0656	0.0221								0.0335				0.0345						0.0432	0.0243		0.0138	0.0111													0.0147	0.1853
Zbtb37	0.0345			0.2499					0.3993		0.1367	0.1737	0.1753		0.0527	0.347	0.0892		0.9177	0.4516	0.2842		0.0393	0.0543	1.0237	0.0937	0.3994	0.0602	0.9617	0.0566	0.1648	0.0289	0.8648		0.079		0.3401	0.304	0.2713	0.0979
Zbtb45	0.089		0.0543	0.0487	0.0472	0.042	0.0282	0.0372		0.0652	0.1138	0.1725								0.0714		0.0549			0.2601	0.1615	0.2016	0.0644	0.1143	0.1376	0.0656	0.0575	0.0462	0.0507		0.0277	0.1329	0.1283	0.0854						0.0428
Zbtb5	0.1543																	0.0166	0.1024					0.0995	0.0492		0.1547	0.015		0.0058		0.0114
Zeb1		0.0318	0.0791	0.1743			0.03			0.179			0.0722		0.0026		0.0823			0.0092				0.295					0.0081
Zeb2	1.1473	0.7174	0.4828	0.6737	0.3431	0.5147	0.5508	0.3706	0.4654	0.9643	0.8602	0.5158	0.7532	0.5548	0.5124	0.4719	0.8097	0.1942	0.8413	1.0435	0.7495	0.8697	1.206	1.0378	0.5423	0.5639	0.6219	0.2939	0.3832	0.3934	0.2983	0.3477	0.2422	0.2834	0.1834	0.2866	0.7578	1.6691	1.3968	0.6393	0.78	0.5688	0.5196	1.0541	0.5861	0.724	0.2817	0.5043	0.0585
Zfhx3	4.7958	5.4817	4.9216	13.9338	13.2961	14.5433	15.6712	15.4425	15.7626	8.394	7.6289	6.6371	2.1759	1.4165	1.7908	5.6019	12.5392	8.9332	14.5179	15.2065	16.0416	5.3615	8.2572	7.1338	2.9642	2.5654	3.9905	6.1951	5.4739	6.2077	5.4446	4.9343	5.2426	1.4417	2.0116	1.769	2.9746	2.3395	2.8995	4.5357	2.5318	2.9271	3.6883	2.4684	4.2502	2.2259	2.3123	2.0241	0.0171
Zfhx4	1.4847	1.5398	1.2365	4.0864	4.0071	4.5659	3.3356	3.4109	3.2625	1.8589	1.8942	2.3684	1.0501	0.5498	0.5052	0.7776	2.9968	1.3641	3.016	3.3252	3.1208	1.1462	1.8522	1.8062	0.6568	0.4917	0.4822	1.5999	1.1837	1.3586	1.2607	0.7093	1.1673	0.1179	0.5197	0.1792	0.6518	0.3474	1.1041	1.3175	0.3133	0.3781	0.7574	0.3856	1.1358	0.4948	0.426	0.4179
Zfp112	0.0016	0.0018	0.001	0.0007	0.0014	0.0013	0.0009	0.0011	0.0037	0.0005	0.0008	0.0004	0.0009	0.0005	0.0003	0.001	0.0003	0.0002	0.0008	0.0004	0.0008	0.0006	0.0005	0.0005	0.0011	0.0015	0.0016	0.0012	0.0012	0.0013	0.0015	0.0015	0.0007	0.0004	0.0002	0.0006			0.0003	0.0003		0.0003	0.0004						0.0002
Zfp14	0.0031	0.0036	0.002	0.0013	0.0027	0.0025	0.0018	0.0022	0.0073	0.0008	0.0015	0.0007	0.0017	0.001	0.0006	0.0019	0.0007	0.0004	0.0015	0.0009	0.0015	0.0011	0.001	0.0009	0.0022	0.003	0.0032	0.0024	0.0023	0.0025	0.0029	0.0029	0.0014	0.0008	0.0003	0.0013			0.0006	0.0007		0.0006	0.0008						0.0005
Zfp2	0.004	0.0033	0.0018	0.0039	0.0025	0.0023	0.0017	0.002	0.0067	0.0007	0.0014	0.0007	0.0016	0.0009	0.0006	0.0017	0.0006	0.0004	0.0014	0.0008	0.0014	0.001	0.0009	0.0008	0.002	0.0028	0.0029	0.0022	0.0021	0.0023	0.0027	0.0027	0.0013	0.0008	0.0003	0.0012			0.0005	0.0006		0.0006	0.0007						0.0004
Zfp28	0.0014	0.0016	0.0009	0.0006	0.0012	0.0012	0.0008	0.001	0.0034	0.0005	0.0007	0.0003	0.0008	0.0004	0.0003	0.0009	0.0003	0.0002	0.0007	0.0004	0.0007	0.0005	0.0005	0.0004	0.001	0.0014	0.0015	0.0011	0.0011	0.0012	0.0013	0.0013	0.0006	0.0004	0.0001	0.0006			0.0003	0.0003		0.0003	0.0004						0.0002
Zfp37	0.209	0.5367	1.125	0.6177	0.2162	0.4705	0.1777	0.2675	0.1869	0.5254	0.4071	0.1972	0.4596	0.2157	0.0899	0.1295	0.3031	0.1636	0.4443	0.6934	0.5871	0.2956	0.5267	0.3998	0.2662	0.1147	0.3369	0.3889	0.318	0.2863	0.3642	0.4074	0.3472	0.0839	0.1642	0.2197	0.2851	0.2951	0.363	0.2911	0.0571	0.0965	0.2414	0.1214	0.1644	0.0461	0.0517	0.1753	0.5059
Zfp41	1.8701	0.0608	0.0996	1.1834	0.4063	0.0609	0.5183		0.0374	0.0401	1.7062	0.1476		1.8645	0.0302	0.6128	2.3704	7.0634	0.0608	0.0494	0.0463	0.0117	0.058	0.0677	0.0042	0.0447	0.1254	1.1002	0.1776	0.1412	1.5023	1.3816	1.2041	0.0347	0.744	0.0227
Zfp42	0.2148	0.1934	0.1326	0.1631	0.159	0.1611	0.2609	0.1661	0.1796	0.2798	0.2242	0.154	0.2423	0.1819	0.2082	0.1714	0.1664	0.1273	0.2711	0.338	0.16	0.2146	0.2312		0.1369	0.1525	0.2052				0.1738	0.1564	0.1305	0.1036	0.0993	0.0983	0.4428	0.426	0.468				0.3977	0.4415	0.3578	0.2831	0.205	0.2611
Zfp91	1.1052	0.8428	0.7565	1.3104	1.1678	1.2208	0.8449		0.4663	1.2665	0.7224	0.599	0.57	0.6181	0.3975	0.8335	0.6117	0.6577	0.827	0.8447	0.6458	0.5464	0.8783	0.691	0.2305	0.1751	0.5424	0.5809	0.7613	0.024	0.5854	0.199	0.1857	0.165	0.0891	0.5229	1.0596	0.0385	0.1819		0.756	0.0545		1.4399	0.0066		0.1469		6.1258
Zfpm2												0.0652		0.067						0.0309	0.4402		0.1824	0.2655	0.0622	0.0037	0.0146	0.0053	0.0021	0.0141	0.0084		0.0231		0.0025
Zfx	0.0881	0.0865		0.0813	0.0221			0.021		0.1898	0.1202	0.1462	0.1344	0.1322		0.0186					0.0271	0.0876		0.0313	0.4144	0.2404	0.2233	0.109	0.1093	0.2003	0.1941	0.1246	0.1688	0.0493	0.098	0.0679	0.1275	0.0315	0.1186		0.1358								0.1263
Zhx1	0.0245			0.0189	0.1411	0.9959	0.0494		0.1674	0.1411	0.0412		0.206	0.0194		0.5995	0.6289	0.1019	0.3852	0.9338	0.7315		0.1224	0.1577			1.4955	1.8842	1.5477	0.208	0.1825	0.0897	0.1061		0.0278	0.0072	0.0967		0.4375	0.5916	0.9805	2.0356	0.1007	1.1185	0.0786	0.0128			0.0743
Zhx2	0.0429	0.0828		0.7885	0.9591	0.0149	0.1062	0.5979	0.2663	1.4149	0.1848	0.099	0.0402		0.2304	0.1588	0.3185	0.0457	0.4185	1.126	0.7671	0.0721	0.7254	0.2716		0.0452	0.1663	0.4416	0.2363	0.3484	0.0892	0.1101						0.0477	0.6758	0.0462	0.0389	0.0049						0.0613
Zhx3		0.0233					0.0237			0.0211	0.0185		0.0253		0.0288	0.0123	0.0583	0.0102	0.1272	0.1158	0.1732		0.0941	0.0788	0.011		0.0308	0.1342	0.0854	0.0682	0.0732		0.0363							0.0059		0.1599
Zic1	0.489	0.7793	0.6932	1.0511	0.66	0.5035	0.5657		1.0028	0.7244	0.5933	0.7395	0.254	0.0418	0.1853		0.3906	0.9076	0.1283	0.9562	0.5011	0.1872	0.5101	0.4531	1.469	0.3988	1.3219	1.2869	1.6562	1.4123	1.0996	0.8541	0.6884	0.2763	0.7076	0.9995	1.4255	2.3066	2.3972	1.5063	1.7044	2.0742	1.3718	0.86	0.9646	0.6214	0.8343	1.1762	0.1552
Zic2	0.4043	0.3997	0.1366	0.4065	0.1056		0.2639		0.3642	0.9634	0.1087	0.9402		0.0905	0.0998	0.1282	0.1905		0.0502	0.5164	0.2602	0.1939	0.6736	0.1534	0.5895	0.273	1.0869	0.0525	0.4726	0.2845	0.3904	0.251	0.5206	0.251	0.3572	0.2128	0.4605	0.5828	1.0762	0.4508		0.2313			0.0417		0.2814		0.2512
Zic3	0.1226	0.142	0.1174	0.1925	0.2899	0.0725	0.0345		0.1872	0.1556	0.0221	0.4811					0.0588		0.0535	0.2198	0.204		0.0642	0.0423	0.2968		0.175	0.0306	0.2811	0.0521	0.1223		0.2164		0.0477		0.6592	0.1235	0.3549	0.3497					0.322				0.0853
Zic4		0.7755		0.2386						0.1001	0.1426					0.2271				0.2997			0.0824	0.1036	0.035	0.1746			0.1748			0.3021				0.1181				0.1881				0.126			0.0869
Zic5	0.075				0.0805					0.0749		0.3436							0.0382	0.0446	0.0247			0.0302	0.0393				0.18	0.0372			0.0288					0.104	0.056	0.0073					0.0318				0.0609
Zik1	0.3552	0.0646	0.0643	0.0842	0.1035	0.0745	0.1128	0.0784	0.1141				0.0189				0.0172	0.0098	0.015	0.0251				0.0146
Zkscan1	1.0562	0.9841	0.5127	1.0411	0.7803	0.1595	1.0354	0.2414	0.3256	0.6608	0.2336	0.0579	2.8793	0.1382	2.3228	0.1141	0.5287	0.2305	0.5679	0.4829	3.1338	0.6949	4.4056	0.2094	0.2325	1.1218	0.3492	0.2424	0.213	0.8873	0.1543	0.1348	0.2555	0.0079	0.0251	0.1026					0.0858	0.0395	0.075	0.052
Zkscan2	0.0028	0.0023	0.0037	0.0073	0.0024	0.0021	0.002				0.0015			0.0043		0.0022	0.0023	0.0022	0.0017			0.0019	0.0016	0.0015	0.0007	0.001		0.0011			0.0009		0.0013
Zkscan3		0.4199								0.6011																							0.0043
Zkscan4																																	0.0053
Zkscan5	0.0034	0.0027	0.0045	0.0088	0.0029	0.0025	0.0025			0.0002	0.0019			0.0052		0.0027	0.0028	0.0026	0.002			0.0023	0.002	0.0018	0.0008	0.0013		0.0013			0.0011		0.0015
Znf512b	6.8688	6.2015	5.7438	7.1109	5.4898	6.3357	1.5036	2.7723	2.7035	3.2372	2.7254	2.4248	1.8288	2.0955	1.8256	1.1546	1.5934	1.2853	2.6413	3.069	2.8175	2.9984	2.4093	2.2573	6.3169	5.9772	5.5221	6.3457	6.0087	7.4699	7.7857	6.9755	7.659	2.1971	3.3176	2.3611	4.9618	5.0853	6.7273	5.8454	5.3642	4.7481	5.2456	4.5768	5.5198	3.3363	2.7645	2.4708	2.0657
Zscan2	0.0034	0.0028	0.0016	0.0311	0.0022	0.002	0.0014	0.0018	0.0058	0.0006	0.0012	0.0006	0.0013	0.0008	0.0005	0.0015	0.0005	0.0003	0.0012	0.0007	0.0012	0.0009	0.0008	0.0065	0.0017	0.0024	0.0025	0.0019	0.0018	0.002	0.0023	0.0023	0.0011	0.0007	0.0002	0.001			0.0005	0.0005		0.0005	0.0006						0.0004
Zscan20	0.0018	0.11	0.0009	0.0018	0.0012	0.0011	0.0008	0.0009	0.0031	0.0003	0.0006	0.0003	0.0007	0.0004	0.0003	0.0008	0.0003	0.0002	0.0007	0.0004	0.0006	0.0005	0.0004	0.0004	0.0009	0.0013	0.0013	0.001	0.001	0.0471	0.0012	0.0012	0.0006	0.0004	0.0001	0.0005			0.0003	0.0003		0.0003	0.0003						0.0002
Zscan21	0.3731	0.7008	0.1675	0.3817	0.4041	0.9206	0.2523	0.1227	0.2819	0.5439	0.4266		0.0755			0.0275	0.1895	0.0556	0.2688	0.5604	0.5509	0.0845	0.6434	0.3753	0.0402		0.0608	0.1326	0.0473		0.0323		0.0678	0.0219	0.1988	0.0493			0.0416	0.0352					0.2967
Zscan22	0.0038	0.0031	0.0018	0.0038	0.0024	0.0022	0.0016	0.002	0.0065	0.0007	0.0013	0.0007	0.0015	0.0008	0.0006	0.0017	0.0006	0.0004	0.0014	0.0008	0.0013	0.001	0.0009	0.0008	0.0019	0.0027	0.0028	0.0021	0.002	0.0022	0.0026	0.0026	0.0012	0.0007	0.0003	0.0011			0.0005	0.0006		0.0005	0.0007						0.0004
Zscan29	0.0016	0.0018	0.001	0.0007	0.0014	0.0013	0.0009	0.0011	0.0037	0.0004	0.0008	0.0004	0.0009	0.0005	0.0003	0.001	0.0003	0.0002	0.0008	0.0004	0.0008	0.0006	0.0005	0.0005	0.0011	0.0015	0.0016	0.0012	0.0012	0.0013	0.0015	0.0015	0.0007	0.0004	0.0002	0.0006			0.0003	0.0003		0.0003	0.0004						0.0002
Zzz3	0.0431		0.0191	0.0346						0.0335	0.03						0.0128				0.0099	0.8303		0.0234				0.0197	0.0258			0.0151		0.2077
Adnp2													0.0516				0.0067						0.0669
Bdp1																			0.0139
Cbfb																																						0.1646
Dnajc1																	0.034		0.0289																											0.2134
Foxe1																	0.3798
Hhex																							6.5377
Hivep3																																										0.4144
Hoxa4													0.0458			0.0229		0.062
Hoxa5													1.0355	6.3357	1.8302	3.6968	1.8524	2.4389							0.2572	0.4624	0.0315	0.3569	0.9004	0.333	0.2574	0.5623	0.1471	0.4102	0.1347	0.4895
Hoxa6													0.0922	0.2281	0.151	0.1558	0.1278	0.2181							0.0193	0.02			0.0515	0.0343	0.0325	0.0425	0.0852	0.0228		0.0171
Hoxa7													0.1498	0.3706	0.2453	0.2532	0.2076	0.3544							0.0313	0.0326			0.0837	0.0558	0.0529	0.0691	0.1385	0.0371		0.0278
Hoxb4													1.6251	3.9115	0.996	0.3821	0.7888	0.6679							0.1365	0.6355	8.6485	6.1926	0.2205					1.8213
Hoxb5													0.2772	0.2471	0.1635	0.1688	0.2831	0.2805							0.0209	0.0217			0.0558	0.0372	0.0352	0.0461	0.0923	0.0247		0.0185
Hoxb6													0.0999	0.2471	0.1635	0.1688	0.1554	0.2363							0.0209	0.0217			0.0558	0.0372	0.0352	0.0461	0.0923	0.0247		0.0185
Hoxb7													0.1498	0.3706	0.2453	0.2532	0.2076	0.3544							0.0313	0.0326			0.0837	0.0558	0.0529	0.0691	0.1385	0.0371		0.0278
Hoxb8													0.109	0.2695	0.1784	0.1841	0.151	0.2696							0.0228	0.0237			0.0608	0.0406	0.0384	0.0502	0.1007	0.027		0.0202
Hoxb9													0.0799	0.1976	0.1308	0.135	0.1107	0.189							0.0167	0.0174			0.0446	0.0298	0.0282	0.0368	0.0739	0.0198		0.0148
Hoxc4													0.4771			0.3987		0.0733									0.1506		0.0956
Hoxc5													0.1332	0.3294	0.2181	0.225	0.1845	0.3151							0.0278	0.0289			0.0744	0.0496	0.047	0.0614	0.1231	0.033		0.0247
Hoxc6													0.0922	0.2281	0.151	0.1558	0.1278	0.2181							0.0193	0.02			0.0515	0.0343	0.0325	0.0425	0.0852	0.0228		0.0171
Hoxc8													0.109	0.2695	0.1784	0.1841	0.151	0.2696							0.0228	0.0237			0.0608	0.0406	0.0384	0.0502	0.1007	0.027		0.0202
Hoxc9													0.0922	0.2281	0.151	0.1558	0.1278	0.2181							0.0193	0.02			0.0515	0.0343	0.0325	0.0425	0.0852	0.0228		0.0171
Hoxd4													0.0458					0.062
Hoxd8																		0.0118
Hoxd9													0.0922	0.2281	0.151	0.1558	0.1278	0.2181							0.0193	0.02			0.0515	0.0343	0.0325	0.0425	0.0852	0.0228		0.0171
Irx1																		0.0091		0.0134																			0.0035	0.0087		0.0074			0.0014
Irx2																		0.0114		0.0167																			0.0044	0.0108		0.0092			0.0017
Irx3																		0.0088		0.0128																			0.0034	0.0083		0.0071			0.0013
Irx4																		0.0088		0.0128																			0.0034	0.0083		0.0071			0.0013
Irx5																		0.0104		0.0152																			0.004	0.0098		0.0084			0.0015
Irx6																		0.0114		0.0167		0.1221																	0.0044	0.0108		0.0092			0.0017
Jdp2													2.0246		0.9422		0.9121	0.0186				0.6745
Lhx8																			1.07	0.9884	0.4294
Mafa																0.0242
Nfat5																	0.0936																				0.2565	0.2096	0.1778	1.2503	1.8436	0.8881	0.5452	1.5618	0.3726	0.2385		0.0577	1.2612
Nfatc2																	0.0542		0.0396	0.0492	0.0561								0.0011	0.0012	0.0022								0.0435	0.1022
Nfatc3																0.0213	0.0616	0.0164	0.0468	0.0568	0.0369								0.0009	0.001									0.0584	0.095		0.0328		0.0246
Olig1													0.0095												0.057	0.0563	0.0535			0.0104	0.0197	0.0189	0.0222			0.007	0.0556		0.0619		0.0398	0.0407	0.0856	0.0653	0.0742	0.0237	0.0249	0.0254
Olig2													0.0102												0.1953	0.5745	0.0573			0.0111	0.0935	0.0203	0.0998			0.0074	0.0596		0.2919		0.0427	0.0436	1.0902	2.0506	0.0796	0.0254	0.0267	0.0272
Olig3													0.0102												0.0611	0.0603	0.0573			0.0111	0.0211	0.0203	0.0238			0.0074	0.0596		0.0663		0.0427	0.0436	0.0917	0.07	0.0796	0.0254	0.0267	0.0272
Ppard																							0.1179
Rbl2																				0.479								0.0061									0.0116		0.0196										0.0405
Sox10																		0.0109			0.0581																	0.1065	0.1226	0.0788		0.082	0.0794		0.133		0.0268	0.0811
Sox17																				0.0196																	0.0457	0.0217		0.016			0.1144		0.0917		0.0298	0.0474
Sox18																				0.0196																	0.0457	0.0217		0.016			0.1144		0.0917		0.0298	0.0474
Sox9																		0.0104		0.0157	0.0552																0.0366	0.1185	0.1165	0.0877		0.0779	0.167		0.2472		0.0763	0.1149
Stat3																																																	0.0011
Tada2a													0.0514				0.0193		0.0638				0.1361								0.0322								0.0137
Tub																				0.0585							0.0366		0.0216	0.0022														0.0583
Tulp1															0.1077
Zbtb48																															0.0208
Bhlhe22																									1.0892	0.2798							0.0214				0.3344				0.0196			1.0285	1.1234		1.6933
Bhlhe23																																	0.0321
Carhsp1																										0.0629			0.0497	0.0656		0.0419					0.4658	0.8051		0.1112	1.6512	0.1461		0.3574	0.0599
Dot1l																													0.0133
E2f7																													0.0062
Foxd1																														0.0238
Foxe3																												0.0074	0.0196
Hivep1																													0.0823
Hmgxb3																												0.0077
Ikzf4																												0.013
Irf8																													1.7028
Klf11																																				0.0417
Mecom																																0.0048
Noc4l																									0.0582		0.0351	0.0121	0.0154		0.0762		0.0133		0.0096
Peg3																														0.0519
Prdm5																												0.0145	0.0136														0.0899				0.0378
Scml4																										0.1068	1.4292		2.3982		1.0736	0.0322
Snapc4																																				0.0096
Sp7																																0.1377
Tfcp2l1																									0.145		0.0447	0.2044	0.1746																		0.0608
Ttf1																													0.2946			0.0287																	0.0025
Zbtb11
Zbtb38																												0.0095	0.0099	0.004	0.0081	0.0108	0.0119					0.0897		0.1348			0.096		0.024
Aebp1																																									0.0241								0.0208
Hmx3																																							0.0091
Hnf1a																																						0.0926	0.1482
Hnf1b																																						0.0884	0.1415
Meox2																																						0.3479
Notch1																																													0.0182
Zbtb43																																												0.8451	0.4584
Dbp
Egr1																																																	0.0062
Egr2																																																	0.0062
Egr3																																																	0.5757
Fam171b
Fosb
Gmeb1																																																	0.0438
Gmeb2																																																	0.0524
Hsf1
Irf6
Mier2
Mkx
Nab1
Nab2																																																	0.1393
Npas4																																																	0.0275
Nr1d1
Nr1d2
Nr3c1																																																	1.2206
Runx1
Tbx15																																																	0.0032
Tbx18																																																	0.0027
Tef																																																	1.876
Tsc22d4																																																	0.1343
Zbtb16
Zbtb7a																																																	0.0555
Zfp90
Ascl2
Cebpb
Cramp1l
Esr2
Tgif1
Tlx3
Atmin
Bnc2
Evx1
Nr1h2
Nr1h3
Nkx6-1
Nkx6-2
Nkx6-3
Stat1
[truncated: 11 more columns]

## Sheet: allTCs_Mouse Brain
Symbol	e14.5_C1_FoT.1e.6..x	e14.5_C2_FoT.1e.6..y	e14.5_C3_FoT.1e.6..x	e14.5_5mC1_FoT.1e.6..y	e14.5_5mC2_FoT.1e.6..x	e14.5_5mC3_FoT.1e.6..y	e14.5_5hmC1_FoT.1e.6..x	e14.5_5hmC2_FoT.1e.6..y	e14.5_5hmC3_FoT.1e.6..x	e14.5_5fC1_FoT.1e.6..y	e14.5_5fC2_FoT.1e.6..x	e14.5_5fC3_FoT.1e.6..y	e16.5_C1_FoT.1e.6..x	e16.5_C2_FoT.1e.6..y	e16.5_C3_FoT.1e.6..x	e16.5_5mC1_FoT.1e.6..y	e16.5_5mC2_FoT.1e.6..x	e16.5_5mC3_FoT.1e.6..y	e16.5_5hmC1_FoT.1e.6..x	e16.5_5hmC2_FoT.1e.6..y	e16.5_5hmC3_FoT.1e.6..x	e16.5_5fC1_FoT.1e.6..y	e16.5_5fC2_FoT.1e.6..x	e16.5_5fC3_FoT.1e.6..y	e17.5_C1_FoT.1e.6..x	e17.5_C2_FoT.1e.6..y	e17.5_C3_FoT.1e.6..x	e17.5_5mC1_FoT.1e.6..y	e17.5_5mC2_FoT.1e.6..x	e17.5_5mC3_FoT.1e.6..y	e17.5_5hmC1_FoT.1e.6..x	e17.5_5hmC2_FoT.1e.6..y	e17.5_5hmC3_FoT.1e.6..x	e17.5_5fC1_FoT.1e.6..y	e17.5_5fC2_FoT.1e.6..x	e17.5_5fC3_FoT.1e.6..y	p1_C1_FoT.1e.6..x	p1_C2_FoT.1e.6..y	p1_C3_FoT.1e.6..x	p1_5mC1_FoT.1e.6..y	p1_5mC2_FoT.1e.6..x	p1_5mC3_FoT.1e.6..y	p1_5hmC1_FoT.1e.6..x	p1_5hmC2_FoT.1e.6..y	p1_5hmC3_FoT.1e.6..x	p1_5fC1_FoT.1e.6..y	p1_5fC2_FoT.1e.6..x	p1_5fC3_FoT.1e.6..y	w6_C1_FoT.1e.6..x
2210018M11Rik	0.1959	0.3759	0.2473	0.1772	0.4878	0.0858	0.2362	0.138	0.2207	0.4265	0.3514	0.1847	0.3666	0.2205	0.4376	0.0832	0.3155	0.1229	0.4599	0.5706	0.4094	0.1445	0.2875	0.3763	0.3717	0.3583	0.5691	0.3529	0.2544	0.2364	0.2594	0.2807	0.2266	0.0889	0.1175	0.1131	0.1921	0.168	0.2504	0.1482	0.0928	0.1809	0.0919	0.0579	0.2415	0.087	0.1097	0.0469	0.0911
a20						0.0744				0.1988																													0.1207		0.3254	0.1571	0.1954	0.2045
a40											0.1281
Actr5			0.0149			0.1084	0.1427				0.0926	0.0898									0.1909		0.0131	0.0102	0.1622	0.2477	0.298	0.0967	0.1236	0.0535	0.0811	0.1328	0.0678	0.0248			0.6743	0.23	0.6103	0.4104	0.4867	0.3891	0.4689	0.5694	0.4466	0.246	0.1671	0.3325	0.9661
Actr8									0.0424		0.0312																0.0209		0.8855	0.0575	0.9568	0.0367	1.3888	0.0098		0.0495	0.338	0.5571	0.2211	0.0771	0.4001	0.3129	0.1968	0.3448	0.1597	0.1072	0.064	0.0634	0.3408
Aff4	0.101	0.1341	0.0785	0.0659		0.0662	0.1223	0.0754	0.1331	0.0201	0.0324		0.0416	0.0329	0.0629	0.0259	0.0539	0.0285	0.1062	0.2464	0.1594		0.0903	0.0405	0.0808	0.0386	0.201	0.2218	0.118	0.2358	0.3038	0.2544	0.2425	0.0989	0.0533	0.1383	0.1634	0.1245	0.3267	0.1234	0.0774	0.0784	0.0927	0.3824	0.1831	0.1108	0.0532	0.1191	0.3593
Apex1	115.481	96.0517	80.9032	94.2804	80.1582	75.5747	65.373	51.8309	60.6448	190.568	138.822	118.198	88.8059	101.033	63.3606	64.9085	91.9179	68.1204	113.69	103.435	107.031	268.693	141.906	127.931	16.5603	33.8054	50.3646	36.8557	31.282	28.1725	50.3801	34.2128	26.1533	27.5247	56.7013	37.9336	59.4526	53.982	69.4838	47.7286	47.0067	49.557	59.5746	67.1556	37.1739	58.9016	42.4886	87.0315	15.8702
Arid4b	0.0422	0.0405	0.0118	0.1281		1.4804	1.0471	0.0679	0.0693	0.0342			0.0085				0.0268	0.0098	0.0257	0.0186	0.0178		0.0205	0.0233	0.1996	1.3513	0.2294	0.0157	0.1202				0.0155	0.002	0.008	0.0425	0.0108	0.03			0.0259	0.0123		0.027	0.004			0.0084
Ash1l	0.0094	0.295	0.0054		0.0086	0.0089		0.001		0.0146	0.0124	0.0261	0.2739						0.0151	0.0079	0.0079				0.0433	0.0126	0.0194	0.1144	0.0653	0.0463	0.0903	0.3024	0.1825		0.0027				0.0159										0.001
Ash2l	18.359	13.2681	18.7412	3.7205	2.9584	3.6142	2.9847	1.3203	1.7546	2.0143	2.6428	1.9351	3.3076	5.0383	2.0657	0.7827	0.945	0.367	1.0179	2.1296	0.7839	1.3093	1.7853	1.9495	4.1437	4.2617	5.2075	2.1607	1.462	1.3657	1.4642	1.254	1.3466	0.5258	0.9247	0.7303	4.9291	3.2227	5.8278	1.7088	1.9137	1.126	1.5964	1.39	1.0974	0.7627	0.9026	1.8262	0.5067
Baz1a	5.3875	4.9175	5.8617	7.3129	5.6231	7.045	7.235	7.3595	8.5829	4.613	5.7754	5.9403	0.1531	0.4778	0.2184	0.3892	1.088	0.3259	2.0389	3.3508	2.4652	2.2029	1.5943	1.7669	1.2036	0.9744	0.9896	1.1556	1.2394	1.6288	1.1726	1.6597	1.4079	0.4629	0.8616	0.8106	0.6739	0.3788	1.4653	1.1021	0.5492	2.0776	1.1793	1.4829	1.031	0.4219	1.4491	0.4809	0.0075
Baz1b	13.0096	11.0876	9.8046	12.4109	8.5768	12.6681	13.846	11.0595	13.2678	13.5486	13.0491	13.6722	12.5249	20.5626	10.6472	12.0081	15.1629	15.8473	8.5447	11.3042	7.8109	8.2059	7.5485	8.0205	11.7797	12.4353	13.6312	11.4863	9.9293	13.5201	11.1933	13.9212	13.6888	5.8339	6.7595	7.2349	10.043	6.8364	8.6484	9.2721	10.4874	9.4728	8.1241	6.9449	9.9454	5.38	6.4287	11.0328	10.4415
Baz2a	1.5886	0.7533	1.0428	0.7649	0.768	1.2529	1.1805	1.0733	1.4541	0.3827	0.3301	1.0713	0.566	1.1169	0.5631	0.5541	0.6539	0.3843	0.1501	0.4467	0.4332	0.5237	0.1065	0.0733		0.0101		0.0553	0.0036	0.222	0.0393	0.2659	0.0169		0.0094		0.1539	0.0365	0.0421	0.0399	0.0735	0.0797	0.1681	0.0194					0.3121
Baz2b	0.6615	0.6298	0.5246	0.8615	0.6514	0.8201	2.0867	1.6602	1.999	2.1751	2.1733	2.2319	0.1686	0.2803	0.1451	0.3241	1.0717	0.3038	1.6962	2.0217	1.6064	1.2255	1.0689	1.8261	0.1275	0.1279	0.1877	0.1988	0.1947	0.135	0.1899	0.1422	0.0845	0.0834	0.1009	0.0809	0.4065	0.5586	0.6188	1.0395	0.6131	0.6993	0.8335	0.5324	0.7733	0.5318	0.5186	0.627	0.0876
Bcl7a	4.0798	3.2559	2.4182	6.1439	2.7385	2.4031	4.5357	2.1342	2.9938	5.6267	3.1877	2.5495	5.0658	2.6825	2.3999	1.8627	4.0273	0.733	1.734	8.3625	5.1218	2.1885	8.2322	2.4624	1.0309	0.5823	2.0683	3.6101	2.9878	0.9328	3.402	2.5547	1.9935	1.0957	2.0506	1.8712	2.3989	0.7211	2.7572	2.4606	0.5072	0.9952	2.3476		2.8066	1.1819	1.4186	1.3823	0.2383
Bcl7b	0.5342			0.3752			0.2372	0.1418	0.1147	0.4049	0.1416	0.2894	0.4486	0.2022			0.2705	0.1009	0.6091	1.6775	0.4095		0.5531	0.3476	0.1756			1.0421	1.1694	0.16	0.209	0.2381	0.1276	0.0317	0.1579	0.3969			0.3004	0.2518	0.4784	0.2489		0.1833		0.8107	0.1583		0.4256
Bcl7c	0.3721	2.0357	0.5838	2.3644	1.3539	0.9553	0.9283	0.2324	1.9233	0.5804	1.7555	1.3179	1.5852	0.2738	0.9804	0.3075	1.7288	0.8558	1.5906	4.5801	1.7148		2.2732	1.7834	0.5869	0.0736	1.0926	0.7934	1.2552	0.7008	0.9907	0.4	0.7142	0.1659	1.1068	0.2073	0.4803	0.709	1.7145	0.3299	0.8718	0.6327		0.5424	0.4494			0.3996	0.0746
Bcor	5.3649	4.3045	4.9901	0.3471	0.0592	0.0601	0.1353	0.0908	0.0726	0.239	0.1173	0.1785	1.251	1.8151	1.0956	0.0155	0.0563	0.0187	0.1334	0.4496	0.1361	0.0614	0.1148	0.1032	1.2876	0.8038	1.1839	0.3445	0.088	0.0367	0.3686	0.047	0.05	0.0361	0.0182	0.0131	0.4918	1.9027	0.7611	0.0102	0.0299		0.0251						0.047
Brd1											0.0373	0.0121	0.0087		0.0077			0.0416		0.0287		0.014	0.0304		0.0608	0.0486	0.1657	0.2494	0.1818	0.3304	0.7094	0.4249	0.2905	0.1093	0.0397	0.1332					0.0216	0.009		0.017		0.0118	0.0167	0.0072	1.7906
Brd2	0.0283	0.007			0.2108			0.0317		0.0456	0.1237	0.0209	0.0445	0.0371		0.0227	0.0059		0.0755	0.1559		0.0164	0.0766	0.0962						0.0121	0.0023	0.023	0.024	0.0111		0.014	0.1005	0.0635		0.0251	0.3063			0.0825	0.0361		0.0118		0.0447
Brd3	4.8423	3.7849	2.3631	7.1752	4.8051	3.1078	5.8179	2.3647	4.2752	7.2172	6.0975	2.5085	5.2863	2.8164	2.3703	3.2677	6.4051	2.2136	9.6397	10.187	8.4404	1.8394	6.8602	4.841	0.7774	1.2097	1.858	2.3577	1.7375	1.2317	1.9975	1.5728	1.5064	1.1605	0.9089	1.3166	4.3529	4.1319	3.4938	3.625	4.7801	2.8521	2.8244	6.1415	2.15	1.8821	1.9904	2.9423	0.9599
Brd4	1.5807	1.8069	1.0155	2.1306	1.5195	1.4632	2.4323	1.717	1.5129	3.0879	1.3036	0.9078	1.5391	1.2291	0.798	1.4053	1.666	0.9023	2.4247	2.5477	1.945	0.6923	2.0098	1.473	0.2196	0.4873	0.9578	1.1866	0.7482	0.6274	1.0539	1.0892	0.6935	0.5255	0.2347	0.8682	0.7222	0.6205	0.5189	0.7684	1.485	0.7717	0.3618	1.7333	0.6272	0.668	0.2313	0.6782	0.3893
Brd7	4.8879	3.685	1.2698	3.6296	0.79	0.9369	1.0431	0.5525	0.3229	7.5709	2.0937	5.8399	2.4466	2.1871	2.0593	0.3219	0.5639	0.2437	0.6951	4.6131	1.3977	1.0104	7.9614	4.9253	0.3971	0.5001	0.938	0.6504	0.2845	1.439	1.1204	1.2638	0.6796	0.2592	1.0781	3.1572	0.5249	0.6543	0.4018	0.1716	1.8198	0.2876	0.117	0.3905	0.296	1.1169	0.8254	0.9428	0.9993
Brd8	0.5242	0.1653	0.1297	0.1956	0.2661	0.0569	0.295	0.1095	0.287	0.4763	0.2797	0.5071	1.1999	0.2232	0.1252	0.1145	0.3269	0.1059	0.2358	0.487	0.4688	0.1334	0.3033	0.3706	0.3663	0.71	0.2783	0.5133	0.3294	0.2235	0.3676	0.3515	0.1427	0.4011	0.2428	0.6311	0.9391	1.2964	0.0568	0.1391	2.5248	0.3425	0.176	0.0459	0.5686	0.1843	0.2432	0.2519
Brd9	0.6746	0.0588	0.0929	0.305	0.0505		0.1903		0.1105	0.8419	0.3497	0.4101	0.3368			0.0287	0.3484	0.024	0.3028	0.0536	0.2093	0.0502	0.4897	0.2321	0.0771	0.2812	0.2179	0.2565	0.2706	0.1684	0.0116	0.1704	0.5034		0.1014	0.2551	0.2861	0.0537	0.2975	0.8643	0.7426	0.2017		0.5333	1.2072	0.3495	1.1733	0.5223
Brdt	0.1384	0.1205	0.029	0.0482	0.1321	0.1009		0.0848	0.0356	0.1627	0.1287	0.3023	0.0519	0.1103	0.0478	0.106	0.1275	0.0398	0.1793	0.094	0.1811	0.0421	0.0921	0.0339	0.0294	0.0608	0.0532	0.0301	0.0328	0.0493	0.0315	0.0816	0.0251	0.043	0.0178	0.0577	0.0773	0.0998	0.1375	0.1164	0.1403	0.1531	0.0686	0.1809	0.1427	0.028	0.0883	0.0765
Brms1
Brms1l	0.0603	0.4189	0.2313	0.4635	0.0659		0.4422	0.2239	0.4545	0.4327	0.3403	0.2418	0.5546		0.0426	0.2598	0.5134	0.0296	0.6624	0.08	0.37		0.0847	0.085	0.8599	0.7364	0.7345	0.4339	0.375	0.1446	0.1318	0.4095	0.1494		0.1726		0.6887	1.1102	2.4764	0.0681	0.3041	1.5484	0.2278	0.3418	1.5266	0.635			0.3686
Brpf1	0.0616												0.0228	0.009				0.0019			0.1131				0.1907	0.1849	0.1817		0.0064	0.0046							0.1154	0.3846	0.2096										0.603
Brpf3						0.0112							0.021	0.0258	0.0147		0.0154	0.0111	0.0133	0.0141		0.0176	0.0121		0.0367	0.0221	0.0321	0.0273	0.0298	0.0357	0.0405	0.0438	0.0371		0.0194	0.0133		0.0192	0.0403	0.0201	0.0275	0.0201		0.0117	0.0129	0.0134			0.0878
Brwd1		0.0496														0.1428
Btaf1		0.061	0.0091	0.0049					0.0487		0.0975	0.0475	0.003				0.0196	0.0156	0.0757	0.0564	0.058		0.0232	0.0174	0.2041			0.0065	0.0296		0.0062													0.7967					0.0087
Camta1																	0.0017			0.0289	0.0367			0.0519	0.0185		0.0133	0.01	0.0073		0.0039	0.0019	0.0078		0.0091		0.1258				0.0039								1.358
Camta2																					0.0198				0.0148		0.0072	0.0043			0.005																		1.6698
Cand1	0.2819	1.0726	0.2371	0.1626	0.4848	0.1518	0.1639	0.2727	0.1904	0.3999	1.9187	0.4184	1.7305	0.1083	0.3418	0.545	0.3141	0.2297	0.6139	0.6607	0.855	0.4813	0.2019	0.4377	0.6476	0.9359	1.075	1.024	1.3245	0.6417	0.5226	0.7221	0.7345	0.3533	0.307	0.2341	2.653	3.1449	0.4012	0.7499	3.9679	0.9183	0.8646	3.2911	1.512	0.8693	0.5954	0.7355	0.375
Cand2				0.0029	0.0038	0.003							0.0206	0.013		0.0054		0.0081	0.0041		0.0209									0.0069							0.0102
Cbfa2t2	0.0693	0.069	0.0592										0.0753	0.0758	0.0703					0.0196					0.0747	0.0895	0.079										0.0801	0.0673	0.0575
Cbfa2t3	0.0759	0.132	0.0911										0.0826	0.083	0.0771					0.0215					0.0819	0.0981	0.0866										0.0878	0.6634	0.3119
Cbx3	10.1708	10.507	6.7483	9.6895	5.6047	6.2909	6.9964	5.0766	7.1467	12.4592	8.7199	7.0373	8.0383	4.563	4.2605	2.8066	4.4466	3.85	8.2362	8.5473	8.1629	6.8644	9.3371	6.1496	6.376	8.5932	8.6611	6.8139	5.1348	4.955	4.2293	5.802	9.1005	3.895	4.1349	5.2881	9.7421	12.4224	9.8033	5.9284	16.5824	7.8469	7.0696	12.7215	7.6873	12.1186	4.828	10.3458	4.7096
Cbx4	0.8448	1.1151	1.3486	0.8846		1.0776			1.2154	1.145	1.2964	0.111	0.2588	1.2084	0.8689		1.1521		1.619	1.4295	1.308	1.6183	1.4095	1.2483	0.7479	0.1836	0.5659	1.2677	0.9753	0.4637	0.8939	0.5027	0.5609	0.3302	0.5597	0.3092	0.949	0.814	0.9879	0.9624	0.6356	1.0224	1.0403	0.6908	1.1192	0.6177	0.8169	0.6499	0.7177
Cbx6	0.0716		0.1585		0.3787	0.0749	0.2058	0.305	0.4285	0.0262	0.428	0.9198		0.0837	0.0208		0.0636		0.1096		0.0777	0.0791			0.1543	0.1531	0.1344	0.164	0.1293	0.0285	0.1127	0.1914	0.0855		0.0507	0.0872	0.018		0.1417	0.1197	0.1307	0.1378	0.1476			0.0923	0.0713	0.0703
Cbx8	3.3148	3.6218	2.7141	3.3888	9.8405	4.095	3.6169	1.0158	3.8117	5.4168	4.2479	3.2944	3.7316	3.7271	3.5864	2.6968	4.953	2.3296	4.0197	5.7572	3.3568	3.7421	4.3931	3.5728	4.7547	6.2467	4.8415	4.5531	4.3052	4.1867	4.5011	4.6913	3.5317	2.3908	2.9462	2.3245	4.551	5.3463	6.2108	4.1511	4.8857	4.1674	3.536	3.812	3.143	1.9998	2.3551	2.6014	1.8193
Ccar1	6.5988	5.8031	4.2451	6.3039	4.9987	4.2331	5.3344	3.1775	5.0177	7.4698	5.1393	3.0801	4.1071	3.351	3.5949	3.2124	3.2954	2.5242	2.5195	5.253	2.8991	3.7424	2.8552	3.3676	1.1414	1.9668	2.008	2.1401	2.086	1.9953	1.9171	2.4861	1.4059	0.983	1.2415	1.3996	4.8391	4.7842	5.2316	5.1869	4.4826	4.6951	3.2539	5.6916	3.0593	2.6543	1.9201	2.587	2.2505
Ccdc101	0.0954	0.1704	0.0626	0.2693	0.0593		0.1053		0.1388	0.1325	0.1473	0.1026	0.1723			0.0388	0.2457	0.0395	0.2766	0.2842	0.2817		0.1015	0.0712	0.3976	0.2455	0.6988	0.9227	0.2873	0.1521	0.2463	0.3231	0.3365	0.1227	0.0729	0.2129	0.242	0.2659	0.1302	0.0918	0.428	0.2218	0.1095	0.4095	0.0374		0.0553	0.0611	0.2514
Ccnc	0.0639	0.055	0.0587	0.0601		0.0404		0.0917		0.0642	0.0911	0.0357					0.0062	0.0202	0.0436	0.0474	0.0212		0.033	0.038			0.0968
Ccnl1	3.7249	0.4772	0.131	1.0855	1.0162	1.8687		0.0386		1.0163	1.5425	1.9919				0.1562	0.4252	0.207				0.3963	0.6664	0.8137	0.0796		0.0741	1.0482	0.5227	0.7243				0.6585	0.485	0.5665	0.4592	2.1393	1.5674	3.9739	3.7986	4.5773	0.1314	0.178	0.2545	3.7928	1.6914	1.7895
Cdk11b	0.7084	0.5116	0.5834	1.7426	1.0807	1.1698		0.0451		1.7175	2.1757	2.2776	0.1726	0.3895	0.2782	0.6242	1.1989	0.8414				0.5391	0.8745	1.2382	0.2558	0.1667	0.5298	0.9836	1.7345	1.8294	0.0947	0.0554	0.1004	0.6718	1.2268	0.9959	1.3885	1.4154	2.4952	5.0128	3.7005	6.2449	0.1686		0.351	3.115	2.7518	4.4053
Cdk19	0.005				0.0063		1.1938	1.2859		0.6368																		0.0161	0.0025		0.0147	0.0052	0.3797
Cdk8	0.005				0.0063																							0.0146	0.0025		0.0138	0.0052
Cecr2		0.143		0.0935																	0.3033							0.0037
Chaf1a							0.1471	0.0568		0.1682	0.0393	0.2414	0.03						0.3344	0.1052		0.0551	0.1799	0.1106					0.0104									0.0153	0.0206						0.0337	0.1131	0.1054
Chd1	0.2523	0.2181	0.3651	0.1468	0.2241	0.3243	0.0907	0.1733	0.0646	0.2272	0.2711	0.2304	0.1079	0.1412	0.1287	0.0864	0.2422	0.0913	0.3989	0.3195	0.3106	0.137	0.2515	0.3833	0.1754	0.1901	0.1537	0.1457	0.1551	0.1355	0.1569	0.3837	0.0783	0.0488	0.0557	0.079	0.0998	0.2083	0.3083	0.2803	0.3716	0.2528	0.223	0.4645	0.244	0.5821	0.3109	0.4906	0.1463
Chd2	0.8183	0.8384	0.8012	0.9297	0.8332	1.0305	1.2209	2.6765	0.8779	1.4248	1.386	1.0018	1.421	1.6787	1.1764	0.8619	4.428	0.9399	4.93	5.2266	4.9402	3.1109	7.765	8.0906	2.8688	1.2632	1.2531	1.2085	1.273	1.3675	2.0117	1.5795	1.5828	0.4442	0.6623	0.6376	4.0471	2.5039	4.6629	3.5525	5.239	5.666	5.0925	2.9876	5.1787	7.7932	6.7181	7.2191	2.6463
Chd8	1.3579	0.9936	1.3996	1.6588	0.9041	1.4497	0.9098	1.1715	1.2259	1.0898	1.0455	0.7149	0.2125	0.2439	0.1623	0.1538	0.4341	0.3905	0.6294	0.8091	0.592	0.2993	0.4414	0.4421	0.0724	0.0751	0.091	0.1555	0.1117	0.0904	0.0924	0.0773	0.0647	0.0096	0.0364	0.0437	0.0894	0.0815	0.0847	0.0826	0.3941	0.0257	0.1353	0.2935	0.0912	0.1042	0.0488	0.048	0.0056
Chd9	1.2111	0.9672	1.3332	1.3142	1.4865	2.3446	0.9175	0.9717	1.0066	0.6843	0.7237	0.6448	0.2046	0.1685	0.101	0.2106	0.4982	0.1118	0.5122	0.6097	0.4677	0.3005	0.3562	0.3681	0.1492	0.1105	0.2148	0.2131	0.128	0.1222	0.1562	0.1709	0.0879	0.0602	0.0612	0.0371	0.2261	0.1977	0.3188	0.2852	0.2505	0.2027	0.2531	0.2702	0.24	0.241	0.1362	0.1676	0.0176
Cir1			0.2912	0.4794	0.3663	0.1232				0.2854	0.1439	0.0943					0.1353			0.0597	0.0414		0.0552	0.5786									0.0158									0.0482
Cnot1						0.0177					0.0243		0.0165		0.0169				0.0264	0.01	0.0411			0.0857			0.0433		0.0094			0.0057	0.0103			0.0021	0.0109	0.3188			0.0317	0.0331		0.0398	0.0208		0.0036		0.009
Cnot2											0.0072								0.0084	0.0099	0.0087		0.0069	0.0056						0.0087																			0.0238
Cnot7											0.0216						0.0268											0.0114	0.0324
Coil	2.9993									1.5384	3.739	1.9392	0.3673		0.0293	2.1607	0.9304	1.8668	1.8312	2.6733	0.2554	1.221	1.353	1.4154	2.1138	2.5114	1.9499	4.0632	4.2648	2.5036	3.1929	3.1034	3.501	1.0961	0.79	1.2394	0.3736	0.6215	0.1659	0.3233	0.6543	0.333		0.3829	0.3231		0.1439	0.3339	0.0648
Cpsf3l	0.2195	0.2991	0.8293	0.2603		0.1708	1.074	0.2313	1.678	0.9686	0.1666	0.0705	0.083		0.0895	0.0873	0.1188	0.0688	0.1861	0.4975	0.2648		0.1823	0.5567				0.1044	0.0846	0.0226	0.0338	0.0651	0.0257	0.0108		0.0296		0.0568	0.0458								0.0139	0.0165	0.048
Crebbp	0.061	0.0656	0.0091	0.0881	0.0458	0.0332	0.0304	0.0248	0.0108	0.1448	0.0512	0.0356	0.0301	0.0067	0.0021		0.0164	0.0034	0.0832	0.0366	0.0709		0.0146	0.0417	0.0027	0.0308	0.0401	0.2659	0.0633	0.013	0.0407	0.0688	0.0055	0.0147	0.0156	0.0024								0.0093
Csrp2bp							0.021				0.0205									0.0318	0.0219						0.0281	0.0012	0.0124
Ctbp1	0.197	0.2209		0.2124	0.0474			0.1344			0.7792	0.1679	4.9782	0.0709	0.1408	0.1003				0.3064	0.2015	0.1219	0.2965		0.4855	0.5458	0.2064	0.2925	0.5252	0.4377	0.1633	0.1594	3.0055	0.0687	0.43		3.1255	2.9093	0.58	0.7194	2.9503	0.4425	0.3826	3.5658	1.5349	0.305	0.9142	0.2348	1.3679
Ctbp2	0.0406	0.0215									0.1263		0.1864			0.0487				0.0739		0.0569	0.0904	0.0511	0.1787	1.1194	0.517	0.3591	0.8874	0.6545	0.1214	0.71	0.0917	0.047	0.3518	0.487	1.2661	1.2272	0.7487	0.4611	1.5012		0.8845	0.879	0.9043	0.1971	0.063	0.2296
Ctnnb1	0.0781	0.2847	0.5324	0.4372	0.1309	0.065	0.2656	0.2489	0.1994	0.2297	0.4331	0.0788	1.1349	0.4716	0.6631	0.4477	0.298	0.2343	0.96	1.3698	1.1819	1.3242	1.1013	0.9579	1.4181	0.5473	1.3898	0.8265	0.9016	0.9158	0.9237	0.8105	1.071	0.3799	0.3037	0.296	1.7801	2.0614	1.3597	1.9279	2.2918	2.1261	0.4557	1.2158	0.5173	0.2927	0.335	0.2199	2.1259
Ctnnd1		0.0055		0.0028	0.0105		0.0031			0.0411	0.0623	0.0029	0.2696		0.1806	0.3698	0.1454	0.2286	0.526	0.494	0.2323	0.823	0.1712	0.4311	0.0986	0.8381	0.3347	0.341	0.1437	0.2633	0.3197	0.2172	0.234	0.0618	0.1419	0.1136	2.755	1.5691	1.4573	0.5334	3.7261	1.2629	0.3472	4.3612	1.4888	0.2183	1.1726	0.3175	0.6753
Ctnnd2	0.0066	0.0065		0.0078	0.0055	0.0054	0.0057	0.006					0.0099						0.0434	0.0525	0.0334	0.0172	0.0249	0.0564	0.0295	0.0184	0.0568	0.0821	0.047	0.0281	0.0173	0.0269	0.033		0.0114	0.0042	0.2747	0.2012	0.1268	0.0733	0.2164	0.1629	0.0336	0.1031	0.0444	0.0428	0.0434	0.021	1.6502
Cxxc1	0.1068	0.2493	0.0282	0.0502									0.0927	0.0663	0.0523		0.4034			0.1372	0.4153	0.3331		0.0352		0.0457		0.0359			0.0303	0.0339	0.0302			0.0166						0.0755		0.0978
Daxx	0.0269			0.0328	0.0179	0.0285			0.0229	0.0668		0.0133		0.0269	0.1528					0.0043	0.0212	0.0369					0.0201								0.0085						0.0475	0.0219
Ddx26b	0.0272	0.0178	0.0156	0.0426	0.0165	0.0207		0.0315		0.0191	0.0049		0.0427	0.0086	0.0098			0.007	0.0153	0.0236	0.019	0.0146	0.0135	0.0202	0.0079		0.0145	0.0218	0.0086		0.0027	0.0104	0.0065	0.0062	0.0047	0.0041				0.0056		0.0096
Dido1	0.7468	0.4664	0.2469	0.9159	0.4323	0.2216	0.7736	0.4084	0.457	0.8077	0.7925	0.3235	0.1691	0.0625	0.0338	0.1279	0.2485	0.1078	0.3198	0.4182	0.4199	0.1045	0.3221	0.3352	0.3127	0.2919	0.649	0.6551	0.4416	0.3536	0.513	0.4625	0.3511	0.2669	0.275	0.2949	0.4022	0.0651	0.3077	0.163	0.1038	0.1321	0.1196	0.1047	0.1322	0.0828	0.1066	0.1711	0.8088
Dnmt1	9.6524	11.6019	8.4633	13.2187	8.3101	8.4083	9.5756	8.9542	9.932	14.2747	8.7623	8.3805	8.2712	5.6167	5.6468	7.1177	9.6626	5.5645	12.9888	13.6976	11.9919	5.4827	10.8396	8.9132	2.9337	3.4864	7.9525	6.8255	5.154	2.9603	5.6181	5.6267	3.6171	4.079	3.2779	3.4481	2.9321	2.6801	4.4133	3.0983	5.2137	3.8039	4.0273	7.4792	3.0131	2.5226	2.0646	3.5547	0.4912
Dnmt3a	0.0099		0.0124	0.0128				0.0115			0.0192	0.0091	0.0189			0.0158	0.0194	0.0221	0.0245	0.0303	0.0197		0.0188	0.0184	0.0146	0.0246	0.0216	0.0195	0.0227	0.0138	0.015	0.0124	0.0139	0.0189			0.0242				0.021			0.0204		0.0125			0.0637
Dnttip1	0.3041	0.3755	0.286	0.9393		0.1963	0.2662	0.1403	0.4082	0.4423	0.3801	0.4862	0.2345		0.1871	0.1504	0.3541		0.868	0.9085	0.7695	0.1592	0.9257	0.7897	0.2568	0.2048	0.2833	0.4401	0.151	0.0802	0.205	0.4603	0.319		0.1459		0.2418		0.2929	0.2295	0.0497	0.1923	0.1586	0.65	0.2418	0.2489	0.0991		0.0226
E130309D02Rik	0.0578	0.0654	0.0391	0.0583	0.056	0.0561	0.0271	0.0239		0.0542	0.0678	0.0422	0.0412		0.0276	0.0271				0.0378	0.0437	0.0318	0.0272	0.0509		0.031	0.1314	0.0413	0.0653	0.036	0.0441		0.0449	0.1283	0.0221	0.0191	0.1572
Edf1	2.8817	39.7721	49.5914	2.7589	2.2815	10.3897	15.0549	32.997	50.6083	5.0691	46.3135	52.7959	13.5301	5.1086	18.2835	19.1604	21.6355	11.9826	69.1706	17.3618	55.9983	46.4833	93.7888	89.7447	1.2034	2.1803	6.9102	3.5343	7.0592	1.6219	8.8901	3.2884	13.4258	11.8951	1.452	1.4794	1.4692	1.1508	9.6455	1.7108	1.5497	1.4695	8.9563	2.5114	1.5355	6.946	1.2321	1.3604	0.1306
Ehmt1	2.2057	2.3296	0.8848	1.7914	1.5897	0.8484	1.303	1.3403	1.3673	2.3147	1.6329	1.2113	1.0009	0.573	0.656	0.6841	0.9664	0.5588	1.4605	1.7648	1.6505	0.5187	1.6079	1.2567	0.7386	0.9218	1.1878	0.9792	0.8525	0.3671	0.6607	0.5345	0.4629	0.3345	0.7097	0.5403	1.3184	0.8683	1.4421	0.7807	0.4898	0.3129	0.6502	0.9645	0.4063	0.6837	0.5786	0.776	0.1378
Ehmt2	2.7365	2.7854	2.0165	2.4762	1.7508	2.1485	1.5975	1.6629	1.8961	3.4466	2.3444	1.8123	1.9612	2.2377	0.9809	0.7839	1.9706	1.1981	2.1448	4.4559	2.3524	1.274	3.1708	3.354	2.0744	1.3102	2.2162	6.3852	3.6859	4.9053	6.9575	6.6249	6.3338	4.2292	6.086	5.491	3.2489	3.038	4.1657	1.3494	1.379	1.292	1.3354	2.6513	1.2708	1.8192	1.454	1.9241	2.2246
Ep300	0.1677	0.041	0.165	0.3882	0.0216	0.0217	0.4918	0.0224		0.252	0.1622	0.0271	0.0325	0.007	0.0428		0.0106		0.0639	0.0503	0.1911		0.0998	0.0547		0.017	0.0382	0.0698	0.0339	0.0107	0.1058	0.0222	0.0036	0.007	0.0081	0.0025			0.0042					0.0098
Epc1	0.0446	0.2595		0.1116		0.0298		1.3516		1.9334	1.5694	1.5736	0.4032	0.0339	0.0357	0.0899	0.4476	0.0158	0.3215	0.1545	0.4535	0.0263	0.2847	0.0654	0.1682	0.1205	0.8988	1.5138	0.2162	0.103	0.255	0.0868	0.1029	0.0542	0.085	0.1253	0.021	0.1868	0.4692	0.0607	0.0394	0.1013		0.2157				0.0295	0.0188
Gm10094	3.3178	10.5098	8.3372	6.5117	11.9548	12.4914	12.7678	12.225	16.8229	3.2668	7.1941	7.027	1.7741	2.3186	3.054	5.9571	12.608	6.5969	11.746	9.3743	10.685	2.2741	4.7457	6.8347	3.2255	3.045	3.7837	5.5645	5.474	7.0328	5.6218	3.8552	4.1328	1.7084	2.7349	3.5005	5.4074	4.1819	4.9474	4.9349	2.6108	5.0013	3.8031	3.7961	3.4291	2.9255	3.3585	3.0602	4.2635
Gtf2a1				0.0573			0.3533		0.2943				0.2623		0.2318			0.1047													0.0638	0.0696	0.0735					0.2259		0.0947
Gtf2a2
Gtf2b				0.1491			0.023		0.1905	0.2316	0.1119	0.0667					2.7029	0.8818	3.6371	2.1434	1.0997		1.5062	3.4707				0.0506	0.0618		0.0106							0.1277						0.1486				0.0867	0.0779
Gtf2e1										0.0727	0.0781		0.0213						0.0313	0.5219	0.02		0.425	0.1003					0.7251								1.8572	1.5572	1.6614	0.0246	1.5344	1.9682		1.1973		0.0126	0.0151	2.9899
Gtf2e2										0.2341	0.2835		0.1146				0.5479		0.8813	0.7504	0.0424		1.2776	0.8931				0.1596	0.0881								0.5865	0.2709	0.3337		0.2088	2.4844	0.262	0.4722	1.8869	0.0644	0.0854
Gtf2f1										0.0308			0.0788	0.0442	0.019		0.0615	0.0121	0.0628	0.5296	0.3699		0.5704	0.1343	0.0157	0.045	0.0414			0.0236		0.03					0.2457	0.3913	0.4189	0.4119	0.4468	0.309	0.5542	0.6641	0.4924	0.3736	0.274	0.1528	0.1355
Gtf2h4										0.3165							0.0366	0.0267			0.0521			0.0385		0.0207	0.1004	0.1496	0.0651	0.0081	0.1297	0.0215	0.014		0.0238	0.0156			0.0557		0.0304	0.0472	0.047			0.0344		0.0397	0.407
Gtf2i	36.9292	13.4585	19.5365	10.3588	13.0339	16.8465	6.4047	7.6697	6.8996	15.6186	3.5329	10.2305	3.9199	3.0706	6.3923	2.2816	4.7081	1.1386	5.4865	6.3398	5.7681	3.4193	6.3342	3.4378	0.9701	1.3405	1.9379	2.237	2.9745	1.1005	2.065	1.8889	1.0064	1.4272	1.0461	1.5078	2.9025	1.1929	3.9043	4.7093	2.6926	2.0705	1.4677	2.8222	1.5604	0.9861	0.8724	1.4819	1.5458
Gtf2ird1	0.0117																													0.0044
Gtf2ird2	0.154	0.1319			0.1064			0.116		0.1229	0.0728		0.0906	0.0827		0.0806	0.0898			0.1496	0.1121	0.1244		0.0968	0.0452	0.0565	0.0631	0.0405	0.0356	0.035	0.0342	0.0402	0.0368	0.0217	0.0299	0.0286	0.0871	0.0891	0.1036	0.0724	0.105	0.0797	0.1	0.1347	0.1423	0.0785	0.0489	0.0699	0.037
Gtf3c1	0.8302	0.8267	0.3791	0.9042	0.4922	0.7929	0.749	0.5867	1.0284	1.1908	0.7033	0.5239	0.2498	0.2454	0.112	0.2389	0.6261	0.1041	0.5765	0.7423	0.5111	0.2659	0.6333	0.4027	0.2229	0.2732	0.259	0.2165	0.148	0.0891	0.1263	0.1604	0.1019	0.0697	0.1063	0.0866	0.2475	0.2162	0.205	0.1422	0.3094	0.2327	0.2347	0.1333	0.1987	0.1393	0.1391	0.1333	0.2174
Gtf3c2	1.4662	1.1966	0.255	1.4085	0.1346	0.3596	0.6073	0.5198	0.3435	0.439	0.5124	0.1576	0.1495	0.0916	0.1386	0.0453	0.2595	0.089	0.5472	0.5017	0.4272	1.1671	0.8012	0.4507	0.0737	0.1	0.3605	0.3842	0.1632	0.1634	0.1841	0.0558	0.1141	0.0457	0.0479			0.119	0.1585	0.1574	0.1515	0.1666	0.0633	0.318	0.101		0.4209		0.085
Gtf3c3	1.084	0.8955	0.6012	0.9966	0.7373	0.6099	0.9431	0.7633	1.0121	1.3577	0.6426	0.735	0.2518	0.1062	0.0628	0.2097	1.1951	0.0766	1.7535	0.5196	0.396	0.1401	0.3221	0.2651	1.3929	0.0932	0.1284	0.1386	0.1015	0.0955	0.1054	0.1554	0.1019	0.0989	0.062	0.0508	0.0106		0.0341	0.0201	0.0263			0.0362		0.016			2.4141
Gtf3c4	8.567	3.1091	0.3308	1.7773	3.5717	0.2757	0.8377	0.4376	0.7357	1.6694	1.3863	1.0636	2.932	3.874	4.0224	0.0991	0.3532	0.0919	1.4999	1.5616	1.012	8.6648	1.0873	1.3502	0.8259	0.5065	0.4399	0.7441	0.9296	0.1922	0.2496	0.7298	0.2671	6.5923	0.9088	1.5318	0.4033	3.6127	0.3722	0.2824	2.2445	0.4904	1.3508	4.201	0.1273	1.1877	0.0072	0.0438	4.4956
Gtf3c5	0.9032	0.7344	0.3605	1.7743	0.4698	0.1089	0.718	0.3764	0.7998	0.7319	0.6157	0.3762	0.0981	0.0453	0.0985	0.0482	0.1665	0.0484	0.3085	0.3612	0.1586	0.1198	0.2852	0.3391	0.0295	0.1019	0.2117	0.2504	0.1325	0.0592	0.0986	0.0859	0.0571		0.077	0.0284	0.0291				0.0999			0.1378					0.306
Hcfc1	2.6274	2.9916	2.5222	2.5857	1.5409	1.9254	1.9692	1.6995	2.5186	1.9595	2.0534	1.5913	0.8192	0.6401	0.6932	0.4399	1.9745	2.826	2.5855	2.0395	1.9516	0.7834	1.6951	1.2075	0.6833	0.5582	0.7077	0.6677	0.7543	0.5207	0.5273	0.8076	0.569	0.2687	0.4236	0.4679	0.6168	0.6993	0.4521	0.2247	0.677	0.3509	0.4324	0.7984	0.4544	0.3056	0.3053	0.7142	0.269
Hcfc2	5.4673	5.3756	4.7812	1.359	0.8961	1.2562	0.3384	0.3843	0.311	0.5604	0.6735	0.5279	2.0581	1.6941	1.5151	0.1234	0.0443	0.0608	0.3125	0.5898	0.203	0.7753	0.3575	0.3562	1.2002	1.0068	1.0828	0.2311	0.2853	0.321	0.4089	0.3253	0.4192	0.0752	0.0451	0.0635	0.3444	0.6489	0.7088	0.2462	0.1214	0.2486	0.3332	0.211	0.2535	0.0698	0.0489	0.0106	0.1411
Hdac1	7.0266	7.7029	4.7937	8.0371	5.0555	5.0645	9.2423	11.8661	5.7556	7.835	6.8988	3.6112	5.7571	2.2242	4.488	3.3748	4.4544	3.284	6.5568	8.5071	6.6606	3.9709	6.6552	5.2143	4.8868	4.5973	6.5882	4.6783	3.9143	21.2775	3.6613	19.2919	4.4583	1.6026	2.6763	2.3495	5.1575	6.7156	6.0945	5.606	7.2475	7.6946	5.8846	6.6685	5.5007	3.6385	3.1688	3.0467	3.9963
Hdac2	12.5003	10.7829	7.0199	13.2348	10.4734	6.9244	10.5369	9.9871	11.1583	12.3881	12.4261	10.719	10.3769	7.8064	12.2811	8.2742	8.3	6.8296	15.0121	16.8257	13.2134	16.3059	14.2388	11.4527	12.9295	13.7531	12.9207	10.5129	11.8846	10.2393	10.6226	9.4919	8.8609	5.129	6.7899	7.4712	51.0666	19.2888	16.4086	45.2088	18.4092	18.5385	17.5986	18.5937	16.0986	10.5897	10.601	9.3832	8.0803
Hdac3	0.2242	0.0407	0.0443	0.1517	0.0432	0.0691	0.0605	0.0686	0.0567	0.0746	0.0845	0.1227	0.1758	0.1555	0.0367	0.0758	0.0719	0.0287	0.1915	0.2881	0.1727	0.1222	0.2359	0.0408	0.041	0.0574	0.1586	0.1605	0.1086	0.1864	0.0971	0.1244	0.0381	0.035	0.0363	0.1085	0.0419	0.0237	0.0603	0.0556	0.2117		0.0269	0.0695	0.048	0.0245			0.2566
Hdac6	0.2106	0.2979	0.0547	0.1351	0.6719	0.4076		0.3201	0.0451	0.2842	0.5515	0.0526	0.6396	0.023	0.0729	0.2376	0.1307	0.3362	0.7736	0.7512	0.4741	0.2516	0.3609	0.4998	0.1399	0.1335	0.0691	0.0754	0.1003	0.1601	0.1177	0.065	0.1768	0.1101	0.0848	0.1161	0.4843	1.7388	0.2913	0.1523	2.9174	0.1357	1.8517	2.6983	0.1147	0.2228	0.0504	1.9629
Hdgf	11.383	12.7402	8.0317	12.4711	11.2845	10.3957	10.4834	7.2437	8.8734	14.3688	8.2275	57.0712	16.1355	11.9267	7.3374	9.857	9.1273	7.163	20.8593	59.8472	59.7478	7.1018	17.7614	12.9983	3.3622	4.505	5.9376	6.9406	9.2954	4.2014	4.7165	5.7627	6.0993	3.0983	3.7246	3.793	21.3838	18.9438	15.7421	15.6778	24.4385	17.2164	13.4168	26.7691	15.6019	12.0324	9.5283	13.3562	5.458
Hdgfrp2	2.1098	3.533	2.4727	2.2226	2.4362	1.8416	1.6339	1.9697	1.1782	1.4724	3.288	1.8855	3.1325	2.3508	2.0143	2.713	2.9807	2.7613	4.2478	5.3723	5.563	2.2713	5.0319	2.7836	2.0396	2.4574	3.0756	5.7419	3.7681	2.5925	4.082	3.0466	2.4683	1.5913	1.6219	1.6983	6.2012	6.4861	7.129	5.8871	8.035	7.6534	8.2374	8.4394	7.3497	5.2502	4.0427	5.2864	3.9606
Hdgfrp3	53.7736	58.0867	35.0136	59.5146	42.4721	51.6419	60.5859	36.9462	38.9842	130.435	94.4023	54.2844	123.385	63.5091	56.7601	66.4931	97.6732	67.1065	132.153	218.208	210.099	71.3906	152.507	105.854	68.779	95.8264	179.268	96.2031	73.4225	82.6315	97.296	77.2209	91.3463	40.9087	44.9356	45.9516	180.41	179.163	197.702	154.081	232.358	167.948	206.841	254.308	181.95	154.293	142.234	137.337	93.3184
Hells	3.9775	5.4066	3.7646	1.033	3.4547	4.6507	1.3574	5.1926	1.3872	1.0618	1.4949	0.1602	0.3754	2.5942	0.2258	2.9769	1.2728	0.0747	0.4292	0.3867	0.2394	0.1442	0.2871	0.3044	0.5942	0.4968	1.2493	0.6613	0.4129	2.1684	0.937	0.2062	0.2264	1.5937	0.0975	0.0791				0.0312					0.046			4.5511
Htt							0.0277																												0.0042	0.0049		0.0063											0.0028
Ing1	0.073	0.0491		0.0506	0.1394	0.1315	0.0768	0.0485	0.0479		0.0987	0.249	0.0932	0.0535	0.7372	0.0562	0.0455		0.0952	0.1535	0.0974		0.0763		0.2666	0.0685	0.0959		0.0298		0.0404		0.0294			0.0273	0.4149								0.0596				0.1533
Ing3	1.2384	0.1401	0.8613	0.2096	0.1263	0.613	0.2136	0.127		0.496							0.0791			0.1832	0.1055		0.2876	0.0747	0.7011	0.1651	1.2834	0.6522	0.3995	0.6425	0.806	0.9316			0.536	0.0975	0.0904												1.0922
Ing4	0.2627	0.2583	0.1536	0.0417	0.2122	0.1749	0.0872	0.189	0.1621	0.2669	0.3888	0.2542	0.4841	0.4554	0.3494	0.263	0.2023	0.2614	0.2317		0.04	0.2085	0.0206	0.0909	1.0215	0.645	1.1921	0.5909	0.4358	0.4234	0.8331	1.3659	0.6006	0.2936	0.3482	0.3805	0.0882	0.7146	0.5431	0.2678	0.6259	0.5537	0.3941	0.3185	0.3228	0.3403	0.3362	0.4082	3.2422
Ing5											0.0982						0.0888		0.0785						0.2283		0.2577	0.1514			0.1828	0.3747	0.1354																0.3518
Ino80	0.0456	0.013	0.0092	0.0295	0.003			0.0165	0.0087	0.0034	0.0009	0.1073				0.0132	0.0048		0.0016	0.0158	0.004		0.0319	0.0031	0.0305	0.5564	0.0821	0.0473	0.015	0.0272	0.0276	0.1726	0.027		0.0158	0.0143	0.1683	0.4925	0.1779	0.1678	0.2219	0.1653	0.0333	0.1054	0.1154	0.1198	0.1261	0.1938	0.3926
Ino80c											3.0423									0.1536								0.0795					0.1376				0.4149	1.9092	0.8254	1.5853	0.632	0.2203		0.4461	0.2702	0.1838	0.1511	0.1819	0.5831
Ino80e	0.4656								0.4804																	0.5762						0.3148		0.0565		0.0488	1.8495	2.2007	2.217		1.434	1.3758	1.6222		1.4769	1.0033			0.9827
Ints1	0.3528	1.2239	0.7329	1.1105	0.3666	0.2215	1.1074	0.1509	1.3064	0.6146	0.7922	0.2048	0.3077	0.073	0.0678	0.2678	0.4511	0.065	0.2728	0.7588	1.1125	0.053	0.5744	0.5918	0.1426	0.1391	0.4033	0.5383	0.4915	0.0977	0.231	0.2172	0.41	0.0949	0.0794	0.1013	0.0166		0.0667		0.13	0.0654	0.044	0.1945		0.0266	0.1325	0.0483	0.0382
Ints10	0.1076	0.1962	0.04	0.1052	0.0137		0.0252	0.0231	0.039	0.0387	0.0934		0.0372		0.0737					0.0437	0.0314	0.0279	0.0194	0.0109		0.0884	0.0637	0.024	0.0375	0.004	0.0052	0.0616	0.0323				0.1012	0.0871			0.1144		0.0503	0.0381					0.0028
Ints12	0.3646	0.1113	0.3316	0.2682	0.6069	0.2046	0.3883	0.1684	0.4528	0.484	0.2336	0.2297	0.3952	0.4054	0.2436	0.2224	0.2187	0.1298	0.4745	0.4547	0.2964		0.2242	0.561			0.2446	0.365	0.4015	0.0938	0.2165	0.1356	0.0341	0.1616	0.1189	0.0524	1.1571	0.1173	0.0329
Ints2	0.1774	0.1282	0.0464	0.0064	0.0428	0.0733	0.0031	0.1191	0.0314	0.0389	0.1215	0.04	0.0602			0.0227	0.0197	0.0353	0.0307	0.0422	0.0403			0.0071	0.0245	0.0311	0.045	0.0172	0.0285	0.008	0.0144		0.0124	0.0027		0.0065		0.0109			0.023				0.0061		0.0056	0.0077	0.0539
Ints3	0.0983	0.0631	0.0309	0.1288	0.0966	0.0371	0.0754	0.1026	0.0376	0.0779	0.2803	0.0598	0.1143	0.0287	0.0087	0.0214	0.0545	0.0297	0.0697	0.171	0.0772	0.0451	0.0581	0.0324	0.0894	0.0723	0.1052	0.0497	0.0488	0.0478	0.1065	0.1186	0.0594	0.0545	0.0324	0.029	0.2109	0.212	0.1218	0.0538	0.3478	0.0499	0.0423	0.2911	0.0783	0.0461	0.0602	0.0636	0.3823
Ints4	0.1915	0.0556	0.0212	0.1307	0.1173	0.0111	0.0621	0.0368	0.0373	0.082	0.1214	0.0478	0.0137		0.0074		0.0156	0.0106	0.028	0.058	0.0242		0.007	0.0026	0.005	0.0187	0.0813	0.0328	0.0278	0.0191		0.0101	0.0035				0.0099												0.5337
Ints5	0.1146	0.0911	0.0092	0.0551	0.4238	0.0405	0.0376	0.014	0.0437	0.0387	0.2545	0.0313	0.0402		0.0095	0.237	0.2714	0.2629	0.1827	0.2984	0.133		0.0306	0.0294	0.0056		0.1264	0.0971	0.0865	0.0121	0.0451	0.0146	0.042	0.0081	0.0083	0.0195	0.0703	0.0031			0.0044			0.0247
Ints6	0.5	0.2694	0.1657	0.6074	0.0523	0.1103	0.4266	0.2111	0.4494	0.8942	0.7418	0.4205	0.3189	0.0658	0.7621	0.0993	0.0714	0.0561	0.1754	0.3604	0.1559	1.1592	0.2462	0.143	0.1154	0.0352	0.2585	0.2236	0.1016	0.1246	0.219	0.1277	0.1153	0.0886	0.1863	0.1263	0.0454	0.0342	0.2371	0.0059	0.0491	0.01	0.0316	0.1669	0.0265	0.0583	0.0115	0.1327	0.2695
Ints7	0.2566	0.048	0.0116	0.0605	0.331	0.0362	0.0174	0.0071	0.3702		0.4197		0.5119		0.0042	0.0254	0.1771		0.0251	2.62	0.2052	0.0901		0.0128		0.0044	0.0316	0.0334	0.1292	0.0114	0.0194	0.0089	0.0268	0.0029	0.0803	0.0847	0.0115	0.089			0.0202	0.0145							0.0893
Ints8					0.0246				0.0319	0.0185	0.051	0.0184	0.0175			0.0102			0.0175	0.0231	0.0068	0.0344	0.0134	0.0086		0.0069	0.0224	0.0109	0.0038	0.0061						0.0082
Ints9	0.0206		0.0712	0.0425			0.1236	0.037	0.0969	0.1018	0.1624	0.0263				0.0339	0.0218		0.0773	0.0943	0.0284		0.1379	0.0161		0.031	0.0242		0.0266	0.0179	0.0534	0.038	0.079			0.0123					0.0376
Irf2bp1											0.0072					0.1049	0.0441		0.0026		0.0025				0.0036		0.0201	0.0075	0.0412	0.0124	0.0086	0.0016	0.0089				0.2356				0.0153			0.0102					0.0039
Irf2bp2										0.0404	0.052									0.0465				0.0099														0.1097
Jarid2	0.2941	0.2261	0.2531	0.0671	0.1021	0.0278		0.009	0.0117	0.0025					0.035			0.06		0.0205	0.0224							0.1173	0.0028	0.0013	0.0684	0.0147	0.0276
Jmjd1c	0.0183			0.0103		0.0069	0.0212		0.0129	0.0633	0.0098		0.0106				0.006		0.0098	0.0119			0.0089	0.0018				0.0051
Kat2a	0.2237	0.1794		1.2387		1.5833	1.29	0.1086	2.7681	0.0996	0.4342			0.1615	0.1031			0.1034	0.2144	0.0041	1.5482		0.0073					0.0739	0.0436	0.0136	0.0825	0.0706	0.0439	0.004				0.3664											0.6604
Kat2b																												0.0122																					0.0415
Kat5	0.2203	0.1806	0.0593	0.1879	0.2926	0.1149	0.0719	0.1231	0.0886	0.2353	0.2332	0.1496	0.3934	0.1154	0.0503		0.1697		0.1389	0.375	0.3418		0.3405	0.1929	0.0217	0.2279	0.3149	0.2311	0.2179	0.1978	0.1749	0.2757	0.13	0.1577	0.1749	0.1981							0.0193				0.0207
Kdm1a	2.9518	3.7033	2.5786	3.3274	2.5703	2.9009	1.9146	2.9955	2.5175	4.0284	2.7814	3.5374	2.1182	0.8526	1.6365	0.9641	2.0198	0.8946	2.783	3.3347	2.955	1.4327	2.381	1.879	0.7292	0.7022	1.1975	1.1767	1.5172	0.7706	0.6636	0.8244	0.4413	0.3785	0.8378	0.372	1.5551	1.6001	1.3712	1.212	2.1941	1.4167	1.2944	4.3033	1.8013	0.9436	0.684	0.927	0.5286
Kdm2a	1.1347	0.8884	10.0175	0.014	0.0346	0.0089	0.0899	0.0728	0.0536	0.0447	0.0973	0.0238	0.3976	0.4262	13.3859	0.0456	8.5471		0.0187	0.0729	0.0816	0.1848	0.0843		0.3773	0.4289	0.5095			0.0041	0.0021				0.0115	0.0283	0.2041	0.7373	0.2704					0.0214					0.2611
Kdm2b	15.8073	13.2326	15.4035	0.4666	0.1305	0.7483	0.1047	0.2563	0.2391	0.2766	0.9176	0.1863	8.9071	9.895	6.2151	0.1574	0.1873	0.1404	0.1232	2.731	0.3089	0.2648	0.1385	1.3662	5.1267	2.849	4.5242	0.1643	0.5385	0.1436	0.7562	0.5964	0.3395	0.0356	0.0796	0.0678	4.009	4.2238	4.0689	0.1086	0.2071	0.1335	0.0992	0.1845	0.1742	0.104	0.0934	0.1272	0.3522
Kdm3a											0.1996
Kdm3b										0.0064										0.0047	0.0058
Kdm4a		0.0179	0.0102				0.0183			0.026	0.0223		0.021		0.0125				0.024	0.0289	0.0195		0.0245	0.0189			0.0094	0.0164			0.0113		0.0077		0.0088
Kdm4b	0.2038	0.239	0.047	0.7042	0.0762	0.1204	0.0727	0.3771	0.4853	0.4636	0.1066	0.1902	0.1831	0.0556	0.0718	0.8818	0.1892	0.0574	0.4921	1.0162	0.4219		0.3458	0.2708	0.0583	0.1164	0.1408	1.6876	0.1087	0.0811	0.1243	0.1461	0.0647	0.099	0.0972	0.0759			0.0213				0.0561	0.0374
Kdm5a	0.0393	0.0877	0.0239	0.0949	0.0292	0.019	0.0736	0.0728	0.0316	0.2303	0.0507	0.0474	0.0781	0.0351	0.003	0.0343	0.1229	0.0166	0.1008	0.1156	0.1038	0.0292	0.1008	0.0788	0.0679	0.0545	0.1957	0.1452	0.1289	0.0261	0.1108	0.062	0.0756	0.0265	0.0292	0.0422	0.0639	0.0721	0.1592	0.0721	0.11	0.0811	0.0406	0.1298	0.0726	0.0394		0.0604	0.3077
Kdm5b		0.0325		0.0271	0.0269	0.0229	0.0228	0.0252	0.0248	0.0355	0.0764	0.0256	0.2632	0.0226		0.0401	0.0304	0.019	0.1726	0.0886	0.0332	0.0262	0.0312	0.1087	0.041	0.0675	0.0945	0.1411	0.0907	0.0307	0.0972	0.0318	0.0839	0.0179	0.0045	0.0233					0.0555								0.0106
Kdm5d		0.0245																					0.0388		0.0566		0.0213		0.0006		0.0007	0.0151		0.0064			0.0308				0.0152				0.0576		0.0163
Kdm6a	0.1749	0.0171		0.0964	0.0088	0.016	0.014	0.0192	0.0167	0.114	0.0145	0.0184			0.008		0.0046		0.0129	0.0083	0.0301	0.0095	0.0171	0.1244	0.0046	0.0172	0.014	0.0947	0.0219	0.0076	0.0135	0.0178				0.0164	0.0184		0.03	0.0548	0.0278	0.0439		0.0334	0.0091		0.0472		0.0128
Kdm6b	0.2809			0.2646						0.0609	0.3359														0.0561		0.05	0.0055			0.0067
Keap1																									0.1403	0.0278	0.0256	0.015	0.1412		0.0292						0.0279	0.0428	0.0173			0.0222		0.0325				0.0259
L3mbtl2	3.3225	2.6194	2.0189	0.1516									0.2022	0.28	0.1063							0.1212				0.8956	0.2466	0.0628	0.1375	0.1324	0.0236	0.129		0.0336		0.0436	0.4353					0.1058	0.0831	0.0693		0.0681	0.0763	0.0601	0.0839
L3mbtl3	11.7083	9.4138	8.6523	0.2032	0.2666	0.2264	0.2154	0.1809	0.21	0.5257	0.2628	0.0727	1.7738	2.7193	2.2257	0.0265	0.0788		0.3135	0.3099	0.4171	0.0706	0.153	0.17	6.1829	5.5823	6.3685	0.3282	0.3354	0.2961	0.2974	0.354	0.257	0.0751	0.1124	0.1279	3.4927	3.5682	2.1142	0.2297	0.1864	0.0525		0.4504	0.1523	0.0654			0.0135
Ldb1	35.8824	27.0665	20.1665	50.8804	49.2495	45.4879	48.5647	48.0099	56.2341	27.1925	28.7982	24.8164	15.9036	11.8332	10.6153	16.6649	19.4657	14.5316	25.1567	26.5196	25.6425	22.38	22.385	24.014	3.5572	1.9211	4.3476	3.4354	3.1776	6.6414	6.8211	6.2909	4.7815	4.7653	4.7487	4.1282	3.922	4.7694	2.4357	4.3071	7.1093	3.5878	3.1162	7.085	6.4888	3.1384	3.2654	1.8192
Lrrfip1													0.2037				0.0307	0.0245	0.1467	0.2808			0.1732	0.1906		0.1177	0.0851	0.0756	0.0766	0.0055		0.1118		0.1384	0.0155	0.0657	0.8879	0.7809	0.4167	0.5196	1.0451	0.8251	0.2146	0.5782	0.1982	0.7216	0.1372	0.6604	4.2521
Mbd1	3.345	0.3558	0.624	6.668	7.5934	9.5486	0.8304	0.6829	2.2881	1.8417	5.3909	3.0344	0.2747	0.3188	3.7937	8.7704	6.5415	10.3533	3.8579	1.2892	0.6523	1.4047	4.9388	1.9009	1.7312	0.1323	1.2491	2.3466	3.7705	4.041	0.9671	0.5624	0.5788	0.505	1.2009	0.7536	0.0671	0.691	0.8669	2.506	2.116	2.5213	0.9014	0.8437	0.8728	3.1419	1.0121	1.8336	1.4013
Mbd2				0.2074		0.2419		0.1263	0.1656	0.2568	0.1448	0.3049	0.1334	0.2977	0.1319	1.1509	0.4163	0.3047	0.1327	0.2452	0.2416	0.246	0.1657			1.6439	0.1539	0.806	1.1457	0.3875	0.1298	0.2768	0.1042	0.4204		0.0486	0.9656	0.9465		1.0934	5.5583	0.6984	1.1889	0.1653	0.132	3.6051		0.0533	1.5185
Mbd3	12.746	6.4416	5.4901	15.8175	4.0762	5.3306	3.7999	16.6286	3.7758	50.3799	5.9221	37.5248	5.5359	11.9463	4.9024	6.1598	20.3809	6.2884	20.4308	23.3328	16.164	27.8427	6.3592	5.841	5.9316	13.3265	8.2807	6.8962	4.9817	13.1129	10.2928	11.2884	8.5574	20.0208	16.6938	5.3345	10.3052	9.1152	8.4312	8.0863	9.822	7.1254	6.2209	8.189	9.1013	6.3313	4.4166	5.672	1.539
Mbd4	1.6059	0.0818	0.1105	3.793	2.9691	3.5993	0.0453	2.3699	2.6258	0.2235	0.2143	2.8649				2.057	1.7317	1.9488	0.0217	0.0731	0.073	2.2371	1.8844	1.8609				0.0969	0.0203	0.0822	0.0198	0.0085	0.0683	0.0251	0.0917	0.0076						0.0935	0.3213					0.0151
Mbd6
Mbip										0.1035				0.0636					0.2378	0.2335	0.0853								0.1046			0.0515	0.0384
Mbtd1	0.4888	0.246	0.2033	2.4382				0.1039		0.0776				0.1474					0.0523		0.0529	0.1212			0.0394	0.2283	0.2145	0.1345	0.1958	0.1014		0.1296		0.0746	0.9833	0.1271	0.1052	0.034	0.0401		0.0378	0.1335	0.1029	0.1124	0.025	0.0962	0.0253	0.1003	0.0298
Mcm2											0.1782				0.0031							0.1699
Mcm3	0.0875	0.3442	0.0236		0.2283	0.0211					0.1784											0.1802									0.1482						0.0837							0.0365
Mcm4										0.0066	0.1997				0.1087							0.0581					0.0312
Mcm5	0.3847	0.1595	0.0384	0.2958	0.0364	0.1973	0.1161	0.041	0.1222	0.2306	0.1401				0.0518		0.0328			0.0807	0.0406	0.103	0.0921	0.0131	0.0171	0.0535	0.0258	0.0719	0.0168	0.0291	0.0334	0.0134		0.0191		0.0124						0.0405
Mcm6		0.0103									1.1073								0.0272			0.6443
Mcm7		0.0368			0.0216						0.0387		0.0093									0.2662
Mecp2	398.643	633.365	582.394	910.575	717.558	903.465	709.27	771.459	574.12	583.057	922.044	909.175	719.227	801.239	624.646	1859.68	1489.71	2112.4	1458.36	1208.94	1900.71	1148.37	1033.62	1263.69	850.013	767.619	750.471	642.266	604.065	732.901	898.594	780.245	799.422	615.768	645.177	640.694	997.634	886.352	1189.1	1544.39	739.274	1149.62	1547.29	909.073	1318.41	769.696	1065.75	981.249	828.001
Med1	0.1671	0.3821	0.2658	0.2943			0.3728	0.0525	0.1793	0.6162	0.6912	0.3889	0.277		0.0217	0.2972	0.0212		0.5363	0.2191	0.0069		0.2301	0.0227		0.0464	0.5124	0.8726	0.7696	0.0929	0.2506	0.271	0.0374	0.0281	0.1255	0.508					0.6091							0.0202
Med10				2.7113					3.3326											0.1561						0.2129	0.2748	0.3828	0.2982		0.0609	0.0786												0.126					0.1137
Med11								0.2067									0.1438				0.1103			0.7625	0.1231	0.1787	6.2247	0.1975	0.1517	0.1018	0.1429	0.1803	0.0995	0.0784	0.1005	0.0695
Med12	0.2789	0.0086		0.0032	0.0083		0.0122	0.0096	0.0059	0.0764	0.0106	0.0066					0.0116	0.0018	0.0048	0.003	0.0071	0.0029	0.0824	0.0027			0.0154	0.0444	0.0234		0.0098	0.0194				0.0126		0.001	0.0032
Med12l		0.0059			0.0086						0.0062						0.0067										0.0027		0.0011			0.0012							0.0033										0.0446
Med13												0.0013													0.0023			0.0204					0.0014
Med13l									0.1177
Med14	0.0277	0.2065	0.029	0.1476	0.0476	0.0119	0.1916	0.0621	0.1035	0.1358	0.1252	0.064	0.0162	0.0076	0.0026		0.0081		0.0292	0.1012	0.0683	0.0038	0.0475	0.082	0.0132	0.0134	4.3922	7.9284	6.46	0.1039	7.6509	0.3241	0.0114	0.0036	0.1178	0.0126		1.3323		0.007		6.1114		3.6324			0.5463		0.0241
Med15	0.0524	0.035											0.0122															0.4405	0.2537		0.348	0.1966
Med16	0.1022	0.0434		0.1118			0.0646	0.0852													0.025							0.0815	0.034		0.0192			0.0228	0.0211														0.1805
Med17	0.2085	0.7751		0.1386	0.3934		0.0334			0.5916	0.1695		0.0602	0.0552			0.0433		0.0091	0.0205	0.07		0.0697	0.0397			0.0412	0.2835	0.1206	0.071	0.3537	0.3403	0.2183	0.2	0.0486	0.0333					0.3357			0.0445		0.017		0.0093	0.0261
Med19	0.1454		0.1638	0.3909			0.3108	0.1076		0.4354	0.1282									0.1179	0.0758	0.1478	0.3951	0.1085		0.0298	0.144	0.138	0.1467	0.0508	0.0779	0.067			0.0349
Med20		0.1299		0.1479			0.15						0.0653														0.1561					0.0951
Med21	0.2189	0.2177						0.1749		0.2791	0.0328										0.0167						0.1663	0.067	0.086	0.1327	0.3287				0.0937
Med23	0.2279	0.069	0.0165	0.1196	0.0721	0.0324	0.0917	0.0772	0.0494	9.884	0.0807	0.0639	0.0244		0.0152		0.0331		0.043	0.0488	0.0237	0.0266	0.0484	0.3676	0.019	0.0088	0.0424	0.1096	0.0336	0.0276	0.0699	0.0175	0.0052	0.0049		0.0317	0.0094							0.0502					0.0368
Med24	0.0488	0.0301	0.0139	0.0464	0.0243	0.0154	0.0347	0.0835	0.0592	0.0573	0.0149			0.0126	0.0109		0.0307		0.0046	0.031	0.0208	0.0176	0.0272	0.0216	0.016	0.0169	0.1357	0.0482	0.0735	0.0182	0.1002	0.039	0.0119	0.0418	0.0172	0.0205	0.0163								0.0078			0.0233	0.0591
Med27						0.0183	0.0201				0.0254								0.0497	0.0603							0.0736	0.1042	0.1328	0.0588	0.06	0.1341						0.0411						0.0567					0.0619
Med28										0.1062	0.0919																		0.186		0.103				0.0994
Med29				0.0306																								0.0317
Med30	0.2992	0.2323					0.1179	0.0941	0.2829	0.2723	0.2571									0.233									0.0677				0.0433
Med31	0.2588	0.1844	0.2221	0.4802		0.3609		0.1552					0.1786				0.0715		0.3136	0.4187			0.2177	0.2164		0.1265	0.4313	0.0635	0.3476		0.2637		0.2088			0.1018			0.2227					0.0772		0.0711
Med4	0.162	0.0717	0.0793	0.1823	0.0322	0.0741	0.0955	1.6845	0.169	1.9268	0.0859	0.0483			0.0242	0.0446	0.0449		0.0674	0.1197	0.0478	0.0542	0.1048	0.1213				0.7198	0.0992		0.0409	0.0968		0.0443												2.4278			0.0356
Med8	0.0256							0.0273		0.3917									0.0154	0.3461			0.0257		0.008		0.0533	0.197	0.1533		0.0865		0.1346	0.0095															0.0199
Mkl1		0.0169								0.0667	0.0306	0.0277	0.0426		0.0357	0.0148	0.0715		0.0673	0.1092	0.1136		0.1441	0.0683			0.0362	0.0154	0.0032								0.0039	0.0091	0.0161	0.1436	0.1583								0.0133
Mkl2													0.006				0.0541		0.1149	0.1651	0.0831		0.0557	0.0252													0.0154												0.3422
Mllt1	0.1131			0.0466					0.6855								0.1037		0.397	0.3143	0.1332		0.1352	0.277	0.0646	0.1645	0.2575	0.0611	0.0729	0.1354	0.2257	0.0393	0.109	0.0243	0.0599	0.0293	0.6422	0.3193	0.6366	0.2436	0.4699	0.5158	0.6722	0.5368	0.4485	0.1239	0.3509	0.1435	0.1847
Mllt3				0.1555						0.1737	0.1657		0.1404				0.1588	0.0877	0.1046	0.2531	0.1959		0.1375					0.0533			0.1565								0.0168
Mphosph8	0.0963	0.0188	0.2009	0.3486	0.2349	0.2472	0.1356	0.0826	0.1491	0.2373	0.1748	0.0768	0.1429	0.0251	0.0743	0.0744	0.0834	0.1299	0.3889	0.337	0.3216	0.0055	0.1236	0.1895	0.2716	0.1687	0.3493	0.1952	0.305	0.2901	0.1484	0.7938	0.2327	0.1004	0.0382	0.1269	0.0134	0.0092	0.0338	0.2003	0.403	0.2279	0.3374	0.2877	0.2566	0.1067	0.0239	0.4806	0.0257
Msh6	1.4885	1.3386	0.0139	0.1075	0.0408	0.0322	0.0426	1.1542	0.1534	1.1206	1.5276	0.973	1.1214	0.9824	1.2549	0.6805	1.0289	0.8946	1.3706	2.5605	1.8447	1.3004	0.7305	0.9296	0.0051	0.0377	0.0144	0.0103	0.0093	0.0068		0.1582	0.2445				0.5054	2.3352	0.5007	0.0848	0.6662	0.1018	0.2772	0.6862	0.4237	0.0608	0.0364	0.0473	0.0352
Msl1	1.6425	1.4888	1.3717	5.3654	4.1063	3.2317	3.4146	2.7199	2.4802	4.1123	3.0479	2.4742	0.3082	0.202	0.3173	1.4814	2.7327	1.7141	0.5	0.8766	1.0289	0.3434	1.0118	0.6175	1.1267	3.0919	2.1563	1.1094	0.9533	3.3364	3.3828	2.7909	1.0088	1.3396	0.2837	1.9939	1.2898	1.0391	1.9906	3.378	2.5655	2.7471	1.392	3.5899	3.3817	0.134	0.4908	1.2707	3.3662
Msl3	1.3172	1.5357	1.4272	1.7079	2.4724	1.4352	0.6794	0.7535	0.8341	1.0095	1.8331	0.5887	0.3005	0.0518		0.0937	0.4389	0.0292	0.4163	0.1077	0.1923	0.1543	0.8983	0.2656	2.0479	0.4929	1.24	1.2325	0.9504	1.0592	1.2614	0.457	1.1782	0.0529	0.4057	0.1301	0.1952	0.2525	0.4224	0.1289	0.1036	0.5007	0.399	0.5588	0.428	0.2385		0.3229	0.4203
Mtf2	3.9971	3.4285	3.672	0.1122	0.0734			0.0711	0.0831	0.1525	0.1095	0.3111	1.0561	1.2864	1.0027	0.6933		0.0355	0.0456	0.0918	0.1335		0.0633		0.4301	0.5906	0.5999	0.2392	0.4411	0.2915	0.0349	0.0315	0.027	0.2596	0.0192	0.1102	0.9133	0.4214	0.5995		0.338	0.1955		0.1234			0.1472		0.0739
Ncapd2	1.7434	1.6191	0.9812	2.1472	1.3151	1.1944	1.3358	1.1791	1.4203	2.5416	2.2951	0.8459	1.0881	0.4275	0.4497	0.5476	1.0109	0.2927	0.9558	1.3726	0.8411	0.4014	0.9026	0.6232	0.0446	0.0155	0.2631	0.1959	0.1311	0.0708	0.1161	0.1315	0.0703	0.0499	0.0332	0.038	0.0249		0.0088	0.0078				0.0261
Ncapd3	0.0458	0.0356	0.0227	0.0342	0.0231	0.019	0.0193	0.024	0.0265	0.0214	0.0102	0.0103					0.0029		0.0065	0.0082			0.0031	0.0103				0.0015	0.003							0.0027
Ncapg	2.2811	2.602	1.2989	3.394	3.0112	2.6186	2.9686	2.2988	1.8277	4.235	2.8718	1.4233	1.1159	0.3141	0.417	0.5779	0.9801	0.41	1.2784	1.1917	0.9445	0.4135	1.4942	1.3649	0.0526	0.1023	1.1591	0.136	0.1213	0.0587	1.0997	0.1683	0.1712	0.0192	0.0961	0.2166				0.0317	0.0459		0.0196		0.0364
Ncapg2				0.0043	0.015			0.0041	0.0035
Ncaph	1.6073	0.7255	0.3765	1.9434	0.8238	0.7116	1.4481	1.9402	1.215	1.4592	1.4162	0.69	1.0239	0.5031	0.3027	0.5026	0.7276	0.2636	1.13	1.2055	0.6203	0.3884	0.5021	0.4863		0.0924	0.174	0.0659	0.0554	0.0067	1.1317	0.1206	0.0455	0.0566	0.0439	0.0209					0.0297
Ncoa5	18.6733	22.0274	25.9929	22.6012	33.277	31.4629	32.1823	47.265	34.9907	8.5033	21.911	20.7147	13.3294	4.4592	6.6099	17.8922	23.1937	15.3953	38.1805	31.4397	37.6235	6.0801	13.0931	20.4941	14.9535	15.8831	17.4703	26.391	32.7836	23.2275	34.3123	30.7412	26.045	11.1915	11.4554	17.7249	6.9299	8.1787	6.2896	8.1178	14.9566	10.9436	15.2256	14.6002	9.9357	6.5731	6.6883	6.1373	22.0364
Ncoa6	0.7361	0.0185		0.1221				0.8896	0.0176	0.1049	0.8651	0.7013	0.0095	0.0107	0.0092		0.0465		0.0184	0.0552	0.0725	0.0111	0.0193	0.04	0.0042		0.0591	0.0461	0.0302	0.0101	0.0292	0.017				0.0133		0.0216	0.0214	0.027	0.0245								0.0145
Ncor1					0.0819				0.0111		0.2448						0.0069			0.0025	0.0318			0.0621	0.0047		0.0124	0.0094	0.0102	0.0044	0.0088	1.9065																	0.005
Ncor2										0.0053										0.0232	0.0079			0.0122					0.0212		0.0212	0.0028	0.0011							0.0466									0.0456
Nolc1	0.5314	1.0246	1.3177	0.9956	1.426	1.0028	0.8396	1.0863	0.81	0.6229	1.0834	0.5478	0.2813	0.1341	0.0917	0.2533	0.4019	0.3871	0.3886	0.3012	0.3841	0.2093	0.2367	0.234	9.431	8.8859	9.5505	11.2094	9.185	12.481	19.098	10.8944	13.7291	4.5284	7.1439	5.531	1.4049	1.1162	1.6278	1.7509	3.4058	2.2296	2.1752	2.4209	2.3327	1.4784	1.226	0.804	3.2527
Nono	189.871	159.974	96.8207	270.276	177.104	168.773	228.186	164.549	218.147	431.739	295.77	214.915	95.1286	63.0149	62.063	70.4857	103.087	60.0171	150.357	181.787	154.808	143.788	199.782	142.506	58.4362	74.2096	141.647	180.811	144.471	85.692	159.659	143.237	81.4254	86.304	131.484	129.946	59.5275	57.9427	78.5497	46.0411	97.9536	59.5938	57.7035	100.376	50.9425	101.253	64.811	91.7086	26.2975
Ogg1	2.7608	2.4798	1.4575	3.1642	2.8969	2.507	0.7755	0.394	0.8941	0.3358	0.6843	0.0463	1.013	2.6563	1.2341	3.1059	2.1702	2.7898		0.5051	1.5036	0.1692		0.3995	0.4903	0.4587	0.1434	1.3661	1.0678	1.2161	0.063	0.3262	0.2957		2.0478		2.6032	2.9347	4.0598	3.6971	2.7759	2.9414	1.2365	1.6943	1.9082		0.3285	0.4424
Pa2g4	4.3521	4.1078	2.5683	3.8535	2.3702	2.5895	5.0477	3.4985	3.7406	7.0081	4.1176	4.3148	5.638	2.9912	3.1415	2.4843	4.1681	1.6262	7.4463	10.4597	6.6318	3.6486	7.5667	4.3492	1.5171	1.6061	2.2415	1.5371	1.3351	1.6326	2.7798	1.5493	2.0493	1.0262	1.0745	1.2511	11.6538	5.6367	12.901	10.1433	9.9432	14.7421	6.8424	10.5756	12.5641	6.3765	5.6931	7.1935	4.7253
Pan2							0.2						0.8122																				1.6046
Paxip1	0.1258	0.0866	0.0536		0.0401	0.0393		0.0438		0.0108		0.0492					0.0472		0.0648	0.0394	0.0905		0.0532	0.0433		0.1867	0.2416	0.013	0.1077	0.0052		0.998		0.0337	0.0874	0.0582	0.4629	0.0423	0.4243	0.2616	0.0289		0.0502	0.1226	0.2231	0.054	0.0096	0.0737
Pbrm1	3.1129	2.533	1.1373	2.7851	1.2163	1.1169	1.1328	1.7355	7.0881	8.3566	5.464	1.3739	5.0489	1.0384	0.927	1.2501	1.3876	3.2547	4.0712	4.9495	1.4753	1.5906	2.5719	2.4019	1.1058	1.3164	1.7677	2.5508	1.2007	1.0413	1.6483	2.1725	1.046	0.8665	0.9392	1.028	1.5156	1.4932	2.1964	1.4731	1.6315	0.7179	1.04	1.5064	1.1525	1.5222	1.719	1.4434	3.4363
Pdcd10				0.0345
Phb	1.2151	1.1408	0.2993	1.4563	0.1411	0.0379	0.6063	0.4608	0.5766	0.8111	1.3454	0.6938	2.8881	0.1089	2.2361	0.2085	0.9264	0.3405	1.5262	1.3382	0.8804	0.53	1.1083	0.3371	0.3674	0.0423	0.9032	0.6399	0.3008	0.3154	0.1165	0.4936	1.0674	0.3809	0.2259	0.1705	5.0712	5.5078	1.6038	1.8126	4.8561	1.4918	2.8916	6.5226	3.4006	1.9737	1.7414	1.7429	0.013
Phb2	9.721	4.2887	4.9746	5.9321	4.5332	6.8931	5.2097	6.272	0.4001	2.7878	1.3695	0.6733	3.4507	4.4663	8.0629	4.7425	2.4484	1.4545	6.6143	6.9924	5.1802	2.8953	3.8251	3.3626	0.8409	0.8312	1.7526	0.9554	0.9935	1.4097	1.0786	1.2555	1.8679	11.0729	0.2441	0.2079	8.3279	9.7359	4.7868	4.5253	10.4617	5.4257	5.1662	11.9131	4.3835	5.4918	3.8762	4.9
Phc1	0.1819	0.2688	0.0957	0.2861	0.2133	0.1915	0.1344	0.1173	0.1031	0.4857	0.3351	0.3636	0.3469	0.4245	0.4117	0.0258	0.3718	0.1311	0.4123	0.5402	0.5304	0.1112	0.1292	0.3704	0.6569	0.6493	0.7776	0.644	0.6097	0.5915	0.6439	0.685	0.6204	0.1626	0.295	0.2334	0.4338	0.1763	0.5679	0.1738	0.1359	0.2161	0.0859	0.1651	0.1368	0.0235	0.0615	0.191	0.0143
Phc2	1.549	1.0562	1.0319	1.4733	0.7802	0.664	0.6961	0.7765	1.0521	1.6314	1.3791	1.0782	0.9175	0.6343	0.4503	0.7955	0.9828	0.3287	1.1804	1.5871	1.0921	0.3642	1.0008	0.9763	0.8117	1.6672	1.3009	1.5592	1.4639	1.1916	1.9247	1.1096	1.2944	0.5776	0.718	0.5774	0.9155	1.281	1.0109	0.8581	1.0704	0.9709	0.2123	0.6875	0.9777	0.377	0.4952	0.6637	0.684
Phc3	0.2666						0.0036					0.0387		0.0364			0.026			0.0442					1.2105	2.8245	0.3945	0.47	0.3145	0.2396	0.2886	0.1292	0.302	0.2031		0.0611	1.1188	0.3023	0.2909	2.4203	0.2453	0.0598	6.3198	0.191	0.1496	4.5747	1.252	0.1175	0.2876
Phf10	1.7946	0.9513	1.7608	3.8542	0.5293	0.051	0.4072	0.7767	1.4365	3.7861	1.3817	1.1881	0.5109	2.9923	9.3121	0.743	0.4624	0.1409	0.7085	0.8379	0.7018	2.1598	1.6816	0.8272	0.5347	0.2815	0.64	0.7424	0.3348	0.3131	0.9462	1.9929	2.3986	0.3784	1.2952	0.8495	2.0441	0.2128	1.1145	1.0719	0.2467	1.0452	0.1375	0.8032	0.9258	0.7281	1.2775	0.4004	0.3034
Phf12	0.008	0.1189	0.0638	0.0971	0.0921	0.0445	0.0714	0.0051	0.075	0.1121	0.1818	0.0909	0.2354	0.4198	0.1507	0.7842	0.068	0.0859	0.1229	0.2385	0.2548	0.0651	0.2315	0.1891	0.2324	0.19	0.4477	0.1149	0.5892	0.1495	0.3633	0.1762	0.13	0.0845	0.1451	0.0582	0.0732	0.9843	0.281	0.2071	0.0942	0.2479	0.0969	0.1631	0.1274		0.0678	0.07	0.028
Phf17		0.0386
Phf2	26.6314	35.4915	20.5116	73.3233	17.5563	39.97	14.0952	14.2704	106.159	17.0294	18.9427	34.3101	6.1253	10.6008	5.0719	9.9008	26.9063	4.8239	12.3515	62.9089	39.8126	25.2343	12.1088	11.9863	15.8776	18.9323	16.0608	12.4801	12.0485	17.4754	17.8154	22.1892	15.4653	5.3469	8.3258	9.2556	12.7265	13.5555	16.9771	19.2693	14.2127	19.33	20.1862	16.253	21.3401	14.7573	11.9885	13.4007	8.9026
Phf20		1.8012		1.5746					0.0117	0.0189			0.0233	0.0119		0.0137	0.0108			0.0213	0.016							0.023	0.0103	0.0127	0.0149	0.0495	0.0171	0.0179	0.0113														0.0242
Phf20l1										0.1525	0.1226	0.2402	0.3757	0.0959	0.122	0.1566	0.2982	0.0728	0.5709	0.2912	0.5883	0.0845	0.9038	0.4177	0.2261	0.3592	0.6248	0.4162	0.3573	0.1005	0.3777	0.2108	0.1063	0.1195	0.2899	0.197	0.2359	0.6283	0.2411	0.4777	0.8794	0.783	0.8108	0.7294	0.5598	0.3961	0.1992	0.3522	0.1423
Phf21b	0.0555
Phf3	1.4447	0.7528	0.1593	0.6181	0.2084	0.4926	1.7268	0.4307	0.7358	0.9697	0.5913	0.6021	0.7099	0.3624	0.4444	0.9766	1.169	0.1973	1.0069	1.5953	0.8765	0.0574	0.9376	0.7862	0.2332	0.249	0.932	0.7212	0.5756	0.1745	0.4953	0.4184	0.3537	0.2184	0.2725	0.3368	0.4725	0.5963	0.6578	0.4554	0.7711	0.5433	0.223	0.6648	0.5211	0.237	0.3482	0.277	0.3171
Phf5a	1.6156	2.7834	3.5951	3.9667	3.9391	3.5872	3.2806	4.1502	4.3875	2.0602	3.1915	3.1654	0.7941	1.9576	1.8343	3.2026	3.5685	4.0803	6.6357	6.5288	3.2886	3.6815	2.9994	2.3865	0.0781	0.0723		1.6233	1.8727	1.534	1.1915	1.2627	1.8082	1.245	0.95	1.1538	0.2104	0.6333		0.9077				0.4598	0.3883	0.7484	0.1345
Phf6	4.7987	3.8285	3.077	4.724	3.3956	2.9539	2.7086	2.8615	2.5474	6.3412	4.189	3.1925	2.3891	2.7087	2.0679	0.83	3.4876	1.4878	3.3226	5.351	3.4504	3.6253	4.3768	3.0891	1.5101	1.5226	3.9673	1.7822	0.4687	1.8047	3.0625	0.9515	1.6011	0.8052	2.5998	1.1646	2.8639	1.8793	3.8457	3.4304	2.4424	3.8702	1.4015	1.3884	1.994	2.1023	2.3891	1.8971	0.8426
Phf8	1.453	1.477	1.3298	1.5477	1.098	1.4798	1.243	0.9573	1.1162	1.4132	1.5351	1.3404	0.5388	0.5943	0.3114	0.6389	0.6658	0.8352	1.2473	1.2591	0.6599	1.0842	0.5794	0.9939	0.9285	1.0276	1.0783	1.4149	0.9839	0.8976	0.827	1.0857	1.2719	0.3661	0.4939	0.3834	0.5881	0.6704	1.0196	0.7609	1.0494	0.9282	1.019	0.8771	0.9867	0.6195	0.7301	0.5548	0.7407
Pias1	0.5531	0.332	0.4393	0.1074	0.6459	0.4856	0.1067	0.2793	0.0747	0.8879	0.7213	0.0245	0.5608	1.1795	0.7032	0.2915	0.3008	0.0627	0.1748	0.2649	0.3849	0.3387	0.0758	0.0346	0.0333	0.4996	0.1126	0.0934	0.6312		0.0917		0.0142			0.0302	0.8522	0.3279	0.4847	0.5475	0.0917	0.3518	0.2396	0.2323	0.623	0.3901	0.383	0.5928	0.0781
Pias2	0.1882	0.045	0.0577	0.1019	0.1233	0.0759	0.112	2.9847	0.0479	0.0835	0.0608	0.5968	0.6123	1.1368	1.0634			0.0273	1.2888	0.1005	0.0458	0.0398	0.0969	0.0838	0.0397	0.575	0.0721	0.0461	0.0503	0.0505	0.0569	0.0425	0.047	0.044		0.0144	0.8446	0.2575	0.4472	0.5872	0.2034	0.3735	0.2901	0.1375	0.5999	0.4078	0.383	0.4839	0.0513
Pias3	0.0329			0.0413	0.1661	0.0216						0.2611	0.0529	0.0575					0.0663	0.0429	0.0473		0.0505	0.0424	0.0115	0.0352	0.0746	0.0246	0.0291	0.0241	0.0239	0.0325	0.0206	0.0209		0.0149	0.1098	0.8615	0.1282	0.1017	0.1268	0.0687	0.0606	0.0837	0.0594	0.044	0.0296	0.0474
Pias4	0.1477	0.1397		0.2043	0.1136			0.0655		0.2311	0.1089	0.0871	0.1558	0.0309		0.05	0.0395		0.0241	0.2146	0.1854	0.0252	0.264	0.1245	0.0811	0.028	0.1166	0.1533	0.0711		0.0759			0.0184	0.0316	0.029	0.2283	0.1036	0.1293	0.1086	0.1127	0.0887	0.2615	0.0471	0.0578			0.0459	0.0357
Ppp2r1a	0.2368	0.6102	0.0858	1.0496	0.1835	0.2025	0.0146	0.284	0.0726	0.7379	1.5611	0.4815	0.5927	0.2473	0.2659	0.3391	0.112	0.4395	0.8891	0.6749	0.3726	1.07	0.6259	0.7819	1.1525	1.737	1.6162	1.7232	1.498	1.1281	1.2207	1.0041	1.0133	0.6136	0.4469	0.5037	3.4994	4.41	2.0205	1.9834	4.9036	1.8203	1.9091	4.1977	2.1981	1.2114	1.0302	1.4373	5.5423
Ppp2r1b	0.1028	0.1977		0.8621	0.1012	0.0475	0.0144	0.088	0.0272	0.1027	0.2528	0.3063	0.0277	0.2441	0.0901	0.2948	0.0593	0.2524	0.3301	0.1105	0.0988	0.7143	0.283	0.4433	0.182	0.2263	0.2362	0.1453	0.169	0.1463	0.1295	0.2023	0.1403	0.092	0.1307	0.1146	0.5147	0.5082	0.2954	0.2538	0.6588	0.2496	0.2416	0.4978	0.3529	0.2181	0.1196	0.2218	0.5143
Psip1	284.588	263.909	187.896	295.349	218.407	205.057	262.406	137.434	239.421	402.452	291.632	194.566	168.801	117.067	117.228	148.316	222.91	159.745	309.039	470.038	419.854	164.457	310.851	252.523	191.195	142.559	407.432	329.721	236.899	169.375	249.482	225.875	195.046	93.3162	134.898	126.08	563.772	533.012	955.463	707.29	536.347	726.659	623.313	576.139	682.1	356.792	350.678	376.443	271.434
Ptov1											0.0134																			0.0017	0.0039	0.0063
Pwwp2a	0.0764	0.1767	0.0659	0.2387	0.157	0.0943	0.0586	0.0369	0.2699	0.2938	0.2379	0.0316	0.0661	0.0447	0.0106	0.0428	0.0929	0.0107	0.1535	0.1524	0.0941	0.0112	0.1159	0.1254	0.1788	0.1356	0.236	0.3344	0.6234	1.2187	0.2766	0.1849	0.1896	0.0171	0.1354	0.0599	0.0556	0.0101	0.0162	0.0536	0.0667	0.0455		0.0877	0.062			0.0567	0.0745
Pwwp2b												0.6584
Rab18		0.129	0.0941		0.1467				0.098			0.0755	0.1604	0.0934	0.2532	0.108	0.0628		0.1399	0.1087	0.118	0.0853	0.1798	0.0942	0.119	0.1252	0.2245	0.3833	0.497	0.125	0.2916		0.1673	0.2044			0.4494	1.8404	0.5716	0.3333	0.6105	0.6397	0.3645	0.5623	0.6719	0.6591	0.0501	0.4046	0.9539
Rad54l				0.2771																0.5759	0.3997			0.218
Rai1	1.0777	1.2359	1.2574	0.5601	0.5467	0.5599	0.3681	1.0273	0.6868	0.7241	0.5075	1.1132	1.3576	1.0527	0.6523	0.5098	0.5778	0.5281	0.7841	0.4978	1.0715	0.5929	0.5522	0.8456	1.9272	1.7818	1.4295	1.3282	1.4166	1.0863	0.8804	1.2667	0.6334	0.5444	0.8043	0.5988	0.6397	2.0315	0.8858	0.5944	1.3549	0.6669	2.683	0.7764	0.6344	0.7146	0.3384	0.5863	0.738
Rbbp4	28.49	26.3562	22.0334	29.3462	18.6703	17.5833	25.0145	19.9933	20.0447	32.6795	22.3243	23.4548	19.3602	17.3195	16.2795	14.2443	17.0272	12.5508	30.0935	27.1045	25.5133	22.0692	17.6218	19.4631	23.8243	21.4699	27.918	23.5389	22.5055	21.4415	28.4382	22.0636	25.7318	9.8367	15.6585	12.8281	38.8535	37.45	35.3812	44.7535	43.2648	35.7588	33.6594	43.8561	32.0703	27.2042	23.1413	23.365	10.1329
Rbbp5	13.3395	10.435	12.5779	4.7231	4.4232	5.149	1.9047	1.7316	2.8578	2.9613	3.0671	2.0911	4.136	3.8629	3.3028	0.5718	0.9951	0.5938	0.3486	1.8826	1.3349	1.2968	2.0056	1.0445	2.7167	4.8083	3.7654	1.9057	1.4586	1.7277	1.6898	1.5407	2.1384	0.4804	0.8437	0.7959	3.9468	3.6212	4.4631	1.6618	1.2361	1.9121	1.8329	2.0845	2.1261	1.3674	0.7713	1.6234	0.9122
Rbbp7	13.845	12.4354	8.3527	17.1262	9.2828	9.0259	16.0138	10.0689	10.7521	17.6555	10.9702	13.1249	10.4711	6.2157	6.4598	4.9225	7.6308	5.97	14.8345	13.7422	13.3305	9.3699	11.2561	10.1833	12.8377	13.187	14.5568	13.6825	9.9156	10.4158	11.5797	7.9272	9.1859	3.6062	6.3164	5.0116	19.767	20.233	17.8798	18.1734	25.0457	19.2274	18.184	18.8107	15.4295	15.2155	11.2416	13.4645	4.3064
Rbbp8	0.1052	0.0968				0.1629									0.0945		0.0872		0.0146	0.0873					0.0476		0.0586			0.0137							0.0351	0.049		0.0315		0.0424	0.0632		0.049
Rcor1	0.2258	0.9959	0.4776	1.3513	0.162	0.2576	0.167	0.1992	0.2235	0.265	0.4435	0.1458	1.104	0.0223	0.4414	0.1707	2.2497	0.051	0.1903	1.7257	0.4438	0.1736	1.3361	1.1793	0.6793	0.2064	0.3221	0.3012	0.1385	0.2532	0.1643	0.2318	0.1057	0.0682	0.1309	0.4204	6.4835	0.5264	1.7738	2.1094	0.7701	1.0415	0.4433	2.1145	0.4564	0.0783	1.0934	0.1728	0.112
Rcor2	3.3323	3.2116	2.1547	2.2435	4.1401	1.6711	0.8746	1.1025	0.7948	1.3937	1.3618	0.761	0.7962	0.3024	0.9458	1.3004	0.3791	0.0874	0.2393	1.8293	0.9058	0.5185	1.1844	1.2576	0.4084	0.4347	0.7503	0.5343	1.3991	0.194	0.3777	0.1802	0.1425	0.1301	0.0722	0.1536	0.2169		0.2969		0.3062	0.3638		0.1023	0.3039		0.0849	0.0166
Rcor3	0.0459	0.563	0.0174	0.9509	0.0218	0.0465	0.0409	0.0846	0.0759	0.0997	0.0995	0.0193	0.177	0.0214	0.0395	0.0745	0.1798	0.0488	0.22	0.2645	0.1326	0.0627	0.2808	0.093	0.077	0.0697	0.1175	0.0497	0.0398	0.0239	0.037	0.0111	0.0351	0.0174	0.0173		0.3361	0.1347	0.2025	0.2211	0.3183	0.195	0.0356	0.3455	0.0656	0.0587	0.074		0.0352
Rfxap		1.1548	0.4884							7.9511	5.881	7.6627					0.091					8.4444	7.1019	6.2914					0.9796		0.0273		0.0312	1.124	2.1243	0.3443	2.1087	3.7809	0.7269	1.2831	1.3329	1.1906	1.317	0.664	0.7065	6.2369	4.0385	6.2969
Rpap3							1.4536																																					0.0868
Rqcd1											0.0724		0.0346								0.0567	0.0445			0.0275		0.0409	0.0224	0.0283				0.0248				0.0637	0.0726			0.0743			0.0882
Rrn3	0.3168	0.5395	0.7092	0.3317		0.3837	0.4702			0.1937	0.3048	0.4388		0.3741				0.7388		0.2073		0.3913	0.1223	0.1822			0.0357	0.1284	0.1279	0.0486	0.0563	0.0646	0.1181
Runx1t1	0.4764	0.632	0.2403										2.3226	0.2895	0.3056				0.0572	0.0217					1.363	0.4515	1.3995	0.0315	0.0465		0.0237	0.1862	0.6462			0.0091	0.3214	0.3597	0.6345
Ruvbl2	20.9941	16.2558	9.8289	19.8379	15.7709	10.9683	19.3185	17.4569	8.7528	16.727	8.5527	13.4059	7.8609	5.3105	7.8607	4.7154	6.8441	5.1057	9.0575	11.6075	7.5155	6.0355	9.6683	10.7208	6.4201	6.5135	10.0612	7.4348	6.853	4.2733	6.7792	8.3266	4.4399	4.4203	4.3872	4.7749	14.5364	16.6353	21.1995	14.523	17.1012	14.2699	10.1453	16.5068	19.3447	8.6894	8.7433	6.1963	11.4653
Sall3	0.143	0.1108	0.0606	0.3602	0.0541	0.0826	0.0785	0.06	0.0674	0.1421	0.0704	0.0366	0.0569	0.0141	0.0149	0.0156	0.0429	0.0177	0.0721	0.1558	0.044		0.0648	0.0521	0.038	0.0415	0.0561	0.1637	0.1097	0.0345	0.0799	0.0788	0.0376		0.0093	0.0339	0.0396	0.017	0.0325	0.0845	0.0483	0.0302	0.0738	0.0798	0.024	0.0168	0.013	0.0392
Sap130	0.0715	1.9908	0.0545	0.1454	0.0167	0.0882	0.1713		0.1639	1.6809	0.2419	0.1494	0.2099	0.237	0.667	0.2417	0.7594	0.0162	0.1221	0.3521	1.488	0.1281	1.4012	0.903	0.1013	0.0097	0.6298	0.124	0.0891	0.0047	0.0661	0.1841	0.0389	0.0957				0.0579	0.6943	0.0954							0.0567		0.0991
Sap18	3.3178	10.5098	8.3372	6.5117	11.9548	12.4914	12.7678	12.225	16.8229	3.2668	7.1941	7.027	1.7741	2.3186	3.054	5.9571	12.608	6.5969	11.746	9.3743	10.685	2.2741	4.7457	6.8347	3.2255	3.045	3.7837	5.5645	5.474	7.0328	5.6218	3.8552	4.1328	1.7084	2.7349	3.5005	5.4074	4.1819	4.9474	4.9349	2.6108	5.0013	3.8031	3.7961	3.4291	2.9255	3.3585	3.0602	4.2635
Sap30		0.0816		0.0962													0.0319
Sap30bp	1.2632	0.7685	0.1247	0.9017	0.8923	0.8732				0.1545	0.8821	0.5555		0.032		0.0665	0.1189	0.0251					0.5741	0.0089	0.0162	0.402	0.0244	0.7621	0.6518	0.9707		0.2718		0.4734	0.1366	0.512	0.2026	0.0588	0.0605	1.7294	2.3108	3.0387	0.2281	0.0316	0.975	2.4466	1.5708	1.5619
Scmh1	1.1667	0.1713	0.0482	0.1492			0.027	0.1267	0.0582	0.2325	0.2104	1.0205	0.3072	0.2006	0.1411	0.0677	0.2761	0.1115		0.4657	0.0538		0.2115	0.0105	0.5048	0.911	0.2656	0.4786	1.1151	0.9298	0.6281	0.9799	0.2942	0.0777	0.2558	0.2561	0.3288	0.5812	0.2634	0.3726	0.3184	0.1188	0.135	0.2912	0.1251	0.0312		0.111	0.1221
Scml2	0.8641	0.7365	0.7317	1.4573	0.6783	0.8088	0.8957	0.6783	1.2273	0.7886	0.5852	0.4538	0.3101	0.3821	0.1929	0.0986	0.1897	0.1538	0.2521	0.5268	0.4116	0.767	0.2964	0.178	0.4927	0.3708	0.5173	0.0742	0.2515	0.4367	0.4442	0.3826	0.6421	0.0811	0.1464	0.2254	0.2637	0.1304			0.23		0.3192	0.2369	0.3116			0.0426
Sec31a	0.0049	0.0053			0.0066			0.0033		0.005	0.0226	0.0102						0.0014	0.0051	0.0055	0.0059			0.007					0.0087								0.0089				0.4376
Seh1l		0.1296		0.1795	0.2158		0.0692	0.0506	0.0413	0.1091	0.2065	0.0549	0.1162							0.1936	0.1624			0.1883	0.4749	0.3913	0.4274	0.1618	0.2293	0.3566	0.6715	0.3037	0.6888	0.0831	0.2282	0.087	3.4785	0.349	0.1458	0.2514	0.4166			0.4249	0.3059		0.0964	0.0993	0.5846
Sfmbt1									0.0271								0.0043										0.1028	0.003	0.0054									0.0976											0.2014
Sin3a	3.7744	1.4477	2.4661	2.2626	2.1409	2.4574	1.2798	1.1954	1.5655	5.2306	2.2429	1.9495	2.2802	0.9762	1.7438	0.3967	3.8385	1.5874	2.6183	3.5717	1.9297	1.0165	3.2964	2.1567	1.1136	1.1945	2.6063	0.6379	0.4166	0.77	1.2603	1.0793	0.8642	0.2284	1.0319	0.414	1.7541	1.5131	1.2311	0.2719	0.4056	0.1877	0.6043	0.3964	0.3854	0.2965	0.1261	0.1569	1.3991
Sin3b	0.5166	0.5508	0.8075	0.2468	0.0687		0.136	0.1272	0.0948	0.4217	0.2271	0.1815	0.4613	0.4254	0.0527	0.125	0.2057	0.0249	0.2163	0.6223	0.2797	0.1682	0.428	0.3479	0.6565	0.635	0.9126	0.4966	0.4704	0.2927	0.3978	0.3611	0.3702	0.1156	0.0766	0.2077	0.7888	0.6778	0.6174	0.3226	0.4894	0.3973	0.2612	0.4885	0.186	0.1581	0.0404	0.1195	0.3149
Sirt7				0.012						0.1304	0.0431						0.1074
Smarca2	2.6482	2.4838	1.3478	2.0257	2.0292	1.8117	2.2797	2.2673	2.4313	3.5241	3.7206	2.7481	3.1598	1.6564	1.2498	11.0655	2.9053	1.8226	15.9785	4.8359	4.333	2.1337	4.7913	3.0481	1.5047	1.7944	2.7791	8.8308	2.0895	1.2069	2.8433	3.3905	1.3968	2.3969	1.3823	1.5271	3.7618	2.8438	3.9652	2.8415	3.9868	3.3961	3.3808	5.0066	4.3929	2.8386	2.3057	2.56	5.0407
Smarca4	11.1537	9.8813	5.6929	7.97	6.8835	6.7137	7.5966	8.9949	9.9305	12.9938	12.1613	9.6748	11.3229	7.5595	5.7553	6.3981	10.0349	7.4998	14.3299	15.0378	11.9857	7.1024	14.1545	10.5123	4.109	5.1331	7.9999	7.795	6.0434	3.8914	7.3174	7.3425	4.7133	5.3124	5.4889	5.6761	7.7883	7.9233	8.382	6.0667	9.3317	7.0573	7.4867	9.8576	6.4428	7.2309	5.5006	6.4373	2.0491
Smarcad1	0.0305	0.0367		0.0791	0.0608	0.1178				0.0914	0.184							0.0359			0.0303			0.11		0.0083	0.0154	0.0176	0.0162	0.0096				0.0025						0.0132	0.0132								0.2918
Smarcal1	0.0458	0.0257	0.0758	0.0075			0.0087		0.0158	0.0755		0.0152	0.0375	0.0523	0.0196		0.0288		0.0938	0.2313	0.1567	0.0216	0.0723	0.0704	0.0734	0.0271	0.0627	0.0757	0.1767	0.038	0.0328	0.0369	0.0112	0.2327	0.2115	0.0331	0.4343	0.5546	0.7701	0.1052	0.1797	0.0254	0.047	0.1067	0.0809	0.1748	0.1888	0.1687	0.7006
Smarcb1	15.7222	22.9638	17.921	15.7347	12.5428	14.0966	18.4351	12.1251	14.7432	21.7792	18.9414	11.9297	14.6305	10.6078	9.7331	11.4818	15.4035	9.3324	19.5772	21.6994	19.7075	9.6435	21.0453	16.2292	7.0979	8.0456	13.6298	12.1007	10.0635	5.0468	10.4069	10.7682	6.5839	6.7598	7.346	7.5071	15.3213	13.8603	15.7411	11.6411	17.186	12.0173	15.928	20.0218	12.4321	13.5909	9.8261	13.4708	4.7432
Smarcd1	7.8604	6.7655	4.8883	6.4578	6.4598	5.7359	7.1533	5.0972	7.0268	10.2283	8.3154	6.9919	6.4483	3.9586	2.5139	3.5845	6.0055	2.4683	12.4937	6.9323	7.2875	3.4528	9.619	4.9208	2.4963	2.7818	4.4763	4.0862	3.9468	4.0331	3.5724	4.538	4.1518	2.5674	2.9207	3.2426	4.1419	3.6492	4.4868	4.1267	5.6006	5.0533	5.0256	6.0685	4.063	4.245	3.4534	5.2461	1.8997
Smarcd2	0.4301	0.4439	0.4307	0.5967	0.4184	0.3732	0.4302	0.4212	0.5928	1.173	0.8063	0.6438	0.8998	0.4644	0.5162	0.3979	0.4668	0.2657	0.7558	1.1228	1.0293	0.4977	1.1395	0.6896	0.3795	0.4943	0.7212	0.6417	0.5114	0.2595	0.57	0.4656	0.3774	0.3027	0.3922	0.4399	0.8661	0.7937	0.9107	0.6714	0.7327	0.7828	0.8944	1.0978	0.6277	0.6827	0.5805	0.6755	0.143
Smarcd3	5.0183	3.5769	3.8429	4.8741	4.834	4.1181	4.0749	3.9246	3.797	7.405	6.5699	4.8241	5.4932	3.5213	3.4424	3.0734	5.6888	3.1374	8.3186	9.2253	7.6277	3.7395	9.1357	7.2772	2.6635	2.6864	4.7933	5.0612	3.5079	2.4863	4.2276	3.8668	3.6419	2.3817	3.2774	3.0152	5.9138	4.0934	4.7596	5.7802	5.1946	5.3849	5.0862	6.884	4.2748	3.7899	2.6564	4.4929	0.5248
Snw1	6.8777	11.2622	11.4516	11.9392	15.1605	15.4924	10.0388	13.8256	16.1601	1.6706	4.2013	2.949	2.7108	2.44	2.5349	3.7953	4.9275	4.4612	15.4694	11.3596	12.2654	1.5846	3.2896	4.5509	5.935	6.3746	7.8686	11.2836	8.0733	6.9598	8.4726	7.9685	6.1574	3.9529	4.5948	6.0068	5.4952	3.2093	5.4881	8.5545	7.3368	5.6788	1.4503	6.5534	4.2967	5.6627	4.0409	2.6123	5.3933
Ss18	0.492																	0.106	0.0258	0.5511	0.7556		0.0531	0.296			0.0607				0.2426
Ss18l1										0.1289			0.1041			0.0951	0.3577		0.2162	0.3157	0.1326		0.6123	0.1795	0.1523	0.109	0.2494	0.1172	0.1627	0.092	0.1909		0.1883	0.0483	0.1485	0.0773	0.0977	0.0658	0.0945	0.0865	0.0925	0.0987	0.303	0.3203	0.0997	0.1187	0.0687	0.1383	0.0339
Ssbp3	67.6801	33.8798	35.8771	52.9213	51.9912	45.6037	48.7462	45.8812	57.5553	36.2144	29.1805	47.2441	13.255	22.1875	9.7062	33.5278	17.6441	19.6847	21.4962	25.4228	30.9465	19.0402	25.0494	24.6984	4.9973	3.7137	5.8847	6.8412	13.0751	21.7965	7.9047	16.0608	4.1564	14.3318	6.7562	18.6135	4.3872	4.8653	8.1928	7.6678	9.074	9.3555	7.0111	3.5232	9.8679	4.476	8.882	4.4198	0.573
Sub1	89.1382	58.599	60.2517	103.197	143.262	145.305	48.9875	12.5539	55.8736	10.0937	6.4465	3.4436	67.1346	24.9736	41.6289	39.678	29.3212	31.1521	52.6634	62.7112	38.2624	19.1216	27.2741	26.6898	17.5215	18.0853	10.0435	50.5004	46.7196	77.2897	9.7955	21.631	10.9799	4.3173	5.6485	3.8178	156.655	190.728	239.01	308.834	304.538	298.341	148.818	165.969	150.758	48.4659	58.253	66.1803	36.1328
Suds3	1.0517	0.7782	0.2336	0.9592	0.1777	0.2648	0.4548	0.3322	0.5233	0.4219	0.3014	0.1582	0.4927	0.1978	0.108	0.1487	0.81	0.6162	0.5063	0.7906	0.7654		0.6547	0.6383	0.4448	0.8817	0.9472	0.7635	0.4985	0.2583	0.2716	0.1969	0.3468	0.1506	0.1748	0.1275	0.5278	0.5707	2.0103	0.0817			0.1984	0.3004	0.1968		0.2484		0.6831
Supt7l	0.0567	0.0587	0.0767	0.0828	0.0604	0.0683	0.0218	0.0525		0.1663			0.1319				0.2501		0.0645	0.0852	0.2601		0.0477	0.0649	0.2805	0.1159	0.1913	0.3147	0.2287	0.2802	0.3377	0.3085	0.273	0.2171	0.3013	0.3111	0.1102	0.1626	0.2627	0.0855	0.291	0.1766			0.1473		0.0633	0.0604	0.4984
Suz12	4.983	3.2499	2.8382	0.9174	0.5342	0.8364	0.4225	0.6954	0.6527	0.7882	1.0063	0.2223	0.7526	0.8388	0.2216	0.6568	0.3242	0.2719	0.4363	1.038	0.606	0.286	0.2567	0.1972	0.7058	0.398	0.9044	0.2697	0.5596	0.3208	0.3253	0.7786	0.6594	0.0998	0.1883	0.4609	0.4892	1.7631	0.5958	0.255	0.3021	0.6863	5.0368	0.0574	0.6218				0.8682
t10	0.9	1.1261	1.2803	0.9146	0.5796	0.6688	0.8064	0.55	0.7973	1.1056	0.8356	0.656																									0.8076	0.3306	0.5263	0.4816	0.3353	0.4515	0.4137	0.2059	0.6671	0.2569	0.2413	0.1739	2.7527
Tada3	0.1211	0.1909		0.2125			0.2986			0.1224	0.0702	0.1716	0.1891	0.0744	0.0713	0.0976	0.0502		0.0299	0.388	0.1492		0.5547	0.0716	0.0961	0.1439	0.3535	3.5935	0.3442	0.2085	0.2945	0.2716	0.0923	0.2211	0.1276	0.1648		0.1009	0.0477					0.1455			0.0521	0.0608	0.4478
Taf1	0.0117	0.0138	0.0053	0.0321	0.0037	0.0083		0.0039	0.0129	0.0149	0.0078	0.0112	0.014				0.0132				0.0158		0.0159	0.0117			0.0381	0.0708	0.0011		0.1268	0.0166				0.0298	0.0413	0.0448	0.457	0.0434	0.0393	0.0354	0.0534	0.0691	0.2269	0.0595	0.0891	0.069	0.0941
Taf10	0.3336	0.2489	0.1335	0.4688	0.1801	0.265	0.4948	0.0545		0.2382	0.6892	0.1154		0.1092	0.1024		0.1513	0.0959		0.3166			0.198		0.1347	0.2072	0.2724	0.1975	0.1702	0.1478	0.3383	0.3117		0.1169	0.1084	0.1219	0.4829	0.6435	0.5321	0.2679	0.3843	0.3858	0.3964	0.5318	0.6257	0.558		0.7092	1.105
Taf15	5.2037	4.9328	3.3513	5.307	4.7241	3.6034	4.7166	9.394	5.9003	6.7761	12.6021	3.6416	5.3325	4.0792	3.2231	4.382	52.4361	8.3706	41.9233	18.4204	52.1742	3.5261	38.1489	58.3288	5.373	6.2404	37.429	12.2151	9.3973	4.12	13.7209	5.0087	1.4216	5.1118	6.4031	6.919	8.5203	8.3053	10.3835	6.5596	1.8211	1.9718	8.4927	2.3728	6.4499	25.4045	17.4819	3.3382	1.3482
Taf2	0.0096	0.0077	0.0046	0.0506	0.0145	0.0058	0.0549	0.0245	0.0085	0.0273	0.0103	0.013					0.0069	0.0038	0.0087	0.0105	0.0013	0.0075	0.0095	0.0108	0.007	0.009	0.027	0.0261	0.03	0.0213	0.0427	0.0514	0.9581		0.7965	0.0118	0.7327	0.0918	0.0876	0.4013	0.0768		0.059	0.0902	0.0679	0.748	1.4522	1.0891	0.2419
Taf3	0.0279	0.0302		0.0154					0.0302	0.1381	0.0747	0.0494					0.0737						0.092	0.0274			0.0808			0.038		0.0184				0.0221	0.1352				0.0611		0.177	0.1886	0.0961	0.1489	0.0752	0.1714	0.0951
Taf4a	0.1316	0.1955	0.0383	0.1309	0.379	0.0985	0.0229	0.0183		0.396	0.0438	0.0279		0.013		0.0111	0.126	0.0176	0.0477	0.1129	0.0716		0.18	0.1091	0.0182	0.0596	0.1535	0.2841	0.1123	0.093	0.2369	0.1629	0.1657		0.146	0.0238	0.2511	0.1965	0.2749	0.3021	0.1026	0.3673	0.0834	0.262	0.6394	0.22	0.4995	0.2111	0.3179
Taf4b	0.0375			0.0333				0.0195		0.0262		0.0298		0.0139		0.0119	0.0178			0.0287			0.0466	0.026		0.0636		0.0425	0.0466	0.0414	0.071	0.0582	0.045				0.0661	0.0567	0.0527	0.0602	0.0872	0.0726	0.0786	0.0678	0.0709	0.0757	0.0434	0.0638	0.0922
Taf5	0.9352	1.1016	0.0475	0.7659	0.0554	0.1477	0.1236	0.199	0.087	0.9296	0.1358	0.4627	0.0444	0.0462	0.0122	0.0455	0.1139		1.694	2.4945	0.1386	0.1702	0.1694	0.0975	0.1283	0.3926	0.6877	0.3116	0.3325	0.0554	0.2077	0.3227	0.1826	0.1847	0.358	0.1595	0.6985	1.7678	1.803	0.9398	0.3117	0.9348	1.0645	0.6287	0.8851	1.7151	1.1754	1.01	1.7517
Taf5l	0.0395			0.0739			0.1259	0.0529		0.075	0.0519									0.0856	0.019	0.0877	0.0414	0.0379	0.0612	0.099	0.1448	0.649	0.0724	0.0498	0.0609	0.0974	0.514	0.0214	0.0143	0.0031	0.0815	0.0625	0.081	0.096	0.0798	0.0785	0.4274	0.0768	0.1043	0.0514	0.0364	0.0434	1.5352
Taf6	0.2026	0.1436		0.2159	0.1349	0.0115	0.2599		0.1499	0.2975	0.1582	0.0827	0.0987		0.01		0.1049	0.0399	0.0213	0.1639	0.1934		0.2244		0.044	0.0509	0.1605	0.3699	0.4528	0.0635	0.1079	0.2516	0.1278	0.0272	0.0936	0.3735	0.7871	1.2018	1.1903	0.235	0.6852	0.5405	0.616	1.0414	0.3523	1.1897	0.5761	0.433	1.2498
Taf6l	0.032	0.0377	0.0372	0.0549				0.2316		0.0451	0.0165	0.0162					0.0307		0.0473	0.0726	0.1106		0.113	0.0413	0.0447	0.1211	0.1566	0.1195	0.1193	0.1211	0.1083	0.0917	0.0263	0.0231			0.0749	0.0388	0.0398		0.1256	0.0297	0.0471	0.0799	0.0511	0.0417		0.0315	0.2907
Taf7	0.1005		0.0397	0.0303	0.0611		0.0887		0.0638	0.1359	0.1342		0.1094		0.0946						0.0721		0.1701				0.0766	0.5659			0.0133			0.034		0.0319	0.5355	0.3207		0.3099	0.1987	0.0791	0.2693	0.7525	0.2487	0.361	0.3076	0.1937	5.5874
Taf8				0.0499					0.174	0.3847																0.07		0.4302	0.0733	0.091	0.0318	0.0616	0.1048		0.0246	0.0386	0.2172	0.1974	0.2168		0.139			0.0775	0.1265	0.4746	0.0977	0.5239	0.5131
Taf9	1.8881	1.6176	1.2436	1.8546	1.424	1.2608	1.2254	0.9621	1.1362	2.3657	2.312	2.1589	1.7568	1.4505	1.193	1.7492	1.4121	1.7318	1.4208	1.9191	1.454	4.1291	1.8495	1.4433	0.1397	0.1209	0.1701	0.7458	0.2686	0.675	0.8962	0.8195	0.6582	0.532	1.0316	0.7075	1.2997	0.2841	2.0791	0.0963	2.2472	1.6663	0.0908	2.39	0.3558	2.3446	1.6352	2.4147	0.7125
Taf9b	1.8642	1.5951	1.2802	1.8604	1.4324	1.2979	1.1926	0.9584	1.1209	2.3692	2.2535	2.1817	1.7772	1.4648	1.2281	1.8006	1.4536	1.7827	1.4626	1.8721	1.4595	4.2212	1.8473	1.4857	0.0652	0.056	0.0966	0.7295	0.2561	0.662	0.8781	0.771	0.6329	0.5126	1.0269	0.69	1.338	0.1214	2.0006	0.0991	2.1563	1.5903		2.1433	0.2339	2.1251	1.5919	2.4415	0.7428
Tbl1x	0.4488	0.1702	0.0302	0.1133	0.3065	0.1238		0.212	0.0736	0.1023	0.1136	0.1438	0.3356							0.8524			0.0838	0.2182	0.3611	0.4189	0.379	0.371	0.3125	0.136	0.2164	0.3484	0.1994	0.1165	0.1471		0.1685	0.2189	0.0341	0.3866				1.2833					0.0803
Tbl1xr1	0.0748	0.1004		0.0517	0.0723	0.0309					0.0376	0.0443												0.0322	0.0612	0.0234	0.2128	0.2003	0.1236	0.1639	0.0586	0.0578	0.0659	0.0235			0.0858	0.0508	0.0355	0.0524	0.0542	0.0409			0.0454				0.7333
Tbl3		0.013								0.0094		0.0104						0.0078	0.0113	0.0128	0.0125		0.0127	0.0101	0.0333	0.0193	0.0183	0.0931	0.359	0.1747	0.4433	0.4958	0.2079	0.0334	0.0071	0.0265					0.0168								0.3269
Tbpl2	0.6781	0.8637	0.9435	0.6401	0.2845	0.8536	0.3975	0.1043	0.3218	0.21	0.2526	0.0472	0.3113	0.3008	0.3592		0.1265	0.3193	0.1298	0.1592	0.4593		0.286	0.2871				0.0357	0.0714	0.074	0.1259	0.1122	0.0542		0.0465					0.0593		0.0084			0.083				0.0266
Tcea1	0.1639	0.5684	0.0459	0.2953	0.38	0.3303	0.3122	0.0715	0.2261	0.7982	0.6769	0.1835	2.3514		0.0583		0.5818	0.2491	0.7849	1.1645	0.426	0.0215	0.5376	0.3549	0.1417	0.1028	0.112		0.0837	0.0898	0.0498	0.0461	0.2055	0.6483	0.1117	0.0448	0.7369	0.6613		0.6102	0.8261	0.5874	0.142	3.7658	0.5062		0.2652	0.1089
Tceal3											0.0182		0.0534						0.1926											0.0104							0.1935	0.0657		0.0733		0.0512		0.0301					0.0488
Tceal5											0.0182		0.0534						0.1926											0.0104							0.1935	0.0657		0.0733		0.0512		0.0301					0.0488
Tceal6											0.0182		0.0534						0.1926											0.0104							0.1935	0.0657		0.0733		0.0512		0.0301					0.0488
Tcof1	0.8304	0.5681	0.5228	0.6399	0.5625	0.5164	0.5039	0.4345	0.485	0.8311	0.8443	0.5846	0.2888	0.2735	0.1571	0.2107	0.2567	0.0423	0.631	0.8935	0.759	0.8571	0.9613	0.826	0.8698	1.3905	0.6785	1.2779	1.0058	1.3076	2.7344	2.2772	2.1242	1.5728	2.0081	1.8041	1.3288	1.2233	1.5927	1.4793	1.4679	1.4141	1.6281	1.3931	1.8337	1.5452	1.2539	1.51	1.3835
Tnip1												0.0178
Tnks1bp1				0.0036	0.4174		5.9698			0.0099	0.0406						0.0109							0.2518	0.0281							0.0029					0.0157												0.0135
Top2b	135.299	122.338	96.1112	131.717	113.986	113.322	70.2711	70.147	70.4745	91.861	104.519	96.2683	47.6764	48.9426	33.8229	39.0427	48.8222	32.2761	153.469	316.127	164.543	226.227	119.727	122.368	427.197	402.514	359.885	312.087	262.659	529.65	322.093	542.843	558.443	60.6847	177.803	120.213	1243.24	1222.66	1026.46	1192.11	1145.93	1262.82	1544.98	1244.14	1458.21	1030.16	962.577	1075.04	53.8855
Top3a	0.2911	0.4733	0.3662	0.3816	0.3412	0.2537	0.2405	0.2133	0.3898	0.0974	0.0075	0.0124		0.0263	0.0356
Tpr	0.4643	0.3676	0.1076	0.248	0.3222	0.1185	0.0703	0.3305	0.2661	0.4226	0.6172	0.2699	0.2664	0.5908	0.1303	0.4575	0.2028	0.085	0.2755	0.5412	0.2325	0.6239	0.342	0.2208	0.6553	0.6525	0.5075	0.5573	0.6933	0.4762	0.4578	0.7249	0.4724	0.1261	0.6312	0.3751	0.4067	0.4673	0.3007	0.2174	1.6382	0.5289	0.1811	0.707	0.6593	0.2687	0.1864	0.4685	0.1396
Trp53bp1	15.546	12.7952	5.7241	13.7331	8.0713	6.7148	9.6902	7.9266	9.5222	13.632	12.7862	7.7189	12.8407	10.0204	6.6964	8.6548	12.9769	6.5937	14.1813	20.6366	13.5206	6.6928	18.8212	13.0204	4.8132	5.5919	7.4031	7.8786	6.57	3.6883	4.6068	6.3091	5.2772	3.8775	4.3023	4.6566	7.0172	7.9083	9.1909	5.1377	11.9701	7.5357	7.5593	13.6755	5.6683	6.4303	4.5031	6.0409	0.5201
Trrap	1.5927	1.0609	0.4999	1.0626	0.5272	0.4879	0.795	0.928	0.7944	1.7911	1.0084	0.8555	0.8238	0.3421	0.4424	0.2863	0.622	0.3531	0.8101	1.1441	0.7855	0.2431	1.1384	0.9025	0.7103	0.662	1.243	1.1145	1.1597	0.4722	0.8163	0.8386	0.4575	0.3172	0.3301	0.397	0.4763	0.5086	1.068	0.7366	0.428	0.5023	0.3112	0.6316	0.3161	0.1902	0.1275	0.2809	1.1699
Uchl5	3.4806			0.1226			0.0789	0.2432		0.0918										0.1014					0.117	2.0035	0.271	0.1471	0.0915	1.1538	0.7228	1.1348	0.0732		0.039	0.132	6.3035	7.0173	1.0483	0.7137	0.348	0.8737	3.3431	12.0085	0.6384	0.6837	0.2154	2.0075	0.8531
Uimc1		0.0202	0.0647		0.0296		0.0574		0.0866			0.0049							0.0162	0.0167
Usp39	7.3668	6.5761	5.5688	3.9836	3.5867	3.1556	3.2344	3.8203	3.8292	10.29	9.205	7.9413	6.7145	4.5436	4.5729	2.5956	4.0811	2.147	5.7051	8.4612	6.4115	8.9878	8.8867	7.4497	3.4171	3.9338	4.7032	5.0452	4.8901	3.3717	5.9414	6.3243	4.8478	3.9635	4.724	4.9001	6.6449	4.0198	5.6754	5.0261	5.4568	5.0223	4.6523	6.87	5.5688	5.1395	4.1297	4.8843	4.0481
Uty				0.0036						0.0082		0.0045									0.0056				0.0054	0.0046	0.008	0.023	0.0173	0.0016	0.0048	0.003							0.0108		0.0121						0.0057		0.0151
Wdr43					0.0096																0.0134			0.0096	0.1002	0.034	0.0144	0.1116	0.1212	0.2226	0.5028	0.2379	0.2508	0.0393	0.024	0.0199													0.2401
Wdr62											0.155
Zfp532	0.397	4.3994	0.0613	0.4636	0.082	0.078	0.3703	0.2705	0.2278	1.3759	0.9985	0.2717	0.5536	0.8221	0.3752	0.7685	0.529	0.0633	0.3265	0.9778	0.8925	0.2628	0.6062	0.358	0.4597	0.1246	1.0985	0.9531	0.8347	0.3005	0.6059	0.8723	0.6058	0.2965	0.5402	0.4106	0.0493	0.4273	0.4715	0.3709	0.7578	0.2945	0.2586	0.8028	0.1473	0.1325	0.0406	0.7422	0.4079
Zmym2	0.3573	0.5196	0.3315	1.7213	0.2539	0.6552	1.0389	0.4754	2.6849	3.7794	0.6244	2.7008	1.573	0.2196	0.1423		0.634	0.4751	1.0766	1.6048	0.6698	0.029	0.3156	0.0845	0.1097	0.0768	0.1277	0.2214	0.3623	1.0337	0.7046	0.6981	1.6549		0.2543	0.4587	0.3525		0.125	0.0102		0.1161		0.0298	0.0486
Zmynd11	7.7532	5.8286	8.9185	0.8811	0.4935	0.5671	0.6729	0.9536	1.0733	1.2305	1.2861	0.8553	4.4644	5.9632	4.4831	0.24	1.3471	0.5077	2.0041	1.6015	1.0066	0.3477	0.9175	1.0824	5.9886	5.9559	6.7112	2.8908	3.2556	2.5137	3.2125	16.7425	9.4698	1.2478	1.5623	1.1731	2.3272	4.766	4.8408	0.5093	19.3561	0.6611	0.3677	0.6376	0.5355	0.3115	0.3081	0.2471	1.0558
Zmynd8	0.6501	2.0529	15.485	2.471	1.4762	2.1418	2.0398	0.4639	1.5285	1.5517	1.5691	1.0497	1.151	0.6835	1.0262	0.5832	1.4332	0.719	1.7054	2.4984	2.1376	0.8463	1.6427	1.135	0.5308	0.6067	1.4352	1.4739	1.5215	0.5512	1.1871	2.8107	3.8871	0.8988	0.6937	1.0332	0.411	0.4106	1.1381	0.5978	0.4387	0.4922	0.4605	0.7236	0.4015	0.2125	0.3888	0.2756	0.3693
2610018G03Rik															0.0094														0.0049		0.0058	0.0036					0.0923	0.0408			0.2182			0.0991			0.0042
Aff3															0.0056																								0.0096	0.0083	0.0108								0.0467
Arid4a																															0.0196
Bcas3																				0.0047																													0.0215
Bcl3														0.1046
Brf1																							0.1241
Celf3													0.0714		0.0371				0.0309	0.0895	0.084						0.011		0.0212								0.0557	0.0609			0.1629			0.0396	0.017			0.0163
Crtc1
Ercc3																	0.0702								0.0225	0.0065	3.8984	0.0105	0.4966	0.0077	0.0062					0.0344													0.3947
Gtf2f2																																								0.0716	1.1886						0.0785
Gtf2h2																					0.024																												19.826
Lrrfip2													1.2219		0.6536					0.1183		1.1332		0.2525	1.9215	0.2167	0.3553	0.153	0.4986	0.5421	0.498	0.242	0.2627	0.236	0.0782	0.2145	0.6999	1.133	0.6813	1.1219	1.6884	7.198	0.5324	0.5941	0.58	0.1566	0.1727	0.2901	3.8251
Maea																			0.0475
Med22																												0.1532	0.0793
Mllt10																							0.033
a20													0.0976				0.0873		0.3332	0.4058	0.0326		0.4732	0.2268								0.0951
a50
p1l4																		0.0518								0.0286			0.0291				0.0427	0.0803
t10													0.3373	0.3709	0.13	0.1758	0.3152	0.223	0.3946	0.3628	0.2404	0.3116	0.3593	0.3957	0.9917	0.6112	0.6935	1.0861	0.9707	0.9895	3.8521	1.4338	1.2601	0.3079	0.3793	1.5182
Ncoa1																								0.1165																	0.2012								0.1459
Pfdn1																							0.1869														0.5147	0.6405			0.4975			0.2015
Pin1													0.5828															0.2778	0.1528	0.2632	0.2035		0.5372		0.1938						1.5958			0.3646
Ppfibp2
Ppp2ca													0.0574		0.0258				0.0331	0.1098		0.1246	0.1413	0.0282		0.2427		0.153	0.2108	0.0688		0.3051	0.1064	0.9216			0.6091	0.3	0.28	0.2249	2.1564	0.292	0.3732	2.1568	0.3303	0.2025	0.2357	0.6871	0.9202
Ppp2cb													0.0574		0.0258				0.0331	0.1098		0.1246	0.1413	0.0282		0.2427		0.153	0.2108	0.0688		0.3051	0.1064	0.9216			0.6091	0.3	0.28	0.2249	2.1564	0.292	0.3732	2.1568	0.3303	0.2025	0.2357	0.6871	0.9202
Rsf1																	0.0082	0.0032																															0.0075
Stk24															0.0098														0.0051		0.006	0.0037					0.0963	0.0188			0.2277			0.1034			0.0044
Stk25															0.0087														0.0045		0.0053	0.0033					0.0852	0.0377			0.2014			0.0915			0.0039
Tada1																			0.0085						0.0791		0.1416	0.1417				0.1162		0.1966				0.3729											0.4718
Trip11																					0.0342												0.014			0.0928
Vbp1																																									0.0991			0.0526
Ypel5
Aatf																															0.1166	0.0056	0.2978																0.0283
Gps2																															0.0523		0.0194
Gtf2h1																												0.3155	0.0082		0.0081	0.0108				0.0068								0.0379					0.1132
Gtf2h3																																				0.0179
Gtf2h5																																																	0.5657
Hdac5																																																	0.0201
Ino80b																															0.0123						0.2137	0.2072	0.3879	0.2519		0.1827	0.1628	0.0695			0.0109	0.0477	0.2341
Kdm5c																											0.8897		1.3118
L3mbtl4																																			0.0115
Med18																													0.0517
Med25																														0.0013	0.0029	0.0048
Med7																												0.0814
Mllt6																															0.0049
Mms19																											0.0039					0.0175					0.0063				0.0178
a40																												0.0347	0.0201		0.0089		0.03		0.0349
Ncoa2																												0.0028																					0.0994
Pfdn2																																	1.8803		0.0303		0.4529	0.5076			8.1374	0.1489		0.4661	0.1699
Phf1																									0.0072	0.049		0.022	0.0179										0.056						0.0206				0.1006
Rad54b																												0.2453
Taf11																											0.0579	0.0706				0.0372	0.0453				0.1121	0.2464	0.1711	0.1286			0.2976		0.1909		0.141	0.1129	0.0901
Taf12																												0.1574	0.1767																				0.0674
Taf13																												0.1366	0.1221	0.0568	0.0836	0.185		0.0567	0.0661	0.0776	0.4008	0.4479	0.3754	0.3665	0.3432	0.3448	0.4174	0.38	0.3975	0.441	0.321	0.3793	0.2494
Tbl2																															0.0073																		1.104
Tnrc6a																																		0.014
2210016L21Rik																																						0.3166	0.3195			0.1992
a50																																					0.3373	0.1967			0.4515			0.4594
Ascc1
Atf7ip																																						0.0051
Carf
Cnot3
Cttnbp2nl
Dnmt3b																																																0.131
H2-Ke2																																					0.3912
Ing2																																						0.2073			0.1418								0.1242
Ino80d																																							0.0452
Med6
Mnda																																							0.004										0.0163
Mycbp																																									0.1563								0.2065
p1l4																																					0.561	0.992			1.1059	0.0803		0.4831	0.0881		0.2463		0.1285
Pfdn4																																						0.366
Pih1d1																																												0.1354
Setdb1																																												0.01
Smyd5
Aes
Aip
Brca2
Calcoco1																																																	0.2939
Cbx7																																																	0.3232
Cnot10
Cry1
Cry2
Ercc2																																																	37.2771
Ercc6
Eya3
Hdac11																																																	0.2342
Hdac4																																																	0.0006
Hdac9
p1l3
Palb2
Parp14
Pcif1																																																	0.1021
Phf15																																																	0.0941
Phip																																																	0.0119
Ranbp10																																																	0.0354
Ranbp9
Sap30l
Sike1
Sirt2																																																	1.1124
Slmap
Sp100																																																	0.0584
Sp110																																																	0.0021
Tgfb1i1
Tnrc6b
Trim66
Trip4
Tspyl1
[truncated: 11 more columns]

## Sheet: allDBPs_Mouse Brain
Symbol	e14.5_C1_FoT.1e.6..x	e14.5_C2_FoT.1e.6..y	e14.5_C3_FoT.1e.6..x	e14.5_5mC1_FoT.1e.6..y	e14.5_5mC2_FoT.1e.6..x	e14.5_5mC3_FoT.1e.6..y	e14.5_5hmC1_FoT.1e.6..x	e14.5_5hmC2_FoT.1e.6..y	e14.5_5hmC3_FoT.1e.6..x	e14.5_5fC1_FoT.1e.6..y	e14.5_5fC2_FoT.1e.6..x	e14.5_5fC3_FoT.1e.6..y	e16.5_C1_FoT.1e.6..x	e16.5_C2_FoT.1e.6..y	e16.5_C3_FoT.1e.6..x	e16.5_5mC1_FoT.1e.6..y	e16.5_5mC2_FoT.1e.6..x	e16.5_5mC3_FoT.1e.6..y	e16.5_5hmC1_FoT.1e.6..x	e16.5_5hmC2_FoT.1e.6..y	e16.5_5hmC3_FoT.1e.6..x	e16.5_5fC1_FoT.1e.6..y	e16.5_5fC2_FoT.1e.6..x	e16.5_5fC3_FoT.1e.6..y	e17.5_C1_FoT.1e.6..x	e17.5_C2_FoT.1e.6..y	e17.5_C3_FoT.1e.6..x	e17.5_5mC1_FoT.1e.6..y	e17.5_5mC2_FoT.1e.6..x	e17.5_5mC3_FoT.1e.6..y	e17.5_5hmC1_FoT.1e.6..x	e17.5_5hmC2_FoT.1e.6..y	e17.5_5hmC3_FoT.1e.6..x	e17.5_5fC1_FoT.1e.6..y	e17.5_5fC2_FoT.1e.6..x	e17.5_5fC3_FoT.1e.6..y	p1_C1_FoT.1e.6..x	p1_C2_FoT.1e.6..y	p1_C3_FoT.1e.6..x	p1_5mC1_FoT.1e.6..y	p1_5mC2_FoT.1e.6..x	p1_5mC3_FoT.1e.6..y	p1_5hmC1_FoT.1e.6..x	p1_5hmC2_FoT.1e.6..y	p1_5hmC3_FoT.1e.6..x	p1_5fC1_FoT.1e.6..y	p1_5fC2_FoT.1e.6..x	p1_5fC3_FoT.1e.6..y	w6_C1_FoT.1e.6..x
0610010K14Rik	4.0768	4.5007	1.3944	2.9767	2.53	1.5475	1.3931	1.3702	1.5126	5.6755	5.4818	1.5865	3.9151	0.9394	1.8153	1.5453	0.8367	1.2711	1.0755	5.5525	5.1376	2.1576	4.3989	3.2553	4.1707	3.6181	10.7346	3.7135	2.4905	2.2229	11.7709	4.1798	8.8649	1.8689	3.0769	2.3796	17.833	13.7976	16.6451	8.7695	7.5048	2.9072	10.9722	12.1861	8.9496	4.1868	6.1418	8.377	8.9809
4930557A04Rik		0.1767
Abl1	0.1942	0.2063	0.0612	0.1059	0.0422	0.0443	0.4274	0.0876	0.1777	0.2864	0.654	0.1271	0.0977	0.255	0.0634	0.152	0.5145	0.2594	0.2935	0.3314	0.2742	0.0026	0.3655	0.1473	0	0	0.2187	0.4639	0.2033	0.0111	0.2667	0.0655	0.2218	0.1168	0.0502	0.0399		0.123	0.0771					0.0673					0.1328
Acd				0		0.0844	0.0268		0.0418
Actb	63.2133	82.2747	59.0789	40.4324	63.1201	57.2457	66.9085	68.7547	69.7608	136.577	82.9616	87.4507	596.571	312.718	638.733	675.474	358.675	554.611	520.36	360.924	165.842	1013.05	571.765	592.817	281.895	312.565	305.274	339.05	305.514	320.003	283.261	304.546	318.268	141.937	164.913	136.22	816.045	829.549	661.177	1106.93	1599.12	1292.5	277.304	638.828	486.478	294.69	320.425	299.72	2118.97
Actl6a	18.5852	16.9127	13.8955	11.65	8.3362	9.5605	12.6065	11.03	12.0264	24.6834	12.2955	8.8908	14.2837	7.1439	5.672	7.786	8.8269	7.0984	13.8495	18.8243	10.4728	10.6292	22.4397	11.6139	10.1412	6.3863	14.6123	9.2251	7.6472	3.174	14.0538	5.9391	9.938	4.1812	9.2002	6.0031	11.5591	7.8912	13.1477	8.443	12.6536	9.7368	14.9664	7.5728	11.8058	14.2434	12.2677	5.8404	4.2151
Actn4		0.0313		0.0031	0.0305	0.0093	0.0009	0.0027	0.006	0.0339	0.308	0	2.1542	0.0293	3.063	0.187	0.0387	0.3909	0.5402	0.6397	0.4792	7.0698	0.4738	0.0937	0.235	0.5681	0.4511	0.9343	0.9516	0.459	0.307	0.3958	0.4696	0.1323	0.3367	0.1452	4.9755	3.8107	0.3217	0.4126	20.0525	0.8677	0.2769	5.5743	0.9115	0.0706	0.2365	0.1032	16.6527
Adar	0.0611	0.1324	0.0118	0.1305	0.0216	0.1126	0.0355	0.0981	0.0109	0.0451	0.0447	0.1308	0.1233	0.0446	0.0743	0.047	0.1392	0.1264	0.2962	0.3177	0.1606	0.0639	0.2259	0.0959	0.0417	0.0451	0.2924	0.283	0.306	0.0435	0.3647	0.3485	0.099	0.0939	0.0877	0.189	0.1371	0.1108	0.0231	0.2178	0.1504	0.0463	0.0544	0.2156	0.0408	0.1619	0.0303	0.0173	1.053
Adnp	1.1199	1.1395	0.3602	1.0117	0.6044	0.4838	0.9398	0.7215	0.5503	2.173	1.2734	0.5774	1.8009	0.5227	0.9738	0.9625	1.7823	0.8771	3.1965	3.401	2.6367	0.8099	1.9855	1.8623	0.3493	0.491	0.6783	0.7334	0.6219	0.1568	0.5056	0.466	0.3126	0.3337	0.5345	0.4252	1.1015	0.8184	1.0151	0.5824	0.8556	0.727	0.5088	1.0905	0.6316	0.7545	0.2223	0.5617	0.3329
Agfg1											0																											0.0795
Ago1	0	0.006	0	0	0	0.0041		0		0.0271	0.0057	0.2869	0.0903	0.0272	0.1513	0.143	0.5321	0.0088	0.0329	0.128	0.064	0.0743	0.8323	0.0372				0	0.0054	0.0011	0.0009		0				0.0079				0.4451			0.2768	0.195		0.0377	0	0
Ago2	0			0	0	0.0038		0		0.0072	0.0054	0.0027	0.0056	0	0.0652	0.0042	0.0137		0.0102	0.1038	0.007		0.0273	0.092					0	0.0011	0.0009		0				0.1476	0.1409						0.029			0.0031	0	0.0384
Ahctf1	27.6873	29.5546	28.7606	29.1476	28.1334	27.0196	18.3609	16.9412	21.7031	15.3682	19.2251	19.576	6.4014	6.0205	5.2512	4.1158	5.7606	3.2345	13.073	17.2509	12.912	17.272	11.1592	12.159	13.3691	14.9271	14.1325	12.3327	14.8086	18.1319	9.5045	12.9195	12.6212	4.6805	7.7323	7.2296	13.6035	12.4347	17.0426	16.2641	11.7859	18.8964	15.2195	16.0048	18.7176	11.3559	13.3511	11.4072	2.0183
Ahdc1	2.3135	2.5702	2.1061	2.7977	4.7187	2.3082	2.0268	1.5125	1.1467	2.1648	1.4539	2.4911	2.3334	1.3157	2.2275	1.0917	1.125	0.351	1.5726	2.0387	1.407	2.5336	1.6728	2.5376	0.6183	2.1679	2.4513	2.7036	1.505	1.9611	1.8563	3.3724	2.2286	0.228	1.5921	1.4432	0.6809	4.5625	4.1705	3.0686	0.2276	1.1289	4.096	3.05	3.2917	3.6483	3.4427	4.3021	2.8134
Aifm1										0					0.2292				0.4862												0.2575						0	0.1959			0.3533			0.6404		0.0362
Aim2								0
Akap8	0.0815	0.1232	0.3674	0.1482	0.0327	0.0638	0.4647	0.0443	0.269	0.5543	0.3399	0.0315	0.0426	0	0.014	0.0201	0.4095	0.0447	1.0081	0.1676	0.3914	1.3169	0.6596	0.1221	0.0786	0.0526	0	0.1816	0.1245	0.0507	0.0788	0.1719	0.0764	0.0129	0.0215	0.0157	0.1499	0.2739	0.0594	0.1386	0.2293	0.0451	0	0.2614		0.1559	0	0.2197	0.0659
Akap8l		21.9865	0.039		23.8322		18.9583	11.8359	17.5177			7.135	0		3.6963	0	0.0451	0.0314	3.8804	0.2015	0.0407	2.0267	0.0571	3.572	4.7362	0.0782	3.6471	1.7484	0.7709	1.1233	0.1605	2.0501	1.7614	0.6557	1.1581	1.1746		0.089	5.3288		10.0445	8.2704	0.1172	7.6931	8.3797	5.7966	5.3302	5.0093	1.2522
Alb	1629.75	1255.43	1346.6	1301.67	1081.44	1612.88	1628.03	1196.2	1250.97	1555.59	1148.54	1178.52	1246.56	1585.84	912.354	1085.25	995.872	1306.43	973.715	1495.2	909.509	1391.51	1760.75	967.635	793.722	732.267	723.475	879.26	697.266	723.825	729.763	819.395	754.201	693.769	734.283	923.966	1951.71	2302.29	2175.09	1992.45	2362.67	2272.49	2598.17	2189.8	2367.58	1756.68	1575.89	1698.18	1289.39
Alx1	0.2089	0.1701	0.3539	0.5794	0.2369	0.4814	0.5636	0.2119	0.4815	0.4078	0.3718	0.1539		0.1156	0.2292	0.1676	0.4362	0.4972	0.298	0.1921	0.316	0.3241	0.2894	0.1218	0.0863	0.0778	0.082	0.0684	0.0513	0.0728	0.0632	0.0515	0.0671	0.022	0.0496	0.031	0.0938	0	0.0902	0.1203	0	0.1135	0.0933	0.1295	0.1285	0.0912	0.0867	0.0716
Alx3	0.3053	0.2485	0.5172	0.8468	0.3462	0.7036	0.8237	0.3097	0.7037	0.596	0.5434	0.225		0.1689	0.335	0.2449	0.6376	0.7266	0.4356	0.2808	0.4618	0.4736	0.423	0.178	0.1261	0.1137	0.1198	0.1	0.0749	0.1064	0.0924	0.0753	0.098	0.0322	0.0724	0.0453	0.1372	0	0.1318	0.1758	0	0.1658	0.1364	0.1893	0.1878	0.1333	0.1268	0.1047
Alx4	0.189	0.1539	0.3202	0.5748	0.2143	0.4356	0.5099	0.1917	0.4356	0.4021	0.3364	0.1393		0.1045	0.2074	0.1516	0.3947	0.4498	0.2697	0.1738	0.2859	0.2932	0.2619	0.1102	0.0781	0.0704	0.0742	0.0619	0.0464	0.0659	0.0572	0.0466	0.0607	0.0199	0.0448	0.0281	0.0849	0	0.0978	0.1088	0.3668	0.1027	0.3314	0.298	0.3039	0.0825	0.1784	0.172
Alyref	126.962	137.294	106.979	167.462	108.827	128.031	86.406	62.2905	48.0516	195.551	112.158	86.3255	86.5435	95.5262	36.9555	62.6514	97.5563	53.5921	105.432	123.686	95.1549	63.874	112.956	59.3927	79.0267	94.4024	90.895	140.154	91.9578	131.465	131.219	146.254	93.1741	52.9261	75.8962	70.6145	81.1069	103.096	122.144	114.319	136.216	121.384	108.601	115.447	142.097	94.0188	63.2395	105.35	86.2922
Alyref2	55.6429	50.2976	40.2425	85.0956	57.0264	46.3935	40.1845	39.4395	31.3871	96.1168	53.1333	42.7977	49.9138	57.1724	22.8041	45.5884	37.3332	26.0317	56.982	55.6783	40.9612	41.5309	36.4285	27.1437	38.4949	56.488	37.9699	60.8979	50.0389	67.4734	52.3653	112.012	43.3322	39.2321	31.3774	57.6846	36.8884	27.2476	33.2615	41.1646	100.311	47.5079	64.5903	67.0655	73.7442	59.0938	31.3295	46.5402	42.4121
Apex1	115.481	96.0517	80.9032	94.2804	80.1582	75.5747	65.373	51.8309	60.6448	190.568	138.822	118.198	88.8059	101.033	63.3606	64.9085	91.9179	68.1204	113.69	103.435	107.031	268.693	141.906	127.931	16.5603	33.8054	50.3646	36.8557	31.282	28.1725	50.3801	34.2128	26.1533	27.5247	56.7013	37.9336	59.4526	53.982	69.4838	47.7286	47.0067	49.557	59.5746	67.1556	37.1739	58.9016	42.4886	87.0315	15.8702
Apitd1		0		0.2353		0.1073	0.081	0.1264	0.1566	0.0865	0.0982									0.0705	0.1014		0	0.167
Aptx	4.4276	3.0265	3.2644	14.1883	10.6719	11.3815	9.6172	8.1696	9.9624	5.3048	6.0233	8.1452	0.6743	1.1767	0.3179	4.0919	5.9057	3.6557	7.6532	4.5667	5.5651	6.6662	5.418	9.3876	2.2848	1.5987	2.388	3.0613	2.1171	2.0799	2.1504	1.5566	1.5636	1.5056	1.0699	1.6736	1.778	1.5364	3.0849	4.1766	2.1258	1.5261	2.6456	2.397	2.2365	2.0729	2.9744	2.3636
Arid1a	5.8061	4.2904	2.3844	4.6914	3.4448	3.1313	3.817	3.0314	4.213	6.8146	4.9915	3.6022	3.5854	2.3424	2.4139	2.2295	4.2511	2.2783	5.949	7.0657	4.9896	2.2038	5.5676	3.9371	1.7059	1.903	3.2748	3.9092	3.1183	1.2794	2.7963	3.273	1.2965	2.0149	1.88	2.1752	2.7337	2.7026	3.0766	1.8997	2.8372	2.694	3.7039	4.3874	2.1801	2.027	1.7657	2.0687	0.1918
Arid3a				1.2266
Arid4b	0.0422	0.0405	0.0118	0.1281		1.4804	1.0471	0.0679	0.0693	0.0342	0		0.0085			0	0.0268	0.0098	0.0257	0.0186	0.0178		0.0205	0.0233	0.1996	1.3513	0.2294	0.0157	0.1202	0	0	0	0.0155	0.002	0.008	0.0425	0.0108	0.03			0.0259	0.0123		0.027	0.004			0.0084	0
Arid5b	0.6729	0.0535		0.0873		0.0481	0.0185	0.0289	0.0245	0.3745	0.0109	0.1911	0.03										0.0231					0.2168	0.0064			0.0333	0.0217																0.005
Arnt	1.4622	1.66	5.732	0.0034							2.1523		0.3746	0.3729	0.3118					0.005				0.0047	0.2085	0.1128	0.4089										0.1795	0.168	0.2269
Arnt2	2.8442	1.8104	1.7108	0.1283	0.0883	0.2426	0.0982		0.091	0.2449	0.0748	0.1118	1.4008	2.2799	1.1708	0.1009	0.2334	0.1336	0.6228	0.6225	0.568	0.3632	0.3378	0.3271	2.1949	1.8352	1.0713	0.1034	0.1803	0.1805	0.2473	0.1541	0.172	0.0792	0.1436	0.1101	5.6398	4.6802	7.4426	0.5498	0.5979	0.4335	0.2734	0.7681	0.8029	0.2578	0.6008	0.3853	0.268
Arntl	0.6793	0.6586	0.0332										0.0697		0.1065										0.1256	0.2338	0.0368										0.0336	0.1489	0.1756										1.5651
Arx	0.1587	0.1292	0.2689	0.4403	0.18	0.3659	0.4283	0.161	0.3659	0.3387	0.2825	0.117		0.0878	0.1842	0.1274	0.3434	0.3779	0.2514	0.146	0.3063	0.2748	0.2407	0.118	0.0656	0.0591	0.0623	0.052	0.039	0.0553	0.0481	0.0392	0.051	0.0167	0.0377	0.0236	0.1449	0	0.0685	0.1778	0.1507	0.0862	0.0919	0.2454	0.0976	0.1445	0.0659	0.1153
Ascl1		0.6104	0.7421																																		0.3307
Ascl2		0
Ash1l	0.0094	0.295	0.0054		0.0086	0.0089		0.001		0.0146	0.0124	0.0261	0.2739						0.0151	0.0079	0.0079				0.0433	0.0126	0.0194	0.1144	0.0653	0.0463	0.0903	0.3024	0.1825	0	0.0027				0.0159	0									0.001
Ash2l	18.359	13.2681	18.7412	3.7205	2.9584	3.6142	2.9847	1.3203	1.7546	2.0143	2.6428	1.9351	3.3076	5.0383	2.0657	0.7827	0.945	0.367	1.0179	2.1296	0.7839	1.3093	1.7853	1.9495	4.1437	4.2617	5.2075	2.1607	1.462	1.3657	1.4642	1.254	1.3466	0.5258	0.9247	0.7303	4.9291	3.2227	5.8278	1.7088	1.9137	1.126	1.5964	1.39	1.0974	0.7627	0.9026	1.8262	0.5067
Asxl2			0.0209	0.0288	0	0		0	0.0156	0.0177	0.0206	0.0155																		0											0.1587
Asxl3										0.0029																							0.0139
Atf1	21.6131	17.8035	18.6559	2.0108	1.2673	1.8226	1.5123	1.5461	1.7986	3.8569	3.1561	3.1683	19.5277	12.1414	15.3758	0.584	2.3155	0.9876	0.8784	1.3741	0.5097	1.3864	2.9109	3.0361	0.2161	0.1926	0.1933	0.0136		0.0585	0	0.0337					0	0.0926	0.07	0.0803	0	0.0893	0.0862	0.0698	0.0719	0.085	0.0671	0
Atf2	24.4476	21.0448	26.0497	18.7168	17.5595	17.957	13.9135	13.2738	12.6695	12.0778	13.713	13.8328	23.2937	13.5297	21.9293	18.3755	14.58	6.5218	10.0378	10.3144	3.0628	15.9263	11.7906	12.8155	13.9272	13.5353	12.804	10.3034	2.0183	10.6624	1.8928	11.9038	11.2011	0.2383	10.4224	10.7177	10.4138	0		13.8126	7.7322	11.1686		12.1237	0	10.1642	0.0171	11.0506	0
Atf6b	0.0299	0.0146	0.0248									0		0.003
Atf7	8.1469	6.1298	6.6025	2.726	3.2299	2.4697	0.6535	0.5342	0.7661	1.9203	2.1865	3.0727	4.8562	4.5323	3.5513	1.8811	2.3284	2.575	0.7214	0.2417	0.2689	1.178	0.4454	0.6891	0.0104	0.0699	0.0249
Atm	0.1003	1.2286	0.0443	0.0347	0.0659	0.0583	0.9555	0.1127	1.1668	0.1129	0.1558	0.0454	0.0396	0.0302	0.0453	0.0203	0.0385	0.0051	0.1438	0.0871	0.1306	0.0027	0.0566	0.0405	0.026	0.0347	0.077	0.0829	0.0548	0.029	0.1485	0.0646	0.0765	0.0255	0.0316	0.0181	0.0096	0.0272	0.0009	0	0.0068	0	0.0054	0.0178		0.0128	0.0016	0.0054
Atrx	0.0091	0.0035	0.0068	0.0728	0.02	0.0098		0.0143	0.0073	0.018	0.045	0.0069	0.0414	0.0178		0.0269	0.036	0	0.0755	0.0583	0.0913	0.0168	0.1267	0.0196	0	0.0153	0.0069	0.0407	0.0244	0.0272	0.0045	0.0396	0.0568	0.0221	0.003	0.0159	0.1636	0.1534	0.1426	0.2532	0.0423	0.1363	0.0452	0.148	0.0789	0	0.1234	0.0665	0.8298
Atxn1l	6.4699	1.0349	2.6127			0.7819	2.0989	6.0219	0.9035	1.6859	1.3441	2.6765	1.4435	7.1973		9.0247		0.3934	0.4369	3.741		1.9173	1.1583	0.9237	0.4915	2.8283	0.6402				2.1181	2.524	2.3794	1.58	0.2799	1.576	2.5857	1.635	0.6075				0.7419	1.655		1.6056	1.0048		3.5079
Bach1	6.3095	4.6291	8.2012	1.8592	2.8905	0.1043				0.0521	0.0706	0.1282	3.4007	3.6744	3.2914	2.446	0.1277	0			0																		0.0156					0.0526
Bach2	12.2847	6.5083	9.1953	0.038	0	0.0269	0.024			0.0194	0.028	0.015	8.7559	13.1351	6.9088		0	0.0204	0.0215	0.0419	0.03		0	0.0443		0.0062							0.0064						0.0284		0.0128
Banf1	7.8414	11.8064	12.1062	5.3002	7.7112	9.1515	5.1749	5.1143	6.2571	4.3856	4.2755	3.6754	18.3094	18.5176	24.6574	12.7296	9.3045	15.4052	9.9677	9.4343	11.1788	14.6673	6.1547	8.8613	5.2259	4.8456	5.1373	3.9081	4.7	3.7004	5.2403	4.2193	3.4708	2.9948	3.5786	4.2089	10.2499	9.9237	13.4797	10.9588	8.8971	11.7636	11.9219	12.1421	11.4338	8.5274	8.8822	5.9808	4.3438
Banp	0.5449	0.2691	0.4672	0.0903		0.1149			0.0724	0.2602		0.1075	0.0662	0.3187	0.2147	0	0.3473	0.1844	0.1547	0.3029	0.2914		0.1807	0.0818	0.9694	0.8096	1.1641	0.2666	0.4186	0.1832	0	0.0999	0.025	0.0129	0.0142	0.0136	1.564	1.795	1.9496	1.001	0.6238	0.6273	0.2616	0.1911	0.0962	0.1326	0.0484	0.0224	0.0352
Barhl1	0		0	0.0275	0.0817	0.1285	0.0872	0.0462		0.1898	0	0.0211	0.0424	0.0279			0.103	0	0.0925	0.2549	0.0802		0	0.0253	0.0094	0.016		0.0327		0.0178	0.0416	0.0398	0.0115			0.0047	0.0355	0.1976	0.2448	0.1928	0.2126	0.0373	0.1355	0.0276	0.2207	0.1275	0.1171	0.1298
Barhl2	0	0.0229	0	0.0805	0	0.0493	0	0.0283		0.085	0	0.0253	0	0.0335			0.165		0.0292	0.2759	0.048			0	0.0113	0.0454			0.2754	0.0214	0.021	0.0253	0.0138			0.0056	0.1974	0.344	0.1878	0.2481	0	0.0447	0.0398	0.0331	0.0345	0	0	0
Basp1	1.0704	1.6923	1.9881	0.5777	2.2596	0.0756	0.2119	0.3431	0.6746	0.383	0.8897	0.4344	5.9009	3.5632	3.1434	2.2112	0.2854	1.495	0.5866	1.4382	0.3276	1.102	0.592	1.0065	2.6679	7.2249	1.5015	1.1983	2.7092	4.8365	0.8561	2.7256	6.3805	2.573	2.7636	1.9943	19.9707	13.526	2.4821	4.2678	13.924	5.4587	5.5658	18.0942	10.8715	3.2822	3.8316	2.1166	10.8093
Baz2a	1.5886	0.7533	1.0428	0.7649	0.768	1.2529	1.1805	1.0733	1.4541	0.3827	0.3301	1.0713	0.566	1.1169	0.5631	0.5541	0.6539	0.3843	0.1501	0.4467	0.4332	0.5237	0.1065	0.0733	0	0.0101	0	0.0553	0.0036	0.222	0.0393	0.2659	0.0169	0	0.0094		0.1539	0.0365	0.0421	0.0399	0.0735	0.0797	0.1681	0.0194	0	0	0		0.3121
Bbx		0
Bcl11a	5.0704	8.4589	6.6057	5.4666	5.4694	4.8062	6.8797	6.4205	8.5182	3.1191	3.0908	2.9761	11.9898	5.7284	8.6205	3.3504	19.5074	12.4305	27.1112	26.504	17.1426	5.3562	3.9358	4.7473	13.1737	12.2944	16.4449	12.1548	5.6955	6.7912	10.92	7.5978	6.8834	2.2066	4.0704	2.141	26.2007	33.1928	28.095	35.808	22.5457	38.5236	47.2758	37.1718	47.8833	13.9494	18.1503	23.193	0.3887
Bcl11b	6.8894	5.8878	5.3881	5.5545	3.3493	3.251	3.3884	3.1773	3.2451	4.1957	4.3287	3.6344	7.3294	5.4953	5.481	4.6664	5.1385	3.0699	7.6069	10.5699	7.353	5.606	6.6296	5.7864	6.7994	7.1957	7.0645	4.8289	4.2264	5.1984	5.6865	5.1301	4.8884	2.7729	3.0253	2.9346	10.4323	13.7757	13.9598	13.8646	12.3199	10.6309	14.0031	13.8487	6.804	5.9836	5.7059	6.2017	0.6404
Bclaf1	45.7671	58.9325	50.6077	67.8109	71.6918	77.9652	50.0882	61.5694	68.0168	24.6121	37.5933	38.9467	24.0975	31.1007	24.6324	72.4957	69.3711	79.1398	59.8724	51.2264	61.2909	24.5929	28.9553	34.2685	37.4292	31.0859	38.1437	45.7972	40.5197	45.5359	49.4063	49.3317	45.2588	13.6244	17.5059	19.314	12.5104	12.8668	18.4821	29.83	17.3961	21.9113	15.4101	16.4688	14.215	11.1207	11.1177	11.7992	63.2046
Bcor	5.3649	4.3045	4.9901	0.3471	0.0592	0.0601	0.1353	0.0908	0.0726	0.239	0.1173	0.1785	1.251	1.8151	1.0956	0.0155	0.0563	0.0187	0.1334	0.4496	0.1361	0.0614	0.1148	0.1032	1.2876	0.8038	1.1839	0.3445	0.088	0.0367	0.3686	0.047	0.05	0.0361	0.0182	0.0131	0.4918	1.9027	0.7611	0.0102	0.0299		0.0251	0				0	0.047
Bend3	0.0181	0.0189	0.1184	0		0.0378			0.0103			0.0326	0.2006	0.0589	0.1382		0.0024								0			0	0								0				0.0079
Bend5	0.0572									0.1008	0		0.0849	0.0427	0	0.0581	0.1792		0.0536	0.1019	0.1176		0.0829	0.0923		0.0459	0.024	0.0569	0.0721	0.0157	0.0213	0.039	0.0229		0.0313
Blm	1.2504	0.5802	1.4845	0.5906	1.9114	0.6564	0.6214	0.4277	0.8681	0		0.0746		0.8831	0.1028	0.0813	0.0256	0.0705
Bmi1	0.3748	0.6278	0.3103	0.4628	0.5227	0	0.4539	0.4417		0.7357	0.6285	0.5404	0.3964	0.3862	0.293	0.2984	0.3881	0.0279	0.3584	0.0252	0.3996	0.3443	0.3778	0.4196	0.6127	0.8736	0.6115	0.5252	0.4565	0.5183	0.8124	0.9856	0.6695	0.4779	0.5859	0.2355	0.6279	0.6873	0.6191	0.4172	0.3925	1.665	0.6316	0.3733	0.4351	0.757	0.0717	0.3746	0.2583
Bod1l	0.1793	0.1591	0.0792	0.4792	0.057	0.3544	0.1001	0.0959	0.1474	0.3177	0.223	0.0577	0.0247	0.0584	0.0055	0.1203	0.1127	0.0798	0.1202	0.2641	0.1095	0.0648	0.182	0.0373	0.0074	0.0146	0.1216	0.1006	0.2105	0.0854	0.1145	0.1148	0.0706	0.019	0.0039	0.0748	0.0184	0.0138	0.0111	0.0275	0.0261	0	0.0103	0.0242	0	0.0078		0.0096	0.0013
Bptf	0.1864	3.3976	0.1379	0.4048	0.2049	0.2166	0.1387	0.106	0.1593	0.431	0.2757	0.2008	0.7716	0.6785	0.3963	0.0476	0.52	0.0907	0.8284	2.6289	2.9225	0.2187	0.4675	0.5578	0.2289	0.2492	0.4862	0.475	0.3552	0.5006	0.7945	0.6467	0.3331	0.1821	0.3416	0.1463	0.2562	0.7594	0.7086	1.9551	0.3335	0.5165	0.4761	1.0485	0.579	0.6422	0.3621	0.2762	0.2403
Brca1		0.0043
Brd4	1.5807	1.8069	1.0155	2.1306	1.5195	1.4632	2.4323	1.717	1.5129	3.0879	1.3036	0.9078	1.5391	1.2291	0.798	1.4053	1.666	0.9023	2.4247	2.5477	1.945	0.6923	2.0098	1.473	0.2196	0.4873	0.9578	1.1866	0.7482	0.6274	1.0539	1.0892	0.6935	0.5255	0.2347	0.8682	0.7222	0.6205	0.5189	0.7684	1.485	0.7717	0.3618	1.7333	0.6272	0.668	0.2313	0.6782	0.3893
Brd7	4.8879	3.685	1.2698	3.6296	0.79	0.9369	1.0431	0.5525	0.3229	7.5709	2.0937	5.8399	2.4466	2.1871	2.0593	0.3219	0.5639	0.2437	0.6951	4.6131	1.3977	1.0104	7.9614	4.9253	0.3971	0.5001	0.938	0.6504	0.2845	1.439	1.1204	1.2638	0.6796	0.2592	1.0781	3.1572	0.5249	0.6543	0.4018	0.1716	1.8198	0.2876	0.117	0.3905	0.296	1.1169	0.8254	0.9428	0.9993
Bsx	0.3549	0.4705	0.8456	0.0835	0.0467	0.7442	0.3133	0.246				0		0			0.7837					0.3837			0.2789	0.3504	0.2659					0.3043
Camta1					0												0.0017			0.0289	0.0367		0	0.0519	0.0185		0.0133	0.01	0.0073	0	0.0039	0.0019	0.0078	0	0.0091		0.1258				0.0039								1.358
Camta2					0																0.0198				0.0148		0.0072	0.0043		0	0.005			0															1.6698
Casz1	0.0649	0.1669	0.2471	0.1468	0.0156	0.192	0.3521	0.639	0.3419	0.0288	0.0212	0.0428	0.0132	0	0.0076		0.1312	0.0151	0.2332	0.2765	1.6426	0.0438	0.06	0.04				0.0298	0.0054	0.0161	0.0271	0.0504	0.0719					0.1005	0.0956		0.0092	0.0133	0.0074	0.0812	0.0267
Cbx2	0.9299	0.9099	0.4613	0.8888	0.6534	0.5348	0.4606	0.829	0.585	0.786	0.5501	0.401	0.2185	0.0183	0.1169	0.1022	0.2159	0.095	0.0853	0.2958	0.2922	0.063	0.352	0.3243	0.0645	0.0807	0.0899	0.1296	0.1493	0.0285	0.06	0.1143	0.0507		0.0341
Cbx3	10.1708	10.507	6.7483	9.6895	5.6047	6.2909	6.9964	5.0766	7.1467	12.4592	8.7199	7.0373	8.0383	4.563	4.2605	2.8066	4.4466	3.85	8.2362	8.5473	8.1629	6.8644	9.3371	6.1496	6.376	8.5932	8.6611	6.8139	5.1348	4.955	4.2293	5.802	9.1005	3.895	4.1349	5.2881	9.7421	12.4224	9.8033	5.9284	16.5824	7.8469	7.0696	12.7215	7.6873	12.1186	4.828	10.3458	4.7096
Cbx4	0.8448	1.1151	1.3486	0.8846		1.0776		0	1.2154	1.145	1.2964	0.111	0.2588	1.2084	0.8689	0	1.1521	0	1.619	1.4295	1.308	1.6183	1.4095	1.2483	0.7479	0.1836	0.5659	1.2677	0.9753	0.4637	0.8939	0.5027	0.5609	0.3302	0.5597	0.3092	0.949	0.814	0.9879	0.9624	0.6356	1.0224	1.0403	0.6908	1.1192	0.6177	0.8169	0.6499	0.7177
Ccar1	6.5988	5.8031	4.2451	6.3039	4.9987	4.2331	5.3344	3.1775	5.0177	7.4698	5.1393	3.0801	4.1071	3.351	3.5949	3.2124	3.2954	2.5242	2.5195	5.253	2.8991	3.7424	2.8552	3.3676	1.1414	1.9668	2.008	2.1401	2.086	1.9953	1.9171	2.4861	1.4059	0.983	1.2415	1.3996	4.8391	4.7842	5.2316	5.1869	4.4826	4.6951	3.2539	5.6916	3.0593	2.6543	1.9201	2.587	2.2505
Ccnt1										0.0336	0						0.0084		0.0495	0.0624	0				0.0197		0.03	0.2133	0		0.023											0.2078
Cdc5l	24.8786	17.9749	14.5083	18.4809	19.8317	15.6208	15.4736	20.445	17.4312	15.873	13.806	10.7947	10.9835	28.7928	6.0504	6.9264	12.1222	7.0831	16.9602	19.9269	14.3421	11.9274	13.414	10.8954	10.1959	19.759	13.347	12.2389	12.3923	12.9754	14.1421	21.51	12.0751	4.6403	9.3042	26.7495	13.9512	12.704	18.4228	21.9169	65.7568	30.4383	40.858	107.86	20.403	28.6661	16.543	29.6724	12.8423
Cdk9				0.0122						0.028							0.0193	0.0244	0.0268	0.1157	0.0627		0.0641		0	0.0202	0.2834	0.1187	0.1242		0.1815				0.0328	0.0395													0.0639
Cebpa				0.033			0
Cebpb			0			0							0	0	0
Cebpg	36.691	26.6902	18.5982	33.9404	13.4393	28.9291	26.2179	11.9021	13.1791	17.1711	17.8433	39.6309	9.5911	12.6591	8.9541	11.1381	12.3687	8.5725	9.1996	8.4018	7.4531	17.7052	17.4373	31.5823	7.1177	7.0016	4.3352	5.6644	5.052	5.8612	6.7905	3.9595	2.8073	5.3189	5.835	5.2739	6.2679	6.4286	4.5997	5.7864	5.696	5.6035	6.1243	4.2243		5.67	5.6281	4.965	1.0375
Cebpz	0.3109	0.8333	1.0594	1.5969	0.3455	0.3999	0.2023	0.3182	0.1984	0.4658	0.7647	0.2824	0.0329	0.0066		0	0.2015	0.0694		0.0316	0.0434	0.023	0.035	0.0694	0.2308	0.2022	0.2473	0.254	0.1784	0.3452	2.1628	0.4867	0.5733	0.0587	0.1987	0.0485	0.0195	0	0.0049	0.0075	0.0203	0.0125							0.3121
Cenpb		0.1257	0		0					0															0.139		0.1047			0							0	0	0
Cenpt		0	0	0.0123	0		0.0283		0	0.0212	0	0			0.0202		0.0304	1.1472	0	0.0496	0.0178	0.0283		0.0358	0.0266		0.0291	0.0477	0.0033	0.8077	0.0288	0.0305	0.1199		0	0.0079
Cggbp1	5.6131	7.319	7.5547	11.8778	6.4292	2.1658	18.6049	4.2206	18.8977	9.4428	6.034	2.5933	8.7654	2.6117	4.5902	3.0016	7.7402	1.5711	9.1483	11.4166	6.7928	2.3173	12.1182	7.9433	1.3769	1.1262	3.5108	1.3004	2.1463	1.5731	1.6819	1.7366	0.4126	1.2018	1.0102	1.3568	1.3112	0.5927		0.4836	1.487	0.6241	0.2758	2.086	0.6735	0.8209	0.4564		0.3043
Chchd2	0.6921	0.6028	0.3602	0.8066	0.607	0.4544	0.6799	0.5359	0.5927	0.5905	0.3867	0.3271	0.4521	0.3071	0.3823	0.3091	0.3936	0.2158	0.7675	0.6018	0.415	0.3386	0.6285	0.4581	0.1106	0.1921	0.226	0.1384	0.1251	0.1286	0.1567	0	0.1071	0.0969	0.1178	0.1546	0.2894	0.3564	0.3675		0.3906		0.3805	0.5952	0.2832	0.3077	0	0.3253
Chd1	0.2523	0.2181	0.3651	0.1468	0.2241	0.3243	0.0907	0.1733	0.0646	0.2272	0.2711	0.2304	0.1079	0.1412	0.1287	0.0864	0.2422	0.0913	0.3989	0.3195	0.3106	0.137	0.2515	0.3833	0.1754	0.1901	0.1537	0.1457	0.1551	0.1355	0.1569	0.3837	0.0783	0.0488	0.0557	0.079	0.0998	0.2083	0.3083	0.2803	0.3716	0.2528	0.223	0.4645	0.244	0.5821	0.3109	0.4906	0.1463
Chd2	0.8183	0.8384	0.8012	0.9297	0.8332	1.0305	1.2209	2.6765	0.8779	1.4248	1.386	1.0018	1.421	1.6787	1.1764	0.8619	4.428	0.9399	4.93	5.2266	4.9402	3.1109	7.765	8.0906	2.8688	1.2632	1.2531	1.2085	1.273	1.3675	2.0117	1.5795	1.5828	0.4442	0.6623	0.6376	4.0471	2.5039	4.6629	3.5525	5.239	5.666	5.0925	2.9876	5.1787	7.7932	6.7181	7.2191	2.6463
Chd4	12.4501	10.4178	10.3688	22.6374	21.3593	19.5792	18.6194	20.3348	21.6226	20.7399	16.1156	12.7172	7.9278	9.5389	5.6361	11.7636	18.291	9.0844	22.234	21.9248	24.151	8.7597	17.7405	14.889	6.6637	9.2907	8.64	9.7574	9.5453	7.3604	7.8763	10.0272	7.1194	3.1967	3.6047	4.2645	8.0928	7.8596	9.8712	8.3725	9.721	8.7101	9.1446	12.6641	7.1705	6.7316	5.4115	6.1986	1.4061
Chd5	2.9578	2.2413	2.0423	5.2175	4.1941	3.8226	4.0011	3.7889	3.6565	4.5061	4.0691	2.6811	2.955	1.6773	1.0771	2.845	4.1983	2.2684	5.7841	8.299	5.8187	2.6016	5.7804	4.5303	3.4366	2.903	4.7725	3.5538	2.9731	3.6783	4.6387	4.7423	2.7347	1.0351	1.3023	1.3545	4.1804	3.5115	3.6668	3.4059	4.233	3.784	4.4025	4.3876	4.0382	2.8753	2.4871	2.713	0.7968
Chd6	1.5887	1.391	1.6495	2.0241	1.5457	2.2026	1.3246	0.8866	0.911	0.4094	0.455	0.4795	0.0644	0.1506	0.0809	0.1163	0.1949	0.1218	0.3882	0.5901	0.9508	0.2764	0.3331	0.3734	0.1419	0.13	0.324	0.3966	0.3169	0.1826	0.1603	0.1431	0.2127	0.0125	0.0681	0.0546	0.1086	0.1595	0.1175	0.2784	0.23	0.0997	0.1831	0.1307	0.1369	0.1377	0.092	0.0749	0.0945
Chd7	18.6919	15.1451	17.5964	27.596	25.921	27.724	20.0046	27.9142	21.7815	9.1145	11.7719	13.3859	0.451	1.5447	0.6164	1.349	3.0657	1.13	4.4523	5.5773	4.4795	3.519	3.9709	4.1448	1.3935	2.8732	1.4342	2.7989	1.4303	1.572	1.4655	1.406	1.4396	0.5669	0.5642	0.663	0.7697	1.2295	1.3561	1.835	1.1905	1.3954	1.3173	1.3623	1.7163	1.05	0.9771	0.8686	0.4642
Chd8	1.3579	0.9936	1.3996	1.6588	0.9041	1.4497	0.9098	1.1715	1.2259	1.0898	1.0455	0.7149	0.2125	0.2439	0.1623	0.1538	0.4341	0.3905	0.6294	0.8091	0.592	0.2993	0.4414	0.4421	0.0724	0.0751	0.091	0.1555	0.1117	0.0904	0.0924	0.0773	0.0647	0.0096	0.0364	0.0437	0.0894	0.0815	0.0847	0.0826	0.3941	0.0257	0.1353	0.2935	0.0912	0.1042	0.0488	0.048	0.0056
Chd9	1.2111	0.9672	1.3332	1.3142	1.4865	2.3446	0.9175	0.9717	1.0066	0.6843	0.7237	0.6448	0.2046	0.1685	0.101	0.2106	0.4982	0.1118	0.5122	0.6097	0.4677	0.3005	0.3562	0.3681	0.1492	0.1105	0.2148	0.2131	0.128	0.1222	0.1562	0.1709	0.0879	0.0602	0.0612	0.0371	0.2261	0.1977	0.3188	0.2852	0.2505	0.2027	0.2531	0.2702	0.24	0.241	0.1362	0.1676	0.0176
Chrac1				0.1476	0.1348	0.2714	0.155	0.3311	0.6389	0	0.548	0.1399										0.2526			0.3656	0.5278	0.6001	0.2128	0.2579	0.7691	0.3112	0.4305	0.2828	0.1977	0.1711	0.1269					0.0798
Cic	0	0	0.0055	0.0231						0.0071			0.0072						0.0085	0.0389	0.0098		0.0052								0.0044		0.0036		0.0032			0.3933											0.0454
Clock		0.4926	0.0251										0	0.0113											0.1322	0.1232	0.1362				0.0227						0.2193	0.2592	0.1166										0.7662
Cramp1l				0					0
Creb1	835.518	622.975	544.049	47.7932	44.9224	48.8019	52.148	48.7845	61.5209	153.449	98.4693	171.201	775.95	630.605	758.203	34.224	76.812	34.2901	30.0661	44.2757	51.9328	93.9151	106.691	85.1421	13.6169	14.9196	14.1693	2.5675	3.079	3.2828	2.5172	1.9885	1.6145	3.6029	1.6638	3.0635	20.5944	17.4734	11.0871	5.9575	9.777	6.4823	4.672	6.5043	3.2271	5.7006	6.617	5.4652	4.1728
Creb5	2.3847	4.1425	4.0469	0.8719	1.8258	2.2263	0.4478	0.1557	0.4224	0.8176	1.4746	1.562	1.3164	0.2436	1.1861	0.1637	1.0007	0.9478	0.1341	0.1438	0.174		0.0549	0.7588		0.0563
Crebbp	0.061	0.0656	0.0091	0.0881	0.0458	0.0332	0.0304	0.0248	0.0108	0.1448	0.0512	0.0356	0.0301	0.0067	0.0021	0	0.0164	0.0034	0.0832	0.0366	0.0709	0	0.0146	0.0417	0.0027	0.0308	0.0401	0.2659	0.0633	0.013	0.0407	0.0688	0.0055	0.0147	0.0156	0.0024		0		0		0		0.0093	0	0
Crem	23.7036	12.8536	12.209	2.1018	1.5553	3.2364	1.4382	2.8967	1.6157	5.0493	3.394	5.1873	24.592	26.9022	18.3734	1.3663	2.7657	1.4353	1.3452	1.7824	1.1918	2.4137	3.1077	3.4747	0.1982	0.2511	0.2519	0.0177		0.0763	0	0.044					0	0.2194	0.0912	0.1046	0	0.1483	0.1124	0.091	0.0938	0.1108	0.0875	0	0.2051
Crx	0.4104	0.3886	0.4295	0.4911	0.426	0.4716	0.6411	0.5335	0.6281	0.2772	0.3039	0.3638	0.1324	0.2066	0.1295	0.2474	0.2224	0.18	0.2906	0.3222	0.284	0.1858	0.1675	0.2032	0.0682	0.0669	0.0712	0.1385	0.1334	0.0845	0.094	0.1006			0.0585		0.1181	0.1059		0.1551	0.156	0.1441	0.176		0.1497	0.1681	0.1097	0.0854
Csde1				0.0215					0	0.3256	0.1488	0.0311	0.0976	0	0.0877	0.0217		0.0364	0.1121	0.9835	0.0372	3.0026	0.0369	0.0987										0.0105	0.8545	0	1.3418	0.1518		1.3821	14.0965		0.0364	1.6293	1.0165	0.0632	0.0559	0.0653	0.0234
Ctc1	0.013	0.0052			0					0.0068	0.0056			0.0027					0.005	0.0221	0.0121			0	0.0037	0.0033	0.0333	0.0049	0.008	0.0098	0.0142	0.0456	0	0	0.017	0		0.0632	0.0133	0.0057	0					0		0.0188	0.3897
Ctcf	3.2505	3.8297	2.5584	2.2451	2.2346	1.5246	1.8392	1.6646	1.8422	1.9247	1.9931	1.6823	2.1475	2.106	1.4787	1.5957	1.5604	1.0881	1.3126	1.2133	0.9269	0.8617	1.1352	1.1253	3.3501	1.7675	3.6209	4.1364	4.6802	3.4342	4.8964	4.5919	3.5094	1.7458	1.767	1.8679	1.9647	2.567	2.071	1.5107	2.3222	2.4936	1.4416	1.4396	1.5713	1.8655	1.3509	1.901	2.6984
Ctcfl			0.0219	0.0263					0.0168	0.0197	0.0142			0.1175			0.0229		0.0167	0.0189			0.0215	0.0122	0.0159		0.0216	0.016	0.0832	0.0807	0.0236	0.064	0.0176						0.0132	0.0132									0.0126
Ctnnb1	0.0781	0.2847	0.5324	0.4372	0.1309	0.065	0.2656	0.2489	0.1994	0.2297	0.4331	0.0788	1.1349	0.4716	0.6631	0.4477	0.298	0.2343	0.96	1.3698	1.1819	1.3242	1.1013	0.9579	1.4181	0.5473	1.3898	0.8265	0.9016	0.9158	0.9237	0.8105	1.071	0.3799	0.3037	0.296	1.7801	2.0614	1.3597	1.9279	2.2918	2.1261	0.4557	1.2158	0.5173	0.2927	0.335	0.2199	2.1259
Cul4b	0.0224	0.5244	0.8249	0.0816		0.2691	0.086	0	0.1138	1.3806	0.0826	0.0292	0.0361	0.01	0.0175	0.7438	0.8311	0.0081	0.0462	0.0918	0.3473	0.7543	0.0798	0.4876	0	0.0326	0.1185	0.0063	0.0051	0	0.0059	0.0066	0.0033		0	0.3552	0.0664	0.1144	0.0879	0.0133	0.047	0.4327	0.0628	0.1121	0.0187	0.2338	0.0082	0.0249
Cux1	2.5558	1.8132	2.1808	3.697	2.1343	2.8568	0.5052	0.969	0.5966	2.9289	0.9387	0.5625	0.3617	0.1917	0.1793	0.228	1.3041	0.5484	1.0839	1.8186	0.6962	0.2369	2.3622	0.482	1.8829	2.3813	2.4067	2.303	2.6336	1.7586	0.4486	0.7938	0.2389	0.4435	0.1922	0.4505	1.4263	1.0502	3.0792	1.3672	1.149	1.0786	1.0414	0.8074	0.706	0.0494	0.1747	0.0831	3.0458
Cux2				0.0889		0.0459				0.0622						0.0248	0.0218	0.0168	0.1736	0.0163	0.0901				0.7509	0.1737	0.6836	0.501	0.448	0.2128	0.1778	0.3462	0.0502		0.1356	0	0.4594	0.3285	1.3668	1.5234	0.4537	0.5641	0.6321	0.1364	0.135	0.0772	0.3036	0	1.8803
Cxxc1	0.1068	0.2493	0.0282	0.0502	0					0			0.0927	0.0663	0.0523	0	0.4034			0.1372	0.4153	0.3331		0.0352		0.0457		0.0359			0.0303	0.0339	0.0302			0.0166						0.0755		0.0978
Cxxc4	2.1217	1.7431	1.2744	0.3986	0.3023	0.0828	0.6237	0.289	1.0196	0.7085	0.3726	0.0227	0.5234	0.2697	0.2853	0.1981	0.1861	0	0.2944	0.3051	0.0413	0.2418	0.2855	0.2291	1.1969	0.7648	1.1712	0.1431	0.1841		0.2496	0.1846	0.1919	0.0921	0.1171	0.0984	0.3974	1.2339	2.2646	0.0368	0.1299	0	0.3034	0	0.0844	0.0669		0
Cxxc5	0.0484	0.3671	0.2632	0.1086	0.047	0	0.1218	0.0829	0.4198	0.5027	0	0.1333		0.0243	0	0.0289	0		0.1886	0	0.0972	0	0.1749	0		0	0	0.1531	0.0925	0.0605	0.1003	0			0.0492	0		0											0.1654
D1Pas1	4.2056	5.6056	4.0081	7.2098	5.1681	4.732	5.5539	5.6178	7.257	5.9156	6.9755	4.329	6.236	4.1284	4.1549	6.2787	8.1281	5.0843	13.5883	10.4028	11.3374	3.4639	9.0019	8.147	7.096	7.4795	11.0366	11.8129	10.1816	7.457	16.713	11.0472	10.3019	4.9835	4.1376	5.3875	6.7746	6.3007	6.3205	3.4713	8.8966	6.5046	5.3925	8.1692	5.1177	5.5763	5.3974	7.1553	5.2251
Dach1	1.7431	1.1597	1.13	3.3905	1.9832	2.4128	2.7016	1.7233	1.6235	1.7453	1.5662	1.4202	0.517	0.4292	0.3121	0.3811	0.3941	0.2214	0.497	0.81	0.7818	0.5368	0.4683	0.4378	0.3111	0.402	0.6248	0.1603	1.9812	0.5477	0.4275	0.7333	0.4291	0.1607	0.1935	0.1976	0.1753	0.1836	0.9909	0.7671	0.7595	0.6383	0.7394	0.7596	1.1016	0.7388	0.6069	0.5738
Dach2		0.0338	0.0449	0.0351					0.0257						0.0385	0.0787		0.0109			0.0225							0.0175					0.008				0.0701			0.0986	0.0426
Ddb1	2.2565	2.3199	1.805	1.213	11.3502	2.3855	2.1474	2.1572	1.6503	0.8258	1.4006	1.8656	1.8148	1.6413	1.7094	2.9326	0.8015	1.5845	1.4233	1.3706	1.1492	3.2122	0.5716	1.0792	0.5357	1.2702	0.4273	0.2873	0.5007	0.1961	0.2112	0.2396	0.3489	0.1705	0.307	1.0099	0.6727	2.9685	0.3531	2.7198	2.0861	0.4319	1.8296	0.8596	2.1493	1.1722	1.5954	0.263	0.5782
Ddb2	1.3689	4.1205	5.0876	1.6386	3.7138	3.004	1.9401	1.7996	1.6856	1.846	2.3711	0.4942	1.8689	0.8681	1.2013	0.4746	1.9318	1.5827	0.3792	2.3851	2.1041	1.4962	2.1407	1.6316	0.2203	0.1526	0.094	1.9242	0.4067	0.4504	1.1657	0.1511	1.2639	0.1019	1.2225	0.0667	2.5259	1.5876	4.5092	5.1646	0.2054	0.3515	2.8686	0.1943	5.5273	0.0945	3.4858	2.0161
Ddx1	2.6035	2.067	1.2169	2.0449	2.0656	2.2049	1.4509	2.4049	1.5758	3.4772	3.2202	1.6438	3.1719	1.5571	2.1177	1.4975	2.6102	1.4135	3.135	4.3192	4.6484	2.0938	5.1553	2.8118	2.2922	2.4686	2.0832	4.1641	2.814	2.994	5.0262	4.2414	4.7614	1.6104	1.4846	1.4362	2.8304	1.9185	1.3436	1.194	2.8439	1.5584	0.8819	2.7642	1.3493	0.8545	0.7271	0.5764	3.717
Ddx3x	6.066	7.5086	5.3212	10.1496	8.1247	6.5194	8.7155	8.1239	10.3148	9.7051	10.4307	7.5544	9.6734	6.1915	6.024	8.4437	13.254	7.1364	25.0084	19.0071	17.6922	5.0235	15.6777	16.1474	10.8969	11.7943	16.4498	21.2845	18.1362	13.1225	26.68	17.1514	15.135	7.4836	6.9985	8.0966	12.0891	11.0581	9.8914	7.1035	14.2043	10.3092	8.2101	12.012	8.4661	9.1263	8.4947	10.2299	8.6177
Ddx41	0.8674	0.3426	0.7031	1.3167	0.4687	7.006	1.1986	1.0261	0.8112	0.7306	0.3286	0.8381	0.7855	0.1595	0.7988	0.5564	0.7146	0.0327	0.8209	0.9191	0.3941	0.5722	0.562	0.8049	0.2709	0.2618	0.449	0.495	0.5237	0.9083	0.5034	1.2306	0.5569	0.4202	0.3884	0.2579	0.0883	0.0299	0.3551	0.9669	0.6121	0.5957	0.0362	0.4585	0.0078	0.0151	0.0245	0.0726	0.1636
Deaf1		0.0643																																			0.1499	0.0913	0.064										0.2305
Dek	2.591	2.7034	1.7801	1.2273	2.4062	0.8289	1.8181	0.4506	1.0399	4.5912	4.6747	2.1583	4.7053	2.1937	1.6721	5.6036	2.0236	0.3599	2.8366	6.8489	3.6997	7.1517	4.6511	2.4356	2.9944	5.0949	5.6945	4.0152	2.9381	4.2008	4.2124	5.6992	4.2882	3.4163	3.5216	2.3338	22.9298	29.7962	24.6439	22.2918	34.6607	27.8441	29.1886	35.0455	30.9046	19.1413	16.4068	18.6766	12.242
Dhx36	3.5005	2.5481	2.7972	5.053	3.4884	3.5159	3.9795	2.6183	2.8668	8.3003	6.4453	5.1944	2.1542	2.9271	1.0307	1.8376	3.5642	1.3437	2.7202	5.1172	2.7896	7.0164	7.4747	6.0182	0.1657	0.0634	0.1096	0.193	0.1779	0.1593	0.1655	0.0113	0.093	0.0172	0.0415	0.0119	0.9846	0.3157	0.4351	0.4213	0.2841	0.5873	0.0231	0.1651	0.2479	0.2813	0.2006	0.1359	0.1524
Dhx9	65.1724	105.284	128.246	117.4	156.202	169.153	145.046	216.159	205.781	4.1874	54.8802	64.6081	17.0169	11.9986	31.9356	63.7754	54.2107	53.7916	137.395	121.432	125.948	25.8042	19.7111	51.9276	18.1538	22.4641	14.9116	18.5223	20.1992	20.071	36.3596	32.6929	34.8092	9.3875	10.4501	12.8223	14.2218	16.0341	3.4768	7.228	22.3181	7.6028	6.8398	19.6745	10.725	3.6537	5.0637	3.7013	13.0209
Dlx1	45.3673	39.2703	41.1902	53.864	37.6697	46.9503	42.5394	54.9156	39.619	32.9929	36.7545	51.8962	28.0139	34.19	24.7536	26.5198	37.1294	47.4672	64.3754	62.7361	66.0772	50.2968	36.9587	39.7371	22.2427	18.833	16.9123	11.6387	15.1279	19.375	18.6219	14.1713	27.0579	14.3	18.6078	14.9286	17.3893	18.2994	13.6748	20.5212	16.9227	16.2678	23.1406	17.8915	18.1685	15.6639	14.1172	14.8323	2.6647
Dlx2	16.4877	10.8863	12.4539	16.484	17.147	19.8481	16.6879	28.4745	21.4436	15.0782	16.3632	31.0861	13.4447	17.4224	7.7927	10.1575	10.9667	16.2423	26.8285	16.5403	25.6683	25.5735	13.6694	13.7683	7.4221	8.0429	7.1678	5.237	4.8552	8.9094	9.8603	6.6529	5.8354	10.1493	8.6385	5.5902	10.9328	8.9761	10.9523	10.8299	10.9678	10.1321	14.8082	11.4239	11.2049	9.8725	8.3229	9.4564
Dlx5	14.5096	13.1313	14.3268	14.3891	18.8849	17.2634	14.779	24.8074	18.8029	13.4947	14.7613	26.4907	11.4813	15.0997	9.4483	12.7383	9.7997	14.1764	26.4	18.3766	25.3853	28.8551	17.5423	19.6801	6.5611	9.0759	8.5253	4.6665	4.4674	7.8106	8.5976	5.9056	7.1024	8.661	7.5577	4.9914	14.2519	9.7414	13.0474	16.9597	9.961	8.908	17.5362	10.1954	9.8852	8.8239	7.6903	8.5554
Dlx6	28.8925	25.2453	27.6871	26.2852	25.3469	28.4584	32.5402	38.6667	24.7288	24.5902	29.1341	43.16	21.472	27.4554	14.5772	21.5645	25.706	27.4436	42.5752	34.4681	45.237	36.642	30.6757	30.6758	14.5202	15.3196	10.5549	11.2069	11.9238	14.3516	18.1911	12.2253	12.9403	12.4339	12.7831	11.6207	16.9397	20.6695	14.5537	19.0311	20.1029	18.8882	27.145	20.6743	21.8237	17.0528	16.0617	17.834	0.5419
Dnajb6	1.4299	1.1599	1.0201	0.9297	1.5092	2.0174	1.1797	0.8202	0.8056	1.0042	1.9473	1.0403	0.7905	0.6577	0.7119	0.8392	0.9276	0.7086	1.2335	0.72	1.4441	1.4567	0.9741	1.2596	1.2845	1.7398	1.2461	1.4194	1.3806	0.9261	1.1889	1.3144	0.9474	0.5269	0.6565	0.5474	1.8978	1.8429	2.3172	1.6759	2.7849	1.9963	1.3056	0.7852	0.4018	0.5893	0.3421	0.7962	1.5297
Dnajc2	0.2707	0.1744	0.0773	0.1166	0	0	0.0266	0.2227	0.1401	0.8593	0.2875	0.2773	0.6712	0.3704	1.1483	0.2992	0.6502	0.2025	1.2134	0.7065	1.0141	0.4865	0.7769	0.6681	0	0	0.0638	0.3555	0.1442	0.0216	0.1869	0.1046	0.1037	0.0807	0.0061	0.0266	0.0706	0.0206	0.1044		0.1298	0.2666		0.0317			0.0726	0.1535	0
Dnmt1	9.6524	11.6019	8.4633	13.2187	8.3101	8.4083	9.5756	8.9542	9.932	14.2747	8.7623	8.3805	8.2712	5.6167	5.6468	7.1177	9.6626	5.5645	12.9888	13.6976	11.9919	5.4827	10.8396	8.9132	2.9337	3.4864	7.9525	6.8255	5.154	2.9603	5.6181	5.6267	3.6171	4.079	3.2779	3.4481	2.9321	2.6801	4.4133	3.0983	5.2137	3.8039	4.0273	7.4792	3.0131	2.5226	2.0646	3.5547	0.4912
Dnmt3a	0.0099		0.0124	0.0128				0.0115			0.0192	0.0091	0.0189			0.0158	0.0194	0.0221	0.0245	0.0303	0.0197		0.0188	0.0184	0.0146	0.0246	0.0216	0.0195	0.0227	0.0138	0.015	0.0124	0.0139	0.0189	0	0	0.0242				0.021			0.0204		0.0125			0.0637
Dnttip1	0.3041	0.3755	0.286	0.9393	0	0.1963	0.2662	0.1403	0.4082	0.4423	0.3801	0.4862	0.2345		0.1871	0.1504	0.3541		0.868	0.9085	0.7695	0.1592	0.9257	0.7897	0.2568	0.2048	0.2833	0.4401	0.151	0.0802	0.205	0.4603	0.319		0.1459		0.2418	0	0.2929	0.2295	0.0497	0.1923	0.1586	0.65	0.2418	0.2489	0.0991		0.0226
Dpf2	3.6307	2.2991	1.4368	3.7246	1.8066	1.9065	3.1872	2.1621	2.4842	4.0115	1.9677	1.7326	2.2017	1.0922	1.5485	1.0539	1.9925	0.9152	2.3509	3.136	2.745	1.2721	2.9325	1.4673	0.1095	0.5884	1.1789	1.0687	0.6733	0.476	0.9695	1.2013	0.6344	0.8989	0.7641	0.8447	0.5821	0.6083	0.6084	0.5908	1.1542	1.0083	0.6487	1.6609		0.5639	0.4208	0.5826	0.4431
Dr1	3.5726	4.9027	6.8862	5.5636	4.5702	6.4117	5.4434	5.8985	5.8493	3.9615	5.3996	5.0117	4.2779	3.2387	3.0327	2.5959	2.0889	3.5979	4.2628	5.4927	4.214	5.8269	4.0434	3.8667	0.5738	2.4222	0.6125	0.6695	0.7126	0.6008	0.7143	1.108	0.7722	1.4701	0.5732	0.9439	5.5595	4.4068	3.4574	3.3466	4.5267	3.1912	6.7349	4.3836	3.3264	2.593	3.6679	2.2927	0.4387
Drap1	7.2376	6.4006	4.0549	4.8683	3.0498	3.7561	7.8179	6.589	7.236	6.1024	8.6468	8.6612	3.967	5.1854	2.7618	3.3863	1.7703	3.3625	5.1517	7.2096	5.6723	6.8386	5.0609	2.2451	1.9121	1.8493	1.7786	1.0268	1.1097	1.2024	1.3372	0.7301	0.7895	0.5152	0	0.5682	4.9451	4.6489	2.5716	4.8845	5.9358	5.4346	6.5759	5.9236	5.982	4.2844	3.7403	3.9181	1.3827
Dtd1	0.3504	0.3912	0.4387	0.3205	0.2267	0.6544	0.4298	0.5462	0.3059	0.6074	0.8279	0.8135	1.0388	0.4773	0.5689	0.509	0.817	0.2322	1.4987	1.4767	6.8151	0.7299	1.2635	0.8469	0.3409	0.4152	0.8046	0.4036	0.3605	0.2945	0.6832	0.4986	0.3027	0.3223	0.4765	0.4297	3.0919	1.5035	1.3608	0.8326	1.4683	1.0643	1.5433	1.8568	1.1972	0.8919	0.7203	0.8985	0.7132
E2f2	0.1627	0.2306	0.0205							0	0.2462			0.0369	0.1016	0.0608		0.0974	0.2531		0.1061				0.1399		0.1318	0.0065	0.0088								0.1327		0										0.0594
E2f3	1.8707	1.8718	1.4732	0.106	0.0292	0.0615	0.0228	0.0912	0.0626	0.164	0.3766	0.0583	0.169	0.8394	0.305		0.0631	0.1247	0.2998	0.1403	0.1857	0.0551	0	0.0693	0.7408	0.1114	0.9492	0.0065	0.0296								1.5536	1.1298	1.5747										0.747
E2f4	0.0256	0.0441		0.0603		0.0234						0.0336	0.1587	0.0458			0				0.0452	0.2703	0.0631		0.0273		0.0414	0.0404	0		0						0.1058	0.044	0.1556										0.05
E2f5	1.7781	0	0							2.3541										0.0034							0.0064
E2f6	1.1933	2.1189	2.6606							0.1014				0								0.3585			0.3944		0.3585
E2f8		1.5002		0.7652				1.0699													0.7714							0.9929
Ebf1	0.5679	3.1141	1.3582	2.7356	3.2312	1.9729	2.6101	0.1206	0.1196	1.3687	1.3981	0.4232	0.1855	0.2883	0.8115	0.0618	0.8122	0.042	0.8788	1.2231	1.1154	0.7801	2.0653	1.2442		0.0383		0.0421	0.0956	0.0518	0.0538	0.0511	0.0997	0.022	0.0286	0.0443	0.0714	0.0649	0.4213	0.1743	0.0523			0.0448	0.1756	0.0406	0.2212	0.0396
Ebf2	0.5472	2.8993	1.2645	2.547	2.7156	1.8368	2.4301	0.1236	0.1114	1.2868	1.3369	0.4117	0.2037	0.2684	0.7167	0.0716	0.763	0.0391	0.8411	1.0161	1.0331	0.9859	1.8892	1.1692	0.0177	0.0356		0.0392	0.0686	0.0482	0.0317	0.0315	0.0928	0.0205	0.0266	0.0413	0.0664	0.0605	0.3923	0.1623	0.0487			0.0417	0.1697	0.0378	0.2059	0.0368
Ebf3	1.3306	3.1944	1.4368	3.009	3.1812	2.2548	2.554	0.1667	0.3998	2.6521	2.2863	1.1053	0.5153	0.4607	1.0407	0.4791	0.8823	0.2078	1.1231	1.6502	1.4673	1.7655	2.2714	1.5879	0.0815	0.1055	0	0.0383	0.2039	0.05	0.0831	0.0493	0.1347	0.0436	0.0986	0.0755	0.0688	0.3364	0.4063	0.1681	0.0505			0.097	0.1757	0.1162	0.2133	0.0381
Ebf4	0.304	0.1125	0.2001	0.1592	0.2527	0.1415	0.1074	0.1194	0.0713	0.4187	0.354	0.1057	0.249	0.1842	0.2096	0.0965	0.0114	0.0378	0.1275	0.2314	0.0957	0.4436	0.4558	0.2341	0.0171		0	0.0047	0.039			0.0305	0.0185	0.0198	0.0257	0.0399	0	0.2555						0	0.006
Edf1	2.8817	39.7721	49.5914	2.7589	2.2815	10.3897	15.0549	32.997	50.6083	5.0691	46.3135	52.7959	13.5301	5.1086	18.2835	19.1604	21.6355	11.9826	69.1706	17.3618	55.9983	46.4833	93.7888	89.7447	1.2034	2.1803	6.9102	3.5343	7.0592	1.6219	8.8901	3.2884	13.4258	11.8951	1.452	1.4794	1.4692	1.1508	9.6455	1.7108	1.5497	1.4695	8.9563	2.5114	1.5355	6.946	1.2321	1.3604	0.1306
Eef1d	9.3555	8.68	5.7767	12.2697	6.0486	7.1798	7.632	8.041	7.7712	9.5412	7.5456	6.4606	7.3487	4.8221	5.5393	5.7028	7.526	4.3586	8.8832	10.4054	8.7735	7.0949	10.9806	8.172	2.3965	1.9137	3.739	3.1986	2.7267	1.6153	2.4229	2.7134	1.7867	1.3683	1.8209	1.939	7.1877	7.1379	7.1771	5.483	7.5344	6.3215	7.2444	8.7186	5.4567	5.3621	3.4685	5.0858	3.5306
Ehmt2	2.7365	2.7854	2.0165	2.4762	1.7508	2.1485	1.5975	1.6629	1.8961	3.4466	2.3444	1.8123	1.9612	2.2377	0.9809	0.7839	1.9706	1.1981	2.1448	4.4559	2.3524	1.274	3.1708	3.354	2.0744	1.3102	2.2162	6.3852	3.6859	4.9053	6.9575	6.6249	6.3338	4.2292	6.086	5.491	3.2489	3.038	4.1657	1.3494	1.379	1.292	1.3354	2.6513	1.2708	1.8192	1.454	1.9241	2.2246
Elf1	1.5522	2.6742	1.7749	0.0239	0.0688	0	0.2137	0.1661	0.1413	0.3376	0.215	0.0945	0.8343	1.5146	1.0047		0		0.03	0.0402	0.1593	0.1004	0.0132	0.0352	0.0542		0	0.0063									0.0972	0.131	0.0236				0	0.063
Elf2	15.1092	11.4865	12.221	1.4225	1.9151	1.405	1.9566	1.4779	22.7993	2.6519	1.3673	0.7113	4.6671	5.4002	5.1039	0.2507	0.2256	0.2212	1.1626	1.3583	0.963	1.3284	0.7517	0.7063	2.4611	1.2831	1.9481	0.5241	0.0925	0.1174	0.3113	0.0776	0.204		0.2249	0.1299	3.0357	3.4132	3.5616	0.383	0.458	0.735	1.0606	1.2491	1.2358	0.5386	0.5876	0.7819	0.5545
Elf4	0.1326	0.6917	0.6296										0.1236	0.2281	0.1824				0.0317		0.0981							0.0066									0		0.0249
Elk1	0.5375	0.2346	0.0417										0.0942	0.1847	0.5645										0.0507	0.4285	0.0679										0.4683	0.0927	0.0767
Elk3		0.3932	0.346						0.0539	0.0325			0.1949		0.4154										0.0101												0	0.0593	0.0218				0.0707	0.0937	0.0921	0.0695
Eme1	0.256	0	0.1529	0.6174	0.0664	0.0764
Emx1	13.4715	13.5709	12.2111	16.4906	12.1399	14.4305	18.4127	15.1008	17.9774	10.9663	9.643	10.6738	10.7866	9.4745	10.8936	8.807	5.372	7.9633	6.4331	6.731	6.9485	7.8156	5.9416	6.3354	3.3059	2.9279	2.8135	2.5114	3.1311	2.5273	3.2056	3.1148	2.1895	2.8445	2.9147	2.8277	2.149	2.4441	1.946	2.2566	2.3518	1.4279	2.2909	1.7598	2.4392	0.5846	0.4769	1.1131	0.012
Emx2	13.9485	12.5511	11.7199	21.29	13.3541	10.1827	15.9466	15.8996	18.5685	9.7427	7.5394	7.5006	17.972	11.8599	14.0389	9.5077	7.917	10.1713	18.7448	11.8795	5.1221	12.281	7.1834	7.2979	1.4286	1.9332	0.5094	1.2877	1.3865	0.6159	1.8497	2.0473	0.7174	1.43	1.6926	1.6788	1.8491	2.2017	4.9139	5.2264	0.6635	3.0742	1.6316	0	1.4268	0.4656	2.4231	1.6317
En1					0.0578					0.2205	0.148	0.2223				0.0914	0.0807		0.1882	0.2028	0.1552	0.2483	0.174	0.1965						0.0751		0.0395		0.0349	0.0408	0
En2					0.062					0.2363	0.9618	0.983				0.098	0.0865		0.2017	0.5877	0.1663	0.5848	0.1864	0.4				0.0233	0.0925	0.0805		0.0423		0.0374	0.0437	0	0.7709			0.2657		0.7001
Eomes	0.7573	0.823	0.4038	0.4468	0.6339	0.4953	0.3121	0.2846	0.6817	2.3495	0.9231	1.2731	0.3462	0.2002	0.4789	0.5328	0.8601	0.5217	0.7191	1.1888	0.553	0.8889	1.3899	1.2991		0.0333	0.2281	0.0829	0.1221	0.1754	0.114	0.1704	0.0872	3.2445	0.4131	0.1949	0.0654	0.0685	0.0619	0.0666		0.1433	0.086	0	0.1019	0.637	0.5397	0.4081
Ep300	0.1677	0.041	0.165	0.3882	0.0216	0.0217	0.4918	0.0224	0	0.252	0.1622	0.0271	0.0325	0.007	0.0428	0	0.0106	0	0.0639	0.0503	0.1911	0	0.0998	0.0547	0	0.017	0.0382	0.0698	0.0339	0.0107	0.1058	0.0222	0.0036	0.007	0.0081	0.0025		0	0.0042	0		0		0.0098	0	0
Ep400	0.4514	0.696	0.1227	0.6831	0.3647	0.2098	0.4693	0.3173	0.3069	0.6889	0.5757	0.2656	0.4972	0.1907	0.242	0.5051	0.4861	0.4538	0.6038	1.2123	0.6438	0.0369	0.7111	0.3297	0.4001	0.3594	1.0409	1.069	0.8744	0.3906	0.5157	0.7708	0.1961	0.2708	0.5909	0.5764	0.3418	0.388	0.3954	0.1888	0.3629	0.4316	0.4456	0.5819	0.0753	0.0967	0.0563	0.2344	0.2406
Ercc1	0.0574	0.1133	0.0599	0.1469	0.2958	0.3313	0.0209	0.0353		0.1282	0.0717	0.04					0	0.0355	0.1558	0.1349	0.0788		0.0336	0.0384	0.0823	0.0943	0.2388	0.9412	0.2193	0.1838	0.1432	0.1794	0.0432	0.0349	0.0661	0.0472	0.2185	0.1911	0.3116	0.3778	0.6092	0.3187	0.252	0.3408	0.1108	0.1298	0.1649	0.2463	0.1395
Ercc4	2.2618	1.9012	0.0295	2.1048	0.039	0.1696	0.0621	0.0434	0.0569	0.075	0.0281	0	0.0583	0.0495		0.0609	1.2703	0.01	0.0466	0.3921	0.2204	0.0649	0.0839	0.1033	0.0446	0.047	0.2221	0.1152	0.0958	0.0716	0.1194	0.1114	0.0449	0.0448	0.0302	0.0308	6.8903	0.3855	3.3547	1.6991	0.484	2.0765	0.3734	0.9962	0.1834	0.3268	0.0661	0.2593	0.0889
Ercc6l											0.0334											0.0675
Erf	1.0993	0.3718	0.3983	0.0551	0	0	0.4618	0.1082	0.2791	0.8705	0.4675	0.5651	0.0431	0.1092																							0		0						0.0395
Erg	0.3864	1.2726	0.263										0	0.2681	0.1071																						0	0.0809											0.1583
Esrra	10.7844	10.6898	10.5615	7.9186	8.8887	7.5876	9.9945	10.4104	10.8358	0.2492	0.1863	0.1004	15.7601	14.7186	15.7915	10.4685	8.3524	11.1788	12.4901	10.7923	10.0126	0.1434	0.281	0.1244	4.5183	3.3281	4.3627	2.6292	2.3497	2.6404	3.0224	3.6582	2.8976	0.0331	0.0343	0.0608	6.1321	7.685	5.7113	6.9903	6.8342	5.4024	6.7535	7.094	6.436	0.3458	0.1449	0.239	5.2864
Esrrb	1.5186	1.7397	2.2323	1.0123	1.1921	1.2101	1.5703	1.5628	1.9622	0.0952	0.0656	0.0259	3.2986	2.5306	2.8733	1.3385	1.9324	2.9164	2.6374	1.7122	2.9593	0.0494	0.0441	0.0631	0.656	0.3373	0.5866	0.3966	0.274	0.3728	0.4738	0.2918	0.4953	0.0103	0.0083	0.0122	0.8969	0.8765	0.389	0.3986	0.4172	0.7708	0.4796	0.5233	0.7956	0.0586	0.0361	0.0494	0.1995
Esrrg	10.0784	20.4752	10.4363	4.0611	4.2343	5.3935	7.6552	9.1176	7.61	0.2575	0.2074	0.072	25.2836	18.0196	19.9337	9.9155	12.5594	8.7887	13.7902	13.3881	21.2713	0.1344	0.3658	0.2888	10.1635	8.0422	9.3881	5.8301	2.9107	4.1092	6.9778	5.3585	6.3504	0.1434		0.1667	9.7824	10.0366	6.6628	5.8828	7.1233	7.1719	8.2067	7.1621	7.2085	0.385		0.3459	4.6321
Ets1			0				0.0458
Etv6	0	0.0393	0							0.2372	0.1844	0.1843	0.0139							0			0.0512	0																						0
Evx2												0.3036					0
Ezh2	2.886	1.9922	2.3105	0.5357	0.4703	0.5496	0.2529	0.1496	0.4127	0.8271	0.3455	0.0375	0.481	0.4688	0.3146	0.1633	0.3118	0.0151	0.1899	0.4139	0.2008	0.1993	0.2279	0.1703	0.2033	0.4334	0.3402	0.1948	0.1498	0.0598	0.6269	0.0583	0.1624	0.0111	0.0804	0.0435	0.1793	0.1658	0.2059					0.1077
Fancm				0.0042		0
Fbxo18	0.1315	0.0959	0.0294	0.0273	0	0.0196	0.0766	0	0.0192	0.0523		0.0089	0.0104	0.1306			0.0137		0.0339	0.1943	0.0747	0.0224	0.0674	0.0172								0	0.0482	0				0.1019	0.0123				0.0433		0.138				0.0785
Fen1	6.9059	7.4532	4.6934	5.9075	5.1138	4.4822	6.3008	6.7161	9.6781	9.8304	7.3459	5.0388	6.0219	2.8696	3.7441	3.7339	5.3548	2.8451	8.44	9.4051	8.9467	4.3961	7.6269	7.076	1.2909	1.5436	4.1466	3.9365	2.9517	1.3852	3.1968	2.4671	1.2187	1.07	1.7024	1.5934	1.6468	1.0881	2.032	1.3061	1.8801	1.8275	2.2201	2.6164	1.0383	1.7093	0.9664	1.2773	0.0652
Fli1	1.4393	2.8028	1.0886							0.0304		0.0411	0	0.2282	0.1972						0														0.0377		0.1578	0.1496	0.1397							0.1394			0.0898
Flywch1	0.084		0.1845				0.0713	1.8127	0.1038								0.051								0			0.0155		0.0312	0.1854	0.2743	0																0.9374
Fosl2	0.1932		0.2162							0.2528	0.4575	0.1807	0.2931	0.2527	0.2508	0.1098		0.0742		0.0874	0.085	0.4202	0.2733	0.3111		0.0943
Foxa1	0.0828	0.0494	0.0492	0.1416	0.1128	0.0984	0.0804	0.0641	0.0804	0.0745	0.0779		0	0.0656			0.0892	0.0403	0.0574	0.1103	0.0677	0	0.0834	0.0723					0	0.0057
Foxa2	0	0.48		0.4347		0.5939	0.3898	0.4525	0	0.507	0.6346	0.542					0						0.7395	0.457				0.0413
Foxb1	0.81		0.5647	1.4607	0.8747	1.3697	1.2434	0.0879	0.592	0.7559	1.2317	0.9492	12.7843	6.2617	9.4932	0.9457	1.1604	2.2194	0.6144	2.5055	0	1.0576	0.4716	1.8683			0.092				0.1976		0.0896		0.0783
Foxc1	0.531	0.4297	0.6679	2.0105	1.1719	1.149	0.7866	0.3186	0.6722	1.565	3.2662	11.6691	0.1276	0.2355	0.069	16.4636	5.5772	1.4622	0.0735	0.5914	0.3205	0.5733	0.7997	1.3445		10.5079	5.6839	0.3576	0.4113	0.312	0.1278	0.0703	0.1352	0.1466	0.1794	0.1719	0.9152	0.8261	10.7537	25.605	1.5709	1.4863	27.2917	1.8963	28.1571	17.4166	18.9269	17.9004	0.0994
Foxc2	0.3387	0.5862	0.2377	1.1748	0.6588	0.6327		0	0.7892	1.1925	1.5358	2.3467	0.0103			0.3087	0.6256	0.857	0.4383	0.4046	0.0846	0.9285	0.5222	0.9082	0.1476	0.0472	0.0647	0.4417	0.5437	0.5246	0.189	0.0044		0.3034	0.2869	0.3196	0.451	0.2944	0.8464	1.2382	0.5743	0.737	0.4995	0.5458	0.4457	0.5678	1.1391	0.8387
Foxf1	0.0247	0.0199	0.0359		0	0.0936		0		0.0432	0.0407	0.0641											0.0162	0.0299								0						0.0175		0								0.0539
Foxf2	0.0177	0.0142	0.0257	0	0	0.0669		0	0	0.0309	0.0291	0.0458											0.0116	0.0213								0		0		0		0.0125										0.0385
Foxg1	14.9805	10.0544	11.0265	22.2486	11.43	13.3343	12.8166	9.552	10.5528	17.3835	11.2388	13.4684	8.2113	10.395	5.8838	7.3523	7.1404	7.4316	8.0355	16.7947	16.521	16.8692	12.7982	11.8367	4.3037	6.2372	3.5342	3.6124	5.5013	5.1415	4.965	4.812	3.5828	4.6684	3.4114	3.8197	1.7889	1.9085	1.8911	2.8286	5.3511	2.072	4.3896	3.6257	2.6744	3.8048	2.5482	3.6305	0.2056
Foxj1	0.0609	0.0409	0.0452	0.0685	0.052	0.0633	0.049	0.0406	0.048		0.0522	0.061				0.0348	0.0459	0.0215	0.0346	0.056			0.0835	0.0669				0.0282	0.0279	0.0284	0.0238					0.0246
Foxj2	0.0522	0.035	0.0387	0.3897	0.0446	0.0542	0.042	0.0348	0.0832	0.2238	0.3794	0.1297	0	0		0.0298	0.0586	0.0508	0.197	0.1976	0.2351	0.1711	0.4481	0.2575	0.0766	0.0208	0.069	0.2404	0.1928	0.1778	0.1339	0	0	0	0.0714	0.1007	0		0.0401	0.2545	0.1289	0	0	0		0.0296	0.0497	0	0.0387
Foxj3	0.5786	2.4722	3.0202	7.6212	2.2899	0.8264	1.0538	1.7106	13.3975	7.0293	4.7458	2.4139	1.8083	0.7206	0.4797	4.2704	5.1882	3.1594	8.6214	11.5637	4.8844	2.5244	21.8162	2.9778	1.4228	0.9843	1.8304	1.909	2.0254	1.9099	1.4394	0.9091	1.6697	1.7252	1.7226	1.8609	2.0834	1.7841	2.9377	3.3338	3.6823	3.2939	3.2808	3.2202	2.8274	4.5867	3.4064	4.3107
Foxk1	0.8512	1.1895	0.9487	2.0355	0.4927	1.2686	0.7392	1.9532	1.3788	4.5991	3.7513	2.8898	1.5946	0.7496	0.3403	1.405	0.9019	0.3422	1.9549	6.8572	5.855	3.3931	3.7051	3.6701	0.117	0.0987	0.2129	0.7045	0.1538	4.784	0.4059	0.1786	5.6983	0.6342	0.309	1.4082	9.6422	11.3035	2.8769	3.192	2.7028	2.8917	2.1074	4.044	3.1287	3.6346	2.9812	3.1961	0.1355
Foxk2	2.1663	2.4237	1.3606	2.6672	2.736	1.3768	1.1242	0.7981	1.1863	2.9798	3.4045	2.2721	2.4394	0.8056	0.91	0.5219	1.6282	0.9999	2.7494	5.8498	2.5714	3.5017	6.7301	5.9185	0.581	0.5341	1.3057	0.8733	0.5676	0.463	1.5364	0.4363	0.3134	0.3473	0.5343	0.6563	4.3901	3.8923	5.9293	6.5709	5.5527	7.3577	5.0877	6.2812	6.7864	6.2659	6.5049	5.6212	0.5913
Foxl1										0.1318											0.0987								0.113																		0.076
Foxl2	0.3147		0.189	0.2338	0.1534	0.1931	0.2129	0.1602	0.1609	0.1935	0.226	0.1821				0.0954							0.1769					0.2225	0							0		0.6607			0.4422	0.0706	0.2398		0.2419	0.2712
Foxn1	0.0466	0.0313	0.0346	0.0525	0.0399	0.0485	0.0375	0.0311	0.0368		0.04	0.0468				0.0267	0.0352	0.0165	0.0265	0.0429			0.064	0.0513				0.0216	0.0214	0.0218	0.0182					0.0188
Foxn3	0.0438	0.0294	0.0325	0.1079	0.0375	0.0456	0.0353	0.0292	0.0345	4.7737	4.3171	5.5877	0			0.0251	0.081	0.0155	0.0249	0.0403	0	3.4455	3.2895	2.4241				0.0318	0.0201	0.0659	0.0171	0.0088		0.289	1.1348	0.3341			0.057	0.1047	0.2005	0				0.4108	0.3077	0.3009
Foxn4	0.0498	0.0334	0.037	0.056	0.0426	0.0518	0.0401	0.0332	0.0393		0.0427	0.0499				0.0285	0.0375	0.0176	0.0283	0.0458			0.0683	0.0547				0.023	0.0228	0.0232	0.0195					0.0201
Foxo1	0.1214		0	0.167	0.0026			0.1075	0.0703	0.2728	0.2383	0.1464	0.1223		0.0044	0.3185	0.0049	0.0015	0.3561	0.4257	0.2892	1.2935	1.6242	0.5146		0.0541	0.0644	0.2066	7.9466	0.0305	0.0429	0.0259	0.0303	0.1666	0.1808	0.2663	0.8645	1.4963	8.8901	2.341	1.7482	4.0874	1.1231	0.9713	1.4358	1.8031	1.4755	1.4261	0.1295
Foxo3		0	0	0.0891	0.0026					0.2146	0.1084	0.1328	0.0738	0	0.0044	0.0499	0.0994	0.0561	0.7634	0.3153	0.1584	0.2759	0.225	0.2373			0	0.0708	0.0022		0.1302				0.0087		0.1089	0.1867	0.1185	0.2399	0.3235	0.935	0.3067	0.2966	0.3066	0.3122	0.2919	0.3099	0.0186
Foxo4			0		0.0035										0.006	0.0043		0.002	0		0.0081	0.0177		0.0177				0.0039	0.003								0.0039		0.0013	0.0142		0.0107				0.0118	0.152	0.0089
Foxo6	0.179		0	0.3473	0.003			0.1241	0.1577	1.1269	0.4317	0.1229	0.1411		0.1917	0.1816	0.0412	0.0017	0.9386	1.214	0.8545	0.6682	0.82	0.7885		0	0.0743	0.2614	0.1668	0.0865	0.0019	0	0.0249	0.079	0.1144	0.0856	0.4275	0.9024	1.2678	2.7528	2.7831	2.4172	1.002	1.4937	1.7615	2.3901	1.1201	1.9727	0.0971
Foxp1	1.9507	0.8517	0.9893	1.9558	0.8503	1.5934	1.7219	1.9394	1.5874	3.5799	2.8	2.9013	1.4858	1.2146	1.045	1.2131	2.9302	0.7659	4.4249	8.2825	5.021	3.2096	5.6557	6.0406	0.8314	1.7912	2.0847	1.3953	1.646	1.6287	1.119	1.6608	1.081	1.1117	0.8328	1.1071	14.3515	35.5634	15.6125	29.6133	48.9904	30.1167	34.6642	41.8171	16.6827	27.2805	12.7163	30.3564	2.5665
Foxp2	1.354	3.0525	3.7111	4.079	1.5075	1.328	4.0871	0.8476	3.2183	4.0656	2.9705	1.3503	0.9151	0.6139	1.1876	0.3773	3.7867	2.5913	4.523	6.6586	6.0642	2.0198	5.1007	3.4506	0.372	0.6117	2.0088	2.7968	1.8331	0.8935	1.2122	0.6637	2.913	0.2936	1.1589	0.6578	3.0366	5.866	5.0986	8.961	8.3758	10.5831	4.52	6.0871	13.2831	4.9793	5.3487	2.9614	0.3256
Foxp3				0.0157													0.0212			0.0331			0.041	0.0336
Foxp4	0.222	0.3659		0.1081	0.0171	0.021	0.0995	0.023	0.0852	0.3308	0.2999	0.2731	0.0854		0.1715	0.2342	0.8115	0.1827	1.0695	1.6699	1.0572	0.772	1.4812	1.3223	0.2171	0.3061	0.4111	0.4244	0.454	0.3793	0.2889	0.2925	0.2282	0.1395	0.2426	0.249	1.7884	2.4034	1.9872	3.3767	6.9599	4.7276	2.1318	2.3542	1.9329	2.06	1.8843	2.0216	0.3856
Fubp1	11.4499	9.861	8.015	14.3278	13.2725	9.2361	8.3036	3.3852	7.1149	2.0476	5.174	2.0537	11.476	5.6243	4.9008	7.4228	3.3572	5.2846	7.0312	5.6267	2.5058	8.8268	2.9353	1.3688	1.0611	2.4787	0.7662	0.261	0.5022	3.7146	0.3572	1.7245	2.009	1.4124	1.4014	0.7522	8.7845	8.6589	1.0553	1.4256	10.2978	2.1596	1.2184	8.3865	5.038	0.5165	1.4077	0.8426	0.0228
Fubp3	7.2062	4.9179	4.3402	7.2198	6.0127	7.9818	5.4594	8.1269	6.8749	2.1897	2.6224	1.7671	5.6753	2.9484	2.681	2.5944	2.3867	1.8798	4.6914	6.2949	3.7994	2.8089	1.2399	1.2744	0.2233	0.5879	0.1932	0.0782	0.1425	0.2182	0.1747	0.6714	0.8204	0.1271	0.2165	0.0949	1.7929	1.8007	0.2543	0.0215	2.9548	0.3435	0.2722	1.7535	0.5323	0.1715	0.3284	0.2372	0.0441
Fus	76.2397	74.5393	46.2108	96.2448	69.4899	41.1035	114.982	75.1854	95.2534	176.558	137.042	86.8253	136.685	65.5395	67.1653	69.7169	299.24	59.6577	300.137	209.717	284.93	48.9907	294.639	444.844	42.9976	52.7799	200.718	100.22	87.0934	27.8793	125.938	43.5134	29.4105	75.5606	59.4785	125.24	56.5383	62.0619	102.466	59.3904	55.2022	57.5974	52.3625	45.5036	46.0538	125.234	109.377	56.8644	12.2961
G3bp1	1.9289	2.4466	0.4035	1.4137	0.8426	0.4698	1.5342	1.437	1.5802	4.3153	1.4676	1.9465	1.035	0.6261	0.5935	0.8868	1.9966	0.2177	2.6489	3.0557	2.687	1.1926	1.7284	1.6679	0.2955	0.334	0.6686	0.5515	0.7098	0.3342	0.7739	0.3746	0.0334	0.2694	0.2073	0.9758	1.1637	1.3599	1.1841	1.5411	2.2017	1.3343	1.0243	2.6607	0.9858	1.7155	0.8925	1.1876	0
Gabpa	31.273	23.9533	23.1808	5.4627	4.592	4.7064	5.9085	4.8104	5.7011	7.3286	5.9443	3.5394	12.0086	15.0559	9.5122	0.6415	1.2794	0.4374	5.202	5.267	5.0089	4.8929	4.8844	2.8678	1.4161	1.6307	2.0924	0.0715	0.1188	0.0382	2.2047	0.436	0.9148	0.3164	0.6039	0.3348	7.2727	9.4581	9.3617	1.21	3.7943	0.1251	2.8493	4.5046	2.9114	2.5072	2.4274	1.762	0.3617
Gabpb1	10.3946	4.8338	7.3707		0.0279		0.05		0.032	0.2979	0.3026	0.0494	3.7361	7.4232	2.3075	0.1985		0.0915	0.9234	0.5829	0.1355	1.2606	1.0613	0.9144	0.7832	0.4276	0.0566	0.0557			0.1934	0.0636	0.1018	0	0.1795	0.1109	5.2738	4.0126	5.6354	0.0103	0.4643		0.5622	0.9751	0.4097	0.3401	0.9389	0.0442	0.31
Gabpb2	0.3931	0.3502	0.1964			0		0			0.0253	0	0.1213	0.1716	0.1472		0.0045				0.0059	0.0118	0.0077	0.0069			0											0	0.0267								0
Gata2	0.0749	0.0439	0.044	0.0376	0.0249	0.0261	0.0206		0.0398	0.0271	0	0.0512	0.0198	0.0492	0.038	0.0688	0	0.0189	0.0145	0.0295	0.0194	0.1326	0.0331	0.0238									0	0.0249
Gata3	5.9948	6.7135	5.5692	6.708	6.9398	9.1895	6.4803	5.5364	5.1347	6.0449	5.7578	4.7795	5.374	3.0043	3.9967	1.6937	2.6832	1.4357	4.1753	4.0218	3.8468	1.8836	4.1476	5.347	0.4263	0.576	0.1943	0.1264	0.1042	0.3316	0.2558	0.1354	0.4251	0.3264	1.383	0.4979	0.0652			1.5584		0.0625	0.0941	0.2451	1.8134	0.0796	0.0795	0.0866
Gatad1	1.1545	1.1938	0.4166	0.6906	0.6051	0.0677	0.7278	0.2883	0.2579	1.1075	0.6811	0.9851	1.2872	0.567	0.9032	0.0973	1.0535	0.5879	0.9719	1.0979	1.5685	0.7061	1.6002	1.4253	1.101	0.84	1.6051	1.0638	0.9841	1.1909	0.8701	1.7319	0.9783	0.0821	0.5189	0.489	2.0381	2.9635	1.5773	1.828	2.3361	1.518	1.7685	2.4235	0.9832	0.426	0.0366	0.8405	3.9879
Gatad2a	1.103	0.8559	0.3515	1.9831	0.8591	0.345	0.8925	1.1324	1.0911	3.2686	1.5705	0.8235	1.0805	0.7951	0.42	0.5957	1.9959	0.6276	2.9584	3.0724	2.4636	0.2176	2.014	1.3502	1.1347	0.8257	1.3523	1.8092	1.2817	0.8436	1.8869	1.0851	0.4526	0.7029	0.8366	0.8367	1.2314	1.1495	2.4303	3.6777	1.4034	3.0209	0.6549	1.9248	1.6419	0.4319	1.4064	0.6177	0.1367
Gatad2b	5.5758	5.0223	3.6521	7.5629	5.5255	3.4109	4.7147	3.4191	4.9108	8.5793	6.8158	4.0112	6.9384	2.8987	3.3515	3.172	5.5896	3.0603	11.4039	9.8704	11.0115	3.6159	9.9642	8.0848	4.8663	4.8739	6.8738	6.9715	4.9207	3.4444	5.3531	4.0333	3.3528	2.1101	2.7438	2.653	6.7946	7.3585	7.2168	9.7134	8.6513	11.4134	7.3625	7.5616	8.1658	4.7791	4.716	4.0489	2.1193
Gbx1	0.3185			0.347	0.3828	0.3784	0.249	0.2252	0.2693		0.1309	0.1162	0.26	0.3305	0.0505	0.0501	0.0618	0.0445	0.0301	0.2426	0.1489	0.056	0.0293	0.0244	0.0641		0.0679	0.0411		0.0664	0.0461	0.0642	0.0628	0.018	0.0412	0.0426				0.1427	0.1612	0.0299	0.1201			0.0837		0.1006
Gbx2	1.7356	0.8436	9.1475	12.5474	1.1492	1.3633	1.0538	0.8192	1.2246	0.4606	0.5929	0.4645	0.7101	0.8461	0.2813	0.265	0.2821	0.2617	0.3509	0.6678	0.5091	0.5827	0.2217	0.2103	0.3254	0.153	0.4632	0.1181	0.0838	0.2393	0.1602	0.2648	0.1935	0.1055	0.1307	0.1916	0.1719	0.1686	0.1604	0.3602	0.6183	0.2348	0.6328	0.2765	0.325	0.4024	0.1362	0.2934
Gli3	0.38	0.4833	0.3755	0.1383	0.1722	0.0753	0.2099	0.1231	0.102	0.0664	0.12	0.0962	0.0142	0.0207	0.0259	0.0139	0.0272	0.0195	0.0213	0.0338	0.027		0.0432	0.0283	0.0373		0.0251	0.0121	0.0077	0.0072	0.0093	0.2585	0.01				0.0051	0.0033		0.0098
Glis1									1.2094
Glis2	0.0194																			0.0225			0.0249
Glyr1	72.8921	55.4432	67.9653	86.6105	60.8246	54.334	61.7646	43.2535	44.3715	45.954	37.8786	41.0733	82.3492	104.381	101.932	74.7903	80.2441	88.5001	31.1565	55.6087	36.2605	69.4645	30.433	26.1937	63.657	84.3828	72.2643	94.7324	73.0165	86.2015	110.474	95.6578	110.022	22.3497	30.4419	23.7813	33.0226	33.1062	34.4805	34.1815	34.8658	34.3206	33.9931	27.0691	30.2699	33.5479	20.073	27.1778	49.7517
Gon4l	0.074						0.0554	0.0191	0.0391	0.0461	0.0342	0					0.0214							0.062																									0.043
Gsg2	0.0141				0																																				0.4945
Gsx1	0.8128	0.5192	0.3548	1.0463	1.3834	1.0091	1.3058	0.6816	1.3624	1.1505	0.7412	0.6243	0.2056	0.2219	0.1719	0.3603	0.2571	0.3948	0.3048	0.6476	0.4753	0.8653	0.636	0.6263	0.0888	0.0992	0.0883	0.0717	0.0647	0.1458	0.1865	0.0782	0.0806	0.0935		0.1746			0.1521	0.1504	0.1929	0.9983		0.1697	0.9817	0.2079	0.1338	0.2546
Gsx2	1.2749	0.8585	0.3275	1.0918	0.7812	1.4812	1.3016	0.6292	1.4151	0.9725	0.6842	1.0546	0.1897	0.2048	0.2728	0.2356	0.2373	0.2474	0.2814	0.6818	0.2746	0.7585	0.3715	0.7268	0.082	0.0916	0.0816	0.0662	0.0597	0.1346	0.1721	0.0722	0.0744	0.0863		0.1182			0.1404	0.1388	0.1781	0.9216		0.1566	0.9062	0.1919	0.1235	0.235
Gtf2a1	0			0.0573			0.3533		0.2943				0.2623		0.2318			0.1047													0.0638	0.0696	0.0735					0.2259		0.0947
Gtf2b				0.1491			0.023		0.1905	0.2316	0.1119	0.0667					2.7029	0.8818	3.6371	2.1434	1.0997		1.5062	3.4707			0	0.0506	0.0618		0.0106							0.1277						0.1486				0.0867	0.0779
Gtf2e1		0								0.0727	0.0781		0.0213					0	0.0313	0.5219	0.02		0.425	0.1003					0.7251		0						1.8572	1.5572	1.6614	0.0246	1.5344	1.9682		1.1973	0	0.0126	0.0151	2.9899
Gtf2e2				0			0			0.2341	0.2835		0.1146				0.5479		0.8813	0.7504	0.0424		1.2776	0.8931				0.1596	0.0881								0.5865	0.2709	0.3337		0.2088	2.4844	0.262	0.4722	1.8869	0.0644	0.0854	0	0
Gtf2f1										0.0308	0		0.0788	0.0442	0.019		0.0615	0.0121	0.0628	0.5296	0.3699	0	0.5704	0.1343	0.0157	0.045	0.0414			0.0236	0	0.03	0	0		0	0.2457	0.3913	0.4189	0.4119	0.4468	0.309	0.5542	0.6641	0.4924	0.3736	0.274	0.1528	0.1355
Gtf2h4				0				0		0.3165							0.0366	0.0267	0	0	0.0521		0	0.0385	0	0.0207	0.1004	0.1496	0.0651	0.0081	0.1297	0.0215	0.014		0.0238	0.0156			0.0557		0.0304	0.0472	0.047			0.0344	0	0.0397	0.407
Gtf2i	36.9292	13.4585	19.5365	10.3588	13.0339	16.8465	6.4047	7.6697	6.8996	15.6186	3.5329	10.2305	3.9199	3.0706	6.3923	2.2816	4.7081	1.1386	5.4865	6.3398	5.7681	3.4193	6.3342	3.4378	0.9701	1.3405	1.9379	2.237	2.9745	1.1005	2.065	1.8889	1.0064	1.4272	1.0461	1.5078	2.9025	1.1929	3.9043	4.7093	2.6926	2.0705	1.4677	2.8222	1.5604	0.9861	0.8724	1.4819	1.5458
Gtf2ird1	0.0117																													0.0044
Gtf2ird2	0.154	0.1319			0.1064			0.116		0.1229	0.0728		0.0906	0.0827		0.0806	0.0898			0.1496	0.1121	0.1244		0.0968	0.0452	0.0565	0.0631	0.0405	0.0356	0.035	0.0342	0.0402	0.0368	0.0217	0.0299	0.0286	0.0871	0.0891	0.1036	0.0724	0.105	0.0797	0.1	0.1347	0.1423	0.0785	0.0489	0.0699	0.037
Gtf3c1	0.8302	0.8267	0.3791	0.9042	0.4922	0.7929	0.749	0.5867	1.0284	1.1908	0.7033	0.5239	0.2498	0.2454	0.112	0.2389	0.6261	0.1041	0.5765	0.7423	0.5111	0.2659	0.6333	0.4027	0.2229	0.2732	0.259	0.2165	0.148	0.0891	0.1263	0.1604	0.1019	0.0697	0.1063	0.0866	0.2475	0.2162	0.205	0.1422	0.3094	0.2327	0.2347	0.1333	0.1987	0.1393	0.1391	0.1333	0.2174
Gtf3c2	1.4662	1.1966	0.255	1.4085	0.1346	0.3596	0.6073	0.5198	0.3435	0.439	0.5124	0.1576	0.1495	0.0916	0.1386	0.0453	0.2595	0.089	0.5472	0.5017	0.4272	1.1671	0.8012	0.4507	0.0737	0.1	0.3605	0.3842	0.1632	0.1634	0.1841	0.0558	0.1141	0.0457	0.0479	0	0	0.119	0.1585	0.1574	0.1515	0.1666	0.0633	0.318	0.101		0.4209		0.085
Gtf3c4	8.567	3.1091	0.3308	1.7773	3.5717	0.2757	0.8377	0.4376	0.7357	1.6694	1.3863	1.0636	2.932	3.874	4.0224	0.0991	0.3532	0.0919	1.4999	1.5616	1.012	8.6648	1.0873	1.3502	0.8259	0.5065	0.4399	0.7441	0.9296	0.1922	0.2496	0.7298	0.2671	6.5923	0.9088	1.5318	0.4033	3.6127	0.3722	0.2824	2.2445	0.4904	1.3508	4.201	0.1273	1.1877	0.0072	0.0438	4.4956
Gtf3c5	0.9032	0.7344	0.3605	1.7743	0.4698	0.1089	0.718	0.3764	0.7998	0.7319	0.6157	0.3762	0.0981	0.0453	0.0985	0.0482	0.1665	0.0484	0.3085	0.3612	0.1586	0.1198	0.2852	0.3391	0.0295	0.1019	0.2117	0.2504	0.1325	0.0592	0.0986	0.0859	0.0571	0	0.077	0.0284	0.0291			0	0.0999	0		0.1378			0		0.306
Gtf3c6				0		0.1995	0.2122				0.1694						0																																0.0615
Gzf1		0		0.0096
H1f0	290.206	465.828	426.041	270.463	366.084	405.428	144.812	361.414	171.033	153.742	307.278	412.926	571.961	605.589	544.001	759.75	661.87	609.933	426.747	486.049	595.719	216.711	355.717	378.226	2158.92	1615.2	1821.41	1957.96	1530.33	1427.34	1585.21	1664.98	1537.57	1867.62	1413.45	1520.76	1667.3	1769.49	1467.3	1618.25	1491.12	1772.93	2505.37	1484.88	1872.04	1249.33	1491.01	1128.45	3048.44
H2afj	10.5929	6.2208	10.2953	11.3771	7.2198	9.5545	7.4577	7.1754	6.8114	8.0045	12.406	9.6168	12.7197	8.8748	17.8048	14.596	31.6627	82.8519	8.8437	18.4616	22.131	15.1228	11.8494	14.62	25.1382	20.173	24.2041	22.7936	12.8683	22.6828	16.8577	25.2436	22.4208	10.2716	17.096	10.5939	17.2826	17.9475	18.472	19.3964	9.7809	13.2349	14.777	13.3257	17.3945	9.7943	8.8057	8.7074	5.7322
H2afv	7.7759	6.9785	4.6683	8.9762	4.8704	4.6183	4.9385	8.5105	4.8429	7.4015	14.1141	12.1666	10.3303	3.688	12.896	14.1643	20.864	56.2398	9.541	13.4835	13.2846	18.1536	8.1586	11.3647	22.698	20.1843	21.5458	16.7381	13.6714	19.7542	16.4047	23.7592	15.8405	11.9071	16.3695	11.9441	15.7248	11.1204	18.2279	18.3389	13.0993	11.8302	12.7426	12.6764	17.9556	9.1898	9.0513	6.1637	6.1171
H2afx	6.6218	4.3465	4.457	7.0769	4.6195	4.7993	4.8336	5.0989	4.5501	5.6763	7.5662	7.0592	6.9388	4.3183	11.5881	9.0304	13.22	38.5385	5.5189	9.2209	7.2982	11.2195	4.3321	6.8116	16.9073	13.4124	13.3318	11.1446	8.5238	14.9067	13.2884	15.6322	15.2878	6.4477	10.8582	6.6527	7.1091	8.1217	8.2596	8.6425	9.9208	7.0021	9.2037	8.1142	11.8355	6.2825	4.8952	5.1274	4.2622
H2afy	0.7407	0.8597	0.7281	1.351	0.3062	0.5707	0.1401	1.3797	1.5206	0.7585	2.0547	2.4158	1.3454	1.074	1.7496	3.2856	4.9476	8.1357	1.851	1.6005	1.5417	3.3571	1.4479	1.9514	2.9367	2.5487	1.9489	2.4942	2.3553	2.1371	2.743	1.609	2.1526	1.6603	1.823	1.7747	3.1957	2.5079	1.9747	3.3431	3.7032	2.9754	3.1298	2.2223	3.6805	2.7851	2.1417	1.596	1.2833
H2afy2	0.3326	0.2495	0.2245	0.2438	0.2277	0.1427	0.1289		0.2438	0.1585	0.2507	0.321	0.8233	0.5984	0.5353	2.0357	1.9374	5.4625	0.77	0.5884	0.8403	0.6927	1.0133	1.4878	1.409	0.9326	0.845	0.9992	2.231	1.3532	1.2343	2.2167	1.397	0.5437	0.6718	1.606	0.8588	2.1206	1.2317	1.4711	3.9447	2.002	0.8791	1.7698	2.2875	0.8345	1.0517	1.0727	0.7953
H2afz	7.7759	6.9785	4.6683	8.9762	4.8704	4.6183	4.9385	8.5105	4.8429	7.4015	14.1141	12.1666	10.3303	3.688	12.896	14.1643	20.864	56.2398	9.541	13.4835	13.2846	18.1536	8.1586	11.3647	22.698	20.1843	21.5458	16.7381	13.6714	19.7542	16.4047	23.7592	15.8405	11.9071	16.3695	11.9441	15.7248	11.1204	18.2279	18.3389	13.0993	11.8302	12.7426	12.6764	17.9556	9.1898	9.0513	6.1637	6.1171
H3f3a	1.9021	2.1309	2.0308	1.8594	1.9983	1.8438	1.9551	1.9543	1.8385	1.1006	1.6047	1.1984	1.4276	1.4124	3.0358	3.1028	3.1612	8.4725	2.0305	1.7484	1.6411	2.7034	1.1828	1.5107	0.8266	2.1728	1.3638	1.3213	1.6178	0.8543	3.435	1.2482	1.4627	1.186	1.3386	1.0447	2.5121	1.23	1.3005	1.3944	1.1359	1.5781	1.4409	1.4485	1.554	1.0829	1.2212	1.2315	0.3183
H3f3b	1.9021	2.1309	2.0308	1.8594	1.9983	1.8438	1.9551	1.9543	1.8385	1.1006	1.6047	1.1984	1.4276	1.4124	3.0358	3.1028	3.1612	8.4725	2.0305	1.7484	1.6411	2.7034	1.1828	1.5107	0.8266	2.1728	1.3638	1.3213	1.6178	0.8543	3.435	1.2482	1.4627	1.186	1.3386	1.0447	2.5121	1.23	1.3005	1.3944	1.1359	1.5781	1.4409	1.4485	1.554	1.0829	1.2212	1.2315	0.3183
Hdac1	7.0266	7.7029	4.7937	8.0371	5.0555	5.0645	9.2423	11.8661	5.7556	7.835	6.8988	3.6112	5.7571	2.2242	4.488	3.3748	4.4544	3.284	6.5568	8.5071	6.6606	3.9709	6.6552	5.2143	4.8868	4.5973	6.5882	4.6783	3.9143	21.2775	3.6613	19.2919	4.4583	1.6026	2.6763	2.3495	5.1575	6.7156	6.0945	5.606	7.2475	7.6946	5.8846	6.6685	5.5007	3.6385	3.1688	3.0467	3.9963
Hdac2	12.5003	10.7829	7.0199	13.2348	10.4734	6.9244	10.5369	9.9871	11.1583	12.3881	12.4261	10.719	10.3769	7.8064	12.2811	8.2742	8.3	6.8296	15.0121	16.8257	13.2134	16.3059	14.2388	11.4527	12.9295	13.7531	12.9207	10.5129	11.8846	10.2393	10.6226	9.4919	8.8609	5.129	6.7899	7.4712	51.0666	19.2888	16.4086	45.2088	18.4092	18.5385	17.5986	18.5937	16.0986	10.5897	10.601	9.3832	8.0803
Hdac3	0.2242	0.0407	0.0443	0.1517	0.0432	0.0691	0.0605	0.0686	0.0567	0.0746	0.0845	0.1227	0.1758	0.1555	0.0367	0.0758	0.0719	0.0287	0.1915	0.2881	0.1727	0.1222	0.2359	0.0408	0.041	0.0574	0.1586	0.1605	0.1086	0.1864	0.0971	0.1244	0.0381	0.035	0.0363	0.1085	0.0419	0.0237	0.0603	0.0556	0.2117		0.0269	0.0695	0.048	0.0245	0	0	0.2566
Hdac6	0.2106	0.2979	0.0547	0.1351	0.6719	0.4076		0.3201	0.0451	0.2842	0.5515	0.0526	0.6396	0.023	0.0729	0.2376	0.1307	0.3362	0.7736	0.7512	0.4741	0.2516	0.3609	0.4998	0.1399	0.1335	0.0691	0.0754	0.1003	0.1601	0.1177	0.065	0.1768	0.1101	0.0848	0.1161	0.4843	1.7388	0.2913	0.1523	2.9174	0.1357	1.8517	2.6983	0.1147	0.2228	0.0504	1.9629
Hdgf	11.383	12.7402	8.0317	12.4711	11.2845	10.3957	10.4834	7.2437	8.8734	14.3688	8.2275	57.0712	16.1355	11.9267	7.3374	9.857	9.1273	7.163	20.8593	59.8472	59.7478	7.1018	17.7614	12.9983	3.3622	4.505	5.9376	6.9406	9.2954	4.2014	4.7165	5.7627	6.0993	3.0983	3.7246	3.793	21.3838	18.9438	15.7421	15.6778	24.4385	17.2164	13.4168	26.7691	15.6019	12.0324	9.5283	13.3562	5.458
Hdgfrp2	2.1098	3.533	2.4727	2.2226	2.4362	1.8416	1.6339	1.9697	1.1782	1.4724	3.288	1.8855	3.1325	2.3508	2.0143	2.713	2.9807	2.7613	4.2478	5.3723	5.563	2.2713	5.0319	2.7836	2.0396	2.4574	3.0756	5.7419	3.7681	2.5925	4.082	3.0466	2.4683	1.5913	1.6219	1.6983	6.2012	6.4861	7.129	5.8871	8.035	7.6534	8.2374	8.4394	7.3497	5.2502	4.0427	5.2864	3.9606
Helz2												0.0091																									0.0389
Hic2					0.1883	0.2133									0.33		0.0861			0.1081		0.7563		0.0815
Hipk1							0
Hist1h1a	12313.7	12220	12645.5	11375.8	11728.8	11575.1	9517.84	12336.3	9105.13	6415.1	8777.23	9810.41	17161.7	16189.4	17206.5	15565.8	16002.7	16515.3	10201.7	8386.39	11099.7	6244.88	5708.57	7075.39	12373.8	10485.5	11471	15762.3	15942.9	15515	15830.1	14872.9	13659.7	12631.1	13821.7	13530	5931.19	7055.05	6326.79	5578.4	4739.8	5230.56	7001.24	3970.02	5707.25	3988.87	4728.8	4867.51	2290.19
Hist1h1b	5574.83	6303.37	7137.16	6138.72	6395.96	6783.79	8402.61	6291.3	7793.48	3887.27	5604.18	5168.19	8066.92	9201.31	8587.48	8596.12	7195.5	8399.41	6325.43	5864.92	6670.09	5936.25	3833.41	4561.46	11758.8	12170.4	11592.9	10638.1	11376.6	10466.8	9967.68	10535.2	10342.1	9821.57	9321.23	9353.58	7600.88	6988.35	6963.84	8951.34	7738.91	8792.34	8672.7	9102.47	9690.06	7191.95	7590.91	6891.61	2283.64
Hist1h1c	8734.66	8908.4	9362.35	10085.8	9206.29	9711.52	10959	10664.2	10532.5	5803.19	7430.26	7831.85	10547.4	11615.8	10952.5	13211.7	10504.3	12060.3	8138.01	7621.77	9049.31	7563.21	5487.37	7065.73	13474.4	15174.4	13034.6	13924.4	14394.2	14808.5	14376.8	15261.9	14684.7	13532	13381.5	13138.7	9116.29	7813	8546.88	10847.8	7531.87	9686.19	11340.9	10689.2	11668.8	8306.97	7989.97	8189.58	6706.52
Hist1h1d	7691.72	7579.62	8178.6	8817.09	8774.41	9023.06	10235.9	9671.82	9631.2	5293.81	6906.68	7477.63	9404.66	10212.6	9822.92	11820.9	9348.8	10517.6	7623.58	6948.56	8321.33	6917.36	5006.64	6389.15	12630.2	13945.5	12160.7	11466.4	12715.3	12941.3	12764.4	13624.8	13132.5	12245.5	11948.4	11931.4	9214.33	8324.65	8609.86	10981.5	7644.46	9780.69	11469.4	11017.8	11645.2	8230.41	8111.98	8206.94	6255.91
Hist1h1e	6752.27	7141.92	7852.28	7317.47	7687.69	8061.76	9523.92	8822.01	8579.99	4677.8	5960.15	6280.9	8329.29	9009.34	9353.92	9726.89	8666.07	9393.3	6690.54	7932.54	8341.36	6997.35	5042.9	6186.18	11980.4	12198.3	10555.6	11530.5	11843.9	11725.5	11996.9	11993.9	12039.4	11807.8	10446.7	10917.5	8468.87	8097.88	8540.79	10403.7	8374.92	9754.44	12210.3	10216.3	10075.1	7882.86	7571.55	7740.78	9075.81
Hist1h1t	1345.67	1408.48	1589.07	1543.56	1671.24	1674.53	1744.03	1734.99	1621.26	890.271	1226.92	1315.1	1675.17	1739.27	1782.52	2275.59	1823.96	2048.6	1522.53	1390.39	1685.56	1199.7	922.983	1178.38	721.234	865.252	736.522	2210.81	2416.56	2717.91	1731.84	2572.67	2487.3	2355.69	2112.34	2168.07	584.386	366.539	448.228	683.493	318.344	394.844	705.565	508.857	571.507	373.298	356.791	366.73	1310.63
Hist1h2aa	8.7248	5.184	8.5795	9.3896	6.0165	7.9621	6.2147	5.9795	5.6762	6.6382	10.3383	8.014	10.5997	7.3956	14.6348	12.1634	26.1711	68.7513	7.3633	15.3847	18.4425	12.5554	9.8745	12.1833	19.3765	16.4659	19.9192	18.9947	10.577	16.3941	14.0481	18.8782	18.684	8.5597	13.7221	8.8282	14.4022	13.2074	15.2058	16.1637	6.4516	9.8682	11.316	10.1683	14.1156	6.9202	6.3939	6.5811	4.7768
Hist1h2ab	10.4698	6.2208	10.2953	11.2675	7.2198	9.5545	7.4577	7.1754	6.8114	7.9659	12.406	9.6168	12.7197	8.8748	17.5618	14.596	31.4054	82.7699	8.8437	18.4616	22.131	15.1228	11.8494	14.62	25.1382	20.0556	24.0777	22.7936	12.704	22.5177	16.8577	25.2436	22.4208	10.2716	17.096	10.5939	17.2826	17.9475	18.472	19.3964	9.7809	13.2349	14.777	13.3257	17.3945	9.7031	8.8453	8.7074	5.7322
Hist1h2ac	10.4698	6.2208	10.2953	11.2675	7.2198	9.5545	7.4577	7.1754	6.8114	7.9659	12.406	9.6168	12.7197	8.8748	17.5618	14.596	31.4054	82.7699	8.8437	18.4616	22.131	15.1228	11.8494	14.62	25.1382	20.0556	24.0777	22.7936	12.704	22.5177	16.8577	25.2436	22.4208	10.2716	17.096	10.5939	17.2826	17.9475	18.472	19.3964	9.7809	13.2349	14.777	13.3257	17.3945	9.7031	8.8453	8.7074	5.7322
Hist1h2ad	10.4698	6.2208	10.2953	11.2675	7.2198	9.5545	7.4577	7.1754	6.8114	7.9659	12.406	9.6168	12.7197	8.8748	17.5618	14.596	31.4054	82.7699	8.8437	18.4616	22.131	15.1228	11.8494	14.62	25.1382	20.0556	24.0777	22.7936	12.704	22.5177	16.8577	25.2436	22.4208	10.2716	17.096	10.5939	17.2826	17.9475	18.472	19.3964	9.7809	13.2349	14.777	13.3257	17.3945	9.7031	8.8453	8.7074	5.7322
Hist1h2ae	10.4698	6.2208	10.2953	11.2675	7.2198	9.5545	7.4577	7.1754	6.8114	7.9659	12.406	9.6168	12.7197	8.8748	17.5618	14.596	31.4054	82.7699	8.8437	18.4616	22.131	15.1228	11.8494	14.62	25.1382	20.0556	24.0777	22.7936	12.704	22.5177	16.8577	25.2436	22.4208	10.2716	17.096	10.5939	17.2826	17.9475	18.472	19.3964	9.7809	13.2349	14.777	13.3257	17.3945	9.7031	8.8453	8.7074	5.7322
Hist1h2af	10.4698	6.2208	10.2953	11.2675	7.2198	9.5545	7.4577	7.1754	6.8114	7.9659	12.406	9.6168	12.7197	8.8748	17.5618	14.596	31.4054	82.7699	8.8437	18.4616	22.131	15.1228	11.8494	14.62	25.1382	20.0556	24.0777	22.7936	12.704	22.5177	16.8577	25.2436	22.4208	10.2716	17.096	10.5939	17.2826	17.9475	18.472	19.3964	9.7809	13.2349	14.777	13.3257	17.3945	9.7031	8.8453	8.7074	5.7322
Hist1h2ag	10.4698	6.2208	10.2953	11.2675	7.2198	9.5545	7.4577	7.1754	6.8114	7.9659	12.406	9.6168	12.7197	8.8748	17.5618	14.596	31.4054	82.7699	8.8437	18.4616	22.131	15.1228	11.8494	14.62	25.1382	20.0556	24.0777	22.7936	12.704	22.5177	16.8577	25.2436	22.4208	10.2716	17.096	10.5939	17.2826	17.9475	18.472	19.3964	9.7809	13.2349	14.777	13.3257	17.3945	9.7031	8.8453	8.7074	5.7322
Hist1h2ah	10.4698	6.2208	10.2953	11.2675	7.2198	9.5545	7.4577	7.1754	6.8114	7.9659	12.406	9.6168	12.7197	8.8748	17.5618	14.596	31.4054	82.7699	8.8437	18.4616	22.131	15.1228	11.8494	14.62	25.1382	20.0556	24.0777	22.7936	12.704	22.5177	16.8577	25.2436	22.4208	10.2716	17.096	10.5939	17.2826	17.9475	18.472	19.3964	9.7809	13.2349	14.777	13.3257	17.3945	9.7031	8.8453	8.7074	5.7322
Hist1h2ai	10.4698	6.2208	10.2953	11.2675	7.2198	9.5545	7.4577	7.1754	6.8114	7.9659	12.406	9.6168	12.7197	8.8748	17.5618	14.596	31.4054	82.7699	8.8437	18.4616	22.131	15.1228	11.8494	14.62	25.1382	20.0556	24.0777	22.7936	12.704	22.5177	16.8577	25.2436	22.4208	10.2716	17.096	10.5939	17.2826	17.9475	18.472	19.3964	9.7809	13.2349	14.777	13.3257	17.3945	9.7031	8.8453	8.7074	5.7322
Hist1h2ak	10.4698	6.2208	10.2953	11.2675	7.2198	9.5545	7.4577	7.1754	6.8114	7.9659	12.406	9.6168	12.7197	8.8748	17.5618	14.596	31.4054	82.7699	8.8437	18.4616	22.131	15.1228	11.8494	14.62	25.1382	20.0556	24.0777	22.7936	12.704	22.5177	16.8577	25.2436	22.4208	10.2716	17.096	10.5939	17.2826	17.9475	18.472	19.3964	9.7809	13.2349	14.777	13.3257	17.3945	9.7031	8.8453	8.7074	5.7322
Hist1h2al	7.5663	4.4434	7.3538	8.1265	5.157	6.8246	5.3269	5.1253	4.8653	5.7175	8.8614	6.8692	9.0855	6.3391	12.7177	10.4257	22.6162	59.18	6.3114	13.1869	15.8079	10.7618	8.4638	10.4428	16.6084	14.1975	17.1639	16.2812	9.1834	14.1782	12.0412	16.1813	16.0148	7.3369	11.7618	7.5671	12.3447	11.3207	13.0335	13.8546	5.5299	8.4585	9.6994	8.7157	12.099	5.9967	5.4805	5.6409	4.0944
Hist1h2an	10.4698	6.2208	10.2953	11.2675	7.2198	9.5545	7.4577	7.1754	6.8114	7.9659	12.406	9.6168	12.7197	8.8748	17.5618	14.596	31.4054	82.7699	8.8437	18.4616	22.131	15.1228	11.8494	14.62	25.1382	20.0556	24.0777	22.7936	12.704	22.5177	16.8577	25.2436	22.4208	10.2716	17.096	10.5939	17.2826	17.9475	18.472	19.3964	9.7809	13.2349	14.777	13.3257	17.3945	9.7031	8.8453	8.7074	5.7322
Hist1h2ao	10.4698	6.2208	10.2953	11.2675	7.2198	9.5545	7.4577	7.1754	6.8114	7.9659	12.406	9.6168	12.7197	8.8748	17.5618	14.596	31.4054	82.7699	8.8437	18.4616	22.131	15.1228	11.8494	14.62	25.1382	20.0556	24.0777	22.7936	12.704	22.5177	16.8577	25.2436	22.4208	10.2716	17.096	10.5939	17.2826	17.9475	18.472	19.3964	9.7809	13.2349	14.777	13.3257	17.3945	9.7031	8.8453	8.7074	5.7322
Hist1h2ba	7.8284	7.4181	5.4997	6.5847	5.6006	5.8098	5.8405	8.071	8.95	4.5235	4.6851	4.75	9.0042	8.6142	12.7459	14.1272	18.1837	40.6408	11.1531	9.2802	9.365	14.4476	7.6989	7.0221	16.9084	10.729	15.2059	9.113	9.583	14.961	14.2214	15.9782	16.5574	8.9498	10.393	9.3857	12.6117	14.4512	7.163	11.7564	10.8301	17.4069	10.8143	9.0623	16.8625	6.7655	9.642	6.8634	3.8789
Hist1h2bb	13.7824	13.4659	11.7768	10.1663	12.0049	10.8593	8.2508	13.0015	11.7585	7.8108	9.3054	9.5941	11.3792	15.5087	20.2519	22.4033	36.5397	83.7802	22.2135	18.5497	20.1123	21.3986	13.3876	13.2995	34.3048	22.9264	29.071	21.6271	23.4535	28.4786	25.7587	33.7553	32.846	16.0999	18.6265	19.0275	21.4279	24.1578	20.292	22.4436	22.9113	30.4591	18.71	18.4995	29.1973	12.1093	15.4176	14.7437	7.8931
Hist1h2bc	13.7824	13.4659	11.7768	10.1663	12.0049	10.8593	8.2508	13.0015	11.7585	7.8108	9.3054	9.5941	11.3792	15.5087	20.2519	22.4033	36.5397	83.7802	22.2135	18.5497	20.1123	21.3986	13.3876	13.2995	34.3048	22.9264	29.071	21.6271	23.4535	28.4786	25.7587	33.7553	32.846	16.0999	18.6265	19.0275	21.4279	24.1578	20.292	22.4436	22.9113	30.4591	18.71	18.4995	29.1973	12.1093	15.4176	14.7437	7.8931
Hist1h2be	13.7824	13.4659	11.7768	10.1663	12.0049	10.8593	8.2508	13.0015	11.7585	7.8108	9.3054	9.5941	11.3792	15.5087	20.2519	22.4033	36.5397	83.7802	22.2135	18.5497	20.1123	21.3986	13.3876	13.2995	34.3048	22.9264	29.071	21.6271	23.4535	28.4786	25.7587	33.7553	32.846	16.0999	18.6265	19.0275	21.4279	24.1578	20.292	22.4436	22.9113	30.4591	18.71	18.4995	29.1973	12.1093	15.4176	14.7437	7.8931
Hist1h2bf	13.7824	13.4659	11.7768	10.1663	12.0049	10.8593	8.2508	13.0015	11.7585	7.8108	9.3054	9.5941	11.3792	15.5087	20.2519	22.4033	36.5397	83.7802	22.2135	18.5497	20.1123	21.3986	13.3876	13.2995	34.3048	22.9264	29.071	21.6271	23.4535	28.4786	25.7587	33.7553	32.846	16.0999	18.6265	19.0275	21.4279	24.1578	20.292	22.4436	22.9113	30.4591	18.71	18.4995	29.1973	12.1093	15.4176	14.7437	7.8931
Hist1h2bg	13.7824	13.4659	11.7768	10.1663	12.0049	10.8593	8.2508	13.0015	11.7585	7.8108	9.3054	9.5941	11.3792	15.5087	20.2519	22.4033	36.5397	83.7802	22.2135	18.5497	20.1123	21.3986	13.3876	13.2995	34.3048	22.9264	29.071	21.6271	23.4535	28.4786	25.7587	33.7553	32.846	16.0999	18.6265	19.0275	21.4279	24.1578	20.292	22.4436	22.9113	30.4591	18.71	18.4995	29.1973	12.1093	15.4176	14.7437	7.8931
Hist1h2bh	13.7824	13.4659	11.7768	10.1663	12.0049	10.8593	8.2508	13.0015	11.7585	7.8108	9.3054	9.5941	11.3792	15.5087	20.2519	22.4033	36.5397	83.7802	22.2135	18.5497	20.1123	21.3986	13.3876	13.2995	34.3048	22.9264	29.071	21.6271	23.4535	28.4786	25.7587	33.7553	32.846	16.0999	18.6265	19.0275	21.4279	24.1578	20.292	22.4436	22.9113	30.4591	18.71	18.4995	29.1973	12.1093	15.4176	14.7437	7.8931
Hist1h2bj	13.7824	13.4659	11.7768	10.1663	12.0049	10.8593	8.2508	13.0015	11.7585	7.8108	9.3054	9.5941	11.3792	15.5087	20.2519	22.4033	36.5397	83.7802	22.2135	18.5497	20.1123	21.3986	13.3876	13.2995	34.3048	22.9264	29.071	21.6271	23.4535	28.4786	25.7587	33.7553	32.846	16.0999	18.6265	19.0275	21.4279	24.1578	20.292	22.4436	22.9113	30.4591	18.71	18.4995	29.1973	12.1093	15.4176	14.7437	7.8931
Hist1h2bk	13.7824	13.4659	11.7768	10.1663	12.0049	10.8593	8.2508	13.0015	11.7585	7.8108	9.3054	9.5941	11.3792	15.5087	20.2519	22.4033	36.5397	83.7802	22.2135	18.5497	20.1123	21.3986	13.3876	13.2995	34.3048	22.9264	29.071	21.6271	23.4535	28.4786	25.7587	33.7553	32.846	16.0999	18.6265	19.0275	21.4279	24.1578	20.292	22.4436	22.9113	30.4591	18.71	18.4995	29.1973	12.1093	15.4176	14.7437	7.8931
Hist1h2bl	13.7824	13.4659	11.7768	10.1663	12.0049	10.8593	8.2508	13.0015	11.7585	7.8108	9.3054	9.5941	11.3792	15.5087	20.2519	22.4033	36.5397	83.7802	22.2135	18.5497	20.1123	21.3986	13.3876	13.2995	34.3048	22.9264	29.071	21.6271	23.4535	28.4786	25.7587	33.7553	32.846	16.0999	18.6265	19.0275	21.4279	24.1578	20.292	22.4436	22.9113	30.4591	18.71	18.4995	29.1973	12.1093	15.4176	14.7437	7.8931
Hist1h2bm	13.7824	13.4659	11.7768	10.1663	12.0049	10.8593	8.2508	13.0015	11.7585	7.8108	9.3054	9.5941	11.3792	15.5087	20.2519	22.4033	36.5397	83.7802	22.2135	18.5497	20.1123	21.3986	13.3876	13.2995	34.3048	22.9264	29.071	21.6271	23.4535	28.4786	25.7587	33.7553	32.846	16.0999	18.6265	19.0275	21.4279	24.1578	20.292	22.4436	22.9113	30.4591	18.71	18.4995	29.1973	12.1093	15.4176	14.7437	7.8931
Hist1h2bn	13.7824	13.4659	11.7768	10.1663	12.0049	10.8593	8.2508	13.0015	11.7585	7.8108	9.3054	9.5941	11.3792	15.5087	20.2519	22.4033	36.5397	83.7802	22.2135	18.5497	20.1123	21.3986	13.3876	13.2995	34.3048	22.9264	29.071	21.6271	23.4535	28.4786	25.7587	33.7553	32.846	16.0999	18.6265	19.0275	21.4279	24.1578	20.292	22.4436	22.9113	30.4591	18.71	18.4995	29.1973	12.1093	15.4176	14.7437	7.8931
Hist1h2bp	12.0596	11.7826	10.3047	8.8955	10.5043	9.5019	7.2194	11.3763	10.2887	6.8345	8.1422	8.3948	9.9568	13.5701	17.7204	19.6029	31.9723	73.3077	19.4368	16.231	17.5982	18.7238	11.7141	11.6371	30.0167	20.0606	25.4371	18.9237	20.5218	24.9188	22.5389	29.5359	28.7402	14.0874	16.2982	16.6491	18.7494	21.138	17.7555	19.6382	20.0474	26.6517	16.3712	16.1871	25.5476	10.5956	13.4904	12.9007	6.9064
Hist2h2aa1	10.5929	6.2208	10.2953	11.3771	7.2198	9.5545	7.4577	7.1754	6.8114	8.0045	12.406	9.6168	12.7197	8.8748	17.8048	14.596	31.6627	82.8519	8.8359	18.4616	22.131	15.0665	11.8494	14.62	23.2518	19.8765	24.0295	22.7936	12.8567	19.8494	16.8577	22.6538	22.4208	10.2716	16.4666	10.5939	17.2826	15.8489	18.247	19.3964	7.7419	11.8418	13.5792	12.202	16.9387	8.3954	7.6727	7.8973	5.7322
Hist2h2aa2	10.5929	6.2208	10.2953	11.3771	7.2198	9.5545	7.4577	7.1754	6.8114	8.0045	12.406	9.6168	12.7197	8.8748	17.8048	14.596	31.6627	82.8519	8.8359	18.4616	22.131	15.0665	11.8494	14.62	23.2518	19.8765	24.0295	22.7936	12.8567	19.8494	16.8577	22.6538	22.4208	10.2716	16.4666	10.5939	17.2826	15.8489	18.247	19.3964	7.7419	11.8418	13.5792	12.202	16.9387	8.3954	7.6727	7.8973	5.7322
Hist2h2ab	8.0994	5.7817	5.6293	8.9941	5.7972	6.0475	6.1742	6.5126	5.7194	7.5322	10.1018	9.1213	9.1261	6.0457	15.8331	12.6425	18.7653	48.5737	6.6108	12.189	9.2092	14.5599	5.1919	8.9531	20.673	17.0368	17.6026	15.6024	11.3998	16.9335	17.9569	18.4833	20.5048	8.5551	14.0757	9.3137	9.9528	8.1771	11.2712	12.2527	11.139	8.5592	11.6873	9.4114	16.2276	7.4878	5.056	6.3682	5.6996
Hist2h2ac	10.5929	6.2208	10.2953	11.3771	7.2198	9.5545	7.4577	7.1754	6.8114	8.0045	12.406	9.6168	12.7197	8.8748	17.8048	14.596	31.6627	82.8519	8.8359	18.4616	22.131	15.0665	11.8494	14.62	23.2518	19.8765	24.0295	22.7936	12.8567	19.8494	16.8577	22.6538	22.4208	10.2716	16.4666	10.5939	17.2826	15.8489	18.247	19.3964	7.7419	11.8418	13.5792	12.202	16.9387	8.3954	7.6727	7.8973	5.7322
Hist2h2bb	13.7824	13.4659	11.7768	10.1663	12.0049	10.8593	8.2508	13.0015	11.7585	7.8108	9.3054	9.5941	11.3792	15.5087	20.2519	22.4033	36.5397	83.7802	22.2135	18.5497	20.1123	21.3986	13.3876	13.2995	34.3048	22.9264	29.071	21.6271	23.4535	28.4786	25.7587	33.7553	32.846	16.0999	18.6265	19.0275	21.4279	24.1578	20.292	22.4436	22.9113	30.4591	18.71	18.4995	29.1973	12.1093	15.4176	14.7437	7.8931
Hist2h2be	11.7851	11.5333	9.6748	9.1083	10.3108	9.1785	7.8462	11.102	11.3153	6.8748	7.7862	8.503	10.4821	24.1815	25.5975	24.9863	39.0318	80.4191	28.6634	30.1102	25.3858	20.5833	12.9483	19.1375	32.0666	20.4563	26.8474	17.3761	16.734	25.3545	22.9374	29.2979	28.3614	15.7374	16.5167	16.9319	19.6819	22.5496	18.1405	24.2812	21.1979	25.7486	17.2431	16.8332	23.9121	10.644	13.8284	11.4694	7.9032
Hist3h2a	10.4698	6.2208	10.2953	11.2675	7.2198	9.5545	7.4577	7.1754	6.8114	7.9659	12.406	9.6168	12.7197	8.8748	17.5618	14.596	31.4054	82.7699	8.8437	18.4616	22.131	15.1228	11.8494	14.62	25.1382	20.0556	24.0777	22.7936	12.704	22.5177	16.8577	25.2436	22.4208	10.2716	17.096	10.5939	17.2826	17.9475	18.472	19.3964	9.7809	13.2349	14.777	13.3257	17.3945	9.7031	8.8453	8.7074	5.7322
Hist3h2ba	11.7851	11.5333	9.6748	9.1083	10.3108	9.1785	7.8462	11.102	11.3153	6.8748	7.7862	8.503	10.4821	24.1815	25.5975	24.9863	39.0318	80.4191	28.6634	30.1102	25.3858	20.5833	12.9483	19.1375	32.0666	20.4563	26.8474	17.3761	16.734	25.3545	22.9374	29.2979	28.3614	15.7374	16.5167	16.9319	19.6819	22.5496	18.1405	24.2812	21.1979	25.7486	17.2431	16.8332	23.9121	10.644	13.8284	11.4694	7.9032
Hivep2				0.0285						0.0114												0.0241	0.008	0.003	0.0069	0	0	0.0017	0.0024	0.0025	0		0.0026		0.0041	0.0135	0.2415	0.1922	0.0283	0.0686	0.136		0	0.0018		0.1396	0.0206		0.0646
Hltf	6.6059	7.2908	6.0603	10.0528	9.9572	9.0496	7.4137	7.2611	6.1403	6.5157	6.2053	6.5653	2.5075	3.1727	2.7006	3.7451	5.0805	5.0474	2.6423	3.9009	2.8129	3.6754	2.6499	2.895	0.5054	0.4645	0.444	0.9589	2.3308	0.8291	0.9201	1.6708	0.5968	0.4594	0.6046	0.4856	0.0706	0.1848	0.084	1.3152	0.1405	0.0988	0.1828	0.0249	0.2024	0.0241	0.064	0.1183	0.0356
Hmbox1	0.3714	0.5888	0.3622	0.4468	0.3983	0.183	0.0948	0.1059	0	0.3899	0.1928	0.1297	0.1334	0	0.0963	0	0.1899	1.8603	0.525	0.2025	0.1917		0.1122	0.1796	0.9983	1.2078	2.3414	0.6786	0.2937	0.1562	0.433	0.1169	0.0997		0.0517	0.053	5.7906	7.1828	15.6614	2.323	1.0402	1.2838	0.4283	0.3785	0.3105	0.1155	0.0882	0.2164	5.5651
Hmg20a	29.7343	38.7978	42.5665	26.7934	30.8102	29.7167	27.4501	33.8898	32.9202	36.5339	44.5872	49.2551	22.8315	35.0826	22.408	23.8121	28.3983	22.3157	49.037	60.2973	54.0832	49.5022	43.7002	50.7343	56.9727	49.0611	55.9262	38.7156	30.2372	43.2121	42.4123	47.1556	43.2952	24.0696	34.2173	26.3367	52.1262	49.7894	53.2742	61.862	44.5703	53.069	59.3076	49.8342	55.813	44.2883	42.9923	44.5323	14.1909
Hmg20b	0.1056	0.0757		0.0676			0.0546
Hmga2	1239.71	854.4	1045.18	1301.89	915.494	633.639	1403.11	607.661	944.445	443.231	470.662	409.196	182.41	588.443	232.636	176.455	396.931	252.686	345.96	566.828	491.694	221.283	350.712	325.428	300.503	155.367	218.737	198.329	148.803	230.834	187.801	110.314	134.176	80.5051	120.718	98.2708	83.7229	70.7949	93.2213	150.396	67.3506	120.309	146.815	142.333	137.666	110.441	91.0393	133.129	5.1287
Hmgb1	260.381	129.2	83.1826	94.4803	61.0279	42.5788	94.3425	58.4229	68.4867	106.445	62.6171	37.0565	126.362	125.496	53.4621	34.8802	49.9411	24.8655	66.8072	196.264	83.6116	66.5034	122.52	49.6589	19.7077	37.3239	21.9218	8.0975	11.2531	13.443	17.7567	17.5115	19.4596	15.422	11.4589	10.7917	80.8216	55.3551	84.6822	45.6588	50.646	48.6089	50.8297	85.5759	68.8472	45.4997	41.2108	42.3038	5.5978
Hmgb2	2350.43	2524.96	1853.01	1749.73	1068.48	1030.03	1287.85	968.207	1114.97	1407.62	677.528	630.829	1341.83	1328.44	819.761	538.337	605.203	588.096	987.015	1725.2	1473.58	865.258	1151.15	906.679	198.967	344.738	306.086	188.571	157.95	156.135	347.205	283.709	280.791	128.141	181.108	135.433	403.456	240.744	505.709	315.25	370.926	255.737	307.978	656.206	459.844	299.449	225.99	285.922	18.4742
Hmgb3	2124.54	2154.21	1392.22	1266.4	946.861	694.32	820.479	361.1	867.448	1230.05	851.916	587.669	1437.73	1177.71	1004.24	590.881	630.864	721.386	1238.17	1716.29	1622.36	1192.41	1094.19	1052.82	440.811	342.228	688.113	435.248	349.039	222.197	385.389	384.436	333.335	209.819	372.983	302.173	1007.59	631.175	1333.38	419.459	629.106	645.819	1127.53	806.791	651.075	351.571	510.615	519.199	18.96
Hmgn1	49.0508	16.3798	17.9878	24.4218	21.6168	16.6144	15.6843	14.853	18.0572	24.3725	17.1046	23.8733	20.2046	14.9078	12.8627	16.7514	16.5043	4.5662	21.1895	24.7483	26.624	19.9332	24.0892	18.1925	10.3147	8.3067	15.4778	15.1869	14.1236	10.4149	14.4721	14.6438	10.2724	8.153	6.9089	10.6426	14.9449	17.1206	24.3104	18.636	14.4277	13.7105	17.2019	20.63	17.3312	12.5398	10.2004	13.9294	6.3691
Hmgn3		0.1108	0	0.2569	0	0.1097	0.1054	0.1173	0.141		0.1131	0.1097	0.1631	0.1894	0.0714	0.1327	0.1986		1.7303	0.1874	1.9402		0.2593	0			0.3147	0.8745	1.0106	0.1365	0.2843	0.1508		0.0752		0.1355	0		0.1532			0.1666						0.0713	0.5315
Hmgn5	0.3337	1.4757	0.0971	1.4804	1.398	1.0944	0.6072	0.0866	0.1578	1.5528	0.5753	0.1306	2.1741	0.1345	0.1123	0.4615	1.4794	0.1979	0.2184	1.7608		0.081	1.638	1.2299	0.0315	0.4019	0.117	0.9032	0.0748	0.0032	0	0.155	0.2488	0.243	0.1074	0.2484	1.4149	0.8681	0.3019	0.4754	1.3089	0.6323	0.0259	1.5285	0.8782	0.1441	0.0187	0.3861
Hnrnpa2b1	1202.19	1349.13	1568.58	1058.78	1486.93	1496.65	1765.11	2029.03	2519.32	3844.46	2770.27	2993.96	584.556	671.755	695.256	660.295	1320.79	652.158	2043.37	1931.26	1834.52	2170.24	4462.55	3906.85	1063.83	1133.55	1450.94	623.687	666.312	547.972	662.204	594.185	585.178	3130.93	2446.56	2901.56	1444.53	1506.96	1861.15	615.434	684.912	552.618	670.923	603.077	868.222	4538.38	4220.98	4063.15	301.945
Hnrnpab	994.003	823.459	832.29	971.558	943.259	1111.27	1407.02	1275.94	1281.8	4799.52	4376.07	4317.44	671.142	907.166	707.291	737.114	1609.8	670.057	986.098	1387.38	961.648	4385.23	4216.82	3987.64	712.153	653.03	750.084	866.612	652.505	653.755	283.803	205.534	278.244	1989.17	2267.99	2050.03	928.633	914.06	1272.27	1354.27	1228.44	1431.52	795.825	429.796	763.926	3324.29	3601.23	3247.9	93.3691
Hnrnpc	476.119	660.962	645.321	523.97	1119.81	738.058	587.764	753.808	697.615	160.154	304.947	318.764	194.72	140.273	201.904	399.109	350.635	425.151	529.802	494.088	495.354	198.865	87.6772	296.967	206.691	188.678	221.769	229	173.191	194.57	178.486	110.229	142.14	165.159	152.348	177.295	139.574	244.193	132.888	108.324	191.235	238.68	69.0644	115.265	210.059	314.633	354.163	246.59	413.725
Hnrnpd	3998.11	2818.48	3171.53	3014.77	2635.95	2773.26	3351.82	2646.12	2922.54	6702.78	6601.19	6983.37	2954.09	3316.32	2491.79	1856.86	3077.58	1516.35	2199.84	3342.21	2598.49	7775.31	7698.98	6324.86	2581.37	2278.03	2670.23	2088.13	1769.27	1647.93	1313.86	1120.9	1188.68	4591.26	4166.88	4008.21	3121.7	3436.82	3556.53	3495.45	3500.44	3722.33	2691.59	1934.31	2666.2	6229.84	5489.26	5794.76	774.143
Hnrnpk	1158.07	1304.92	1045.46	474.73	717.474	640.632	392.643	613.56	587.537	71.6861	335.521	184.612	1038.76	979.309	831.437	218.929	215.943	166.989	680.91	662.828	586.906	162.956	125.506	221.566	910.32	937.23	889.519	72.6112	103.874	89.8148	141.181	98.1994	144.621	74.6391	71.6094	70.3642	1376.16	1486.59	1708.01	115.482	336.756	100.926	128.291	259.247	148.98	102.897	117.384	106.538	310.643
Hnrnpl	149.654	239.8	204.18	222.373	164.438	203.314	233.631	309.65	326.8	34.8426	125.686	107.683	92.1782	81.418	82.7843	78.7177	77.3187	91.0154	298.975	280.981	207.966	47.6573	58.7146	113.395	143.515	178.545	180.628	52.3617	40.2821	33.9707	201.511	136.397	138.999	11.3168	22.7713	17.0886	293.112	227.782	519.609	44.4654	69.3322	34.0045	204.698	217.708	241.219	19.9274	30.1783	29.0641	186.276
Hnrnpu	4308.03	4200.42	4228.92	3473.66	2965.92	3785.48	2836.5	3418.91	2993.52	4064.85	4240.73	4791.25	1827.18	2623.92	1995.53	1623.99	2414.32	1532.97	2473.96	2738.65	2782.35	4346.93	3299.73	3011.49	2325.26	1913.4	2252.76	1787.5	1753.42	1628.59	1211.9	1208.55	1349.43	2024.26	2573.65	1879.4	2227.29	2590.36	3171.3	2148.92	1780.73	1897.8	1816.89	1331.97	1908.7	3004.75	3134.32	3045.14	977.221
Homez				0.2817	0.1535	0.1445		0								0.0528	0	0										0.0816	0.0337											0.1141	0.1806	0.0854
Hp1bp3	60.0207	46.9902	41.499	73.5195	49.9975	56.4465	57.0482	53.1206	51.6813	30.175	34.4928	35.5183	83.432	117.586	67.6246	112.199	133.193	104.114	60.4909	59.0456	55.6431	49.9556	30.1031	40.6937	903.547	816.752	799.822	886.137	707.942	802.134	788.076	784.673	964.315	350.889	578.805	528.686	264.7	229.06	294.772	550.691	462.704	595.348	304.259	329.202	462.94	241.105	222.21	197.106	662.438
Huwe1	0.0157																											0.0003	0	0			0			0.0191	0.0177	0.0021			0.0081			0.007					0.0372
Ikzf5	0.0132																	0																								0.0142			0.0059	0.0041		0.0027
Ilf2	269.423	390.59	379.221	394.931	548.499	514.455	274.651	380.596	475.999	57.4052	196.198	186.485	69.4774	54.1152	90.3088	153.626	155.255	130.302	255.188	279.41	245.87	92.5945	86.4817	161.398	19.7949	25.5845	24.1316	23.2555	23.3341	20.6489	34.7237	26.8884	23.3103	12.7046	12.8482	16.3243	27.5506	32.5275	7.6198	8.3628	42.077	10.5429	9.711	29.4463	16.572	8.0333	11.1298	8.6389	13.3692
Ilf3	89.2973	131.324	117.706	136.712	188.246	191.77	105.244	152.301	152.565	8.8926	55.4266	68.6806	19.7339	14.9495	28.0815	54.4071	41.0191	60.5626	103.591	101.93	96.713	23.3342	20.5452	41.5197	5.4079	6.5167	6.2197	7.754	9.14	6.0281	10.4137	10.109	8.8772	3.5687	3.9805	4.3469	7.1855	6.1041	3.5592	3.7705	7.6016	3.3184	2.009	7.0179	4.0705	1.2166	2.4014	1.655	4.0948
Impdh1	0.6311																	1.7176
Ino80	0.0456	0.013	0.0092	0.0295	0.003	0	0	0.0165	0.0087	0.0034	0.0009	0.1073				0.0132	0.0048	0	0.0016	0.0158	0.004		0.0319	0.0031	0.0305	0.5564	0.0821	0.0473	0.015	0.0272	0.0276	0.1726	0.027		0.0158	0.0143	0.1683	0.4925	0.1779	0.1678	0.2219	0.1653	0.0333	0.1054	0.1154	0.1198	0.1261	0.1938	0.3926
Insm1	0.0754	0.058		0.0421				0.0237		0.1358	0.062	0.0441	0.0535	0.0641	0.0324		0.0617		0.094	0.2933	0.184	0.0166	0.0879	0.079				0.1335	0.1325			0.015				0.0182
Irf2	1.4567	2.6518	3.0701	1.2283	0.2143	1.2862	0.9941	4.5954	41.9687	1.5561	0.7955	1.2994	1.4561	1.3186	0.5339		0.1598	0.7167	1.0018	1.8593	1.3752	0.9871	1.6971	2.077	0.0402			0.2035			0.0953		0.0301				0.2218	0.2705	0.3754	0.3723		0.3727	0.1297		0	0.8397	0.484	0.2217	0.1092
Irf3	0.1607	0.0494	0.0079	0.0204	0.0818	0.0325	0.2689	0.0357	0.3342	0.4371	0.3745	0.1434	0.1794	0.0361		0.009	0	0.012	0.0151	0.1885	0.0224	0.0624	0.2178	0.0911	0.0205	0.0239	0.0187	0		0.0102		0.0216	0.0029	0.0547		0.0076	0.1739	0.189	0.0857		0.0579	0.0356	0	0.1664	0.0206	0.0634	0.0528	0.0497
Isl1	0.032	0.0229	0.0365	0.3025	0.237	0.719	1.3665	0.7183	0.2997	0.6428	0.6459	0.4793		0.1083		0.4417	0.9122	0.449	0.9154	0.9541	1.0549	1.2322	0.4317	0.4893						0.2026		0											0	0				0
Isl2							0.0223			0.0105							0.3092		0.4714		0																						0	0				0
Iws1	0.004	0.005		0.0012	0.0122	0.0081		0.0087	0.0018		0.2114		0.0655		0.0014	0.0314			0.0064	0.0123	0.0083	0.0061			0.168	0.0806	0.1492	0.0361	0.0048	0.0381	0.0079	0.0401	0.1957		0.007		0.1579	0.1527	0.0099	0	0.2607	0.1993	0.0924		0.1696	0.0096	0.0504		0.0451
Jarid2	0.2941	0.2261	0.2531	0.0671	0.1021	0.0278		0.009	0.0117	0.0025		0			0.035			0.06		0.0205	0.0224	0				0		0.1173	0.0028	0.0013	0.0684	0.0147	0.0276
Jrkl	4.5247	3.2638	3.7235	2.2068	3.1987	3.8169	1.4721	2.5449	1.6472	2.2419	2.0314	2.3709	1.5978	1.5674	2.1057	1.3185	1.0849	1.2923	1.7926	2.2828	1.6381	1.9634	1.2588	1.1822	1.7356	0.9676	1.9685	1.1599	1.3147	0.7875	0.9408	0.7373	0.9456	0.4715	0.8169	0.4893	0.9005	1.222	1.2364	1.0389	1.2595	1.3703	1.2247	1.0609	1.6547	0.5937	1.0783	0.8648	0.0917
Jun	14.4671	8.8356	7.609	6.2401	4.5896	5.3927	3.0608	1.1337	2.7551	3.3492	3.9365	3.1575	5.6536	2.7262	4.725	2.0865	1.8461	2.3938	0.4332	3.0535	1.0867	3.1999	1.8878	2.0657		0.0545												0.2057
Junb	0.1759	0.0112	0	0.1055			0.0719			0.0666	0.0778	0.0918				0.0667			0.0405		0.0587	0.108	0.0696	0.0836		0.0428
Jund	10.4595	8.1986	10.9127	6.3167	3.6324	2.7664	1.4256	3.113	1.9032	6.2526	3.5375	5.8626	12.1485	12.304	15.1809	3.7366	4.8376	1.8763	1.7042	1.656	2.3849	8.2471	5.0628	4.4417	0.3391	0.7237	0.7974	0.1244	0.1274	0.2448		0.0634		0.1315	0.1287	0.1469		0.2755	0.1989	0.1482	0.3134	0.0848			0.1087	0.2064	0.1678		0
Kat2b											0																	0.0122																					0.0415
Kat6a	0.0057	0.0126	0.0095										0.0376	0.1043	0.0287		0.0026								0.1374	0.1604	0.15	0.0106	0.008	0	0.0029	0.0054	0.005				0.1564	0.1022	0.1383		0.0099	0	0.0031						0.1202
Kat6b	0.1255	0.0829	0.5524	0.0356									0.1612	0.3347	0.2436		0.0694		0	0.073	0.1248		0.0051		0.2699	0.7399	0.3298	0.1794	0.0864	0.0147	0.0284	0					1.6182	1.1666	0.2047	0.012	0.0297	0.8498	0.0505		0.0056	0.0167			4.398
Kdm1a	2.9518	3.7033	2.5786	3.3274	2.5703	2.9009	1.9146	2.9955	2.5175	4.0284	2.7814	3.5374	2.1182	0.8526	1.6365	0.9641	2.0198	0.8946	2.783	3.3347	2.955	1.4327	2.381	1.879	0.7292	0.7022	1.1975	1.1767	1.5172	0.7706	0.6636	0.8244	0.4413	0.3785	0.8378	0.372	1.5551	1.6001	1.3712	1.212	2.1941	1.4167	1.2944	4.3033	1.8013	0.9436	0.684	0.927	0.5286
Kdm1b	0.1215	0.107	0.0849	0.2376	0.1366	0.2189	0.0912	0.1101	0.065	0.1145	0.1388	0.0563	0.1277	0.0216	0.0225	0.1777	0.029	0.0421	0.1797	0.1957	0.0993	0.1033	0.151	0.1181	0.099	0.1937	0.2966	0.2484	0.5122	0.4608	0.4651	0.5028	0.423	0.0969	0.1694	0.3779	0.3124	0.2738	0.2894	0.2537	0.5721	0.4491	0.4647	0.4747	0.3269	0.3579	0.1014	0.3427	1.0033
Kdm2a	1.1347	0.8884	10.0175	0.014	0.0346	0.0089	0.0899	0.0728	0.0536	0.0447	0.0973	0.0238	0.3976	0.4262	13.3859	0.0456	8.5471		0.0187	0.0729	0.0816	0.1848	0.0843		0.3773	0.4289	0.5095			0.0041	0.0021				0.0115	0.0283	0.2041	0.7373	0.2704					0.0214					0.2611
Kdm2b	15.8073	13.2326	15.4035	0.4666	0.1305	0.7483	0.1047	0.2563	0.2391	0.2766	0.9176	0.1863	8.9071	9.895	6.2151	0.1574	0.1873	0.1404	0.1232	2.731	0.3089	0.2648	0.1385	1.3662	5.1267	2.849	4.5242	0.1643	0.5385	0.1436	0.7562	0.5964	0.3395	0.0356	0.0796	0.0678	4.009	4.2238	4.0689	0.1086	0.2071	0.1335	0.0992	0.1845	0.1742	0.104	0.0934	0.1272	0.3522
Kdm3a											0.1996
Kdm4a		0.0179	0.0102				0.0183			0.026	0.0223		0.021		0.0125				0.024	0.0289	0.0195		0.0245	0.0189			0.0094	0.0164			0.0113		0.0077		0.0088
Kdm5a	0.0393	0.0877	0.0239	0.0949	0.0292	0.019	0.0736	0.0728	0.0316	0.2303	0.0507	0.0474	0.0781	0.0351	0.003	0.0343	0.1229	0.0166	0.1008	0.1156	0.1038	0.0292	0.1008	0.0788	0.0679	0.0545	0.1957	0.1452	0.1289	0.0261	0.1108	0.062	0.0756	0.0265	0.0292	0.0422	0.0639	0.0721	0.1592	0.0721	0.11	0.0811	0.0406	0.1298	0.0726	0.0394		0.0604	0.3077
Kdm5b		0.0325		0.0271	0.0269	0.0229	0.0228	0.0252	0.0248	0.0355	0.0764	0.0256	0.2632	0.0226		0.0401	0.0304	0.019	0.1726	0.0886	0.0332	0.0262	0.0312	0.1087	0.041	0.0675	0.0945	0.1411	0.0907	0.0307	0.0972	0.0318	0.0839	0.0179	0.0045	0.0233	0	0	0	0	0.0555			0					0.0106
Kdm5d		0.0245																					0.0388		0.0566		0.0213		0.0006	0	0.0007	0.0151		0.0064			0.0308				0.0152				0.0576		0.0163
Kdm6a	0.1749	0.0171		0.0964	0.0088	0.016	0.014	0.0192	0.0167	0.114	0.0145	0.0184			0.008	0	0.0046		0.0129	0.0083	0.0301	0.0095	0.0171	0.1244	0.0046	0.0172	0.014	0.0947	0.0219	0.0076	0.0135	0.0178	0	0		0.0164	0.0184		0.03	0.0548	0.0278	0.0439		0.0334	0.0091	0	0.0472	0	0.0128
Kdm6b	0.2809			0.2646						0.0609	0.3359										0	0			0.0561		0.05	0.0055	0		0.0067
Khsrp	9.3021	9.1662	6.6776	10.0546	13.1395	11.3469	4.5924	8.8319	5.391	2.029	6.8292	2.7878	11.2387	5.9714	5.2952	5.6833	2.695	3.2543	6.3337	3.0312	5.7841	2.8026	1.9094	3.3232	5.7969	6.2404	6.0247	1.1558	1.8015	1.8664	1.2163	1.4721	1.9449	1.0287	1.4414	0.8255	23.0608	22.5139	10.8692	3.7505	13.5863	4.282	2.1949	13.3369	7.8704	2.1833	2.7037	2.342	0.1863
Kif22	5.1946	3.6674	2.8918	4.5996	2.4112	3.2807	2.8843	2.7326	2.2634	2.2111	1.2647	1.7243	0.6235	1.2032	0.5977	0.4156	0.4342	0.4849	0.795	1.0686	0.5838	1.1039	0.6669	0.5677	0.2501	0.2634	0.2669	0.2807	0.4115	0.5532	0.2639	0.5342	0.2418	0.0931	0.1811	0.1775	0.0538	0.2261	0.1766	0.005	0.2107	2.1272	0.2508	0.2624	0	0.0229	0.0177
Kif4	1.863	1.5732	0.8713	2.8147	1.401	1.1637	2.4239	2.043	1.8901	1.745	1.7945	0.5822	0.5656	0.6316	0.129	0.1024	0.3557	0.2782	0.4792	1.2094	0.4902	0.3614	0.1847	0.2071	0.0272	0.0227	0.1637	0.4079	0.3611	0.0168	0.0917	0.061	0	0.0392	0.0215	0.029			0.0168	0
Kin	0.266	0.1493	0.084	0.1616	0.2021	0.0979	0.1031	0.1398	0.0618	0.3805	0.2054		0.1786	0.0627	0.0892	0	0.2305	0.0101	0.2005	0.5237	0.1447	0.4658	0.0591	0.0917	0.0237	0.0091	0.0404	0.0235	0.0234	0.0503	0.1377	0.0401	0.0556	0	0	0.0138
Klf12	1.595	0.9483	1.2205	0.3297	0.8753	1.2255	0.2619	0.6148	0.0685	1.7321	1.2209	1.0595	0.9088	0.7614	0.3322	0.2175		0.2326	0.091	0.4049	0.068	0.4933	0.4704	0.4586	0.5286	0.4956	0.724	0.4425	0.5453	0.7909	0.648	0.6365	0.439	0.3959	0.2426	0.4471	0.3221	0.4197	0	0	0.1388			0		0.3891		0.3693
Klf13	0.1808	0.2117	0.1211	0.269	0.1329		0.1295			0.2419	0.1348	0.1222	0.117	0.1008		0.1811	0.1233			0.1569	0.1276	0.0916	0.1178	0.0805				0.069	0.0626	0.0707		0.0588			0.0494					0									0
Klf16			0	0.4073		0		0	0.2239	0.1907	0.0659	0		0.1234	0		0.1076	0	0.1968	0.2936	0.0935	0	0	0	0		0	0	0			0.9618	0	0	0.2126	0.0758	0.1258	0.1784	0.0476	0	0		0	0		0	0.1186		0.3843
Klf3	0.0018			0.0045															0.0284																		0.0032
Klf5	0.0014			0.0035
Klf7	0.0021			0.0052													0													0.0352	0.1111
Klf8	0.006	0.0068	0.0038	0.0025	0.0052	0.0048	0.0035	0.0042	0.0141	0.0015	0.0029	0.0014	0.0032	0.0018	0.0012	0.0036	0.0013	0.0008	0.003	0.0017	0.0029	0.0022	0.0019	0.0017	0.0041	0.0058	0.0061	0.0046	0.0044	0.0048	0.0056	0.0055	0.0026	0.0016	0.0006	0.0024			0.0011	0.0013		0.0012	0.0015						0.0009
Kmt2a	14.859	8.3461	8.652	0.9926	0.6737	0.7588	0.5819	0.544	1.0465	0.579	0.4699	0.4986	3.7942	4.3477	3.6064	0.2528	0.5791	0.271	1.9089	0.6347	0.3014	0.5886	0.2642	0.4865	2.0626	1.8864	2.1368	0.8061	0.7787	1.0604	1.1289	1.1843	1.2773	0.1851	0.3022	0.177	1.155	1.039	1.5759	0.6032	0.7697	0.4604	0.2668	0.4045	0.4348	0.1659	0.1237	0.1904	0.3651
Kmt2b	8.5847	6.2382	7.6999	5.6813	5.2319	5.1566	1.171	1.0586	3.2997	1.8414	2.5695	2.7046	0.6502	1.445	0.7479	0.368	0.5611	0.3315	1.1209	1.6103	1.1362	2.2967	0.8153	1.0462	1.9886	3.005	2.5844	0.9065	0.7853	0.9603	0.7336	0.9772	0.6977	0.2906	0.3966	0.4538	1.1444	0.8088	1.4637	1.2699	0.7843	1.1858	0.5176	0.874	1.1366	0.5936	0.5213	0.6005	0.2704
Kmt2c					0					0									0						0.0017				0	0.0017	0	0.005								0.0006	0	0.0174		0.0019			0	0.0004	0.0009
Kmt2d	0.0056	0.0023		0.003			0.0054	0.0048		0.0145	0.0017	0.0032		0.0003		0	0.0019		0.0057	0.0037	0.0016		0.0006		0	0.0019	0.0016	0.0157	0.0113	0.001	0.0067	0.0057	0.001	0	0	0		0.0049	0	0.0028	0.0067	0		0					0.0087
Lbr	7.1666	9.3997	8.0918	10.0527	7.5881	7.4385	8.5835	8.4933	8.4663	4.3598	6.5727	3.412	3.3852	2.8149	3.0935	4.0646	3.1907	3.862	2.4831	2.4389	2.4421	1.8231	2.0002	1.6507	0.4834	0.8827	1.573	1.5086	1.49	1.4095	1.1435	1.064	1.477	0.8102	0.9218	1.1984	0.1493							0.2364					0
Lcor	0.2531	0.3306	2.4	0.9266	1.2365	0.9619	2.1166	1.4225	1.5191	0.6886	0.3443	0.1801	0.1516	0.7019	0	0.2216	0.6979	0.2159	0.3426	0.0316	0.4119		0.0166	0.2247				0.1456	0.3786	0.3377	0.0743	0.0564		0.0158		0	0.063	0.0404	0.0803	0.3709	0.7818	0.2679	0	0.1001	0
Lcorl	0.6828	0.4076	0.3871	1.1285	0.4566	0.5687	1.2626	0.2844	0.3196	0.9155	1.1344	1.4807		0.2044	0.0851	0.1315	26.264	0.096	0.6043	1.0794	2.4314	1.9686	0.7518	0.755	0.1996	3.6288	0.2968	0.1863	0.1699	0.1	0.0361	0.0405	0.0605	0.0303	0.0532	0.036	0.0723	0.1829	0.4648	0.2168	0.2808	0.1885	0.2121	0.4014	0.2005	0.3359	0.1637	0.6504
Ldb1	35.8824	27.0665	20.1665	50.8804	49.2495	45.4879	48.5647	48.0099	56.2341	27.1925	28.7982	24.8164	15.9036	11.8332	10.6153	16.6649	19.4657	14.5316	25.1567	26.5196	25.6425	22.38	22.385	24.014	3.5572	1.9211	4.3476	3.4354	3.1776	6.6414	6.8211	6.2909	4.7815	4.7653	4.7487	4.1282	3.922	4.7694	2.4357	4.3071	7.1093	3.5878	3.1162	7.085	6.4888	3.1384	3.2654	1.8192
Lef1	9.3177	8.1292	8.2839	4.085	4.4398	6.2881	6.1206	6.3474	5.4977	4.2774	1.425	3.7534	4.3711	5.5573	3.9715	0.8722	2.9095	1.1485	3.4947	5.8958	3.8632	2.9515	2.4333	2.2935	2.9413	3.2042	1.7614	1.4251	2.4441	1.0962	1.2703	1.5563	1.7044	0.3377	0.9651	0.5884	1.8608	1.5527	2.1915	1.6668	2.8551	3.3857	2.9121	2.5229	2.2406	1.4546	1.2247	1.5692	0.108
Lemd3	0.7504	0.6091	0.4472	1.2097	0.1383	0.818	0.2111	1.0465	0.2916	0.8369	0.7184	0.4245	0.3476	0.2067	0.1767	0.7305	0.6049	0.1414	0.8989	1.4724	1.0027	0.1654	0.6565	0.5378	0.2706	0.1966	1.2498	0.3056	0.258	0.3737	0.4752	0.3551	1.1306	0.0425	0.1072	0.0638	0.1876	0.0981	0.2465	0.0358	0.1534	0.0773		0.2574	0.0625	0		0.0021	0.02
Lhx1	0.5333	0.0739	0.2703	0.5794	0.5687	0.6977	0.6916	0.7691	1.3027	1.1938	1.3842	0.9205	0.1334	0.138	0.0847	0.4262	0.2715	0.2779	0.9826	0.8846	1.2482	0.7702	1.0117	0.6106	0.0774	0.1461	0.1955	0.0818	0.1852	0.2089		0.2783		0.136	0.072	0.1483	0.1855	0.1477	0	43.9138	0.1296	0.1164	0.2834	0.4644	0.3358	0.1209	0.1786	0.2415
Lhx2	22.5051	22.1964	21.3387	26.8063	33.7962	38.4244	28.0166	26.2692	21.4732	18.328	16.686	13.3554	7.7721	9.2739	7.2006	14.6459	12.1804	12.5172	13.2983	15.4356	16.3979	11.9727	12.7186	14.524	3.4883	2.7547	3.538	4.2906	5.56	3.7292	4.5631	3.9707	4.3263	2.198	3.3572	2.9562	1.2294	1.0348	2.6664	4.0582	2.2169	3.5899	3.164	2.8016	4.4866	1.2463	1.7936	1.1025
Lhx3									0.0152
Lhx4									0.0152
Lhx5	0.6431	0	0.1565	0.6839	0.7029	0.7426	1.4578	1.0224	1.5023	1.4753	1.2931	1.2585	0.2878	0.1298	0.4512	0.3749	0.1379	0.264	0.9304	1.3068	1.2472	1.3036	1.3143	0.8661	0.0729	0.1375	0.184	0.346	0.1277	0.1966	0.127	0.2472	0.1568	0.0826	0.0625	0.0996	0.1745	0.0435		41.3306	0.122	0.5185	0.2667	0.322	0.1889	0.1138	0.1681	0.2273
Lhx6			0.0577	0.1354		0.0451		0			0	0					0.0437	0	0.5517	0.5705	0.1309			0.1082				0.083	0.1185	0.0673	0.4065		0.4413			0.0093				0.1295	0.1446			0.1039
Lhx9	13.1215	11.743	11.289	14.2191	9.2455	19.373	13.7032	13.7254	11.6622	4.7762	5.8685	7.7243	5.8936	2.7446	2.4486	8.4704	6.8115	6.4334	6.4086	4.4634	7.2673	4.7125	3.5028	5.0681	1.3387	1.5454	1.4909	2.3193	2.1681	1.8584	1.1399	1.8459	1.7438	1.2546	1.5195	1.6496	2.516	0.6561	0.686	1.0154	2.1246	1.5298	1.19	0.8858	1.0583	0.7908	0.7385	0.8016
Lig1	2.5716	4.6407	1.6529	3.3755	3.0221	2.3911	7.9273	3.7994	5.8122	5.0707	3.6499	1.6268	2.5091	0.3201	0.5379	2.8886	1.0835	0.6141	1.3067	2.1409	1.585	0.2858	1.5905	1.9012	0.0035	0.0099	0.0945	0.1123	0.2895	0.102	0.0767	0.0944	0.1445	0.006	0.0175	0.0275	0.0263				0.0258
Lig3	48.0186	35.1769	40.7041	107.169	91.6085	100.103	66.6046	62.9039	77.2323	52.2614	54.0631	55.9954	10.8992	23.1151	11.4211	66.1529	56.3992	66.5024	49.4061	52.0886	51.0252	81.9118	46.1049	55.185	20.8906	21.0352	19.9518	19.2078	37.7702	29.5288	17.5289	25.3715	16.8982	15.1886	16.0312	15.4575	22.758	22.3185	26.6154	35.7986	34.1802	31.4968	46.3778	35.1333	35.4152	28.2901	26.4219	28.3407	4.7958
Lin28b		0.2772	0.6081	0.7784	0.5602	0.5776	0.4137	0.0913	0.0534	0.1934	0	0			0	0.4225	0.5897	0.139			0.0313	0.4025	0
Lin54										0.0233	0.0213										0.0236		0.028					0.0021			0.0146
Lmo4		1.4275	1.2638	3.3589	1.3317	1.1894	1.1723	2.9194	1.6254	11.374	5.577	8.6193					3.7575	1.4823		0.1959		8.327			0.6671		0.7788		2.2206									3.036	2.3969	2.3462		2.4672			1.8293		7.6188
Lmx1a	0.1305		0.1384	0.212	0.2222	0.2743	0.3036	0.3191	0.3294	0.1975	0.2087	0.2168	0.0673	0.1776	0.1654	0.1635	0.1544	0.1611	0.1987	0.1981	0.1781	0.1831	0.1352	0.1353		0.0413			0.0117	0.0329	0	0.0373	0			0				0			0.0537	0.0795	0.0548
Lmx1b	0.1186		0.1258	0.1928	0.202	0.2494	0.276	0.2901	0.2567	0.1795	0.1897	0.1971	0.0612	0.1615	0.1504	0.1486	0.1404	0.1464	0.1806	0.1801	0.1619	0.1664	0.1229	0.123		0.0376			0.0106	0.0299	0	0.0339	0			0				0			0.0488	0.0722	0.0499
Lonp1											0.0465				0.0249							0.003																0.0096			0			0.0382	0
Lrpprc												0.6817			0					2.8712		0.5573															0.148	0.2926			0.0851	0.0061		0.0123	0
Lrrfip1										0			0.2037				0.0307	0.0245	0.1467	0.2808			0.1732	0.1906		0.1177	0.0851	0.0756	0.0766	0.0055		0.1118		0.1384	0.0155	0.0657	0.8879	0.7809	0.4167	0.5196	1.0451	0.8251	0.2146	0.5782	0.1982	0.7216	0.1372	0.6604	4.2521
Lrwd1	0.4032	0.2802	0.2568	0.2458	0.0913	0.237	2.26	2.4086	0.3465	0.4162	0.2178	0.1238	0.1649	0.0322	0.0656	0.0661	0.2589	0.0164	0.2967	0.2974	0.4649	0.3625	0.2568	0.2002	0.0769	0	0.2057	0.1613	0.1159		0.107	0.2532	0.0333	0.0584	0.0622	0.0543						0.0402	0.0157		0.0317		0.027		0
Lsm14a	0.2023	0.19	0.0579	0.228	0.029	0.0668	0.0452	0.0616	0.1998	0.3427	0.0809	0.1596	0.4263	0.0682	0.253	0.0747	0.4404	0.3397	0.774	0.8161	0.3768	0.2202	0.4912	0.3515	0.067	0.0607	0.3878	0.3901	0.1962	0.0683	0.2164	0.1385	0.1256	0.1558	0.4264	0.2744	0.7073	0.2874	0.5821	0.3722	0.5113	0.5685	0.3157	0.6324	0.4051	0.3221	0.2861	0.5426	0.0798
Luc7l3	6.9351	7.2184	6.4442	9.7754	9.605	9.5544	5.8895	7.8911	8.2279	11.2451	13.3578	12.1754	4.3972	4.6296	3.1827	7.2681	18.671	6.2409	13.4147	10.9837	12.8621	9.602	13.0277	13.8371	2.5596	3.2107	2.9436	4.4719	4.8197	4.6413	3.2801	3.2397	2.6424	3.2183	3.2474	3.1952	5.3381	4.625	4.0778	6.8729	8.2535	8.3481	2.8666	4.3558	3.1609	5.6479	5.6049	6.5428	1.9041
Mael											0.0641
Maf	0.2912	0.2622	0.2699	0.1885	0.2484	0.4998	0.2131		0.1768	0.1269	0.1898	0.2607	0.3299	0.2669	0.2069	0.2126	0.2296	0.1357	0.1679	0.2203	0.1787	0.2427	0.1561	0.1634																						0.085	0.0568
Mafb	0.1019	0.0642	0.0723	0.0464		0.0536	0	0.0483	0.0626	0.0508	0.0717	0.0541	0.142	0.5032	0.0267	0.0836	0.0615	0.0443	0.056	0.0799	0.0494	0.054	0.079	0.0629			0.032						0
Maff	3.2896	5.6741	2.7005					0	0.1807	0.4736	0.3565	0.3749	2.9118	3.2842	3.0017	0	0.6567	0.3601		0.5238	0.4657	0.7013	0.7347	0.431	0		0.2343	0.1398	0.153																				0.1599
Mafg	37.6487	30.8549	29.3216	2.8529	5.0445	5.1576	2.1337	1.9368	3.7803	4.8442	4.1753	5.2651	41.7797	62.8673	42.3389	4.3118	5.3009	4.4291	6.0454	5.7112	5.7412	8.2231	6.4503	5.5019	1.3082	2.8109	1.4332	1.4984	1.7333	1.5693	1.5486	1.7805	1.2463	1.2833	1.2786	0.863	4.8394	4.9166	5.5695	3.9389	4.5553	4.6734	5.6034	3.8852	4.4238	3.6374	3.5023	3.4785	2.6631
Mafk	2.234	2.4507	3.5063						0.1606	0.2867	0.4708	0.3332	2.845	3.0243	3.0366		0.4015	0.4668	0.1737	0.4656	0.6044	0.6895	0.3849	0.3831			0.2083	0.1243	0.136															0.8421					0.1421
Map1s	0.3583	0.402	0.2044	0.5041	0.2375	0.0833	0.3394	0.257	0.2808	1.1489	0.9369	1.4985	1.2649	0.13	0.6064	0.882	1.2462	0.8631	2.406	2.922	2.2696	1.1013	3.0235	1.7763	0.4428	0.4685	0.9629	0.8399	0.9705	0.6989	1.0198	1.3244	0.1205	0.3924	0.6216	0.6155	2.5976	2.4238	2.9558	2.1009	4.5348	2.5137	1.5875	4.7268	1.4066	3.4941	1.2862	2.133	3.1603
Max	30.4983	29.2658	35.7127	1.0733	0.4887	0.2985	2.7904	1.4571	2.1363	1.4271	0.993	0.3965	26.1198	42.7078	28.2669	0.0471	0.8154	0.3629	4.0442	6.0747	3.3548	0.1653	1.3938	1.3472	13.2411	12.9736	15.299	0.3561	0.2278	0.0694	1.1624	0.5196	0.995	0.0531	0.2821	0.1308	19.5693	22.7391	26.2553	1.3781	0.7481	1.5331	4.1285	1.9829	4.0073	1.0819	1.1222	0.7815	4.8984
Maz	0.1831	2.7478	1.0119	0.6403	0.385	0.4344	0.6959	0.0897	0.594	0.9371	1.967	0.078	1.3959	0.0767	0.8724	0.3902	1.0303	0.5316	1.2014	1.1333	1.2421	2.4462	1.6343	0.5041	1.5419	0.532	0.9829	1.2101	2.6036	0.4555	0.391	0.7368	0.4472	0.4712	0.7143	0.2288	0.6762	0.5667	3.1714	1.7091	2.3095	2.1942	0.204	3.1674	1.6981	1.5947	1.2256	0.2881	0.2679
Mbd1	3.345	0.3558	0.624	6.668	7.5934	9.5486	0.8304	0.6829	2.2881	1.8417	5.3909	3.0344	0.2747	0.3188	3.7937	8.7704	6.5415	10.3533	3.8579	1.2892	0.6523	1.4047	4.9388	1.9009	1.7312	0.1323	1.2491	2.3466	3.7705	4.041	0.9671	0.5624	0.5788	0.505	1.2009	0.7536	0.0671	0.691	0.8669	2.506	2.116	2.5213	0.9014	0.8437	0.8728	3.1419	1.0121	1.8336	1.4013
Mbd2	0	0	0	0.2074	0	0.2419	0	0.1263	0.1656	0.2568	0.1448	0.3049	0.1334	0.2977	0.1319	1.1509	0.4163	0.3047	0.1327	0.2452	0.2416	0.246	0.1657	0	0	1.6439	0.1539	0.806	1.1457	0.3875	0.1298	0.2768	0.1042	0.4204	0	0.0486	0.9656	0.9465	0	1.0934	5.5583	0.6984	1.1889	0.1653	0.132	3.6051		0.0533	1.5185
Mbd3	12.746	6.4416	5.4901	15.8175	4.0762	5.3306	3.7999	16.6286	3.7758	50.3799	5.9221	37.5248	5.5359	11.9463	4.9024	6.1598	20.3809	6.2884	20.4308	23.3328	16.164	27.8427	6.3592	5.841	5.9316	13.3265	8.2807	6.8962	4.9817	13.1129	10.2928	11.2884	8.5574	20.0208	16.6938	5.3345	10.3052	9.1152	8.4312	8.0863	9.822	7.1254	6.2209	8.189	9.1013	6.3313	4.4166	5.672	1.539
Mbd4	1.6059	0.0818	0.1105	3.793	2.9691	3.5993	0.0453	2.3699	2.6258	0.2235	0.2143	2.8649				2.057	1.7317	1.9488	0.0217	0.0731	0.073	2.2371	1.8844	1.8609				0.0969	0.0203	0.0822	0.0198	0.0085	0.0683	0.0251	0.0917	0.0076						0.0935	0.3213					0.0151
Mbd6				0
Mcm2											0.1782				0.0031							0.1699
Mcm3	0.0875	0.3442	0.0236		0.2283	0.0211					0.1784	0										0.1802									0.1482						0.0837				0			0.0365
Mcm4										0.0066	0.1997				0.1087							0.0581					0.0312
Mcm5	0.3847	0.1595	0.0384	0.2958	0.0364	0.1973	0.1161	0.041	0.1222	0.2306	0.1401	0			0.0518		0.0328		0	0.0807	0.0406	0.103	0.0921	0.0131	0.0171	0.0535	0.0258	0.0719	0.0168	0.0291	0.0334	0.0134	0	0.0191	0	0.0124					0	0.0405
Mcm6		0.0103			0						1.1073		0						0.0272			0.6443
Mcm7		0.0368			0.0216	0					0.0387		0.0093									0.2662
Mecp2	398.643	633.365	582.394	910.575	717.558	903.465	709.27	771.459	574.12	583.057	922.044	909.175	719.227	801.239	624.646	1859.68	1489.71	2112.4	1458.36	1208.94	1900.71	1148.37	1033.62	1263.69	850.013	767.619	750.471	642.266	604.065	732.901	898.594	780.245	799.422	615.768	645.177	640.694	997.634	886.352	1189.1	1544.39	739.274	1149.62	1547.29	909.073	1318.41	769.696	1065.75	981.249	828.001
Med1	0.1671	0.3821	0.2658	0.2943	0	0	0.3728	0.0525	0.1793	0.6162	0.6912	0.3889	0.277	0	0.0217	0.2972	0.0212		0.5363	0.2191	0.0069		0.2301	0.0227	0	0.0464	0.5124	0.8726	0.7696	0.0929	0.2506	0.271	0.0374	0.0281	0.1255	0.508					0.6091	0				0		0.0202	0
Med12	0.2789	0.0086		0.0032	0.0083		0.0122	0.0096	0.0059	0.0764	0.0106	0.0066					0.0116	0.0018	0.0048	0.003	0.0071	0.0029	0.0824	0.0027			0.0154	0.0444	0.0234	0	0.0098	0.0194	0	0	0	0.0126		0.001	0.0032					0
Mef2a	0.5298	0.4498	0.3364	0.5955	0.6059	0.907	0.2638	0.2042	0.2052	0.1639	0.5691	0.3599	1.2096	0.7355	0.506	0.3351	0.2667	0.2896	0.9956	0.9264	0.4546	1.6037	0.8885	0.624	0.2284	0.3208	0.1593	0.2475	0.1203	0.0719	0.1245	0.2869	0.473	0.0661	0.5819	0.08	5.1465	6.0895	8.0194	1.9916	1.5809	1.8704	4.5154	6.5888	7.3644	2.3804	2.0003	2.4636	0.9062
Mef2c	0.4941	0.4498	0.3127	0.5981	0.5543	0.907	0.2665	0.2058	0.0937	0.1685	0.7386	0.4811	3.7581	1.1495	2.5458	0.3396	0.2706	0.5576	1.0141	1.5279	0.4633	2.7088	0.9623	1.0956	0.271	0.6562	0.4226	0.2493	0.1219	0.0719	0.9613	0.4217	3.5044	0.0661	0.6016	0.08	9.5172	9.2321	22.223	7.2341	3.0069	7.1847	11.4612	11.9569	11.464	5.7401	6.039	9.2957	1.1585
Mef2d	0.641	0.5609	0.4862	0.0839	0.0828		0.1622	0.2336	8.2804	0.2763	0.8658	0.5233	0.3978	1.0395	0.2366	0.5018	0.4058	0.2845	3.0313	18.8826	1.093	6.7151	0.4948	0.8693	0.1411	1.3242	0.1441	0.5371	0.8788		0.0737	0.8252	0.0931		0.0812		8.8987	10.828	8.828	18.057	1.0601	3.7322	6.2921	8.099	5.7437	3.2145	3.3038	4.4446	2.0213
Meis1	1.2738	1.1251	1.7601	1.3292	1.2033	1.158	0.4354	0.5433	0.3829	0.4362	0.7171	0.5339	3.5688	4.1804	4.0587	0.8523	1.2408	1.7831	1.1636	1.0198	0.5673	0	0.9374	0.5401	3.556	2.0547	2.7191	1.6181	1.4221	1.8525	1.2012	1.0958	0.783	0.228	0.7362	0.5799	3.7572	4.4029	3.8105	3.2115	2.6251	3.264	1.0561	1.4132	1.147	0.4765	0.5556	0.474	0.1165
Meis2	4.9181	5.4671	5.0794	4.3552	4.1267	4.0895	0.9807	1.3894	1.0435	2.3597	2.4537	1.6722	8.015	8.3	8.3073	4.0659	4.2513	4.2573	4.1543	4.8169	1.4472	2.535	3.496	3.3617	7.0777	5.9741	6.3925	3.8627	3.4631	4.4464	2.4909	2.677	2.4879	0.8313	1.6692	1.253	9.7761	11.0802	8.4763	7.3425	10.8523	8.1183	4.208	4.6448	3.7514	1.991	1.8197	1.8771	0.3129
Meis3	0.7381	0.8141	0.6988	0.8797	0.5033	0.6382	0.4967	0.1734	0.415	0.0456	0.0753	0.1875	0.6214	1.0118	0.4442	0.3854	0.4903	0.3535	0.4059	0.4988	0.3399		0.414	0.3314	0.7303	0.8416	0.8168	0.2874	0.1885	0.4243	0.3085	0.395	0.3767	0.045	0.1945	0.134	1.2933	1.052	1.127	1.2595	1.261	1.4756	0.0703	0.6143	0.1934	0.1067	0.0297	0.2024	0.0643
Men1	17.1432	17.823	18.3912	8.5236	7.2545	10.4036	4.3053	6.0402	4.6079	4.7349	5.8734	7.4906	3.8829	6.8566	4.8405	2.7	2.658	1.7374	4.6356	8.1579	5.6505	7.295	3.4258	4.1108	4.7544	5.4857	4.4791	3.6911	2.7973	4.2023	2.5488	3.6077	3.4483	1.6856	1.8947	1.7453	5.8139	5.7965	5.3196	6.7221	5.9271	7.3726	4.8131	5.5342	5.6237	3.7694	2.3851	3.2674	3.9425
Mga	3.7507	3.5585	4.3365	0.0542	0.0045	0.0163	0.0254	0.0092	0.0262	0.0655	0.0671	0.0272	0.4471	1.2912	0.331		0.0344	0.0046	0.0029	0.0348	0.0362	0.0176	0.005	0.2826	0.5038	0.363	0.5244	0.0513	0.0064	0	0.0246	0.0134	0.0498	0.01	0.0009	0.0024	0.1183	0.3021	0.196	0	0.004	0				0.0052	0.0057	0.0408	0.0471
Mitf	0.433	0.2382	0.8034				0		0.0106				0.434	0.4969	0.3552		0.0113		0.093	0.1051	0.5212		0.046	0.0644	0.0906	0.0576	0.0696					0.016					0.1785		0.0221	0.0348				0.0512
Mkl1		0.0169								0.0667	0.0306	0.0277	0.0426		0.0357	0.0148	0.0715		0.0673	0.1092	0.1136		0.1441	0.0683	0		0.0362	0.0154	0.0032								0.0039	0.0091	0.0161	0.1436	0.1583								0.0133
Mlx	0												0.041													0.0899											2.1817	1.2055	2.3221
Mlxip										0.0179			0.0236	0.032	0.0582					0.0204																	0.2213	0.637	0.4488
Mnd1	0.0504	0.0642	0						0.0843											0.057
Mnt	3.2869	2.3731	2.2764	0.1253	0.0936	0	0.3184	0.1694	0.1598	0.1382	0.0178	0.0205	1.6002	2.777	3.5568	0.0758	0.1557		1.1861	1.6761	1.2942	0.2074	0.6962	0.2797	1.4346	2.3488	3.2376	0.0273	0.0342	0.0642	0.1208	0.1279	0.0275	0.0317	0.0358	0.0654	8.1782	7.0928	5.737		0.3378	0.1747	0.8242	0.8348	0.9162	0.25	0.2028	0.1156	0.9485
Mpg	7.1844	4.7667	5.6278	43.9471	90.156	10.8879	6.9454	4.9807	5.7151	105.244	75.768	77.7159	23.1852	7.2854	4.1761	9.4955	23.6527	35.6732	6.7878	10.1245	34.1181	133.009	87.3437	85.1605	8.3078	7.6345	6.0861	8.8414	8.7512	21.6304	22.8144	7.8489	5.0658	24.7973	51.7262	42.5962	13.3933	12.8682	11.9308	21.0609	19.4859	19.0086	12.6581	13.189	13.0925	37.9291	36.6192	39.8664	0.7404
Mre11a	0.2135	0.3527	0.1646	0.3663	0.3026	0.2662	0.4723	0.2303	0.2592	2.0634	1.5094	0.168	0.0725		0.0133	0.0525	0.1583	0.0648	1.7842	1.7332	0.2398	0.1141	0.9342	1.176		0.299		0.4503	0.4247	0.3979	0.3924	0.4129	0.2154		0.2638	0.2531				0.1096	0.5025			0.3098
Msh2	1.1133	0.8155	1.6268	1.8483	0.8555	0.6221	0.4499	0.6473	0.6785	3.0833	3.5262	4	9.8711	8.0695	4.5927	7.2431	6.6926	8.7328	8.879	7.6269	6.6238	6.7532	4.7664	5.7638	0.601	0.5036	0.282	0.5236	0.3694	0.3427	0.1239	0.2425	0.0979	0.0629	0.157	0.2302	0.3841	1.9238	0.4581	1.9623	3.1958	3.2707	0.3296	0.6345	0.6961	0.4516	1.1433	0.098	0.5746
Msh3	1.2257	1.5946	1.7462	1.6654	2.5036	2.5076	1.0852	2.4424	1.6983	2.0874	2.3717	1.2486	5.7539	8.0878	5.9167	11.1481	6.4246	7.503	5.4399	5.431	3.1927	4.5311	4.4943	5.0604	0.0991	0.8139	0.1453	0.2362	0.1499	1.2384	0.0934	0.3941	0	0.1994	0.0146	0.2683	1.7125	1.5902	0.9561	0.6286	1.3198	1.301	0.981	0.7711	0.596	0.4206	0.4804	0.4599	0.3129
Msh6	1.4885	1.3386	0.0139	0.1075	0.0408	0.0322	0.0426	1.1542	0.1534	1.1206	1.5276	0.973	1.1214	0.9824	1.2549	0.6805	1.0289	0.8946	1.3706	2.5605	1.8447	1.3004	0.7305	0.9296	0.0051	0.0377	0.0144	0.0103	0.0093	0.0068	0	0.1582	0.2445		0		0.5054	2.3352	0.5007	0.0848	0.6662	0.1018	0.2772	0.6862	0.4237	0.0608	0.0364	0.0473	0.0352
Msl3	1.3172	1.5357	1.4272	1.7079	2.4724	1.4352	0.6794	0.7535	0.8341	1.0095	1.8331	0.5887	0.3005	0.0518	0	0.0937	0.4389	0.0292	0.4163	0.1077	0.1923	0.1543	0.8983	0.2656	2.0479	0.4929	1.24	1.2325	0.9504	1.0592	1.2614	0.457	1.1782	0.0529	0.4057	0.1301	0.1952	0.2525	0.4224	0.1289	0.1036	0.5007	0.399	0.5588	0.428	0.2385	0	0.3229	0.4203
Mta1	4.2789	4.6844	2.7833	5.0274	4.0879	3.1395	3.8605	3.7366	4.4837	5.0182	4.7305	2.9759	4.1215	2.8793	2.4253	2.7962	4.6342	2.4255	6.1882	5.3678	4.6054	3.0371	4.3522	4.0261	4.6905	5.6716	6.1961	5.145	4.0112	4.4897	4.7217	4.1432	3.961	2.092	3.0158	2.7019	7.5931	8.3917	8.9331	8.7699	8.8109	7.9044	7.9331	8.0485	7.1034	6.2288	4.2503	5.3591	1.9555
Mta2	5.5867	6.4323	4.7213	8.1401	4.9146	4.7203	5.9014	5.5959	5.8008	7.3486	7.6219	4.0371	5.1103	3.0283	3.4022	5.3975	5.2078	3.1319	9.4608	7.8106	7.3916	3.5933	5.6523	5.5192	5.0534	7.4262	6.6926	7.279	6.3522	6.3549	6.9101	5.8043	5.4427	2.2933	3.4658	3.5745	9.3332	7.5985	8.0325	12.1692	8.149	9.241	6	11.7049	8.1947	4.9744	4.2875	3.2797	1.3418
Mta3	2.473	2.0693	0.4956	1.5871	1.4717	1.137	1.4246	1.7054	2.3344	1.0295	1.6464	1.114	3.1858	2.0174	0.4299	0.3825	0.9553	1.0661	2.3773	2.1303	1.4309	0.8345	0.9674	0.8091	1.6736	0.8598	1.5714	1.7475	1.1578	1.8323	1.2258	1.0917	1.1073	0.2841	0.9069	0.7998	2.4363	1.984	1.9707	1.4727	1.4636	1.7747	3.287	2.6251	1.2522	1.6495	0.6844	1.5425	0.9587
Mtf2	3.9971	3.4285	3.672	0.1122	0.0734			0.0711	0.0831	0.1525	0.1095	0.3111	1.0561	1.2864	1.0027	0.6933	0	0.0355	0.0456	0.0918	0.1335	0	0.0633	0	0.4301	0.5906	0.5999	0.2392	0.4411	0.2915	0.0349	0.0315	0.027	0.2596	0.0192	0.1102	0.9133	0.4214	0.5995		0.338	0.1955		0.1234			0.1472		0.0739
Mtor				0.2559	0		0.2275		0.229		0.0005		0.3146								0		0	0					0.0704				0.0054					0.0081			0.008			0.4436	0				0.2972
Mus81	0.4836		0.0607	0.6934	0.1651	0.7922	0.6054		0.6239									0.1424												0
Mxd1	0.6072	0.4934	0.1893										0.0474	2.722	0.3619										0.0661
Mxd4		0.1257											0.1242	0.5728	0.1817										0.0599	0.194	0.1404										0.2769		0.3678
Mxi1		0.0978	9.632											1.49
Mybbp1a	85.652	78.8156	77.411	107.885	77.4677	97.8348	63.5734	56.4011	57.2477	28.7541	28.9532	24.3749	5.319	7.9172	6.5532	7.2521	7.6424	5.5122	11.6354	16.3204	10.1911	13.4665	10.3454	9.6609	10.8715	11.7276	13.988	10.6498	9.8411	12.883	10.9818	12.4017	13.4579	7.8592	7.8056	8.3919	10.4716	11.3629	15.2445	13.2196	13.6307	14.3711	12.9127	12.949	15.7767	11.4342	10.6264	10.0645	15.4862
Myc	0.2027	0.1959	0.3415		0.116								0.2067	0.191	0.047										0
Mycn	3.7574	0.6537	3.2874										0.7041	1.3643	0.3567				0.0469						0.3416	0.1079	0.2239										0.4922	0.4865	0.7053
Myf6										0.327
Mypop	0	0.0166	0.0478																0.0119	0.0156	0.0087		0.0127		0.0212	0.0249	0.0195		0					0.0842							0				0.0241				0.3224
Mysm1										0.4709
Myt1	0	0.0713	0.0345	0.1276	0.0613	0.0632	0.0587	0.1786	0.046	0.0469	0.1807		0.0411				0	0.0205	0	0.1672	0.0228		0.0599	0.0175	0.0187	0	0.0192	0.0157	0.0193	0.0211	0.0108
Myt1l	0	0			0				0.0139	0.0105	0.0483	0	0.0641	0.0623		0.0595	0.0467	0.0552	0.097	0.1562	0.1258	0.0084	0.051	0.065	0.128	0.1223	0.1908	0.3054	0.0591	0.2272	0.1217	0.1063	0.1412	0.0227	0.0227	0.0277	0.1144	0.1958	0.1713	0.1881	0.2442	0.0749	0.0255	0.8715	0.0624	0.5624	0.046	0.0146	0.0103
Nabp2	0	0.0686					0	0.1142				0					0.0182		0		0.0197			0	0.0609				0.0531											0	0.1763	0.094	0.0756	0.1627		0
Naca											0.1508		0.4283		0.7299	1.2722		0.0581	0.1094	2.1292	1.1194	2.9732	1.2514	1.8524	0.8052	0.6708	0.3738	0.1244	0.2808	0.2797	0.2272	0.208	0.2883	0.2005	0.7011	0.1159	7.1531	6.6316	4.3607	3.8639	9.5495	4.4654	6.527	6.7962	5.896	4.221	3.8074	3.4967	0.2889
Nbn	0.5354	0.5567	0.0585	0.4954	0.0498		0.6062	0.0657	0.4195	0.0737	0.0429	0.2888	0.2383	0			0.0275	0.0132	0.0188	0.0483	0.0134	0	0.0165	0.0062							0
Ncl	1.2626	1.3537	0.8188	5.8804	4.4036	3.9166	0.811	1.797	1.0529	1.9206	2.0337	1.08	1.4619	0.482	2.3045	2.5954	1.4426	1.6782	0.2374	0.7391	0.2049	3.3765	0.8092	0.7191	0.6958	1.3765	0.531	0.2086	0.5542	0.4507	0.2898	0.4386	0.9297	0.6586	0.5714	0.3159	8.6104	4.3989	0.0973	0.9031	7.8391	0.9359	0.8894	5.1017	2.0309	0.5277	0.5894	0.6636	0.8737
Ncor1	0			0	0.0819			0	0.0111	0	0.2448		0				0.0069		0	0.0025	0.0318			0.0621	0.0047		0.0124	0.0094	0.0102	0.0044	0.0088	1.9065	0			0													0.005
Ncor2										0.0053	0								0	0.0232	0.0079	0		0.0122					0.0212	0	0.0212	0.0028	0.0011							0.0466									0.0456
Ndn		0.0487
Neil1	0.088	0.0371	0		0.0477	0.0165	0.0334	0			0.0602	0	0.2675	0.0309	0.05	0.0593	0.0595	0.1048	0.0428	0	0.035	0.0437										0.1296	0.0611
Neil3	0.1155	0.0587	0.0789	0.0133	0.1191	0.0372								0.0181	0			0
Neurod1	2.2324		2.4657					0.8331	0.5368	0.5649	0.7573	0.7141	1.3891	1.7051	3.2038			1.2088	1.0612	1.1156	0.9688		0.56		1.4772	1.3297	1.2882	0.0879	0.0962	0.0897	0.1949	0.1816	0.1899	0.0807	0.0697	0.1159	2.0339	1.3497	1.6246	0.2589	0	0	0.5387	0.3955	0.6034	0.1774	0.2091	0.1421
Neurod2	27.1645	23.3037	25.9824	1.933	1.7408	1.866	5.2054	5.7147	4.5867	3.1267	3.0929	2.6876	30.3232	33.486	29.9344	0.9845	2.2762	2.8255	9.2122	11.6651	9.2662	3.4254	4.9589	3.6711	21.3647	22.5829	16.9013	1.278	1.4467	2.1636	4.8182	9.1228	5.7221	0.5648	5.5352	1.2458	28.0798	43.8504	25.8944	6.7997	1.5863	1.1159	5.0483	6.7075	13.5337	1.1824	2.0581	2.5749	0.3671
Neurod4	0.461	0.6349	0.5795										0.7238	0.3429	1.0148		0.0817	0.0188	0.1752		0.1662				0.7886	0.4774	0.5182	0.0766			0	0.0487	0.0491		0.0181		1.0233	1.4965	0.96	0.1215		0.0754			0.4833		0.2177
Neurod6	7.6586	6.3723	10.7645				0.6956	1.038	2.2173	1.1403	0.9397	0.5881	9.0599	7.0902	7.6256	0.1406	0.6121	1.0098	3.228	3.3013	2.4934	0.2218	1.0716	1.41	6.8504	6.5033	6.5994	1.0918	1.267	0.4931	1.6834	1.1441	1.5192	0.2065	0.3424	0.2558	10.6537	11.6889	10.3718	0.5647	0.4854	0.8421	2.3613	2.1805	3.9699	0.1568	0.7966	0.117
Neurog1	0	0.4114
Neurog2	0.2728	1.5207	0.4143										0.6508												0.3664
Nfatc1			0.0149			0.0164										0.0141	0.1636	0.0249	0.0369	0.113	0.0626			0.0062					0.0251	0.0011	0.1194						0.3517	0.1832	1.8976	0.4229	0.1753	0.2232	0.0817	0.13	0.2649				0.0833
Nfatc4		0.113											0.005				0.0228		0.0509	0.003	0								0.0008	0.0009							0.0137	0.0165	0.0082	0.0094		0.0366
Nfe2l1			0.0685
Nfia	185.858	213.488	240.811	3.9264	10.4955	12.4494	2.7685	6.7057	2.1522	6.8435	5.0144	7.1528	203.528	236.161	209.992	3.5802	4.298	4.6102	5.7016	12.2681	10.3336	7.7964	8.0766	5.4382	68.2269	62.9197	62.1965	3.1279	2.9233	2.1522	2.3922	3.3178	3.2972	1.5151	1.7351	1.3956	99.7707	89.0416	78.4574	5.8531	6.2742	5.205	6.9042	6.9464	7.2983	4.5203	3.7544	3.7401	16.3782
Nfib	371.002	380.012	400.905	10.8615	6.6667	7.1382	6.6887	6.7107	6.9879	11.0082	7.9878	7.9054	446.609	556.018	496.423	9.4299	9.2719	8.0604	16.0844	22.6967	18.4968	19.9778	16.6149	14.3666	207.386	110.06	142.698	8.84	8.214	8.5761	8.8289	10.6945	9.9683	4.9072	6.8528	6.4059	208.734	143.749	194.895	16.7713	20.6552	18.5408	21.1629	22.3251	23.9088	14.7338	9.0687	11.6925	19.5839
Nfic	55.3075	67.9009	78.7206	1.0846	0.8622	0.7811	1.193	0.8485	0.7671	1.3957	1.0594	0.9398	64.0774	82.4538	70.3905	1.0831	1.1001	0.9738	2.4422	2.9532	4.3502	2.0573	2.0907	1.3183	13.4697	14.0228	9.1475	1.036	0.801	0.732	0.9769	0.9523	1.1243	0.4453	0.5363	0.525	14.1493	13.6409	14.1888	0.9596	1.8477	1.1037	2.1983	2.0123	2.0857	0.8862	1.02	1.2639	10.4093
Nfil3	2.18	2.0325	1.1628	1.0908	0.5765	1.1633	0.439	0.3347	0.3502	1.0014	0.659	1.3407	1.3139	1.6458	2.3138	1.1479	1.1732	1.4871	0.4435	0.393	0.4026	1.2268	0.9117	1.0711	0.261	0.3414	0.4961	0.051	0.0542	0.0463		0.0529	0.105	0	0.1072	0.0672	0.4997	0.8371	0.5369	0.3787	0.2619	0.4104	0.3729	0.3425	0.2998	0.2188		0.3016
Nfix	171.379	165.138	255.027	7.1362	4.1792	3.7525	4.7148	3.621	3.6744	9.6651	7.8613	6.4139	358.255	388.561	384.249	5.1686	6.4687	5.0936	14.3692	21.7803	14.8922	17.6003	15.8843	13.6622	129.143	108.886	102.973	9.0124	6.9133	8.9444	9.0502	9.9926	10.312	5.533	6.918	5.8676	210.728	195.681	133.856	19.1348	19.863	18.5657	23.2571	20.5225	24.3613	15.8224	13.4835	15.8363	23.6197
Nfkb1	0.1088	0.1025												0	0
Nfkb2			0.0144					0.0163	0.024											0.008									0.0049						0.0046
Nfrkb	0.0457	0.0099		0.0431			0.1068	0.0904	0	0.2177	0	0	0				0.1494	0.1071		0.0316	0.1985	0.0168	0.1372	0	0.1961	0.3963	0.3143	0.0997	0.0893	0.0987	0.1206	0.3316	0.0585	0.0662	0.0364	0.0059	0.3788	0.4724	0.5163	0.5068	0.167	0.4847	0.089	0.151	0.1165	0.2744	0.0606	0.1029	0.2094
Nfya	96.4618	91.6586	86.1754	14.3845	12.6259	15.0119	18.4295	10.6671	16.953	17.2827	8.4986	6.0074	61.8012	87.8774	60.55	10.2484	17.7314	8.9978	23.9942	34.9848	26.5639	2.4872	15.1754	13.3544	45.7312	35.4432	50.9216	10.7972	9.1302	4.5764	6.727	7.7328	5.2161	1.0952	2.4392	2.3318	129.756	136.352	133.441	38.5446	40.2835	43.1282	33.5591	32.8534	35.6331	5.2327	2.4669	2.7588	10.696
Nfyb	21.0844	16.455	14.6799	1.6183		0	2.5561	0.5703				0	13.9662	20.5184	11.1099		1.4695		3.0601	3.4086	3.0412				13.3234	21.3015	26.3451	0.2734	0.2534	2.7911	1.8611	5.2766	0.226	0	0	0	45.0959	88.5004	38.9082	10.2792	21.0124	1.7652	1.5064	2.083	2.089	0.2396	0.2371		3.634
Nfyc	132.439	119.222	98.7995	9.7174	8.5316	7.561	12.434	9.928	21.1053	2.9201	5.3508	1.5892	87.9431	112.607	91.8827	7.3295	8.8523	8.5912	12.4346	18.9154	14.4364	2.3003	1.1513	1.9256	73.0105	35.5385	68.4121	11.8744	6.327	9.0736	6.1916	7.5284	6.4051	0.7143	0.7844	0.867	141.445	254.099	200.983	37.8673	31.9524	38.272	28.9374	24.1769	28.769	1.701	0.8595	1.6293	13.0063
Nhej1								0.0873		0.2645	0.1403								0	0.1711	0.3089		0.9282	1.0653					0.2564		0.223	0.0158	0.146			0.011				0.4755		0.6828
Nhlh1	1.6761	0.5434	0.7434				0.0722	0.1308		0	0		0.4248		0.2506				0.105	0.1196	0.0939				0.2123	0.2184	0.1994										0.2044	0.1836	0.1806				0		0.123
Nhlh2	1.6761	1.7701	2.0298				0.0722	0.1308		0	0		0.9054	0.5234	0.7067				0.5981	0.3626	0.0939				0.4581	0.3956	0.485										0.2044	0.1836	0.5653				0		0.123
Nkap	1.5199	1.1871	1.5683	2.147	1.2952	1.5635	2.4817	2.554	2.2998	2.018	1.3685	1.657	1.9281	1.3428	0.4149	1.1513	1.0717	0.5081	0.9846	2.5147	1.767	1.1963	3.2135	1.5079	0.7871	1.0377	1.4542	8.4075	2.1721	4.2943	5.0618	3.3521	6.5522	2.9694	2.6215	0.1193	1.1559	0.1847	0.6136	0.9357	0.9665	0.1421	0	0.9619	0.1154	0.6685	0.61	0.5821	0.0618
Nkrf			0.0136	0.0172	0	0.0301		0.0786	0.0206			0.0137			0.3701	0.0038	0.0241	0.4205	0	0	0.039			0.9166	0.6717	0.7063	0.6442	0.6703	0.5864	0.5974	1.1559	0.4741	0.8767	0.3382	0.3112	0.3144	0.0106	0			0.0526	0.0152	0.021	0.0105			0.0209		1.3573
Nkx2-1	19.7738	17.0374	17.8991	12.4316	10.8961	11.0989	15.9638	17.2143	12.3482	6.6946	5.8677	6.5798	7.8646	10.4731	7.9146	6.689	5.8728	4.1605	5.9851	7.1234	8.3689	7.9076	3.3195	3.2807	3.0751	3.0804	3.7038	0.782	2.0269	1.0745	1.6627	1.9611	1.2602	0.5685	0.9133	0.7818	2.179	1.8122	2.4735	2.9092	1.2073	1.6347	2.1024	2.2711	2.3609	0.6094	1.5188	0.4656
Nkx2-2	3.0567	1.5162	4.8747	1.9362	2.0172	1.315	0.9548	2.13	1.7822	0.9316	0.902	0.5988	0.6618	2.2087	1.3214	1.197	0.7757	0.6662	0.7046	0.2238	1.4021	1.4323	0.0243	0.3014	0.4077	0.5129	0.4469	0.5426	0.5294	0.3317	0.2851	0.4528	0.3526	0.2114	0.2718	0.2389	0.3777	0.3631	0.411	0.5005	0.0082	0.2214	0.2832	0.268	0.3133	0		0.0375
Nkx2-3	0.0902	0.2323	0.3315	0.2225	0.0759	0.0785	0.0851	0.0623	0.0872	0.1202	0.1224		0.0516	0.0588	0.1174	0.1289	0.0903	0.0811	0.0547	0.1047	0.1072	0.049					0.0328		0.0098	0.0106		0.0108	0.014			0.0088	0.0094	0.0082			0.0079
Nkx2-4	9.301	9.7928	8.1737	6.9412	7.1768	6.8738	7.2323	10.5431	5.741	2.529	2.9975	2.357	4.8058	4.9543	5.0716	2.9481	3.9028	3.3544	4.0473	2.5873	4.5849	4.1262	1.4945	1.3994	1.8081	1.2991	1.6683	1.046	1.4981	0.8621	1.2725	0.8234	1.0502	0.3391	0.6647	0.5036	1.322	0.935	1.3089	1.563	0.895	1.3093	1.3889	0.8852	1.5321	0.6094	0.9358	0.4656
Nkx2-5	2.0393	1.8122	0.0747	1.2465	1.5482	1.6409	0.9443	1.7368	0.1154	0.0556	0.0832	0	0.9741	1.1999	0.9918	0.6569	0.6222	0.6122	0.8029	0.0477	0.8795	0.6264			0.4387	0.4194	0.3746	0.2404	0.2373	0.2663	0.2784	0.2955	0.2727	0.1398	0.1681	0.1715	0.4587	0.1581	0.3548	0.4009	0.4067	0.3406	0.439	0.3533	0.3854	0.2431	0.2404	0.1414
Nkx2-9	1.2037	0.1779	0.8752	1.3047	1.2021	0.3759	1.0037	1.2917	0.2059	0.3355	0.4299	0.0341	0.2087	1.178	0.6592	1.2264	0.7951	0.0802	0.0732	0.1061	0.9259	1.6148	0.0293	0.0193	0.0443		0.0768	0.2163	0.3265	0.0132		0.03	0.0284	0.0095	0.0096	0.0213	0.0118	0.0284		0.2551	0.0098	0.0188
Nkx3-1	0.1127	0.1095	0.0997	0.1167	0.0949	0.0982	0.1064	0.0779	0.109	0.0742	0.074		0.0645	0.0735	0.0529	0.0444	0.0569	0.0453		0.0637	0.0595	0.0613							0.0123	0.0132		0.0135	0.0175			0.011	0.0118	0.0102			0.0098
Nme1	0.0855	0.0798			0.1089					0.0334	0.148		0.2021	0.0446	0.9286				0.0937	0.1376	0.1324	1.2967			0.2112	0.4175			0.0655	0.1227	0.0097		0.2236		0.1467	0.0519	3.8818	5.6463	0.5054	0.495	8.6043	0.705	0.4298	5.0604	1.708	0.2728	0.8714	0.3059	0.823
Nono	189.871	159.974	96.8207	270.276	177.104	168.773	228.186	164.549	218.147	431.739	295.77	214.915	95.1286	63.0149	62.063	70.4857	103.087	60.0171	150.357	181.787	154.808	143.788	199.782	142.506	58.4362	74.2096	141.647	180.811	144.471	85.692	159.659	143.237	81.4254	86.304	131.484	129.946	59.5275	57.9427	78.5497	46.0411	97.9536	59.5938	57.7035	100.376	50.9425	101.253	64.811	91.7086	26.2975
Npas1				0.139																																	0.1653	0.0743	0.1168
Npas2			0																						0.0242	0.0232											0.0488	0.0542	0.0434										0.0989
Npas3	5.5343	3.2711	3.734	0.1513	0.062	0.0304	0.2581	0.0242	0.2038	0.2387	0.2896	0.1028	2.322	3.1718	2.0606	0.018	0.2501	0.0818	0.6477	0.6364	0.8334	0.2971	0.5115	0.3252	3.0084	2.1288	3.5363	0.2406	0.0998	0.1667	0.2297	0.2319	0.7103	0	0.1977	0.2504	4.4706	4.6455	4.9003	0.5171	0.5634	0.5334	0.4662	0.6496	0.4278	0.2575	0.4737	0.2859	0.0576
Npm1	0.6194	1.4113	0.818	0.8583	2.1962	1.1582	0.4892	0.2522	0.8692	0.4232	1.4946	0.9375	1.8814	0.3171	3.38	0.4467	0.353	0.6453	1.0226	0.5979	0.8104	6.2938	0.6451	0.5734	1.0254	2.7595	1.5573	1.9933	2.4775	2.4578	3.2695	3.7339	3.4953	1.4408	1.2377	1.0788	6.132	6.4987	1.3092	1.0262	9.6535	2.3485	1.1397	5.896	2.1125	1.4809	1.3806	1.393	3.45
Nr2c1	10.1807	10.1904	10.2457	8.2382	10.5163	8.9605	10.891	10.3378	12.4324	2.4238	2.2801	1.2143	12.0425	6.9149	5.9989	7.2208	4.576	6.3668	5.6	5.1872	5.278	0.7204	1.5166	1.7836	2.9113	2.1833	2.8819	1.81	1.1237	1.7007	1.7502	1.7195	1.3926	0.1167	0.3051	0.1729	1.4551	1.1019	1.5758	0.4152	0.6908	2.3454	1.1953	1.0721	2.0392		0	0.1205	0.5433
Nr2c2	58.2178	50.8896	53.9793	42.9753	42.4006	47.4675	40.1838	43.766	43.8453	13.4145	14.0416	13.6455	43.3669	44.2593	37.943	33.3656	29.0888	42.1891	37.1097	28.9706	38.8657	7.9682	7.7942	10.8899	13.5711	12.9975	12.8326	8.1814	9.2729	7.4947	7.8313	8.5512	7.3921	1.371	2.2083	3.1121	15.3482	14.9131	16.7199	12.1103	12.9158	13.5976	13.6611	14.8985	14.068	5.0032	4.442	5.7126	4.9048
Nr2e1	29.8933	25.9912	26.2099	22.5463	18.2829	24.6948	10.7596	21.0368	11.5953	1.6965	1.7272	1.8364	10.3528	10.62	7.909	7.7961	6.0759	5.1996	4.4714	4.8572	4.4346	0.4927	0.3526	0.6191	1.3411	1.8801	0.8897	0.7254	0.6825	1.0988	1.3182	1.6282	1.1814	0.176	0.2391	0.1429	0.6441	0.8173	0.6424	0.822	0.5594	0.2591	0.8265	0.9218	0.8395	0.1204	0.2155	0.0815	0.0074
Nr2f1	211.837	268.121	241.241	140.391	137.086	136.47	109.616	98.1924	120.041	11.8918	10.1308	8.7221	105.794	161.84	135.662	71.8736	84.6824	78.9068	142.998	169.249	158.873	15.9324	13.4001	12.6954	50.6521	41.701	48.8069	30.5572	25.4231	30.4041	30.1061	30.4824	34.7076	5.2927	8.8649	6.8395	88.1476	72.5452	70.6887	70.0808	80.3938	62.6241	89.7484	75.1127	68.0724	29.7326	25.3785	31.5657	6.4902
Nr2f2	163.251	184.885	136.804	88.8833	97.0236	109.546	95.3756	70.5118	79.4733	11.1734	8.9627	6.327	61.242	80.5037	82.1095	35.566	37.0195	39.0834	80.4029	116.903	96.9522	8.599	8.3407	7.9212	31.4641	27.6544	29.0594	17.9852	13.0958	17.2966	10.944	14.5042	15.3081	3.5529	4.6712	3.6887	44.8624	44.6981	44.4694	37.301	41.5692	45.6728	42.1672	36.459	35.7806	14.0209	12.8517	14.3499	3.3807
Nr2f6	28.1424	37.3056	21.0394	18.5575	17.1437	20.3191	27.0637	14.5333	25.6094	1.4505	1.3729	1.3715	9.2079	15.6636	20.2361	4.7874	5.1444	10.3523	12.2949	20.7786	13.2221	1.5203	1.2904	1.4763	6.9381	3.8733	10.698	3.4263	1.9246	2.233	2.0918	2.3699	2.411	0.7399	0.7175	0.8451	10.7626	11.9889	6.6142	5.0331	11.4994	11.9388	7.4604	6.3044	6.7844	2.7415	2.2974	2.7696	0.9551
Nr4a2	1.0898	1.2112	6.8569	0.3982	0.39	5.0727	0.0952	0.1318	0.3457				1.056	1.2354	0.9162	0.7454	0.7017	5.9121	0.2479	0.3801	0.1743				0.525	0.3202	0.2229	0.1744	0.1773	0.2971	0.1197	0.1508	0.0974	0.0935	0.0187		1.6557	1.0019	2.2952	1.3179	1.0527	0.6018	0.5692	0.5831	0.5203			0
Nr4a3	0.0891	0.0589	0.0868		0.0322			0				0	0.34	0.5958	0.348	0.066	0.127	0.019	0.4516	0.6233	0.3935	0.0271	0.0796	0.0494	0.1841	0.1719	0.422	0.0359	0.041	0.0455	0.0321		0.0334	0.0187	0.0166	0.0052	1.4647	1.7757	0.5551	0.3617	1.1562	1.1069	0.8584	0.7493	0.3561	0.0847	0.1458	0.0803
Nrf1	2.1543	1.5236	1.9176	1.1935	1.2003	0.8927	1.1394	0.9367	1.6734	2.2343	1.9833	1.0075	3.0309	1.9346	2.6804	0.7738	1.7686	0.6216	2.31	4.8662	3.6906	4.524	4.4761	2.9105	1.5275	0.7059	3.427	0.3948	0.4553	0.4974	0.8661	0.5815	0.392	0.4207	0.6498	0.3636	17.7073	16.3018	18.3764	11.0349	9.1916	7.8086	9.3821	10.0388	9.27	10.2136	8.4929	9.1159	0.4806
Nsd1	14.6506	12.3961	12.8399	10.9538	7.8246	9.4587	6.9264	7.1739	7.3548	6.6283	5.7418	6.3785	6.6564	7.8801	8.4272	5.4097	5.6222	5.2297	3.7075	4.4684	3.8661	3.4961	3.6501	3.5355	3.342	3.3877	3.0955	2.5292	2.4148	2.594	2.3507	2.8616	2.1353	0.9447	1.3315	1.2777	1.4363	1.2367	1.7053	1.4582	1.3963	1.3898	0.8293	0.9918	1.4938	0.6508	0.8148	0.8682	0.263
Nthl1	2.6367	4.227	4.6094	4.3857	2.8857	4.2764	2.9675	0.3721	2.9771	4.2138	3.9831	4.357	2.3502	2.7993	1.4226	2.7133	2.0708	2.186	0.9359	3.0175	3.4985	4.8253	2.3723	3.0188	1.4744	1.2944	1.2142	0.4778	0.8684	1.5657	1.5345	0.6246	0.7033	1.2633	0.7627	0.6848	2.4342	2.4502	2.3353	1.0423	1.3317	0.1997	0.9882	0.8716	0.866	1.0853	1.6615	0.9094	0.0702
Nup153	0.5923	0.6098	0.3898	0.6281	0.5045	0.35	0.5304	0.3534	0.6162	1.8771	1.6724	0.4387	0.2569	0.2412	1.0208	0.1128	0.3794	0.1328	0.4083	1.2743	0.9498	0.8371	1.0126	1.0376	21.6229	16.5756	1.282	11.9856	6.7258	0.3181	0.5546	9.2476	21.642	0.4084	0.5137	6.233	0.7734	0.1597	0.3131	0.5314	1.8392	0.3229	0.2413	1.608	0.2871	0.6862	0.0207	0.1703	0
Nup35	0.8451	0.8959	0	0.0712	1.0576	0.6161	0	0	0.3336	0.4558	0.7128	0.0579	0.3617	0.0961	0.0857	0.1076	0.0759	0.7826	0.5049	0.2014	0.158	0.4414	0.2421	0.1769	0.2532	0.1948	0.3695	0.4207	0.2304	0.3467	0.1746	0.1775	0.7252	0.4437	0.3111	0.5514	0.8701	106.365	0.1946	0.2144	145.661	0.1882	0.1053	140.471	0.6136	0.2079	0.1806	0.1799	0.0685
Nusap1						0.0187			0.3903																			0.0067
Ogg1	2.7608	2.4798	1.4575	3.1642	2.8969	2.507	0.7755	0.394	0.8941	0.3358	0.6843	0.0463	1.013	2.6563	1.2341	3.1059	2.1702	2.7898		0.5051	1.5036	0.1692		0.3995	0.4903	0.4587	0.1434	1.3661	1.0678	1.2161	0.063	0.3262	0.2957		2.0478		2.6032	2.9347	4.0598	3.6971	2.7759	2.9414	1.2365	1.6943	1.9082	0	0.3285	0.4424
Onecut1	1.6978	1.41	1.2082	0.3989	0.239	0.2138	0.5103	0.6362	0.5353	0.3075	0.2708	0.0867	0.6329	0.9785	0.6599	0.0335	0.1045		0.4254	0.5431	0.3936	0.157	0.2781	0.2436	0.1631	0.4243	0.4215	0.0352	0.0722	0.2169	0.1097	0.1586	0.1631	0.0546	0.1132	0.0678	0.1262	0.2207	0.0576	0.132	0.0935		0.1403		0.0878	0.1198	0.034	0.0679
Onecut2	2.0991	2.3131	2.2195	0.46	0.406	0.3682	1.0575	0.926	0.9212	0.4037	0.3705	0.0743	0.9015	0.8379	0.9158	0.0287	0.1071	0.0609	0.5846	0.6771	0.5904	0.1345	0.2384	0.2544	0.5012	0.6358	0.8753	0.0302	0.1414	0.2438	0.2526	0.2017	0.1557	0.0759	0.1843	0.0918	0.1493	0.2376	0.221	0.1781	0.1387	0	0.1943	0.0745	0.0753	0.1027	0.0291	0.0582
Onecut3	4.4589	3.6999	2.99	0.9432	0.7624	0.8473	1.0569	1.4085	1.6785	0.553	0.5083	0.2509	1.5963	1.6537	1.8622	0.0317	0.291	0.0673	1.1541	1.4156	0.9755	0.2145	0.3259	0.3835	0.5156	0.9097	0.5552	0.0748	0.2107	0.3759	0.2126	0.3088	0.2746	0.0518	0.2052	0.1014	0.2157	0.416	0.2816	0.2854	0.1533		0.1557	0.0823	0.0832	0.1135	0.0322	0.0643
Orc1				0.0089			0.0058			0																	0.0041
Orc2	8.7361	3.7973		0.1556	3.292	2.6011	0.045	0.0577	0.0571	2.3779	0.0487	0.0349	0.0703	12.5658	1.636	0	1.3657		1.3861	2.0361	1.4794	3.9922	2.6936	1.7661	0.0377	0.0382	0.0472	0.0437	0.0347	0.1257	0.4534	0.808	0.5966	0.0515	0	0.8109	0	0.042			0.0303	0		0.0471	0.0442	0.0281		0.0119	0
Orc3	0.4294	0.585			0	0	0.0071	0.0127	0.0103	0.0424	0.0403	1.8491	0.0091	0		0	0.4451		0.1295	0.3531	0.0448	0	0.0151	0.0046	0.0113		0.3829	0.0319	0.0062	0.0372	0.0655	0.0873	0.0146	0.0119	0	2.3428	0.0129					0.0046							0
Orc6	0.107			0.0614		0.1262			0	0.1044		0.0526								0.1868	0		0.0505	0.046					0.0287
Otp	15.3879	16.5039	19.2825	30.0523	29.6797	22.3823	24.8221	18.6022	24.4706	19.5756	23.0781	18.4584	12.3807	22.6961	10.0686	20.9967	20.3464	17.203	12.6887	19.5826	16.0358	6.7624	16.1435	16.589	9.8791	11.0681	8.7687	8.2271	5.0788	8.012	6.6755	7.1955	5.4511	3.6256	4.9142	4.216	5.9461	6.6862	1.7748	2.0785	5.0363	8.6812	10.4807	7.6615	8.3132	5.9493	7.8045	9.0541	0.0184
Otx1	9.2377	6.7068	10.0841	8.5048	10.8812	7.7553	5.5227	7.2698	7.163	4.9881	5.4409	9.42	0.3499	0.4638	0.4874	0.6554	4.0937	1.122	3.9226	3.1255	4.3806	0.7154	0.983	2.4191	0.4146	0.5346	0.3571	0.3845	0.2279	0.7882	0.9664	0.8774	0.7448	0.5572	0.7129	0.5697	1.1478	0.8759	0.4568	1.006	0.1716	0.8925	1.459	0.7442	0.1647	0.114	0.1206	0.1922
Otx2	5.8347	5.3399	4.9803	6.423	5.7009	6.7415	3.5427	10.222	6.6687	5.0954	3.9029	3.8437	1.3814	2.0077	1.6683	2.0789	3.1685	2.0584	3.7947	3.5394	5.1853	2.3374	2.7761	2.2095	1.5451	1.7451	1.4901	1.7041	1.3908	1.4888	1.2772	1.2679	1.0956	0.7812	0.851	0.844	2.6187	3.2111	3.2464	3.8169	3.1185	3.89	4.346	2.8942	2.6646	2.1974	2.2134	2.1524
Pa2g4	4.3521	4.1078	2.5683	3.8535	2.3702	2.5895	5.0477	3.4985	3.7406	7.0081	4.1176	4.3148	5.638	2.9912	3.1415	2.4843	4.1681	1.6262	7.4463	10.4597	6.6318	3.6486	7.5667	4.3492	1.5171	1.6061	2.2415	1.5371	1.3351	1.6326	2.7798	1.5493	2.0493	1.0262	1.0745	1.2511	11.6538	5.6367	12.901	10.1433	9.9432	14.7421	6.8424	10.5756	12.5641	6.3765	5.6931	7.1935	4.7253
Papd5											0.0865	0.0914									0.0741				0.0551	0	0.0095					0	0.0257			0	0.0328												0.4146
Parp1	1982.18	1901.62	1820.31	2645.9	2385.87	2439.7	1830.95	1662.57	1712.94	2036.32	2105.18	1826.26	889.412	1255.41	987.289	1357.23	1649.11	1666.36	1523.3	1906.09	1694.37	1967.76	1459.08	1540.94	457.083	349.98	394.784	501.283	416.744	398.593	383.563	407.424	376.459	214.636	294.139	237.614	368.925	362.211	298.74	362.018	290.635	364.085	383.855	321.707	424.507	218.202	258.342	236.359	41.2766
Parp2	17.7309	8.4768	10.3165	25.2605	21.8293	28.7079	33.1816	37.2803	33.3444	30.4687	30.7115	37.2482	7.1302	13.1713	8.5814	21.6666	31.3242	20.9406	27.5858	25.0868	28.9266	23.2629	21.2247	23.2896	5.322	4.5867	6.7252	7.767	6.5529	7.01	7.3694	9.6537	6.537	6.8881	5.9384	6.2645	3.5877	4.4234	4.5883	7.2151	6.5845	5.9933	6.6353	7.3421	6.9987	5.013	5.5849	4.959	0.3187
Patz1	1.6479	1.7995	1.7224	1.8615	0.9715	0.8696	1.3252	1.3508	1.6102	0.6884	0.6916	0.2727	0.3191	0.2163	0.2358	0.2196	0.2627	0.1274	0.3615	0.3536	0.2691	0.2036	0.5527	0.1411	0.721	0.5117	0.9179	0.6559	0.2965	0.2608	0.3506	0.3265	0.2272	0.0748	0.1737	0.267	0.0768	0.1306	0.1587	0.0831	0	0.0092	0.0103	0.1621	0.0125	0.0747	0.0093	0.052	0.0335
Pax2							0.1665	1.4512	0.1572	7.5138	6.7483	0.487		0.5055	4.275	0.0307	6.5633	2.9029	0.1393	16.4878	10.489	7.0443	17.9997	0.4139				0.0189	0.0116		0	0	0		4.5044
Pax3	0.1907	0.0961	0.341	0.667	0.2973	0.3743	0.4709	0.565	0.3724	0.5394	1.459	0.6122		0.0941			0.1108	0.0674	0.2217		0.217	0	0.2077	0								0														0
Pax5	0.1877		0	5.0657	3.5415	0	4.1312	3.7468	4.2027	11.2618	7.2435	6.1348		0.0467	0.0723	0.0307	8.849	0.0038	0.7496	13.9904	12.4939	8.1302	0.9514	11.7303		0.1023		0.0189	0.0116	0.0128	0.0721	0	0.0622	0	0.063	0.0778
Pax6	20.5383	17.4707	23.7725	29.91	23.0735	39.4094	40.5608	29.5846	41.1798	19.5654	22.2006	25.3015	6.7702	15.9973	7.4201	11.1394	13.4432	12.5558	13.2316	14.3598	13.224	17.5308	15.8571	14.7291	0.9285	3.2367	3.3403	2.5878	2.5152	3.4423	1.6208	1.8142	4.8629	0.5846	0.6685	0.5783	2.3212	2.9031	2.7232	9.5283	3.4713	3.257	3.9716	3.2939	3.7694	2.6412	1.8694	2.3789	0.6932
Pax7	1.1408	1.1202	1.2967	1.4466	2.2745	1.5676	1.8695	2.4346	2.7618	4.1008	3.5754	4.5583	0.1594	0.5236	0.1404	0.509	1.2457	0.6489	1.5835	1.5537	1.6168	2.3301	1.6088	1.8197	0.0691	0.0577	0.1446	0.0453	0.0324			0.0359	0.042	0.0805	0.0335	0	0.0823				0.1333	0.1077	0.1123	0.1048	0.0928	0	0.0638	0.0741
Pax8												0		0.0361		0.0237						0.0677						0.0146	0.009		0	0
Paxbp1	0.113	0.3273	0.0413	0.4832	0.2836	0.2279	0.2758	0.2642	0.4701	0.1013	0.4796	0.2518	0.4916	0.2519	0.1863	0.4293	0.3248	0.0252	0.7271	0.9015	0.6646	0.1583	0.5708	0.5639	0.5559	0.4938	1.0552	0.8654	0.9274	0.7266	0.5162	0.492	0.4835	0.275	0.4467	0.5131	0.1904	0.6407	1.5213	0.6181	0.9026	1.2275	0.1162	0.5491	0.0558	0.3263	1.0995	0.9165	0.4206
Pbrm1	3.1129	2.533	1.1373	2.7851	1.2163	1.1169	1.1328	1.7355	7.0881	8.3566	5.464	1.3739	5.0489	1.0384	0.927	1.2501	1.3876	3.2547	4.0712	4.9495	1.4753	1.5906	2.5719	2.4019	1.1058	1.3164	1.7677	2.5508	1.2007	1.0413	1.6483	2.1725	1.046	0.8665	0.9392	1.028	1.5156	1.4932	2.1964	1.4731	1.6315	0.7179	1.04	1.5064	1.1525	1.5222	1.719	1.4434	3.4363
Pbx1	11.0554	9.6251	9.7746	8.7412	6.7743	7.0694	4.1391	4.1454	4.4156	8.1961	6.3813	4.1178	11.7493	14.3367	11.4485	6.5552	9.7189	7.3292	10.1055	13.6432	10.1047	3.8559	8.9114	6.7189	8.7208	9.5011	11.0906	8.4471	6.3539	5.5699	4.9599	4.4526	3.6178	2.9335	3.064	3.7653	13.5211	12.9704	18.1113	13.4908	13.9222	10.1657	8.3575	10.4758	7.1407	5.1387	3.3188	4.9378	0.7942
Pbx2	1.6597	1.4442	1.793	1.3328	0.8763	0.8435	0.8612	0.6368	0.916	1.4173	0.8478	0.5697	1.3842	2.1169	1.9471	1.5468	1.6295	1.157	1.1337	1.6247	0.893	0.7269	1.2539	0.6788	1.0211	1.2683	1.2751	0.7712	1.0812	0.8162	0.6241	0.8361	0.6244	0.3151	0.1971	0.426	4.4707	1.8455	3.5174	2.647	3.6602	1.4788	1.255	1.6627	1.4475	0.8406	0.3796	1.4868	0.1299
Pbx3	4.1766	3.6706	4.4339	2.9392	1.9548	2.2827	1.5941	1.4395	1.6433	2.9331	1.9483	1.3752	5.7283	5.2184	5.3702	3.4123	4.2484	3.6614	3.5712	4.0079	3.5076	1.0376	3.1377	2.3651	4.8991	2.8627	5.4039	3.1736	2.4051	3.2974	2.4537	2.4132	2.1192	0.8298	1.5031	1.296	5.5159	7.1378	6.3741	4.5056	6.0236	4.918	3.6491	4.1399	3.0798	1.7502	1.2215	1.7706	0.1352
Pcbp1	19.3691	16.3023	13.5754	15.3647	17.5856	15.8913	7.3727	11.225	8.7719	14.708	21.783	13.8378	16.1806	17.0445	10.2107	9.8896	10.3317	8.0774	7.279	9.8112	7.6773	14.2675	13.3262	12.8009	5.3515	7.8663	7.5074	3.9583	4.4528	5.6524	5.5674	4.3437	4.4759	5.1619	4.3317	4.5204	10.8602	13.0518	10.73	7.2817	15.0713	6.932	3.7616	10.2455	5.3161	6.7227	5.5404	7.3367	3.6657
Pcbp2	32.7257	31.2854	27.6433	18.2579	22.5755	14.4175	11.4709	15.6371	17.0724	8.7939	20.3945	12.4786	38.3625	27.4609	20.2373	10.2234	10.4417	8.9963	22.024	15.8862	12.0997	9.4739	7.2731	8.9672	6.2172	7.1587	6.4378	3.448	3.6556	4.3852	3.0597	3.5338	4.1696	2.9969	3.5035	2.8822	18.8656	17.1073	15.4622	5.066	13.9048	5.4786	3.1106	10.6798	4.0598	4.5801	4.7093	5.0793	4.4067
Pcbp3	5.8102	6.2746	3.446	2.5593	3.5307	2.7662	1.3358	2.5825	1.6216	1.7843	3.3623	2.4198	3.7362	4.373	3.0592	1.1329	1.5493	1.4976	1.5877	1.9821	1.4586	2.0091	1.254	1.4316	1.7495	1.4073	1.2395	0.5938	0.7417	1.085	0.7384	0.7246	0.7638	0.6278	0.8804	0.7743	2.8784	3.0608	3.4235	1.4315	2.2415	1.2765	0.62	1.8731	1.2487	0.9039	1.4144	0.9622	1.1724
Pcbp4	2.1667	1.3577	5.4563	3.2995	1.3826	0.6121	0.1999	0.3069	0.1662	0.3756	0.4907	0.1626	1.6202	0.8741	0.6329	0.1745	0.5516	0.7901	0.7674	0.6214	0.1456	0.1334	0.1658	0.3318	0.0591	0.2725	0.4624	0.3201	0.07	0.1672	0.0259	0.0382	0.3243	0.0343	0.2834	0.0382	0.5874	0.4576	1.1126	1.0093	0.2868	0.7346	0.0485	0.107	0.7694	0.0636	0.0606	0.0545	0.2885
Pcgf2	0.3498	0.3565	0.2896	0.4319	0.4018	0	0.4237	0.3643		0.4898	0.5341	0.4567	0.4792	0.2863	0.2418	0.2785	0.3968		0.3345	0	0.3729	0.3214	0.3526	0.3159	0.2808	0.4118	0.4076	0.5733	0.3501	0.3929	0.4204	0.775	0.674	0.3884	0.3851	0.0656	0.5181	0.2647	0.3172	0.3186	0.2632	0.1477	0.1049	0.5092	0.3952	0.2054	0.1556	0.0847
Pcgf6	1.7827	0.7941	1.3857	0.0993	0.0561	0.0144	0	0.032	0	0.0755	0.0622		0.192		0.1563					0.0427	0.0394		0.0166	0.0559	0.1224	0.2802	0.2909	0.0648	0.041				0		0.0151				0	0.032		0.0387			0		0.0246
Pcna					0						0				0.1381							0.436															0.086	0			0.1184
Pcx	5.8236	6.2422	6.2209	6.4159	7.1932	7.0874	5.8094	6.6348	5.9661	5.0842	5.307	5.2846	5.7097	5.6502	5.5957	5.698	4.7399	6.1	8.2818	7.9352	7.5472	10.1105	7.8856	6.9821	3.9421	4.27	3.4966	4.0594	3.423	3.8965	4.8568	4.2389	4.0489	3.2675	2.8216	2.9785	19.2812	23.1647	18.3761	22.048	21.9193	20.8335	24.2428	22.952	22.5445	19.5609	17.8809	18.0782	3.5955
Pds5b	7.1375	8.1058	6.6536	7.751	4.9481	5.4524	6.2882	5.2436	7.1734	9.1368	5.7266	4.1874	7.0446	3.3653	4.6065	3.5296	5.0452	3.2613	7.2696	8.0986	7.3515	4.2758	6.1151	5.7481	3.4889	2.7074	9.0601	7.3787	5.2727	2.3158	4.173	4.0696	3.0082	2.2557	2.9532	2.8436	4.0369	2.8663	4.5899	3.8231	4.4734	4.5761	4.1183	5.4882	3.1304	4.5754	2.4334	3.4167	5.1738
Peo1	0.0929	0.1701	0.5369	0.3318	0.4551	0.7071	0.0438	0.0942	0.0407	0.0566	0.8069	0.0523			0.1545	0	0.011	0.1504	0.1727	0.3096	0.3665	0.2026	0.0422	0.1815	0.0306	0.0354	0.0394		0.0135	0.0299	0.0154				0.0866			0.1453	0.0698	0.0398	0.0876	0.1092	0.1761	0.1443	0.0397	0.0808	0	0.0731
Phb	1.2151	1.1408	0.2993	1.4563	0.1411	0.0379	0.6063	0.4608	0.5766	0.8111	1.3454	0.6938	2.8881	0.1089	2.2361	0.2085	0.9264	0.3405	1.5262	1.3382	0.8804	0.53	1.1083	0.3371	0.3674	0.0423	0.9032	0.6399	0.3008	0.3154	0.1165	0.4936	1.0674	0.3809	0.2259	0.1705	5.0712	5.5078	1.6038	1.8126	4.8561	1.4918	2.8916	6.5226	3.4006	1.9737	1.7414	1.7429	0.013
Phc1	0.1819	0.2688	0.0957	0.2861	0.2133	0.1915	0.1344	0.1173	0.1031	0.4857	0.3351	0.3636	0.3469	0.4245	0.4117	0.0258	0.3718	0.1311	0.4123	0.5402	0.5304	0.1112	0.1292	0.3704	0.6569	0.6493	0.7776	0.644	0.6097	0.5915	0.6439	0.685	0.6204	0.1626	0.295	0.2334	0.4338	0.1763	0.5679	0.1738	0.1359	0.2161	0.0859	0.1651	0.1368	0.0235	0.0615	0.191	0.0143
Phc2	1.549	1.0562	1.0319	1.4733	0.7802	0.664	0.6961	0.7765	1.0521	1.6314	1.3791	1.0782	0.9175	0.6343	0.4503	0.7955	0.9828	0.3287	1.1804	1.5871	1.0921	0.3642	1.0008	0.9763	0.8117	1.6672	1.3009	1.5592	1.4639	1.1916	1.9247	1.1096	1.2944	0.5776	0.718	0.5774	0.9155	1.281	1.0109	0.8581	1.0704	0.9709	0.2123	0.6875	0.9777	0.377	0.4952	0.6637	0.684
Phc3	0.2666						0.0036				0	0.0387	0	0.0364			0.026	0		0.0442	0		0		1.2105	2.8245	0.3945	0.47	0.3145	0.2396	0.2886	0.1292	0.302	0.2031	0	0.0611	1.1188	0.3023	0.2909	2.4203	0.2453	0.0598	6.3198	0.191	0.1496	4.5747	1.252	0.1175	0.2876
Phf12	0.008	0.1189	0.0638	0.0971	0.0921	0.0445	0.0714	0.0051	0.075	0.1121	0.1818	0.0909	0.2354	0.4198	0.1507	0.7842	0.068	0.0859	0.1229	0.2385	0.2548	0.0651	0.2315	0.1891	0.2324	0.19	0.4477	0.1149	0.5892	0.1495	0.3633	0.1762	0.13	0.0845	0.1451	0.0582	0.0732	0.9843	0.281	0.2071	0.0942	0.2479	0.0969	0.1631	0.1274	0	0.0678	0.07	0.028
Phf20		1.8012		1.5746			0		0.0117	0.0189	0		0.0233	0.0119		0.0137	0.0108		0	0.0213	0.016		0	0	0			0.023	0.0103	0.0127	0.0149	0.0495	0.0171	0.0179	0.0113	0								0				0	0.0242
Phf21a	0.1271	0.2487	0.1283	0.1406	0.1275	0.0982	0.0992	0.0329	0.1141	0.1701	0.2024	0.0948	0.0537	0.0515	0.0408	0.0044	0.1069	0.0398	0.191	0.2232	0.3156		0.1915	0.2117	0.0772	0.1307	0.1672	0.1117	0.0717	0.0585	0.1	0.0618	0.0195	0.0587	0.0472	0.0267	0.1033	0.1611	0.1221	0	0.1686	0.1216	0.1566	0.0642		0.0262	0.0384	0.0203
Phf21b	0.0555																						0
Phf5a	1.6156	2.7834	3.5951	3.9667	3.9391	3.5872	3.2806	4.1502	4.3875	2.0602	3.1915	3.1654	0.7941	1.9576	1.8343	3.2026	3.5685	4.0803	6.6357	6.5288	3.2886	3.6815	2.9994	2.3865	0.0781	0.0723		1.6233	1.8727	1.534	1.1915	1.2627	1.8082	1.245	0.95	1.1538	0.2104	0.6333		0.9077				0.4598	0.3883	0.7484	0.1345
Phf6	4.7987	3.8285	3.077	4.724	3.3956	2.9539	2.7086	2.8615	2.5474	6.3412	4.189	3.1925	2.3891	2.7087	2.0679	0.83	3.4876	1.4878	3.3226	5.351	3.4504	3.6253	4.3768	3.0891	1.5101	1.5226	3.9673	1.7822	0.4687	1.8047	3.0625	0.9515	1.6011	0.8052	2.5998	1.1646	2.8639	1.8793	3.8457	3.4304	2.4424	3.8702	1.4015	1.3884	1.994	2.1023	2.3891	1.8971	0.8426
Phox2a	0.2835	0.2308	0.4802	0.7863	0.3215	0.6534	0.7648	0.2876	0.6534	0.5535	0.5045	0.2089		0.2774	0.311	0.2274	0.7697	0.8836	0.4045	0.2607	0.4288	0.4398	0.3928	0.1653	0.1171	0.1055	0.1941	0.0929	0.1199	0.1374	0.0858	0.0699	0.091	0.0299	0.0673	0.2169	0.1274	0	0.1224	0.1632	0	0.154	0.1266	0.1758	0.1743	0.1238	0.1177	0.0972
Phox2b	0.3608	0.2937	0.6112	1.0007	0.4092	0.8316	0.9734	0.366	0.8316	0.7044	0.6422	0.2659		0.353	0.3959	0.2895	0.9796	1.3427	0.5148	0.3319	0.5458	0.5598	0.4999	0.2104	0.1491	0.1343	0.2471	0.1182	0.2529	0.395	0.1092	0.1569	0.1159	0.0862	0.0856	0.2761	0.1621	0	0.1557	0.2077	0	0.196	0.1612	0.2238	0.2219	0.1576	0.1498	0.1237
Pias1	0.5531	0.332	0.4393	0.1074	0.6459	0.4856	0.1067	0.2793	0.0747	0.8879	0.7213	0.0245	0.5608	1.1795	0.7032	0.2915	0.3008	0.0627	0.1748	0.2649	0.3849	0.3387	0.0758	0.0346	0.0333	0.4996	0.1126	0.0934	0.6312		0.0917	0	0.0142			0.0302	0.8522	0.3279	0.4847	0.5475	0.0917	0.3518	0.2396	0.2323	0.623	0.3901	0.383	0.5928	0.0781
Pias2	0.1882	0.045	0.0577	0.1019	0.1233	0.0759	0.112	2.9847	0.0479	0.0835	0.0608	0.5968	0.6123	1.1368	1.0634	0	0	0.0273	1.2888	0.1005	0.0458	0.0398	0.0969	0.0838	0.0397	0.575	0.0721	0.0461	0.0503	0.0505	0.0569	0.0425	0.047	0.044		0.0144	0.8446	0.2575	0.4472	0.5872	0.2034	0.3735	0.2901	0.1375	0.5999	0.4078	0.383	0.4839	0.0513
Pias4	0.1477	0.1397		0.2043	0.1136	0	0	0.0655		0.2311	0.1089	0.0871	0.1558	0.0309		0.05	0.0395	0	0.0241	0.2146	0.1854	0.0252	0.264	0.1245	0.0811	0.028	0.1166	0.1533	0.0711	0	0.0759	0	0	0.0184	0.0316	0.029	0.2283	0.1036	0.1293	0.1086	0.1127	0.0887	0.2615	0.0471	0.0578	0	0	0.0459	0.0357
Pin4	0.952	1.1416	1.4518	1.5177	0.923	1.5292	1.8404	0.3994	1.9615	1.4999	1.1314	0.4484	3.1102	0.7842	1.537	0.1843	3.499	0.5544	4.0791	4.837	3.9137	0.0071	1.5917	0.8245	0.106	0.1665	0.1947	0.1939	0.2491	0.093	0.1826		0.2016		0.1114	0.0282	0.5287	0.1616	0.4657	0.2605	0.6771	0.7467	0.2866	0.9613	2.1311	0.4631	0.1114	0.1522	0.1229
Pitx1	0.5981	0.2797	0.2756	0.2563	0.4622	0.4519	0.1303	0.0693	0.1623	0.2333	0.2098	0.2204	0.0289	0.1753	0	0.1578	0.1362	0.2405	0.153	0.137	0.1705	0.3052	0.0764	0.2281				0.0345	0.0367	0.042		0.0576	0.04	0.0038		0.0529		0.0675								0.1548
Pitx2	1.7209	0.9732	0.9659	1.1717	1.0808	1.448	1.42	0.9882	1.1834	0.9408	1.1847	0.7754	0.598	1.3727	0.2431	0.5622	0.5621	0.6783	0.6508	0.7805	0.9802	1.0682	0.6164	0.7059	0.2564	0.5438		0.0475	0.0389	0.0446	0.136	0.0611	0.1512	0.0041	0.0488	0.0561		0.0716							0	0.1642
Pitx3	1.5089	0.8391	0.7947	1.0305	1.0191	1.2968	1.2682	0.8552	1.0377	0.8871	1.057	0.7311	0.5209	1.2943	0.2292	0.5301	0.4946	0.5683	0.5498	0.7359	0.9242	1.0071	0.5812	0.6037	0.2417	0.5127		0.0345	0.0367	0.042	0.1282	0.0576	0.1425	0.0038	0.046	0.0529		0.0675							0	0.1548
Pknox1	0.8471	0.4494	0.9576	0.0266	0.0345	0.1977		0.1713			0.1185	0.1493	0.3647	0.669	0.822	0.1604	0.4833	0	0.0274	0.1839			0.2399	0.0345	0.521	0.6852	0.3636	0.2493	0.426	0.1505			0				3.1027	2.1062	1.5665	0.5735	1.1829	0.2548		0.6343	0.5642			0.6489	0
Pknox2	0.4878	0.3454	0.4629	0.0353	0.1189	0.1227				0	0.1185	0.1493	5.5168	0.7678	0.4316	0.2823	0.1798	0.0217	0.0477	0.3436	0.03		0.202		3.0467	0.4828	0.4798	0.0222	0.0304	0.2239	0	0.0277	0			0	3.9707	7.343	2.7909	1.3322	2.0614	6.5354	1.0184	1.5003	1.1822	0.3583	0.0824	0.9545	0.2029
Pml				0.033																								0
Pnkp	49.3647	17.9905	17.5334	74.5294	118.825	24.471	60.5801	16.5857	69.1418	68.7422	51.6214	22.7975	50.3671	2.2291	29.1133	84.9049	81.5791	80.5874	61.5907	58.7854	28.9599	54.177	23.3307	66.7651	5.2255	25.2405	7.7696	16.3621	18.7158	10.8632	9.4965	13.0551	14.4395	12.1437	11.7115	6.5484	8.2417	8.4017	12.5313	23.1242	25.8523	23.9995	21.4545	19.9889	9.8142	14.8034	13.3933	14.4893	2.8302
Pnn	2.4096	4.9311	4.0989	5.4833	8.4741	8.2091	5.1371	8.2883	8.2126	0.6799	1.7376	2.0149	0.5938	0.1489	0.8758	2.5951	3.4494	3.1434	5.9329	6.1758	5.6508	0.2717	1.159	2.2734	1.4084	1.0879	1.36	2.1489	1.6593	1.96	2.0514	2.075	2.1127	0.5541	0.8246	0.5011	1.2741	1.6204	1.3003	1.8258	1.3345	1.9717	0.7663	1.1357	1.1528	0.5355	1.0197	0.7269	3.1613
Pogz	1.3404	0.9909	0.4269	1.009	0.2944	0.5281	0.5811	0.7944	0.9254	2.0247	1.1918	1.2108	2.3498	0.6736	1.2196	0.4179	1.5345	0.57	1.0043	1.2003	1.3343	0.5475	1.5269	2.1874	0.559	0.3666	0.9613	0.4566	0.6561	0.5032	0.5411	0.8926	0.356	0.296	0.4607	0.5902	0.637	0.6317	11.2537	5.0457	0.9773	0.5599	0.1814	1.0821	0.7189	0.6824	0.1602	0.7455	0.3959
Polb	15.3212	11.0792	13.2221	41.8071	33.4953	35.8931	24.0553	23.4408	23.6725	20.6175	25.244	25.1219	5.9295	34.1711	10.9651	71.1175	37.0328	28.8112	28.6549	51.5091	44.6448	95.2153	50.755	44.3409	8.2631	9.7631	7.8502	15.6476	46.1061	12.2826	8.1186	10.9414	12.5377	15.4104	10.1268	8.6648	9.2797	6.7907	8.2115	22.2404	17.4621	16.5653	13.4249	15.02	16.4418	8.4389	8.6228	8.2647	12.4931
Pold1		0.0308		0.0355					0	0	0	0.0169	0			0.0032			0.0539	0.1109	0.0149			0.0218											0	0.0215
Pold2		0		0.053								0.1433		0	0	0		0.2279	0.0513	1.4187	1.2024	0.083	1.3374	0.9954							0.0073					0
Pole				0.0254					0.0039																						0.0073
Pole3				0.1232	0.1568		0.0883	0.8637	0.6876		0.1796									0.4619	0.7213	0.6392			0.2125			0.4881	0.7596	0.5887	0.2141	0.5411	0.5537		0.3275	0.3702
Polg	0.1279		0.0282	0.8078	0		0.5642	0.1542	0.887	0.0225	0.079	1.6255		0.0054		0.0059	0	0.0103	0.2855	1.3858	0.4425	0.2646	0.3838	0.6586	0.0868	0.0493	0.0567	0.2065	0.1633	0.0229	0.0958	0.052	0.0807	0.1169	0.1837	0.0859	0.4395	0.4173	0.5607	1.2437	0.5322	0.6681	0.5251	0.3762	0.6593	0.3376	0.5159	0.3183	1.2034
Polg2	0.0984	0	0.0213	0.0319	0.2224	0	0.0954	0	0	0.2789	0.3774	0.0989		0	0.011			0.0412	0.4374	0.6074	0.5995	1.2346	0.3317	0.503	0.4234	0.3568	0.4994	0.4214	0.2675	0.2022	0.2305	0.288	0.1917	0.0978	0.1438	0.1713	0.9821	1.4966	1.3407	1.3361	1.3876	1.7561	2.0639	1.8447	1.778	1.7734	1.223	1.3279	0.356
Poll												0.0528										0.0874	0.1516	0.1998
Polr1a										0.1585									0.0222
Polr1c	0.1243	0.478	0.4656	0.6498	0.3334	0.5704	0.5025	0.4962	0.6679	0.0993	0.7473				0.4108		0.0401		0.1904	0.7483	0.0968	0.171	0.2086	0.1686				0.0245	0.0245			0												0			0		0.0392
Polr1d	0.3786	0.3154		0.2539	0.2695	0.2482		0.3966		0.5758	0.5236	0.3293	0.2324		0.2046	0.2464	0.3262	0.098	0.8098	0.3292	0.3828	0.2432	0.3642	0.431	0.2622	0.2797	0.4834	0.4944	0.3384	0.2521	0.2319	0.43	0.2178	0.1012	0.2338	0.3681	0.2697	0.1785	0.3236	0.2842	0.3897	0.3259		0.3067	0.2978	0.2857	0.2167	0.2586	0.1723
Polr1e	0.0692	0.1567	0.111	0.2827	0.0524	0.0697	0.0555	0.0599	0.1675			0.0557								0		0			0.1838	0.105	0	1.3029	0.0277	0.0656	0.0625	0.0753	0.0247	0.011	0.0164		0.02	0.0527	0.0618			0.0573		0.0544		0.1408		2.722
Polr2a	0	0.0104		0.0195	0.0251					0.1254	0.084	0.1043	0.006	0.0104	0	0.008	0.2987	0.0248	0.0121	0.0582	0.072	0.0122	0.0289	0.0064	0.0229	0.0318	0.0437	0.0868	0.1345	0.0293	0.0352	0.0387	0.0399	0.0062	0.0176	0.0164	0.0069	0	0		0.0105			0	0.0045	0.0196			0
Polr2b		0.0141		0.0154				0.0291	0.0198	0.0987	0.0669	0.2454	0.0207		0.0012	0.1107	0.1341	0.0526	0.1249	0.5767	0.0836	0	0.0286	0.0102	0.2485	0.0165	0.0373	0.109	0.1247	0.3386	0.1346	0.1632	0.1189	0.023	0.0144	0.0398	0			0	0.0643	0.0857	0	0.1526	0.0907	0.1249		0.0953	0.127
Polr2c	0.7433	0.7187	0.3304	0.9464	0	0.785	1.164	0.3413	1.309	1.1986	0.4651	0.1206	0.5382	0.5518	0	0	0.701	0.1061	0.223	0.5628	1.08	0	0	0.3527	0.0783		0.1459	0.1367	0.5841	0.0466	0.1674	0.0808	0.7175	0.3903	0						0.1589								0.138
Polr2e	0.7309	0.5256	0.4011	1.1345	0.5079	0.2141	0.3139	0.8989	0.2763	0.4416	0	0.6132	0.3091	0.3869		0.2956	0.8484	0.2546	0.3335	1.5632	1.5554	1.4187	0.8892	0.9783	0.186			0.0443	0.1486	0.4183	0.4407	0.5588	0	0.41	0.1183	0.1326			0		1.6924	0.567		1.3232	0.2846			0.5258
Polr2g						0											0	0							0.0241				0.0968	0.0643	0.0861			0							0.0996
Polr2h	0.6412	0		1.8592	0	0.1679	1.6315		0.1424	1.6366	0.5277	0.0976	1.4288	0.4553	0.7285	0.1377	1.1732	0.0773	1.2154	1.8988	1.4727	0.7917	2.5308	0.3523			0.8318	0.1666	0.154	0.4258	0.5202	0.8412	0.3053	0.2491	0.5171	0.1811						0.777	0						0.1121
Polr2i	0.3282			0.3374	0.1956	0.2278		0	0.144	0.2084	0.2116	0.1175			0.1038	0		0.1764	0.2002	0.3171				0.4564				0.1163	0.1572	0.1024	0.0846	0.1269		0		0	0.1646
Polr2j		0	0		0.092	0.113		0.0985	0.2295	0	0.1511	0	0.0789	0		0.142	0.4044	0.1213	0.151	0.2338	0.126	0.0516	0.2953	0.0775	0.1135	0.0925	0.1436	0.2221	0.103	0	0		0.1706			0.0999					0.1683	0
Polr2k										3.9986
Polr2l	0.4948	0.6503		0.8082	6.3604	0	0.872	0.4669	0.7678	1.3381	1.3034				0.3596	0.4651	0.4021		1.3644	1.5581	1.193	0.989	0	2.0662					0.4358	0	0	0.6158		0.2245		0	0.6348
Polr3b	0.0106	0.088	0.0121	0.0124	0		0	0	0.0076	0.1293									0	0.069	0.1486	0.0114	0.1319	0.0297																0
Polr3c										0										0.0366
Polr3d				0.1421						0.0198		0.7756								0.0709
Polr3f		0.0412		0.0067			0			0									0.0542	0.1762	0	0		0.0219											0		0.0176		0	0.0376
Polr3h							0.0641		0	0.164										0.2469
Pot1b				0.0231
Pou2f1	1.3447	1.5413	0.7183	2.7104	2.9657	2.763	1.7132	2.2479	2.732	2.0964	3.0956	1.2764	0.4252	0.2016	0.7833	0.3006	2.7824	0.5723	2.6752	1.3605	2.0347	1.092	1.2103	2.4202	0	0.0106	0.045	0.0337	0	0.0846	0.0356	0.0259	0.0307		0		0.1399	0.1488	0.4324	1.6154	1.1183	1.499		0.4697	0.2043	0.3022	0	0
Pou2f2	0.4814	0.2835	0.1034	0.628	0.3574	0.4095	0.3986	0.3312	0.4184	0.5735	0.2827	0.2279	0.1648	0.1925	0.0945	0.0937	0.2674	0.1645	0.1271	0.392	0.6203	0.2661	0.2842	0.2352	0	0.0101	0.0429	0.0322	0		0.034	0.0248	0.0294		0		0.0548	0.1421	0.1878	0.2167	0.9066	0.2219		0.1823	0.166	0.2704	0
Pou2f3	0.427	0.2307	0.0917	0.5277	0.317	0.3632	0.3536	0.2937	0.3711	0.5086	0.2507	0.2021	0.1462	0.1708	0.0838	0.0831	0.2372	0.1459	0.1127	0.3477	0.2596	0.236	0.252	0.2086	0	0.0089	0.0381	0.0285	0		0.0302	0.022	0.026		0		0.0486	0.126	0.1665	0.1922	0.8041	0.1968		0.1617	0.1473	0.2398	0
Pou3f1	4.6357	6.4535	4.9807	8.5408	7.0313	13.0501	3.2916	2.5456	2.4712	12.6376	8.6385	9.3083	2.4382	4.6084	2.9433	2.8522	5.672	5.208	5.3758	12.3842	8.0694	6.5017	8.3786	7.8395	0.7445	0.5058	1.0466	1.8421	1.476	1.1219	1.1785	0.9179	0.8017	0.2333	0.4808	0.2887	2.2885	2.5922	4.946	6.2426	6.6995	4.5674	3.3724	4.1579	3.4582	2.683	3.5384	2.9535	0.0704
Pou3f2	17.3329	15.8315	15.9494	31.5014	18.6235	27.5042	13.6763	9.5065	16.7923	31.494	26.3646	20.819	10.4441	13.871	8.2167	9.5198	19.1888	11.0848	14.9489	24.6716	19.1605	42.2573	29.7076	26.5584	2.0424	2.0515	3.3902	3.6784	2.4008	2.258	2.6496	1.9853	1.9878	0.8367	1.8445	1.1738	8.3746	9.6773	10.6832	11.802	11.3609	13.568	7.8939	7.5295	8.4764	10.6696	8.0232	7.0038	0.197
Pou3f3	10.5419	10.1045	9.221	15.9428	12.1668	19.326	4.6557	6.3216	7.0049	18.8125	13.7124	13.4516	4.6659	7.6331	5.8375	5.4993	13.3913	10.5084	9.2409	18.8549	12.7002	13.2556	13.9014	12.3247	1.3024	0.6546	1.872	2.5671	2.0567	1.6236	1.7444	1.2992	1.2536	0.3452	0.8737	0.5976	4.2279	4.4961	9.0405	8.3511	9.366	7.5636	6.5005	6.0416	5.6244	5.5336	5.8115	4.7693	0.1999
Pou3f4	23.3427	36.91	19.3367	37.8569	18.4947	20.9094	4.241	7.41	6.9387	34.8626	23.2282	13.363	38.3911	7.0404	52.088	5.1346	12.4584	10.0235	6.7443	34.721	24.4438	37.1763	12.5895	24.0575	1.147	0.6546	1.6934	1.5313	1.1126	1.2112	1.4885	0.9045	0.805	0.3452	0.7054	0.5976	3.3917	3.6595	7.1894	7.2809	8.6623	5.7536	5.444	5.3584	4.7647	5.0637	5.1359	4.3685	0.1999
Pou4f1	2.0734	1.6274	1.7554	2.6449	2.5173	2.6586	2.8008	2.8123	2.5904	3.061	2.9548	5.014	1.1806	1.5654	0.1772	1.8235	2.2524	2.0679	3.8832	3.214	2.4515	2.0161	2.2326	1.8738	0.2564	0.1449	0.3286	0.2946	0.2529	0.2484	0.2443	0.2662	0.1756				0.3328		0.1523	0.1215	0.5482		0.3646		0.3059
Pou4f2	1.0959	0.8805	1.3456	2.1424	1.0697	1.1906	2.0459	2.4097	2.1553	2.853	3.3277	4.3383	1.1096	1.63	0.062	2.7667	3.2317	3.0521	4.3452	4.4394	4.4652	2.3804	1.6589	1.8272	0.228	0.1288	0.292	0.2818	0.2316	0.2208	0.2171	0.2366	0.1561				0.2959		0.1354	0.108	0.4873		0.3241	0.0481	0.272
Pou4f3	0.0802	0.088	0.1592	0.0894	0.1174	0	0.0694	0.1303		0.1209	0.1641	0.1471				0.0353	0.1069	0.1273	0.146	0.1205	0.1611	0.108
Pou6f1										0	0						0.1932			0.3391	0.0532		0.322																0.0919	0.0552
Pou6f2	0.219	0.129	0.2682	0.6885	0	0.7311		0.2336	0.1476		0.0559	0	0.4289				0.3251	0.2434	0.6571	0.448	0.6211	0	0	0.1355	0.055		0.0326	0.0267		0.0439	0.078	0	0.0659	0
Ppp1r10	1.3562	1.9272	0.5162	1.8465	1.317	0.3191	0.8042	0.93	0.7294	2.1791	1.7217	0.9101	1.6445	0.2303	0.4001	0.7483	1.1979	0.4144	1.2397	2.1834	1.3388	0.5654	2.6763	1.2085	0.5524	0.6743	1.6516	1.6418	1.0083	0.9293	1.3666	1.2361	0.4491	0.4603	0.6294	0.886	1.6384	1.5666	2.3969	0.7999	1.9776	0.8883	1.6658	1.3693	1.5302	1.0842	1.0867	1.6157	0.8684
Ppp1r8		0.0487			4.0269	0					0.1229	0.0549	0.2191		0.0438					0.0506	0.0256	0.0676	0.0357	0	0.0737		0		0.1634	0.1621	0.0482				0		0.5461	0.5936	0	0.0148	0.5795			0.4184	0.1154		0.1206
Prdm1												0.0154
Prdm10				0.0533				0.0215	0.0379	0	0.0334	0.0243			0.0101						0							0.0472	0.0357	0.013	0					0	0.0032	0.056		0.0662	0.1909	0.0119			0.0609				0.0252
Prdm15		0.0416					0.0205			0																0.0187		0							0.011
Prdm16	0.071	0.0542	0.0802	1.1366	0.0787	0.0768	0.8079	1.2831	0.1171	0.3115	0.2109	0.077	0		0.0175	0.0155	0.0504	0.0156	0.0356	0.1092	0.6146	0.1821	0.8171	0.9952	0.0121		0	0.0795	0.0843	0.0562	0	0.1628				0		0	0		0.4064						0.0395		0.0591
Preb	0.3186	0.192	0.0213	0.3981	0.2528	0.1623	0	0.1843	0.0382	0.3366	17.3921	0.15	0.211		0.1666		0.4047		0.1565	0.556	0.3172	0	0.1816	0.1183			0.2638				0.0151	0.0538	0.05	0										0.0266					0.0459
Prim2	0.0215	0.0096		0.0372																0.0259	0.0077		0.0448	0.0222
Prox1	2.4532	3.7551	3.1019	2.1969	4.2661	3.7393	2.8655	0.1722	2.7618	0.2014	0.0681	0.01	3.0975	1.0039	1.9172	0.1382	1.7116	1.1402	1.5579	1.662	1.9971	0.1519	0.1424	1.155	0.5543	0.3014	0.4389	0.3492	0.265	0.3481	0.1426	0.1467	0.1324	0.0154	0.0641	0.0152	0.1398	0.4797	0.085	0.0863	0.2332	0.065		0.1209	0.1088				0.0282
Prrx1	1.7325	0.7217	3.9381	3.2718	2.3325	2.7139	2.6866	2.0239	2.5948	1.8127	3.906	0.9343	0.2478	0.1885	0.5558	1.0034	1.9827	1.6187	1.3303	2.0104	1.5273	0.5287	3.6641	0.8449	0.1519	0.1269	0.1338	0.1116	0.0837	0.3819	0.2777	0.084	0.2391	0.0359	0.0808	0.1945	0.7022	0.4968	0.7183	1.4433	0.6466	0.8076	0.8255	0.7575	1.1603	0.5556	0.4641	0.6983	0.0913
Prrx2	0.9	0.7642	4.1697	2.1685	1.2291	1.8364	1.8054	1.0688	1.6596	1.3159	4.0181	0.7351	0.2624	0.1996	0.5885	0.6038	1.1257	1.2338	0.9838	0.9348	1.0661	0.5598	3.0145	0.5554	0.1491	0.1343	0.1416	0.1182	0.0886	0.3177	0.2941	0.089	0.2531	0.038	0.0856	0.0536	0.7435	0.526	0.5393	0.6467	0.6278	0.8045	0.8741	0.802	0.8001	0.5882	0.4914	0.6512	0.0966
Prrxl1	0.3053	0.2485	0.5172	0.8468	0.3462	0.7036	0.8237	0.3097	0.7037	0.596	0.5434	0.225		0.1689	0.335	0.2449	0.7808	0.7266	0.4356	0.2808	0.4618	0.4736	0.423	0.178	0.1261	0.1137	0.1198	0.1	0.0749	0.1064	0.0924	0.0753	0.098	0.0322	0.0724	0.0453	0.1372	0	0.1318	0.1758	0	0.1658	0.1364	0.1893	0.1878	0.1333	0.2092	0.1047
Psip1	284.588	263.909	187.896	295.349	218.407	205.057	262.406	137.434	239.421	402.452	291.632	194.566	168.801	117.067	117.228	148.316	222.91	159.745	309.039	470.038	419.854	164.457	310.851	252.523	191.195	142.559	407.432	329.721	236.899	169.375	249.482	225.875	195.046	93.3162	134.898	126.08	563.772	533.012	955.463	707.29	536.347	726.659	623.313	576.139	682.1	356.792	350.678	376.443	271.434
Psmc3ip	0	0.0596	0.2248	1.1744	1.2544	1.1456	0.9713	0.9398	0.8877	0.3612			0.0777					0	0.2157	0	0.0729		0	0							0.0393		0.0212		0
Pspc1	14.4101	13.9584	11.2473	22.9041	13.2382	12.8295	17.0599	10.9319	12.7996	21.7108	13.9299	15.9082	14.3313	10.3504	9.6259	11.9126	10.6878	5.7796	11.1393	14.8747	13.5326	14.9548	16.5418	12.3702	13.3441	9.1454	20.0591	20.212	14.2208	11.3865	16.2322	15.5506	13.2713	10.8753	15.1859	15.57	18.7214	17.6266	21.8092	22.0527	27.4162	25.2473	29.926	27.5299	24.4412	23.3896	19.3913	26.6564	10.9948
Ptbp1	39.4055	48.0577	53.1199	50.8813	49.2396	53.7128	22.0822	49.6848	37.3038	22.5849	35.5504	18.2363	21.4944	21.5602	21.0932	20.0191	13.794	13.5595	27.7596	32.0716	26.1422	19.3305	10.5765	22.5883	4.4607	6.2174	6.2588	1.0819	4.4403	4.2546	1.8285	3.625	5.1506	1.5556	2.8816	0.9696	10.9276	6.4238	9.7089	1.8801	12.369	2.2487	1.8082	9.3234	8.0414	1.9411	1.2838	1.841	5.6964
Puf60	15.1068	11.4204	9.7817	42.0775	20.1205	20.8071	4.4126	7.6374	5.8682	43.9285	50.8537	46.9408	8.2911	9.4701	10.8316	30.9436	24.8545	21.0797	10.2155	10.7382	10.5039	59.2266	55.9046	69.258	14.9441	17.6431	14.5018	32.2743	23.3562	27.3378	4.5238	6.3368	5.4759	21.8175	41.6209	25.8891	31.7646	40.959	40.4311	63.4061	86.1179	67.0195	14.7317	25.7545	18.113	91.1204	55.1904	69.0247	7.3807
Pura	8.9857	10.3595	11.4326	12.5431	8.4668	9.6392	15.173	11.247	17.3271	7.1609	6.9117	8.1197	28.0256	21.5205	15.5101	28.4241	16.9697	32.4071	21.5754	20.0426	18.63	11.9652	10.5334	13.6466	5.2485	5.8772	7.4531	5.8346	4.1521	6.8671	6.2275	8.8282	6.5387	3.9053	5.3219	4.2418	15.9631	13.6686	16.8325	10.6537	14.4326	7.8448	13.2632	15.3561	23.0925	9.2239	9.6553	10.7925	280.559
Purb	42.8112	31.6795	34.702	31.2508	35.3139	35.4375	20.7732	24.4856	28.8518	18.5472	32.5237	20.885	44.2995	40.4171	42.6048	44.4078	36.3456	53.3974	48.9693	36.6518	39.76	42.0569	25.8212	33.7046	8.2943	7.8929	7.906	7.5751	10.3855	9.8867	10.3763	11.9736	10.9655	8.7328	7.2774	9.3422	20.8914	18.7556	17.6837	14.2817	17.5969	13.8893	29.5471	18.5821	20.4891	15.0379	18.025	14.468	119.627
Purg											0		0.6466	0.0626	0.2947	0.1965	0.4208	0.4898	0.3587	0.5534	0.5146	0.1615	0.2345	0.3718	0.0855	0.1963	0.0787	0.0146	0.1681		0.0846	0.1627	0.1158	0.0585	0.065	0.0542	0.1614		0.1283	0.1122	0.1436	0.2661	0.2606	0.1702	0.8642	0.211	0.1515	0.193	8.3871
Rad23a	1.0661	1.1612	1.2014	0.9113	1.4093	1.4731	0.9058	0.7353	0.9263	0.67	0.499	0.8474	0.7704	0.7959	0.6531	1.0142	0.6706	0.804	1.034	0.6421	0.7439	0.8958	0.6603	0.6145	0.1358	0.2292	0.1951	0.0524	0.1004	0.1127	0.0477	0.1078		0.044		0.0809			0.0339	0.0898		0.1028		0.0676	0.0804	0.0571	0.0534	0.0469	0.0128
Rad23b	34.846	29.9406	30.136	24.455	25.4281	27.2628	22.8697	28.6188	19.0719	17.6603	20.3458	28.665	27.1537	26.2701	22.3095	28.6945	18.1894	28.8005	24.6694	13.7148	21.4515	18.9423	13.5573	15.5718	4.9169	6.0381	4.4706	5.2378	5.3016	4.327	3.1007	6.1862	4.4043	3.0432	3.6861	3.3722	4.9313	3.7074	3.0709	4.4967	6.1227	4.5782	4.3419	5.0757	4.9255	4.1072	3.6531	3.3958	0.4495
Rad50	0.205	0.2608	0.028	0.3799	0.1004	0.0486	0.3122	0.0936	0.2369	0.4028	0.2588	0.0837	0.033	0.0054	0.1507	0.0181	0.1851	0	0.0921	0.5009	0.1616	0.0317	0.2804	0.1116				0.0136	0.0054	0	0.004	0.0063		0	0.0037	0.0117
Rad51ap1										0
Rad54l				0.2771																0.5759	0.3997			0.218
Rai1	1.0777	1.2359	1.2574	0.5601	0.5467	0.5599	0.3681	1.0273	0.6868	0.7241	0.5075	1.1132	1.3576	1.0527	0.6523	0.5098	0.5778	0.5281	0.7841	0.4978	1.0715	0.5929	0.5522	0.8456	1.9272	1.7818	1.4295	1.3282	1.4166	1.0863	0.8804	1.2667	0.6334	0.5444	0.8043	0.5988	0.6397	2.0315	0.8858	0.5944	1.3549	0.6669	2.683	0.7764	0.6344	0.7146	0.3384	0.5863	0.738
Rara	0	0									0		0.0102	0							0.0118		0.0121	0	0.0198		0.0224		0		0.0044	0					0.1256	0.0424	0.083	0.1087	0	0.0485							0
Rarb	0	0									0		0.0109	0					0.0393		0.0126		0.013	0	0.0212		0.0241	0.0234	0		0.0047	0					0.3269	0.0455	0.3086	0.1932	0	0.1908			0.1294				0
Rarg	0	0									0		0.0088	0							0.0102		0.0105	0	0.0172		0.0195		0		0.0038	0					0.109	0.0368	0.0721	0.0633	0	0.0421							0
Rax	0.2205	0.1795	0.3735	0.6116	0.25	0.5082	0.5949	0.2237	0.5082	0.4305	0.3924	0.1625		0.122	0.2419	0.1769	0.4605	0.5248	0.3146	0.2028	0.3335	0.3421	0.3055	0.1286	0.0911	0.0821	0.0866	0.0722	0.0541	0.0768	0.0668	0.0544	0.0708	0.0232	0.0523	0.0327	0.0991	0	0.0952	0.1269	0	0.1198	0.0985	0.1367	0.1356	0.0963	0.0916	0.0756
Rb1	2.3491	1.8649	1.3351	0.3179	0.2611	0.2672	0.3356	0.3701	0.2955	0.6816	0.506	0.3115	0.5957	0.8513	0.6268	0.1184	0.1984	0.0383	0.1745	0.3446	0.3209	0.0549	0.3492	0.2318	0.9165	0.54	0.8749	0.1652	0.2399	0.0319	0.2062	0.1386	0.0637	0.0822	0.0667	0.0894	1.0124	1.0461	1.3781	0	0.1826	0.0164	0.0215	0.1889	0.0088	0.0297	0	0.0571	0.3712
Rbbp4	28.49	26.3562	22.0334	29.3462	18.6703	17.5833	25.0145	19.9933	20.0447	32.6795	22.3243	23.4548	19.3602	17.3195	16.2795	14.2443	17.0272	12.5508	30.0935	27.1045	25.5133	22.0692	17.6218	19.4631	23.8243	21.4699	27.918	23.5389	22.5055	21.4415	28.4382	22.0636	25.7318	9.8367	15.6585	12.8281	38.8535	37.45	35.3812	44.7535	43.2648	35.7588	33.6594	43.8561	32.0703	27.2042	23.1413	23.365	10.1329
Rbbp5	13.3395	10.435	12.5779	4.7231	4.4232	5.149	1.9047	1.7316	2.8578	2.9613	3.0671	2.0911	4.136	3.8629	3.3028	0.5718	0.9951	0.5938	0.3486	1.8826	1.3349	1.2968	2.0056	1.0445	2.7167	4.8083	3.7654	1.9057	1.4586	1.7277	1.6898	1.5407	2.1384	0.4804	0.8437	0.7959	3.9468	3.6212	4.4631	1.6618	1.2361	1.9121	1.8329	2.0845	2.1261	1.3674	0.7713	1.6234	0.9122
Rbbp8	0.1052	0.0968				0.1629								0	0.0945		0.0872		0.0146	0.0873					0.0476		0.0586			0.0137						0	0.0351	0.049		0.0315		0.0424	0.0632		0.049
Rbfox3	3.7865	2.5473	2.998	3.2189	1.5345	2.3709	2.7546	2.6441	0.9513	2.5654	1.7627	1.4513	2.0303	1.9831	1.3563	2.1035	1.5764	1.6498	1.7689	1.4588	1.1811	0.6833	2.0203	1.4729	1.2922	1.5892	1.0825	0.9775	1.4103	1.1729	0.9081	1.3022	1.6761	0.8809	0.9019	0.7233	1.1497	1.5537	1.4815	1.2465	1.7999	0.5754	1.1774	1.795	1.0791	1.2071	0.1162	1.1955	3.6107
Rbms1	1.0024	1.1835	0.9505	0.8023	0.8452	0.8625	1.0434	0.7788	0.9874	2.348	1.2553	1.3921	3.1902	2.3526	2.4826	1.7558	1.8137	3.8888	4.4233	3.1018	1.3306	1.8095	4.7249	2.5118	0.1911	0.9346	1.1036	0.3869	0.5148	0.4681	0.5703	0.4155	0.4115	0.4696	0.5417	0.5319	3.2939	4.2769	4.2928	1.5695	2.9751	1.5728	3.7391	1.3963	1.5389	1.7005	4.9496	1.5729	0.4012
Rbmx	84.1587	104.02	94.7907	106.425	150.545	145.998	104.132	169.526	123.259	28.5676	74.7101	94.9646	12.2745	18.4524	27.1748	53.3631	51.186	36.7375	106.663	79.953	62.2595	41.9773	30.849	44.0945	174.35	191.741	162.429	182.869	191.102	212.948	294.836	315.195	307.938	73.7434	98.6823	98.0767	51.7357	45.0889	39.7054	41.7102	54.1044	51.2208	43.9212	60.7086	34.3011	69.6917	58.2387	76.6644	64.7605
Rbmxl1	108.322	112.515	105.977	118.482	182.184	188.063	107.1	205.056	138.008	28.8491	82.1988	107.147	13.4359	21.7419	28.4215	67.473	59.8948	49.0845	111.231	87.4492	69.941	39.8163	32.7937	50.5501	194.568	213.095	186.868	205.306	206.475	226.976	336.078	353.789	345.325	88.4199	105.163	107.882	62.7689	54.4502	41.7956	48.1551	90.6112	60.897	65.1896	77.8444	43.0306	86.5488	59.3162	84.1888	97.32
Rbpj	15.8656	14.461	15.4577	16.5788	14.7308	15.7558	7.6286	8.377	8.4169	6.3089	6.1046	4.7509	5.0657	4.8234	4.7106	3.5374	5.4371	4.8362	6.7477	8.9868	7.3247	2.9538	4.4361	4.5736	9.1996	11.8091	8.8742	8.2091	7.9076	8.9983	6.3416	7.6766	7.2132	2.212	2.619	2.5138	10.4298	9.8757	9.676	10.4573	11.7607	10.7202	10.7207	7.5341	10.1248	3.9834	3.6323	2.8834	0.9374
Rbpjl	0.9654	0.9683	0.8846	1.0966	1.0362	1.2197	0.6934	0.6712	0.9157	0.5326	0.522	0.3798	0.3949	0.3696		0.3502	0.4726	0.3011	0.5948	0.75	0.6173	0.1995			0.6747	0.8578	0.6732	0.4199	0.4254	0.5892	0.354	0.5694	0.3555	0.2429	0.1881	0.2761	0.4609	0.9757	0.7315	0.758	1.0378	0.8242	0.8788	0.8405	0.6381	0.4576	0.2579	0.088	0.0561
Rcc1	9.0862	8.6376	6.7858	9.3593	9.9065	8.2413	8.6953	7.9312	9.485	13.3704	8.6315	7.1188	10.2404	5.5781	5.7535	7.6113	9.0324	5.7071	11.9536	11.3366	10.2398	5.4828	10.9131	12.1447	17.8461	6.5574	15.8208	8.2324	8.3731	7.1322	6.836	8.9215	5.7473	3.6373	4.4933	5.0353	6.7165	5.3837	8.0724	6.03	11.1311	5.6878	7.0543	9.8473	9.6079	15.6462	14.1893	4.4597	19.7456
Rcor1	0.2258	0.9959	0.4776	1.3513	0.162	0.2576	0.167	0.1992	0.2235	0.265	0.4435	0.1458	1.104	0.0223	0.4414	0.1707	2.2497	0.051	0.1903	1.7257	0.4438	0.1736	1.3361	1.1793	0.6793	0.2064	0.3221	0.3012	0.1385	0.2532	0.1643	0.2318	0.1057	0.0682	0.1309	0.4204	6.4835	0.5264	1.7738	2.1094	0.7701	1.0415	0.4433	2.1145	0.4564	0.0783	1.0934	0.1728	0.112
Rcor2	3.3323	3.2116	2.1547	2.2435	4.1401	1.6711	0.8746	1.1025	0.7948	1.3937	1.3618	0.761	0.7962	0.3024	0.9458	1.3004	0.3791	0.0874	0.2393	1.8293	0.9058	0.5185	1.1844	1.2576	0.4084	0.4347	0.7503	0.5343	1.3991	0.194	0.3777	0.1802	0.1425	0.1301	0.0722	0.1536	0.2169		0.2969		0.3062	0.3638		0.1023	0.3039	0	0.0849	0.0166
Rcor3	0.0459	0.563	0.0174	0.9509	0.0218	0.0465	0.0409	0.0846	0.0759	0.0997	0.0995	0.0193	0.177	0.0214	0.0395	0.0745	0.1798	0.0488	0.22	0.2645	0.1326	0.0627	0.2808	0.093	0.077	0.0697	0.1175	0.0497	0.0398	0.0239	0.037	0.0111	0.0351	0.0174	0.0173	0	0.3361	0.1347	0.2025	0.2211	0.3183	0.195	0.0356	0.3455	0.0656	0.0587	0.074		0.0352
Recql	0.6336	0.7447	1.0031	2.4985	1.8617	2.3423	0.1718	0.0694	0.182	0.2402	0.2859	0.148	0.4848	0.1959	0.0436	0.3504	0.3559	0.2566	0.1348	0.2194	0.271	1.007	0.3077	0.6353		0.0427	0.5228	0.6247	0.2372	0.3383	0.1382	0.1428	0.177		0		0.209	0.705	1.571	1.1024	2.1787	1.7196	1.7694	1.3709	0.7385	0.8442	0.0871	0.531	0.8769
Repin1	0.2579	0.3124	0.0881	0.0683	0.0958	0.2888	0.0249	0.1068	0.5241
Rere	0.064	0.001	0.0034	0	0.0051	0	0.0037	0.0066	0.001	0.0173	0.012	0		0							0.0064			0	0	0.0127	0.0685	0.0009	0.0124	0.0067	0.0065	0.0203	0.033	0.0103	0.0155	0.004
Rev1												0.0072																0	0.0024
Rev3l									0.0164								0.0009				0							0.0104	0.0018	0.01	0.0027		0.0022
Rfc1	10.7928	10.3824	11.0387	18.9674	15.4386	15.2564	16.3501	15.5669	16.1851	10.9063	9.6915	9.4314	2.2276	2.4451	2.3754	2.1642	5.0416	3.346	5.5487	6.7354	5.4608	6.6497	6.444	6.5486	2.0125	1.839	1.8612	2.7273	2.1453	1.9681	2.2354	1.9237	2.0652	1.5497	2.0264	1.6137	1.1274	1.4585	1.2334	1.5319	1.0713	2.0143	2.0587	1.6716	1.6384	1.0487	1.5104	1.1802	0.4581
Rfc2	10.0186	13.5378	10.9292	15.8507	13.2325	12.0144	12.9324	10.9761	15.6029	8.9264	9.6275	9.7761	1.3572	1.9737	2.136	3.3295	3.2406	3.3086	4.5583	4.5544	4.4829	7.1212	4.4127	6.2273	1.3515	2.3677	2.5079	2.1017	1.6675	1.9439	2.8368	2.3308	1.7572	0.8137	2.1028	0.9735	1.3712	0.847	0.6533	1.0165	2.5126	0.6787	2.2439	0.9304	1.0266	1.0617	0.3881	0.2967	0.5004
Rfc3	10.6933	9.1331	9.5216	12.4394	11.0431	13.193	7.0703	13.0764	8.5832	6.3038	7.215	7.0274	0.783	1.7187	0.8712	2.8973	2.5708	2.0743	2.4566	3.6693	2.4445	3.8956	3.3512	3.7007	1.4776	1.4504	1.3995	1.4941	1.6024	1.3602	1.73	1.6229	1.2162	1.0526	2.9914	1.0074	1.8735	1.3734	1.0566	1.6535	2.1075	0.8309	1.6211	1.2259	1.8972	1.1401	0.7785	1.3096	0.3169
Rfc4	13.3478	10.9108	11.678	17.3563	14.2636	12.297	16.2895	15.4177	16.0539	11.9523	11.0584	10.7524	2.4097	3.8038	2.7502	2.9613	5.4322	3.8797	4.9528	6.0042	6.4575	7.265	4.4647	5.3494	2.5583	2.9241	3.2599	1.8695	2.216	2.8653	2.4926	2.6871	2.8986	1.9438	2.3877	1.8587	0.938	2.2784	2.1532	3.331	1.2742	1.2722	2.9218	0.9855	2.3222	1.3696	1.9127	2.6444	0.4042
Rfc5	19.7591	16.1069	13.5065	23.5057	17.1454	19.2504	24.2741	15.9424	20.7865	17.6074	14.6937	9.1624	1.4776	3.3656	2.0329	2.6641	5.2271	4.0842	5.5895	5.1377	10.4954	5.6576	6.5162	7.1745	3.2133	2.9803	1.9872	4.3585	3.9469	2.8711	2.792	3.1491	2.3741	3.5303	2.2693	2.8571	1.9679	1.1935	1.0695	1.123	1.4572	0.9862	1.661	1.3891	1.6526	1.8716	1.1964	1.0769	0.324
Rfx1	0.3393	0	0.0029	1.5214	0.8658	1.85	0.1879	0.4163	0.072	16.0991	19.6628	20.2942	0.2403	0	0.1	0.5527	2.491	0.4091	2.189	1.3206	1.4335	15.7781	12.597	13.9667	0.0079	0.0717	0.1355	3.4677	0.5027	0.7072	0.6278	0.13	0.268	1.983	2.9655	3.2677	0.6783	1.1766	1.1429	4.9084	3.1855	3.6539	2.5776	1.4919	1.9167	6.5617	7.4068	6.7845	0.1069
Rfx2		0		0.1483	1.7332	0.0395	0.0023	0.029		5.9833	5.5873	6.4193	0.8241	0.3142	0.7714	0.1776	1.2775		3.5626	2.1719	1.8734	3.3539	4.1966	4.9249	0.5667	0.4267	0.5321	0.651	0.0594	0.8869	1.451	0.6116	0.4033	1.1448	1.1255	1.3582	0.0801	0.1042	0.1521	1.6312	1.3852	1.5222	1.1198	0.9469	1.4251	1.8401	2.1895	1.724	0.0403
Rfx3	0.0887	0.4259	0.2242	0.4044	2.4703	0.387	0.1977	0.101	0.2275	17.9131	15.4284	17.2784	0.9735	0.3791	0.9248	0.0827	1.9718	0.1936	4.636	2.9675	2.6994	11.0483	13.2326	14.8007	1.0123	0.7596	1.3138	1.848	1.2336	2.2831	2.3292	1.1171	0.8344	5.6055	5.0809	6.3886	1.4548	1.1291	2.0781	6.1973	9.875	5.5248	3.9452	3.6188	4.0397	12.5751	12.1217	12.6181	1.266
Rfx4	0.2801	0.0632	0	0.4533	0.1365	0.3928	0.0306	0.0263	0.0265	0.3537	0.6201	0.9024	0.0616	0.0199	0.0213	0.0775	0.0273	0.0184	0.0427	0.0547	0.5607	0.4949	0.2807	0.4616	0.0159		0.0186	0.0263	0.0051	0.0218	0.009			0.0123	0.0495	0.017										0.0186
Rfx5	0		0	0.0217	0	0.0226				1.045	0.8949	0.8362										1.0561	0.9307	0.743	0			0.0165	0.0731	0.0246	0			0.1657	0.1874	0.3427	1.0724	0.1908	0.1916	1.278	0.3883	0.4078	0.2002	0.3173	0.0611	1.7	1.2814	1.3171	0.6615
Rfx7	0.0084					0		0.0122		3.043	4.3141	4.5762	0.1285	0.0464	0.0622	0.0075	0.0789		0.2953	0.4176	0.5208	5.3119	4.5714	5.2211	0.0224	0.0189	0.1017	0.0768	0.0101	0.031	0.7987	0.0115	0.0216	0.6192	1.2356	0.5691	0.4231	0.2425	0.2792	0.4115	0.258	0.2918	0.2387	0.1332	0.2902	1.1616	1.0239	1.0367
Rfxank										0.2246	0.1764	0.0814										0.0268	0.0988											0.0195	0.0632	0.1509				0.1315		0.1304				0.0754	0.1202	0.1111	0.0217
Rfxap		1.1548	0.4884							7.9511	5.881	7.6627					0.091			0		8.4444	7.1019	6.2914					0.9796		0.0273		0.0312	1.124	2.1243	0.3443	2.1087	3.7809	0.7269	1.2831	1.3329	1.1906	1.317	0.664	0.7065	6.2369	4.0385	6.2969
Rmi2	1.7665	0.3194	1.2255	1.0353	2.8071	0		0.1756				0.0397	0.6395			0.053													0.0456
Rora	0.0899		0.0372	0.1159			0.0596	0.0111	0.0193				0.0205	0.2783	0.0475	0	0.0163		0.0735	0.1212	0.0276				0.0114	0.0251	0					0.0444	0.0498				0.175	0.2049	0	0.2402	0.3304	0.4648	0.5139	0.2287	0.2369				0.2459
Rorb	0.3669	0.2498	0.2027	0.5547			0.2973	0.2673	0.246				0	0.7292	0.3971	0.2388	0.6533	0.1959	0.081	1.1771	0.0258				0.1456	0.1898	0.152		0.0514	0.0849	0.0658	0.1727	0.0313				0.1653	0.3805	0.3554	0.4244	0	0.0305	0.4587	0.6418	0			0.0776	0.074
Rorc							0.0274
Rpa1	55.9245	61.8724	60.2338	36.8926	45.493	52.2431	36.9127	57.3861	46.1202	24.6727	37.4183	38.1814	41.5715	35.4725	46.3149	106.201	19.5769	110.064	31.0811	24.2192	27.6917	33.684	26.2877	19.908	3.373	4.1137	2.64	1.9775	2.2772	2.204	2.9774	2.5193	2.6456	3.2266	2.2599	2.2719	2.745	3.3302	1.9859	2.8931	3.0327	2.7942	2.5828	2.2453	3.7265	1.9802	1.6398	2.1424	1.9758
Rpa2	52.8853	47.7085	47.203	46.249	51.5585	59.1483	28.5315	46.0374	29.8504	22.3256	21.8603	21.1114	25.1148	20.108	21.4784	19.7293	15.7421	26.73	19.4734	20.3803	21.0324	18.012	16.7196	16.5128	0.8194	1.9219	1.4836	2.0632	1.501	1.0643	1.9452	1.5934	1.9106	1.4595	2.0338	1.1907	1.1384	1.5762	0.5014	1.2016	0.8998	0.9194	1.1814	1.0122	0.8689	0.6129	0.5722	0.6956	0.7464
Rpa3	48.0112	53.0468	46.9096	40.0784	36.9375	39.5725	34.2005	38.0396	36.5773	20.6147	30.0049	24.9521	38.8644	20.7763	22.156	21.1733	15.3198	27.3039	35.8606	33.149	30.585	29.8371	22.1003	21.1565	6.6904	1.0093	5.2515	5.8274	3.5646	5.1473	3.4532	3.2174	3.8282	3.5032	3.4733	2.8615	0.247	9.2155		11.0929	0.603	1.5412	10.986	10.082	1.425	0.597	9.3509	9.1891	3.1657
Rpl7	4.8764	6.3815	3.5965	4.4121	6.4756	4.6383	4.9346	7.5865	6.9975	2.1155	6.0663	3.3153	2.8964	1.1377	2.6403	8.6397	5.8984	2.316	10.9048	7.0994	11.5125	4.1965	3.6508	6.8186	14.5237	17.0786	15.3324	29.6706	20.3793	21.6984	38.3753	35.994	46.3516	8.6694	9.0513	9.4758	6.502	1.9735	2.424	4.0934	7.3019	5.0885	4.7043	7.2962	5.1799	2.6046	2.8015	2.4856	113.956
Rps3	26.7876	25.1154	23.1783	21.7299	19.5928	24.7721	19.6128	18.2888	17.0735	17.7493	18.2347	11.1175	11.8912	9.5531	15.7934	8.4191	10.4559	8.6442	15.2821	15.157	14.2167	14.6707	11.3548	9.5565	9.5813	11.0102	13.9811	7.9746	9.3598	8.4832	8.2306	8.8608	7.0514	5.1444	5.8513	6.4203	37.7017	23.7071	22.7634	18.6448	23.2581	20.7925	17.6538	25.2273	21.0653	16.2578	9.6999	15.117	15.9875
Rptor	0.0082	0										0.0076					0.0546				0		0.0091	0.0078			0.0139			0.0032		0		0.0157			0.0229		0.0189		0.0365	0.0274		0.028	0.18	0.0232			0.0086
Rreb1				0	0.0188																								0	0										0.005		0.005		0.0059
Rrn3	0.3168	0.5395	0.7092	0.3317		0.3837	0.4702			0.1937	0.3048	0.4388		0.3741	0			0.7388		0.2073		0.3913	0.1223	0.1822			0.0357	0.1284	0.1279	0.0486	0.0563	0.0646	0.1181
Runx1t1	0.4764	0.632	0.2403										2.3226	0.2895	0.3056				0.0572	0.0217					1.363	0.4515	1.3995	0.0315	0.0465		0.0237	0.1862	0.6462	0		0.0091	0.3214	0.3597	0.6345
Ruvbl2	20.9941	16.2558	9.8289	19.8379	15.7709	10.9683	19.3185	17.4569	8.7528	16.727	8.5527	13.4059	7.8609	5.3105	7.8607	4.7154	6.8441	5.1057	9.0575	11.6075	7.5155	6.0355	9.6683	10.7208	6.4201	6.5135	10.0612	7.4348	6.853	4.2733	6.7792	8.3266	4.4399	4.4203	4.3872	4.7749	14.5364	16.6353	21.1995	14.523	17.1012	14.2699	10.1453	16.5068	19.3447	8.6894	8.7433	6.1963	11.4653
Rxra	0.4746	0.9058	0.432	0.1351	0.3071	0.2891		0.0659	0.0218	0.0792	0.0161		0.2333	0.2746	0.063	0.0313	0.1855	0.0262	0.1069	1.099	0.3714		0.0555	0.0543	0.1738	0.0859	0.1843	0.0285	0.0238	0.0261	0.0267	0.0314					0.7071	0.57	0.731	0.3035	0.0514	0.4077	0.245	0.3364	0.4144				0.0439
Rxrb	4.0206	0.6786	0.7445	7.4255	5.0319	4.8816	0.9983	1.247	3.2078	0.2232	0.0151	0.7438	2.5208	0.7229	1.4761	0.3929	0.3867	0.1605	1.1537	3.9989	0.8955		3.6818	1.2477	0.0796	0.3308	0.5774	0.0891	0.1134	0.3276	0.1175	1.5218	1.38	0.6473		0.0115	1.9501	0.613	2.085	2.9778	0.4909	0.4972	2.4738	2.7904	0.9739				0.6243
Rxrg	0.0772	0.7115	0.0845	0.0218					0.0225	0.0221	0.0166		0.0618	0.0796			0.0405	0.027	0.0558	0.0603	0.2776		0.02	0.0148	0.0466	0.0269	0.0566			0							0.3716	0.3885	0.3966	0.1858		0.367	0.1251	0.2492	0.3536			5.2291	0.0453
Rybp	1.5614	1.4291	1.209	0.2835	0.5469	0.5608	0.1986	0.6373	0.2476	1.0619	0.8329	0.5096	1.0602	0.8452	0.6946	0.4441	0.7562	0.5632	1.0975	1.1245	1.0946	0.1336	1.2197	0.7473	0.6332	0.7834	1.4031	0.7963	0.9157	0.4572	0.6691	0.8181	0.3923	0.3415	0.4281	0.5449	0.4681	0.2933	0.2668	0.2079	0.6033	0.16	0.3944	0.7716	0.1268	0.3064	0.1506	0.4125	0.019
Safb	6.5023	7.9652	9.3315	10.0314	13.7938	14.3204	12.5548	22.8364	21.2637	4.4986	12.3571	15.4582	2.5342	2.6279	2.9761	6.0645	16.2645	6.1752	22.695	18.9159	24.0283	4.3592	8.0148	16.0285	13.0515	14.1008	15.8998	24.0573	18.0506	17.2406	28.2356	19.5003	26.3794	7.0723	8.4952	8.9414	6.8942	4.7217	7.2576	9.1272	8.2811	8.4674	6.1149	6.8892	7.9829	6.908	7.6948	6.4868	37.3982
Safb2	2.8311	3.4237	5.5959	5.4039	6.3592	7.4017	5.1991	12.5266	7.9324	1.1294	4.8685	6.4954	0.7621	0.8844	0.9893	2.5142	4.6785	2.7713	6.7884	9.7141	6.6651	2.7768	2.8975	5.3242	4.6115	67.4489	5.5237	9.8589	6.9834	162.252	104.622	8.1804	122.468	3.2317	124.299	2.6542	26.4078	0.6672	1.7861	19.2304	2.874	2.4641	1.6781	2.5448	1.8688	1.858	1.7896	1.83	9.1557
Sall1	0.7091	1.6183	0.2133	0.4411	0.6404	0.3614	0.7486	1.2424	0.213	0.6594	0.1886	0.0999	0.0333	0.0136	0.0144	0.0151	0.1187	0.0171	0.1329	0.1664	0.3965	0	0.1111	0.1121	0.0364	0.0807	0.0629	0.1997	0.1914	0.6753	0.1268	0.1004	0.0735	0	0.0155	0.0227	0.0382	0.0748	0.0313	0.2062	0.0877	0.2212	0.158	0.1656	0.1481	0.0162	0.0125	0.0787
Sall2	0.0506	0.1149	0.0644	0.0776	0.0783	0.1191	0.1741	0.1144	0.1381	0.0931	0.1073	0.0744	0.0588	0.0204	0.0177	0.0226	0.0599	0.0188	0.0678	0.1638	0.0898	0	0	0	0.0583	0.06	0.1144	0.2204	0.3689	0.1184	0.1025	0.1623	0.1088	0	0.0134	0.0254	0.0573	0.0126	0.0841	0.1761	0.07	0.1328	0.1069	0.0918	0.09	0.0539	0.0188	0.0504
Sall3	0.143	0.1108	0.0606	0.3602	0.0541	0.0826	0.0785	0.06	0.0674	0.1421	0.0704	0.0366	0.0569	0.0141	0.0149	0.0156	0.0429	0.0177	0.0721	0.1558	0.044		0.0648	0.0521	0.038	0.0415	0.0561	0.1637	0.1097	0.0345	0.0799	0.0788	0.0376	0	0.0093	0.0339	0.0396	0.017	0.0325	0.0845	0.0483	0.0302	0.0738	0.0798	0.024	0.0168	0.013	0.0392
Sap30		0.0816		0.0962													0.0319
Sarnp	55.0841	61.7526	52.5436	85.6934	58.4306	48.7282	74.5731	59.8493	79.5727	109.36	62.658	46.2201	44.3184	42.0601	41.4378	50.5774	58.771	48.7528	112.882	93.7716	93.2837	44.4257	52.36	64.4508	16.1772	24.2905	26.1377	31.6063	30.2379	18.9875	28.3499	29.1175	22.2454	17.7642	18.5875	23.086	32.7476	32.061	48.4572	35.9286	39.0001	38.2625	42.2112	54.4928	38.586	27.509	23.1414	33.1067	4.7711
Satb1	0.0435	0.1572		2.913	1.985	2.0819	1.6725	1.4902	2.0583	1.2936	0.544	0.5545	0.9523	0.5019	0.3332	3.2522	19.9913	2.9995	8.6871	9.494	10.0706	1.0782	2.8504	2.8231	0.588	0.8014	1.6276	11.6977	7.573	11.1957	4.0065	2.9575	2.1393	0.5151	0.5333	0.6537	3.0902	3.0811	3.5979	44.5512	39.3594	39.7093	29.5837	15.2953	30.0555	4.452	4.8667	4.7789	0.831
Satb2	0.8153	0.2114	1.453	27.7729	14.2462	14.9176	10.4149	9.1164	12.0658	6.2039	6.4902	4.9248	3.7881	2.6879	2.1187	30.2326	98.1522	26.8357	102.391	110.417	95.5437	32.4788	22.958	33.6462	4.3058	5.1211	8.8481	57.1091	60.1139	57.6391	32.2278	23.5746	29.1508	3.7484	5.4226	5.1482	36.3273	37.2157	67.6034	201.531	176.532	203.317	129.116	99.9504	133.884	44.4205	32.3654	37.7859	3.6481
Scrt1		0.1615	0.2818	0	0			0.1018		0	0	0	0				0		0.0539	0	0.0913	0.3838	0.1067	0	0.1567	0	0.0178	0.1671	0.2457	0		0.207	0.1215	0			0		0.0783
Scrt2	0.0304	0.0574	0.0769	0.1198	0.0141	0.0142	0.0133	0.0086	0.0153	0.0316	0.0127	0.0057		0.0072		0.0087	0.0136	0.0076	0.0089	0.0137	0.0109	0.0063	0.013	0.0421				0.023	0.0321	0.0171	0.002
Set	0	3.5931	0		1.9323	0.0026		0	15.1677	0	1.5366	0.314	5.7867		2.92	4.2644		3.4199	0.3137	4.6058		13.9845		7.3855	0.2648	1.318	0.1767	0.105	0.4524	0.3577			0.658	0.1827	0.4942	0	9.2934	9.3197	0.1918	0.3565	9.1449	1.1925	1.0406	6.7079	2.3469	0.3943	0.8101	0.3774	0
Setbp1	0.0135	0.0383	0.0725	0.0856	0.0056	0.0257	0.0259		0.028	0.0184	0.0258	0.0089	0.076	0.0036	0.0138	0.0077	0.4012	0	0.0072	0.0299	0.0253		0.0432	0.0321	0.0114	0.0124	0.0296	0.0582	0.0423	0.0802	0.0166	0.0791	0.0255	0.0074	0.0107	0.0047		2.0435	0	0.0131				0.0035
Sfpq	118.522	108.205	67.6013	203.376	155.467	129.046	162.096	97.9485	141.334	299.706	207.559	110.215	63.2529	42.5767	39.8912	43.3205	70.7926	56.5376	101.809	175.911	99.4719	70.3743	133.36	122.183	28.5671	35.3101	117.535	130.687	79.0672	44.4354	89.2644	63.8856	50.594	52.3942	61.4307	55.6864	34.7164	29.9309	35.2987	36.2695	50.9661	34.7057	22.4124	37.1874	28.5422	39.6289	39.5753	55.7074	19.7894
[truncated: 465 more rows]
[truncated: 11 more columns]

## Sheet: TF TC DBP number
	Symbol	TF_Count	TC_Count	DBP-Count
ALL	all	600	435	1182
E14.5	C1	396	236	840
	C2	397	232	831
	C3	386	199	790
	MC1	373	234	819
	MC2	339	203	750
	MC3	335	193	744
	HMC1	340	200	741
	HMC2	340	206	740
	HMC3	343	198	747
	FC1	379	241	831
	FC2	376	250	812
	FC3	356	213	763
[truncated: 48 more rows]

## Sheet: TF mouse family number
Mouse	Detected	No Detected	ALL
[truncated: 24 more rows]
