# Supplementary material for: Proteome‐Wide Profiling of Readers for DNA Modification
Source: Adv Sci (Weinh). 2021 Aug 5;8(19):2101426. doi: 10.1002/advs.202101426 (PMC8498917; doi:10.1002/advs.202101426)
Supplement: Supplementary file 7 — Supplemental Table 6 [file ADVS-8-2101426-s006.xlsx]

## Sheet: description
Supplementary Data 6. The differential interaction patterns of TF families and TF domains to DNA modifications. Related to Figure S8.
(A) The differential interaction patterns of TF families to DNA modifications.
(B) The differential interaction patterns of TF domains to DNA modifications.
(C) Domains modules

## Sheet: TF families to DNA modification
modi	C	C	C	C	C	mC	mC	mC	mC	mC	hmC	hmC	hmC	hmC	hmC	fC	fC	fC	fC	fC
cell	E14.5	E16.5	E17.5	P1	W6	E14.5	E16.5	E17.5	P1	W6	E14.5	E16.5	E17.5	P1	W6	E14.5	E16.5	E17.5	P1	W6
family_use
AT hook	1.15688	-0.0273357	-0.0602865	0.328724	-0.636858	1.10835	-0.384746	0.205872	-0.19965	-0.631012	0.923801	0.336391	-0.274032	-0.0377852	-0.628218	0.155268	0.193586	-0.652959	-0.349846	-0.526138
Ankyrin repeat	1.51708	-0.294436	-0.294436	-0.294436	-0.286564	-0.294436	-0.294436	-0.0686484	-0.289436	-0.287269	0.635494	0.0744887	-0.294436	0.852643	-0.285662	-0.288296	-0.292038	-0.0795277	-0.290533	0.854888
BZiP	1.91168	1.74699	-0.323235	-0.452378	-0.193617	0.541973	0.184761	-0.526948	-0.478423	-0.265523	-0.0699973	-0.147527	-0.538745	-0.428479	-0.366676	0.356625	0.359394	-0.544139	-0.494631	-0.271107
CP2	-1.12609	-0.967544	0.35775	0.25662	1.41573	-1.05573	-0.958082	0.930338	1.25156	1.76167	-1.05728	-0.610219	-0.480839	-0.0245861	1.10972	-0.862079	-0.870597	-0.633779	-0.0120324	1.57547
ETS	2.8952	1.02447	-0.166622	0.149137	-0.263383	-0.282614	-0.419004	-0.422912	-0.396593	-0.43665	0.526441	-0.257731	-0.41387	-0.243543	-0.434896	0.481858	-0.233942	-0.417282	-0.289462	-0.398604
Forkhead	0.0399776	-0.379914	-0.589289	0.163342	-0.653422	0.525947	0.0435051	0.232594	0.458876	-0.544699	-0.0509715	0.450063	-0.404314	0.0897198	-0.562562	0.771803	0.865958	-0.452066	0.470553	-0.4751
HLH	1.919	1.02342	0.335907	1.14118	-0.0859125	-0.112356	-0.406589	-0.456089	-0.361543	-0.435666	-0.314436	-0.0623349	-0.295193	0.00131008	-0.308607	-0.0967542	-0.209816	-0.471528	-0.336115	-0.46788
HMG	1.24905	0.322595	-0.255008	0.159147	-0.31415	0.328705	-0.112375	-0.367037	-0.180368	-0.427099	0.236722	0.916227	-0.412881	0.379379	-0.457937	0.302123	0.283146	-0.702518	-0.325338	-0.622383
Homeodomain	0.446093	0.419035	-0.187285	0.0237384	-0.623211	0.572395	0.667327	-0.189667	0.094299	-0.607618	0.491264	0.752748	-0.281431	-0.161352	-0.707801	0.47794	0.438347	-0.476767	-0.408791	-0.739264
IPT/TIG	1.35709	-0.226163	-0.440008	0.603303	-0.408063	0.669513	0.0117065	-0.368244	0.565184	-0.38628	0.206249	0.567485	-0.420076	-0.136855	-0.3593	0.115194	0.211908	-0.503616	-0.531271	-0.527753
IRF	-0.0346403	-0.0202806	-0.371325	0.0504665	-0.435557	-0.231885	-0.374839	0.753874	-0.265946	0.710427	1.40467	-0.0990694	-0.397222	-0.13724	-0.355942	0.649122	0.0659293	-0.342556	-0.228524	-0.339466
MAD	1.41796	1.24195	0.770212	1.11777	-0.535313	-0.542712	-0.55471	-0.441958	-0.248401	-0.660872	-0.353515	0.93178	-0.236639	0.150989	-0.567018	-0.233801	0.313881	-0.560056	-0.323371	-0.686184
MADs-box	-0.255837	-0.0830997	-0.417688	4.13906	0.727205	-0.417688	-0.417688	-0.417688	-0.417688	0.4657	-0.417688	-0.269332	-0.174866	-0.417688	0.195499	-0.417688	-0.417688	-0.323312	-0.417688	-0.244141
NHR	0.688085	0.849215	-0.208661	0.347751	-0.366109	0.538322	0.0782331	-0.593979	0.362898	-0.43489	0.614083	0.632665	-0.354895	0.0632124	-0.334651	-0.118351	0.275521	-0.605569	-0.750854	-0.682025
P53	0.854485	-0.247832	-0.141122	0.191562	0.249285	0.0740758	0.0340126	-0.201684	0.465061	-0.284895	-0.0627879	0.302972	-0.376182	0.00866719	-0.0140323	0.141016	-0.108354	-0.100522	-0.424248	-0.359475
POU	0.635054	0.120655	-0.525945	-0.454477	-1.11288	1.98249	1.51338	-0.653626	-0.276796	-1.11288	1.88532	0.810004	-0.679049	-0.274913	-1.11288	1.11395	0.64108	-0.868124	-0.51747	-1.11288
RFX	-0.21567	-0.508137	-0.511686	-0.449462	-0.252151	0.081378	-0.460676	-0.413957	-0.0339761	-0.181941	-0.528551	-0.0469338	-0.445231	-0.308134	-0.283388	2.29901	1.49026	-0.20001	0.542327	0.426927
SAND	0.32967	-0.454374	0.814529	1.05596	2.47667	-0.454374	-0.415702	-0.426448	-0.454374	0.166005	-0.454374	-0.419284	0.139249	-0.37969	0.0801062	-0.454374	-0.454374	-0.437624	-0.405816	0.148629
STAT	-0.4843	-0.4843	-0.4843	-0.4843	2.51858	-0.4843	-0.4843	-0.4843	-0.4843	1.65009	-0.4843	-0.4843	-0.4843	-0.4843	2.41157	-0.4843	-0.4843	-0.4843	-0.4843	1.16856
TDP	3.15696	0.419576	0.686413	1.9937	0.711272	-0.471011	-0.515098	-0.434546	-0.54991	-0.398181	-0.431108	-0.409655	-0.495146	-0.513102	-0.425294	-0.326587	-0.500037	-0.539876	-0.54991	-0.408454
ZNF-C2H2	0.700348	-0.00133712	-0.022841	0.093496	-0.287377	0.419835	-0.13825	0.0506086	0.0813778	-0.319015	0.279493	0.544616	0.0627606	-0.0541276	-0.384858	0.215894	0.233538	-0.469392	-0.471035	-0.533733
ZNF-GATA	0.601959	0.556164	0.105753	0.60588	-0.459195	0.331226	-0.136125	-0.3617	0.563734	-0.47423	0.417806	0.641844	-0.177218	0.370314	-0.466738	-0.0435739	0.106707	-0.668758	-0.648934	-0.864915

## Sheet: TF domains to DNA modification
modi	C	C	C	C	C	mC	mC	mC	mC	mC	hmC	hmC	hmC	hmC	hmC	fC	fC	fC	fC	fC
time	E14.5	E16.5	E17.5	P1	W6	E14.5	E16.5	E17.5	P1	W6	E14.5	E16.5	E17.5	P1	W6	E14.5	E16.5	E17.5	P1	W6
use
ARID/BRIGHT	1.62094	-0.488722	-0.341092	-0.875706	0.453932	2.14938	-0.385744	-0.113354	-0.730012	0.103613	-0.0251395	-0.339761	-0.287606	-0.551646	-0.934274	2.78988	-0.123035	-0.946738	-0.193099	-0.781804
AT hook	1.15688	-0.0273357	-0.0602865	0.328724	-0.636858	1.10835	-0.384746	0.205872	-0.19965	-0.631012	0.923801	0.336391	-0.274032	-0.0377852	-0.628218	0.155268	0.193586	-0.652959	-0.349846	-0.526138
BED ZF	4.3589	-0.229416	-0.229416	-0.229416	-0.229416	-0.229416	-0.229416	-0.229416	-0.229416	-0.229416	-0.229416	-0.229416	-0.229416	-0.229416	-0.229416	-0.229416	-0.229416	-0.229416	-0.229416	-0.229416
BHLH	1.85819	1.01975	0.433506	1.27584	0.0846992	-0.325238	-0.416841	-0.439432	-0.332981	-0.408296	-0.379685	-0.125842	-0.260723	0.0694061	-0.26724	-0.21016	-0.371788	-0.454797	-0.304543	-0.44383
BTB/POZ domain	0.791606	0.232811	0.259386	0.3131	0.0109753	0.185031	-0.0462946	-0.139161	-0.126961	-0.148954	-0.170559	0.177221	0.0252056	0.0130298	-0.116672	-0.100919	0.0546256	-0.417758	-0.496508	-0.299204
BZIP	1.82604	1.66794	-0.319482	-0.443459	-0.195049	0.511118	0.351726	-0.515047	-0.468463	-0.264079	-0.0763741	-0.150803	-0.526371	-0.420517	-0.361185	0.333183	0.335841	-0.53155	-0.484023	-0.269439
C2H2 ZF	0.749607	-0.0878824	-0.00666428	-0.0113716	-0.229557	0.496292	-0.185477	0.179128	-0.1619	-0.264696	0.26	0.390371	0.194041	-0.13152	-0.303333	0.302511	0.19902	-0.432946	-0.516431	-0.439191
CSD	-0.474433	-0.32698	-0.127305	1.30762	-0.700663	-0.400764	0.0506255	0.19027	3.19669	-0.662885	-0.51421	-0.042502	-0.35843	0.755755	-0.706235	-0.554674	-0.169601	-0.418675	0.5977	-0.641302
CSL	1.69429	-0.338334	0.782703	0.766793	-1.30669	2.02027	-0.379635	0.203361	1.11234	-1.31252	0.618094	0.40156	-0.0223935	0.805701	-1.33072	-0.0929449	-0.72212	-0.837657	-0.669912	-1.39218
CUT	1.32978	0.0301669	0.126827	0.00203516	0.0798368	0.0855343	-0.406813	0.0527229	0.893436	0.0544351	0.0293133	0.353395	-0.447393	0.180476	-0.192587	-0.341921	-0.383002	-0.668895	-0.559465	-0.217884
E2F	3.15696	0.419576	0.686413	1.9937	0.711272	-0.471011	-0.515098	-0.434546	-0.54991	-0.398181	-0.431108	-0.409655	-0.495146	-0.513102	-0.425294	-0.326587	-0.500037	-0.539876	-0.54991	-0.408454
Ets	2.8952	1.02447	-0.166622	0.149137	-0.263383	-0.282614	-0.419004	-0.422912	-0.396593	-0.43665	0.526441	-0.257731	-0.41387	-0.243543	-0.434896	0.481858	-0.233942	-0.417282	-0.289462	-0.398604
Forkhead	0.0259825	-0.393812	-0.590631	0.148567	-0.667994	0.516933	0.0591077	0.211149	0.450158	-0.561818	-0.0161348	0.508628	-0.412816	0.0888512	-0.580295	0.770259	0.920867	-0.45312	0.470494	-0.494377
GATA	0.971485	0.0301268	0.336655	0.556642	-0.716044	0.163073	-0.385364	-0.119589	0.424306	-0.6446	0.315419	0.586431	-0.0987053	0.501151	-0.784146	0.743212	0.283779	-0.607421	-0.475041	-1.08137
Grainyhead	-1.12609	-0.967544	0.35775	0.25662	1.41573	-1.05573	-0.958082	0.930338	1.25156	1.76167	-1.05728	-0.610219	-0.480839	-0.0245861	1.10972	-0.862079	-0.870597	-0.633779	-0.0120324	1.57547
HMG/Sox	1.17896	0.362537	-0.268154	0.176398	-0.246472	0.186101	-0.140478	-0.360692	-0.232157	-0.363721	0.146638	0.896504	-0.386658	0.350354	-0.403373	0.419143	0.257685	-0.670012	-0.311504	-0.591102
Homeodomain	0.413107	0.533085	-0.240358	0.0749042	-0.654646	0.662523	0.885675	-0.22741	0.0870003	-0.621657	0.552633	0.659183	-0.302896	-0.240281	-0.724697	0.459085	0.365039	-0.511344	-0.429595	-0.739352
IRF	-0.0346403	-0.0202806	-0.371325	0.0504665	-0.435557	-0.231885	-0.374839	0.753874	-0.265946	0.710427	1.40467	-0.0990694	-0.397222	-0.13724	-0.355942	0.649122	0.0659293	-0.342556	-0.228524	-0.339466
KRAB box	1.37868	0.540051	0.0726022	-0.538564	-0.512194	0.783908	-0.117406	0.0774451	-0.642067	-0.427686	0.655245	0.337779	0.507352	-0.585859	-0.0363931	0.213798	0.212724	-0.61053	-0.819837	-0.489052
MADS box	-0.255837	-0.0830997	-0.417688	4.13906	0.727205	-0.417688	-0.417688	-0.417688	-0.417688	0.4657	-0.417688	-0.269332	-0.174866	-0.417688	0.195499	-0.417688	-0.417688	-0.323312	-0.417688	-0.244141
Myb/SANT	0.298379	-0.0557695	0.00992085	-0.0142589	-0.62767	0.178721	-0.0308893	0.181971	0.0579132	-0.364314	0.333167	0.690863	-0.00151648	0.150173	-0.766599	0.687635	0.483732	-0.226038	-0.111442	-0.873976
Nuclear receptor	0.296512	0.658373	-0.0670125	1.06631	-0.252198	0.26649	-0.0775227	-0.515288	0.881267	-0.379898	0.22044	0.593791	-0.296306	0.310078	-0.283025	-0.616078	-0.107488	-0.666087	-0.384899	-0.647461
Paired box	0.0484127	0.148405	-0.566877	-0.571571	-0.618275	0.706313	0.347885	-0.456209	-0.522221	-0.616026	0.934026	1.04037	-0.572704	-0.552177	-0.615464	1.76059	1.64242	-0.337627	-0.579172	-0.620093
RFX	-0.212379	-0.546626	-0.550683	-0.47957	-0.258569	0.127105	-0.492385	-0.438992	-0.00758531	-0.177927	-0.569957	-0.0195373	-0.474734	-0.318052	-0.294784	2.65804	1.73588	-0.19618	0.651674	-0.134738
Rel	1.21323	-0.447375	-0.475729	0.925504	-0.0827207	-0.462747	0.246524	-0.319076	1.20086	-0.0399021	0.0556593	0.521058	-0.369472	0.0345419	0.00276885	-0.475729	-0.470826	-0.354623	-0.436868	-0.265084
Runt	-0.229416	-0.229416	-0.229416	-0.229416	-0.229416	-0.229416	-0.229416	-0.229416	-0.229416	-0.229416	-0.229416	-0.229416	-0.229416	-0.229416	4.3589	-0.229416	-0.229416	-0.229416	-0.229416	-0.229416
SAND	0.110613	-0.34409	-0.34409	0.375368	3.92087	-0.34409	-0.34409	-0.34409	-0.34409	0.118279	-0.34409	-0.34409	-0.34409	-0.34409	0.177781	-0.34409	-0.34409	-0.34409	-0.34409	0.11435
SCAN domain	0.930157	0.42674	0.0669107	-0.58891	-0.480342	1.1012	-0.121237	0.437655	-0.577231	-0.463913	0.510739	0.223463	0.384433	-0.414389	-0.511148	0.285071	0.252758	-0.516902	-0.723927	-0.221127
SMAD	1.41796	1.24195	0.770212	1.11777	-0.535313	-0.542712	-0.55471	-0.441958	-0.248401	-0.660872	-0.353515	0.93178	-0.236639	0.150989	-0.567018	-0.233801	0.313881	-0.560056	-0.323371	-0.686184
STAT	-0.4843	-0.4843	-0.4843	-0.4843	2.51858	-0.4843	-0.4843	-0.4843	-0.4843	1.65009	-0.4843	-0.4843	-0.4843	-0.4843	2.41157	-0.4843	-0.4843	-0.4843	-0.4843	1.16856
T-box	0.818649	0.0680069	0.0657043	-0.427985	0.676064	0.283241	0.150913	-0.0898054	-0.498872	-0.597934	-0.206031	0.383213	-0.5666	-0.512461	-0.638664	0.875388	0.579692	0.517758	-0.326609	-0.553668
TEA	3.42984	1.00281	-0.497055	-0.198769	-0.657275	0.601324	0.179476	-0.577892	-0.533807	-0.70984	1.0585	0.820865	-0.669286	-0.576892	-0.678943	0.129146	-0.0542432	-0.685728	-0.631656	-0.750578

## Sheet: domains
modi	C	C	C	C	C	mC	mC	mC	mC	mC	hmC	hmC	hmC	hmC	hmC	fC	fC	fC	fC	fC
time	E14.5	E16.5	E17.5	P1	W6	E14.5	E16.5	E17.5	P1	W6	E14.5	E16.5	E17.5	P1	W6	E14.5	E16.5	E17.5	P1	W6
Gene_Symbol
Arid2	1.62094	-0.488722	-0.341092	-0.875706	0.453932	2.14938	-0.385744	-0.113354	-0.730012	0.103613	-0.0251395	-0.339761	-0.287606	-0.551646	-0.934274	2.78988	-0.123035	-0.946738	-0.193099	-0.781804
Rfx1	-0.558262	-0.558458	-0.578801	-0.387136	-0.574772	-0.301769	-0.355797	-0.271435	0.215543	-0.530498	-0.547042	-0.253148	-0.522962	-0.181302	-0.564592	3.26739	2.32278	-0.0277051	0.835799	-0.427836
Rfx2	-0.824991	-0.390441	-0.477867	-0.748449	-0.788749	-0.38787	-0.328331	-0.461529	0.207771	-0.365024	-0.814314	0.906197	-0.263877	-0.0304309	-0.299307	3.26864	2.01381	0.000675489	0.484247	-0.700163
Rfx3	-0.795529	-0.685473	-0.627655	-0.514902	-0.581261	-0.615066	-0.687569	-0.464638	0.696464	-0.436684	-0.810736	-0.111409	-0.542177	-0.0183632	-0.317544	2.77246	1.94713	0.372999	1.82076	-0.400805
Rfx4	0.429325	-0.398241	-0.500745	-0.604595	-0.578753	1.36833	-0.357279	-0.497834	-0.604595	-0.417316	-0.437195	0.71676	-0.550442	-0.604595	-0.529961	3.16261	1.87955	-0.446431	-0.492613	-0.535984
Rfx5	-0.886926	-0.886926	-0.886926	0.0146424	0.737127	-0.845763	-0.886926	-0.816171	0.398443	0.87793	-0.886926	-0.886926	-0.886926	-0.528367	1.0597	0.833495	0.804801	-0.455735	1.77698	2.35141
Rfx7	-0.471204	-0.418123	-0.441695	-0.240843	-0.477509	-0.477509	-0.445052	-0.447983	-0.23671	-0.477509	-0.468348	-0.168473	-0.26915	-0.31166	-0.477509	2.51179	3.30615	0.129673	0.329648	-0.447983
modi	C	C	C	C	C	mC	mC	mC	mC	mC	hmC	hmC	hmC	hmC	hmC	fC	fC	fC	fC	fC
cell	E14.5	E16.5	E17.5	P1	W6	E14.5	E16.5	E17.5	P1	W6	E14.5	E16.5	E17.5	P1	W6	E14.5	E16.5	E17.5	P1	W6
Gene_Symbol
Tfcp2	-1.0847	-0.943198	0.221234	0.00339111	1.72794	-1.00425	-0.924426	0.81197	0.890659	2.25196	-0.987588	-0.579943	-0.539465	0.187284	0.944913	-0.84014	-0.779157	-0.744728	-0.0642695	1.45252
Ubp1	-1.16747	-0.99189	0.494265	0.509849	1.10353	-1.1072	-0.991738	1.04871	1.61245	1.27138	-1.12698	-0.640495	-0.422213	-0.236456	1.27452	-0.884019	-0.962037	-0.522829	0.0402047	1.69842
modi	C	C	C	C	C	mC	mC	mC	mC	mC	hmC	hmC	hmC	hmC	hmC	fC	fC	fC	fC	fC
cell	E14.5	E16.5	E17.5	P1	W6	E14.5	E16.5	E17.5	P1	W6	E14.5	E16.5	E17.5	P1	W6	E14.5	E16.5	E17.5	P1	W6
Gene_Symbol
Arid2	1.62094	-0.488722	-0.341092	-0.875706	0.453932	2.14938	-0.385744	-0.113354	-0.730012	0.103613	-0.0251395	-0.339761	-0.287606	-0.551646	-0.934274	2.78988	-0.123035	-0.946738	-0.193099	-0.781804
Rfx1	-0.558262	-0.558458	-0.578801	-0.387136	-0.574772	-0.301769	-0.355797	-0.271435	0.215543	-0.530498	-0.547042	-0.253148	-0.522962	-0.181302	-0.564592	3.26739	2.32278	-0.0277051	0.835799	-0.427836
Rfx2	-0.824991	-0.390441	-0.477867	-0.748449	-0.788749	-0.38787	-0.328331	-0.461529	0.207771	-0.365024	-0.814314	0.906197	-0.263877	-0.0304309	-0.299307	3.26864	2.01381	0.000675489	0.484247	-0.700163
Rfx3	-0.795529	-0.685473	-0.627655	-0.514902	-0.581261	-0.615066	-0.687569	-0.464638	0.696464	-0.436684	-0.810736	-0.111409	-0.542177	-0.0183632	-0.317544	2.77246	1.94713	0.372999	1.82076	-0.400805
Rfx4	0.429325	-0.398241	-0.500745	-0.604595	-0.578753	1.36833	-0.357279	-0.497834	-0.604595	-0.417316	-0.437195	0.71676	-0.550442	-0.604595	-0.529961	3.16261	1.87955	-0.446431	-0.492613	-0.535984
Rfx5	-0.886926	-0.886926	-0.886926	0.0146424	0.737127	-0.845763	-0.886926	-0.816171	0.398443	0.87793	-0.886926	-0.886926	-0.886926	-0.528367	1.0597	0.833495	0.804801	-0.455735	1.77698	2.35141
Rfx7	-0.471204	-0.418123	-0.441695	-0.240843	-0.477509	-0.477509	-0.445052	-0.447983	-0.23671	-0.477509	-0.468348	-0.168473	-0.26915	-0.31166	-0.477509	2.51179	3.30615	0.129673	0.329648	-0.447983
Rfxank	-0.238709	-0.238709	-0.238709	-0.238709	-0.207224	-0.238709	-0.238709	-0.238709	-0.218711	-0.210044	-0.238709	-0.238709	-0.238709	-0.238709	-0.203614	-0.214152	-0.22912	-0.226819	-0.223097	4.35859
modi	C	C	C	C	C	mC	mC	mC	mC	mC	hmC	hmC	hmC	hmC	hmC	fC	fC	fC	fC	fC
time	E14.5	E16.5	E17.5	P1	W6	E14.5	E16.5	E17.5	P1	W6	E14.5	E16.5	E17.5	P1	W6	E14.5	E16.5	E17.5	P1	W6
Gene_Symbol
Tfdp1	2.45162	0.354861	1.11276	2.87172	0.668209	-0.446892	-0.535065	-0.560252	-0.60469	-0.578637	-0.367086	-0.324179	-0.495162	-0.531075	-0.5834	-0.158045	-0.504945	-0.584623	-0.60469	-0.580439
Tfdp2	3.86229	0.48429	0.260061	1.11567	0.754336	-0.49513	-0.49513	-0.30884	-0.49513	-0.217725	-0.49513	-0.49513	-0.49513	-0.49513	-0.267187	-0.49513	-0.49513	-0.49513	-0.49513	-0.236469
