# Supplementary material for: Proteome‐Wide Profiling of Readers for DNA Modification
Source: Adv Sci (Weinh). 2021 Aug 5;8(19):2101426. doi: 10.1002/advs.202101426 (PMC8498917; doi:10.1002/advs.202101426)
Supplement: Supplementary file 8 — Supplemental Table 7 [file ADVS-8-2101426-s002.xlsx]

## Sheet: Description
Supplementary Data 7. The dynamic of the TF-modified DNA binding patterns in the mouse brain development. Related to Figure 5.
(A) The four-type-modified DNA (5C/5mC/5hmC/5fC) binding activities of TFs panles varied with mouse brain development.
(B) GO term/KEGG pathway functional enrichment of module-core TFs in the modules.

## Sheet: 5C panel
Symbol	E14.5_C1	E14.5_C2	E14.5_C3	E16.5_C1	E16.5_C2	E16.5_C3	E17.5_C1	E17.5_C2	E17.5_C3	P1_C1	P1_C2	P1_C3	W6_C1	W6_C2	W6_C3
Skil	0.552698	0.033868	0.903989	-0.60926	-0.60926	-0.60926	3.11982	-0.60926	0.114935	0.347328	-0.60926	-0.60926	-0.60926	-0.60926	-0.19852
Zbtb37	-0.53037	-0.65643	-0.65643	-0.01588	-0.65643	-0.46386	3.08417	-0.31405	0.802979	0.586297	0.454387	0.334901	-0.65643	-0.65643	-0.65643
Bhlhe22	-0.39065	-0.39065	-0.39065	-0.39065	-0.39065	-0.39065	3.35626	0.571876	-0.39065	0.759703	-0.39065	-0.39065	-0.39065	-0.39065	-0.39065
Tshz3	-0.39153	-0.39153	-0.39153	-0.39153	1.37736	-0.39153	3.20141	-0.39153	0.119642	-0.39153	-0.39153	-0.39153	-0.39153	-0.39153	-0.39153
Noc4l	-0.4963	-0.4963	-0.4963	-0.4963	-0.4963	-0.4963	2.86497	-0.4963	1.53086	-0.4963	-0.4963	-0.4963	-0.4963	0.826264	0.237176
Tfcp2l1	-0.3295	-0.3295	-0.3295	-0.3295	-0.3295	-0.3295	3.44836	-0.3295	0.835123	-0.3295	-0.3295	-0.3295	-0.3295	-0.3295	-0.3295
Zfpm2	-0.6225	-0.6225	-0.6225	-0.6225	1.49967	-0.6225	1.34763	-0.50531	-0.16006	-0.6225	-0.6225	-0.6225	-0.6225	2.10782	1.31279
Ssrp1	-0.37485	-0.9331	-0.9331	-0.10287	-0.9331	-0.52611	1.89881	1.49889	-0.10558	0.103934	-0.30486	-0.83828	-0.47825	2.0153	0.013175
Zfx	-0.46398	-0.47912	-1.29741	-0.02598	-0.0468	-1.29741	2.62282	0.976777	0.815011	-0.09126	-0.99942	-0.17545	-0.10261	0.772441	-0.20762
Nr3c1	-0.43408	-0.43408	-0.43408	-0.43408	-0.43408	-0.43408	-0.43408	-0.43408	-0.43408	-0.43408	-0.43408	-0.43408	3.02378	1.41525	0.76991
Tef	-0.35709	-0.35709	-0.35709	-0.35709	-0.35709	-0.35709	-0.35709	-0.35709	-0.35709	-0.35709	-0.35709	-0.35709	3.20643	-0.35709	1.43569
Ttf1	-0.2582	-0.2582	-0.2582	-0.2582	-0.2582	-0.2582	-0.2582	-0.2582	-0.2582	-0.2582	-0.2582	-0.2582	3.61478	-0.2582	-0.2582
Tbx18	-0.2582	-0.2582	-0.2582	-0.2582	-0.2582	-0.2582	-0.2582	-0.2582	-0.2582	-0.2582	-0.2582	-0.2582	3.61478	-0.2582	-0.2582
Tbx15	-0.2582	-0.2582	-0.2582	-0.2582	-0.2582	-0.2582	-0.2582	-0.2582	-0.2582	-0.2582	-0.2582	-0.2582	3.61478	-0.2582	-0.2582
Npas4	-0.2582	-0.2582	-0.2582	-0.2582	-0.2582	-0.2582	-0.2582	-0.2582	-0.2582	-0.2582	-0.2582	-0.2582	3.61478	-0.2582	-0.2582
Egr2	-0.2582	-0.2582	-0.2582	-0.2582	-0.2582	-0.2582	-0.2582	-0.2582	-0.2582	-0.2582	-0.2582	-0.2582	3.61478	-0.2582	-0.2582
Aebp1	-0.2582	-0.2582	-0.2582	-0.2582	-0.2582	-0.2582	-0.2582	-0.2582	-0.2582	-0.2582	-0.2582	-0.2582	3.61478	-0.2582	-0.2582
Egr1	-0.2582	-0.2582	-0.2582	-0.2582	-0.2582	-0.2582	-0.2582	-0.2582	-0.2582	-0.2582	-0.2582	-0.2582	3.61478	-0.2582	-0.2582
Arntl	0.345416	0.311641	-0.70878	-0.64922	-0.76295	-0.58918	-0.55802	-0.38147	-0.70291	-0.70813	-0.52	-0.47644	1.79071	2.1655	1.44383
Gmeb1	-0.46499	-0.46499	-0.46499	-0.46499	-0.46499	-0.46499	-0.46499	-0.46499	-0.46499	-0.46499	-0.46499	-0.46499	1.85996	1.14337	2.57656
Tsc22d4	-0.46295	-0.46295	-0.46295	-0.46295	-0.46295	-0.46295	-0.46295	-0.46295	-0.46295	-0.46295	-0.46295	-0.46295	1.66534	1.20735	2.68273
Zfp91	-0.20665	-0.32965	-0.37011	-0.45753	-0.43498	-0.53839	-0.61667	-0.64264	-0.47047	-0.22803	-0.70668	-0.63946	2.14679	1.33865	2.15584
Egr3	-0.47973	-0.47973	-0.47973	-0.47973	-0.47973	-0.47973	-0.47973	-0.47973	-0.47973	-0.47973	-0.47973	-0.47973	1.98956	1.58037	2.18686
Clock	-0.90724	1.09952	-0.80499	-0.90724	-0.86121	-0.90724	-0.36868	-0.40535	-0.35239	-0.01385	0.148694	-0.43223	2.21412	1.62057	0.877501
Deaf1	-0.76071	0.018915	-0.76071	-0.76071	-0.76071	-0.76071	-0.76071	-0.76071	-0.76071	1.0568	0.346286	0.015277	2.03407	0.769443	1.84492
Gatad1	-0.17286	-0.13484	-0.88685	-0.04446	-0.74133	-0.41602	-0.22463	-0.47717	0.263135	0.682104	1.57752	0.236236	2.56872	-1.11298	-1.11656
Klf16	-0.53009	-0.53009	-0.53009	-0.53009	0.611501	-0.53009	-0.53009	-0.53009	-0.53009	0.633703	1.12031	-0.08974	3.02512	-0.53009	-0.53009
Nfrkb	-0.86396	-1.05478	-1.10755	-1.10755	-1.10755	-1.10755	-0.06233	1.00475	0.567685	0.911472	1.41036	1.64435	0.008564	0.459485	0.404586
Rfx3	-1.63922	-1.00956	-1.3862	0.012984	-1.09695	-0.07795	0.085436	-0.38644	0.648433	0.911725	0.303539	2.07563	0.559175	1.02022	-0.02081
Ctnnb1	-1.41478	-1.17079	-0.87826	-0.16672	-0.95007	-0.72391	0.16774	-0.86066	0.134318	0.595257	0.927469	0.09877	1.00364	1.35345	1.88454
Ubp1	-1.21887	-1.18022	-1.28218	-0.85966	-1.18515	-1.07786	0.564964	0.602697	0.437697	0.570022	0.679102	0.405811	1.10331	1.49616	0.944184
Npas2	-0.78318	-0.78318	-0.78318	-0.78318	-0.78318	-0.78318	-0.13411	-0.16093	-0.78318	0.525696	0.670531	0.380862	1.86944	2.30126	0.029503
Cux2	-0.82296	-0.82296	-0.82296	-0.82296	-0.82296	-0.82296	0.378534	-0.54503	0.270849	-0.08789	-0.29734	1.36402	2.18565	1.63955	0.029399
Klf13	0.711906	0.935295	0.280309	0.250668	0.133552	-0.59517	-0.59517	-0.59517	-0.59517	-0.59517	-0.59517	-0.59517	-0.59517	3.04484	-0.59517
E2f4	-0.50197	-0.31534	-0.76021	0.840712	-0.29819	-0.76021	-0.48482	-0.76021	-0.34258	0.307071	-0.31635	0.80944	-0.25582	3.12558	-0.2871
Peg3	-0.2582	-0.2582	-0.2582	-0.2582	-0.2582	-0.2582	-0.2582	-0.2582	-0.2582	-0.2582	-0.2582	-0.2582	-0.2582	3.61478	-0.2582
Nr1d2	-0.2582	-0.2582	-0.2582	-0.2582	-0.2582	-0.2582	-0.2582	-0.2582	-0.2582	-0.2582	-0.2582	-0.2582	-0.2582	3.61478	-0.2582
Nr1d1	-0.2582	-0.2582	-0.2582	-0.2582	-0.2582	-0.2582	-0.2582	-0.2582	-0.2582	-0.2582	-0.2582	-0.2582	-0.2582	3.61478	-0.2582
Hsf1	-0.2582	-0.2582	-0.2582	-0.2582	-0.2582	-0.2582	-0.2582	-0.2582	-0.2582	-0.2582	-0.2582	-0.2582	-0.2582	3.61478	-0.2582
Mkx	-0.2582	-0.2582	-0.2582	-0.2582	-0.2582	-0.2582	-0.2582	-0.2582	-0.2582	-0.2582	-0.2582	-0.2582	-0.2582	3.61478	-0.2582
Hmga1	0.325687	0.417177	0.318696	-0.49101	-0.58814	-0.96166	-1.2942	-1.14919	-0.25942	0.958426	-0.46871	2.51185	-0.08287	1.18721	-0.42385
Tox4	0.541052	0.445054	-0.86997	0.597991	-0.19046	-0.07987	-1.88523	-1.44548	-0.6048	0.616344	-0.83115	0.84622	0.385056	2.05748	0.417761
Rora	-0.1322	-0.99883	-0.64022	-0.80121	1.68397	-0.54093	-0.88893	-0.75687	-0.99883	0.688166	0.976401	-0.99883	1.37164	1.19716	0.839513
Prdm10	-0.58299	-0.58299	-0.58299	-0.58299	-0.58299	0.029089	-0.58299	-0.58299	-0.58299	-0.38906	2.81072	-0.58299	0.944178	1.30173	0.550265
Foxo3	-0.75638	-0.75638	-0.75638	0.263613	-0.75638	-0.69557	-0.75638	-0.75638	-0.75638	0.748731	1.82401	0.881413	-0.49931	1.97189	0.799869
Sox10	-0.55343	-0.55343	-0.55343	-0.55343	-0.55343	-0.55343	-0.55343	-0.55343	-0.55343	-0.55343	0.837549	1.04783	-0.55343	2.12796	2.07441
Sox8	-0.63314	-0.63314	-0.63314	-0.63314	-0.63314	-0.63314	-0.4821	-0.63314	-0.46491	-0.13459	0.984092	1.15969	-0.63314	2.02786	1.97506
Sox9	-0.60039	-0.60039	-0.60039	-0.60039	-0.60039	-0.60039	-0.60039	-0.60039	-0.60039	-0.0993	1.02198	0.994602	-0.60039	2.06934	2.01731
Rfx5	-0.64071	-0.64071	-0.64071	-0.64071	-0.64071	-0.64071	-0.64071	-0.64071	-0.64071	1.88823	-0.19076	-0.18888	0.919242	2.02288	1.31566
Hivep2	-0.57967	-0.57967	-0.57967	-0.57967	-0.57967	-0.57967	-0.5219	-0.57967	-0.57967	1.44234	1.02957	-0.34272	-0.03879	2.77361	0.295279
Ezh1	-0.40096	-0.40096	-0.40096	-0.40096	-0.40096	-0.40096	-0.40096	-0.40096	-0.40096	-0.40096	-0.40096	-0.40096	1.51265	3.12276	0.176112
Hmgxb4	-0.70438	-0.79177	-0.79004	-0.75341	-0.74649	-0.38945	-0.35311	-0.77677	0.003345	0.239831	-0.11807	0.091595	1.62126	2.60786	0.859598
Nfat5	-0.56443	-0.56443	-0.56443	-0.56443	-0.56443	-0.56443	-0.56443	-0.56443	-0.56443	-0.07505	-0.16453	-0.2252	1.84186	2.48446	1.21835
Dbp	-0.35384	-0.35384	-0.35384	-0.35384	-0.35384	-0.35384	-0.35384	-0.35384	-0.35384	-0.35384	-0.35384	-0.35384	-0.35384	3.24677	1.35309
Fam171b	-0.35885	-0.35885	-0.35885	-0.35885	-0.35885	-0.35885	-0.35885	-0.35885	-0.35885	-0.35885	-0.35885	-0.35885	-0.35885	3.18242	1.48261
Rfxank	-0.38867	-0.38867	-0.38867	-0.38867	-0.38867	-0.38867	-0.38867	-0.38867	-0.38867	-0.38867	-0.38867	-0.38867	-0.18412	2.87183	1.97634
Zbtb11	-0.37247	-0.37247	-0.37247	-0.37247	-0.37247	-0.37247	-0.37247	-0.37247	-0.37247	-0.37247	-0.37247	-0.37247	-0.37247	2.90755	1.93458
Tfcp2	-0.94326	-0.95372	-0.92732	-0.78436	-0.84435	-0.82197	0.087699	0.701681	-0.16544	0.165565	-0.00495	-0.11188	0.525843	2.34179	1.73467
Tada2b	-0.62358	-0.62358	-0.62358	-0.62358	-0.62358	-0.62358	-0.29982	-0.49781	0.051721	0.439627	-0.53468	-0.62358	0.820967	2.48421	1.90084
Fosb	-0.37205	-0.37205	-0.37205	-0.37205	-0.37205	-0.37205	-0.37205	-0.37205	-0.37205	-0.37205	-0.37205	-0.37205	-0.37205	1.9164	2.92026
Mrpl28	-0.35245	-0.35245	-0.35245	-0.35245	-0.35245	-0.35245	-0.35245	-0.35245	-0.35245	-0.35245	-0.35245	-0.35245	-0.35245	1.31914	3.26267
Hmgn3	-0.62132	-0.32909	-0.62132	-0.19115	-0.12178	-0.433	-0.62132	-0.62132	0.208694	-0.62132	-0.62132	-0.21726	0.780496	0.894698	3.13628
Gmeb2	-0.45914	-0.45914	-0.45914	-0.45914	-0.45914	-0.45914	-0.45914	-0.45914	-0.45914	-0.45914	-0.45914	-0.45914	1.00016	1.86628	2.64328
Stat3	-0.3029	-0.3029	-0.3029	-0.3029	-0.3029	-0.3029	-0.3029	-0.3029	-0.3029	-0.3029	-0.3029	-0.3029	-0.26149	0.329502	3.5668
Nab2	-0.29255	-0.29255	-0.29255	-0.29255	-0.29255	-0.29255	-0.29255	-0.29255	-0.29255	-0.29255	-0.29255	-0.29255	-0.05846	-0.03208	3.60118
Zbtb16	-0.2582	-0.2582	-0.2582	-0.2582	-0.2582	-0.2582	-0.2582	-0.2582	-0.2582	-0.2582	-0.2582	-0.2582	-0.2582	-0.2582	3.61478
Zbtb43	-0.2582	-0.2582	-0.2582	-0.2582	-0.2582	-0.2582	-0.2582	-0.2582	-0.2582	-0.2582	-0.2582	-0.2582	-0.2582	-0.2582	3.61478
Rbl2	-0.5355	-0.5355	-0.5355	-0.5355	-0.5355	-0.5355	-0.5355	-0.5355	-0.5355	0.069938	-0.5355	0.48748	1.57831	0.34134	2.87791
Zbtb7a	-0.36863	-0.36863	-0.36863	-0.36863	-0.36863	-0.36863	-0.36863	-0.36863	-0.36863	-0.36863	-0.36863	-0.36863	1.78345	-0.36863	3.00878
Cux1	0.608811	-0.09212	0.254851	-1.46218	-1.62265	-1.63435	-0.02633	0.444101	0.468076	-0.45732	-0.81231	1.10284	1.07132	1.34033	0.816939
Gon4l	2.39966	-0.54227	-0.54227	-0.54227	-0.54227	-0.54227	-0.54227	-0.54227	-0.54227	-0.54227	-0.54227	-0.54227	1.16723	0.578843	1.81922
Yeats4	2.21573	0.541854	-0.85762	0.793527	-1.34646	-1.19885	-0.42817	-0.80397	0.618807	-0.84292	-0.37433	-0.49921	0.622053	0.415063	1.14449
Ctcfl	-0.47652	-0.47652	0.258738	-0.47652	3.46835	-0.47652	0.057298	-0.47652	0.248666	-0.47652	-0.47652	-0.03335	-0.05349	-0.47652	-0.13407
Pax8	-0.2582	-0.2582	-0.2582	-0.2582	3.61478	-0.2582	-0.2582	-0.2582	-0.2582	-0.2582	-0.2582	-0.2582	-0.2582	-0.2582	-0.2582
Isl1	0.639582	0.328119	0.793601	-0.45567	3.25107	-0.45567	-0.45567	-0.45567	-0.45567	-0.45567	-0.45567	-0.45567	-0.45567	-0.45567	-0.45567
Mafb	0.301222	0.010637	0.07307	0.610305	3.39437	-0.27841	-0.48421	-0.48421	-0.23756	-0.48421	-0.48421	-0.48421	-0.48421	-0.48421	-0.48421
Mxd1	0.440309	0.277648	-0.15702	-0.35985	3.46312	0.089687	-0.33312	-0.4276	-0.4276	-0.4276	-0.4276	-0.4276	-0.4276	-0.4276	-0.4276
Rorb	0.705979	0.086603	-0.16252	-1.23466	2.62229	0.865715	-0.46454	-0.23075	-0.43069	-0.36034	0.777913	0.645152	-0.84325	-0.83585	-1.14104
Shox2	0.410455	0.162371	1.33919	-0.92679	2.48794	1.06246	-0.3739	0.165809	0.054659	-0.32577	-0.92679	-0.34926	-0.92679	-0.92679	-0.92679
Mxd4	-0.8195	-0.06333	-0.8195	-0.07235	2.62629	0.273554	-0.45916	0.347547	0.025106	0.846248	-0.8195	1.39308	-0.8195	-0.8195	-0.8195
Hoxa5	-0.40146	-0.40146	-0.40146	0.225084	3.43205	0.70593	-0.24584	-0.12168	-0.3824	-0.40146	-0.40146	-0.40146	-0.40146	-0.40146	-0.40146
Hoxc5	-0.49306	-0.49306	-0.49306	0.842897	2.81073	1.69442	-0.21423	-0.2032	-0.49306	-0.49306	-0.49306	-0.49306	-0.49306	-0.49306	-0.49306
Hoxd9	-0.49308	-0.49308	-0.49308	0.842462	2.81101	1.69419	-0.21351	-0.20337	-0.49308	-0.49308	-0.49308	-0.49308	-0.49308	-0.49308	-0.49308
Hoxc9	-0.49308	-0.49308	-0.49308	0.842462	2.81101	1.69419	-0.21351	-0.20337	-0.49308	-0.49308	-0.49308	-0.49308	-0.49308	-0.49308	-0.49308
Hoxa6	-0.49308	-0.49308	-0.49308	0.842462	2.81101	1.69419	-0.21351	-0.20337	-0.49308	-0.49308	-0.49308	-0.49308	-0.49308	-0.49308	-0.49308
Hoxc6	-0.49308	-0.49308	-0.49308	0.842462	2.81101	1.69419	-0.21351	-0.20337	-0.49308	-0.49308	-0.49308	-0.49308	-0.49308	-0.49308	-0.49308
Hoxb6	-0.49311	-0.49311	-0.49311	0.842854	2.81136	1.69338	-0.21361	-0.20291	-0.49311	-0.49311	-0.49311	-0.49311	-0.49311	-0.49311	-0.49311
Hoxb8	-0.49317	-0.49317	-0.49317	0.843142	2.81083	1.69397	-0.21365	-0.20261	-0.49317	-0.49317	-0.49317	-0.49317	-0.49317	-0.49317	-0.49317
Hoxc8	-0.49317	-0.49317	-0.49317	0.843142	2.81083	1.69397	-0.21365	-0.20261	-0.49317	-0.49317	-0.49317	-0.49317	-0.49317	-0.49317	-0.49317
Hoxb9	-0.49316	-0.49316	-0.49316	0.842856	2.81093	1.69396	-0.21392	-0.20221	-0.49316	-0.49316	-0.49316	-0.49316	-0.49316	-0.49316	-0.49316
Hoxa7	-0.49311	-0.49311	-0.49311	0.842491	2.81112	1.69396	-0.21404	-0.20245	-0.49311	-0.49311	-0.49311	-0.49311	-0.49311	-0.49311	-0.49311
Hoxb7	-0.49311	-0.49311	-0.49311	0.842491	2.81112	1.69396	-0.21404	-0.20245	-0.49311	-0.49311	-0.49311	-0.49311	-0.49311	-0.49311	-0.49311
Tfeb	0.826589	-0.30394	0.383246	1.58397	1.83889	1.01131	-0.95971	-0.63644	-0.73435	0.694509	-1.11581	-0.93201	0.124629	-0.66508	-1.11581
Fosl2	0.907388	-0.73848	1.10332	1.75844	1.41427	1.39808	-0.73848	0.064858	-0.73848	-0.73848	-0.73848	-0.73848	-0.73848	-0.73848	-0.73848
Lmx1a	1.19466	-0.69584	1.3091	0.279108	1.87698	1.70024	-0.69584	-0.09754	-0.69584	-0.69584	-0.69584	-0.69584	-0.69584	-0.69584	-0.69584
Lmx1b	1.19387	-0.69588	1.30859	0.279267	1.87743	1.70056	-0.69588	-0.09677	-0.69588	-0.69588	-0.69588	-0.69588	-0.69588	-0.69588	-0.69588
Ebf4	1.7145	0.088047	0.832056	1.24738	0.697013	0.912742	-0.72221	-0.86744	-0.86744	-0.86744	1.30258	-0.86744	-0.86744	-0.86744	-0.86744
Bach2	1.6767	0.536788	1.06704	0.980329	1.84452	0.615823	-0.74756	-0.74634	-0.74756	-0.74756	-0.74756	-0.74195	-0.74756	-0.74756	-0.74756
Crem	1.47733	0.455341	0.394625	1.56102	1.77862	0.975267	-0.73671	-0.73172	-0.73165	-0.75538	-0.73471	-0.74679	-0.73606	-0.74922	-0.71998
Mafg	0.950635	0.618484	0.543521	1.1526	2.18358	1.17994	-0.82606	-0.75259	-0.81995	-0.65342	-0.64965	-0.61772	-0.75982	-0.78014	-0.76941
Emx2	1.1759	0.960258	0.831991	1.79679	0.853595	1.18985	-0.75612	-0.67825	-0.89797	-0.69123	-0.63682	-0.21828	-0.97657	-0.97657	-0.97657
Creb1	1.56133	0.958825	0.73509	1.39247	0.980453	1.34216	-0.76854	-0.76485	-0.76698	-0.74876	-0.75761	-0.77571	-0.79531	-0.79831	-0.79424
Maf	1.30907	1.10132	1.15648	1.58631	1.13499	0.705162	-0.77704	-0.77704	-0.77704	-0.77704	-0.77704	-0.77704	-0.77704	-0.77704	-0.77704
Jund	0.965942	0.581014	1.0431	1.2535	1.27998	1.76978	-0.7571	-0.69162	-0.67907	-0.81483	-0.76793	-0.78097	-0.81483	-0.78478	-0.80217
Mafk	0.724285	0.876808	1.61979	1.15433	1.28053	1.28919	-0.84811	-0.84811	-0.70149	-0.84811	-0.84811	-0.84811	-0.74809	-0.70867	-0.54616
Nfic	0.674674	1.09428	1.45478	0.966881	1.57917	1.17723	-0.71933	-0.7009	-0.86334	-0.69669	-0.71363	-0.69537	-0.8213	-0.83595	-0.90051
Nfil3	1.55849	1.37776	0.312124	0.497266	0.903942	1.72244	-0.79285	-0.69433	-0.50478	-0.50037	-0.08696	-0.45479	-1.11265	-1.11265	-1.11265
Tfap2e	1.14026	0.608178	1.28815	1.5272	1.22642	0.852294	-0.29395	-0.4001	-0.30191	-0.66738	-0.67252	-0.65647	-1.20735	-1.21896	-1.22389
Nfia	0.776323	1.10122	1.42253	0.984114	1.36784	1.06012	-0.6069	-0.66931	-0.67782	-0.23598	-0.36214	-0.4866	-1.2166	-1.21487	-1.24192
Tfe3	1.25461	1.10561	1.44353	1.01745	1.4497	0.3532	-0.58627	-0.574	-0.7301	-0.23423	-0.50969	-0.47958	-1.17324	-1.17378	-1.16321
Sox14	1.65976	1.15152	0.835531	0.997549	0.925391	0.96067	0.164284	-0.43723	-0.69038	-0.58258	-0.53927	-0.74214	-1.23437	-1.23437	-1.23437
Usf2	1.65817	0.711217	1.51117	0.42559	1.13201	0.778174	-0.31611	-0.39685	-0.41718	-0.28488	-0.31556	-0.37201	-1.35042	-1.36351	-1.39982
Baz2a	2.31786	0.583256	1.18444	0.194303	1.33832	0.188281	-0.98107	-0.9601	-0.98107	-0.66148	-0.90527	-0.89364	-0.33295	-0.00879	-0.0821
Gata2	2.26018	1.02909	1.03306	0.072012	1.23956	0.794782	-0.7143	-0.7143	-0.7143	-0.7143	-0.7143	-0.7143	-0.7143	-0.7143	-0.7143
Zkscan2	1.19358	0.862027	1.79036	-0.6631	2.18822	-0.6631	-0.19893	0	-0.6631	-0.6631	-0.6631	-0.6631	-0.6631	-0.6631	-0.53048
Zkscan5	1.20012	0.815938	1.80384	-0.66592	2.18803	-0.66592	-0.22685	0.047566	-0.66592	-0.66592	-0.66592	-0.66592	-0.66592	-0.66592	-0.50127
Foxa1	2.27017	1.1271	1.12026	-0.56355	1.68152	-0.56355	-0.56355	-0.56355	-0.56355	-0.56355	-0.56355	-0.56355	-0.56355	-0.56355	-0.56355
Six3	1.67583	1.0597	1.26089	-0.02094	2.04834	0.126662	-0.6618	-0.67434	-0.66312	-0.68159	-0.74956	-0.47138	-0.74956	-0.74956	-0.74956
Six6	2.0557	1.18953	1.06088	-0.11428	1.81001	-0.09679	-0.53072	-0.5569	-0.53343	-0.714	-0.714	-0.714	-0.714	-0.714	-0.714
Smarca1	2.01004	0.772322	0.992087	-0.03968	1.78081	-0.15911	0.303097	-0.15365	-0.24315	-0.55696	-0.93344	-0.49772	-1.0516	-1.10194	-1.1211
Pitx2	2.24827	0.925866	0.912955	0.262276	1.63243	-0.36541	-0.34189	0.166416	-0.79536	-0.79536	-0.66873	-0.79536	-0.79536	-0.79536	-0.79536
Pitx3	2.20712	0.873249	0.784829	0.239571	1.77976	-0.34133	-0.31644	0.223241	-0.79777	-0.79777	-0.66335	-0.79777	-0.79777	-0.79777	-0.79777
Tbx2	-0.60508	1.78056	1.14733	0.460111	2.35488	0.307941	-0.60508	-0.60508	-0.60508	-0.60508	-0.60508	-0.60508	-0.60508	-0.60508	-0.60508
Pou4f2	1.08845	0.70763	1.52991	1.11267	2.03271	-0.73944	-0.44596	-0.62134	-0.33281	-0.32592	-0.84905	-0.60967	-0.84905	-0.84905	-0.84905
Mitf	0.908026	0.099379	2.44562	0.912177	1.17328	0.585065	-0.51333	-0.65032	-0.60051	-0.14845	-0.88943	-0.79769	-0.88943	-0.88943	-0.74497
Tfec	0.438421	0.07071	2.5414	1.03503	1.21559	0.550126	-0.41237	-0.74822	-0.66361	0.031522	-0.86908	-0.75774	-0.86908	-0.86908	-0.69365
Tox	-1.62701	0.516235	-0.22682	1.5758	0.422788	1.05933	-1.34768	-0.60362	-0.81563	1.19197	-0.8508	0.436856	0.831744	-1.06231	0.499153
Tox3	-1.82886	0.765429	-0.13637	1.68422	0.254378	0.929351	-1.58871	-0.94864	-0.04546	0.595997	-0.93853	-0.05326	0.981696	-0.38478	0.713543
Dach2	-0.55	0.93879	1.42771	-0.55	-0.55	1.14581	-0.55	-0.55	-0.55	2.5377	-0.55	-0.55	-0.55	-0.55	-0.55
Foxo4	-0.41863	-0.41863	-0.41863	-0.41863	-0.41863	2.94535	-0.41863	-0.41863	-0.41863	1.76796	-0.41863	0.310234	-0.41863	-0.41863	-0.41863
Neurod1	0.914452	-1.40892	1.15726	0.036787	0.365664	1.92544	0.128477	-0.02503	-0.06822	0.707863	-0.00422	0.281884	-1.40892	-1.19359	-1.40892
Phox2a	0.921021	0.557551	2.27765	-1.03427	0.878949	1.11069	-0.22663	-0.30664	0.304432	-0.1556	-1.03427	-0.19008	-1.03427	-1.03427	-1.03427
Phox2b	0.920876	0.557272	2.27775	-1.03424	0.878609	1.11108	-0.22629	-0.30649	0.304755	-0.15585	-1.03424	-0.19053	-1.03424	-1.03424	-1.03424
Arx	0.944457	0.581457	2.30048	-1.00836	0.072026	1.25824	-0.20115	-0.28113	-0.24175	0.774647	-1.00836	-0.16546	-1.00836	-1.00836	-1.00836
Alx4	1.03809	0.662347	2.44257	-0.98513	0.133526	1.23506	-0.14908	-0.23151	-0.19083	-0.07629	-0.98513	0.061803	-0.98513	-0.98513	-0.98513
Alx1	1.04947	0.673759	2.45354	-0.97336	0.146023	1.24604	-0.1377	-0.22	-0.17933	-0.06507	-0.97336	-0.09993	-0.97336	-0.97336	-0.97336
Uncx	1.04947	0.673759	2.45354	-0.97336	0.146023	1.24604	-0.1377	-0.22	-0.17933	-0.06507	-0.97336	-0.09993	-0.97336	-0.97336	-0.97336
Alx3	1.04954	0.673189	2.45356	-0.97334	0.145769	1.24633	-0.13782	-0.21998	-0.17956	-0.06427	-0.97334	-0.10005	-0.97334	-0.97334	-0.97334
Esx1	1.04965	0.673485	2.4534	-0.9734	0.145931	1.24615	-0.13772	-0.2203	-0.17901	-0.06433	-0.9734	-0.10026	-0.9734	-0.9734	-0.9734
Rax	1.04963	0.673449	2.45341	-0.97347	0.145883	1.24597	-0.13763	-0.2202	-0.17891	-0.06423	-0.97347	-0.10001	-0.97347	-0.97347	-0.97347
Elk3	-0.60695	1.8778	1.57953	0.624682	-0.60695	2.01808	-0.54312	-0.60695	-0.60695	-0.60695	-0.23221	-0.46919	-0.60695	-0.60695	-0.60695
Pou3f4	0.606067	1.40363	0.370572	1.4907	-0.35227	2.29588	-0.69872	-0.72767	-0.6666	-0.56676	-0.55102	-0.34351	-0.7544	-0.75272	-0.75316
Dnajc2	0.225733	-0.07374	-0.37571	1.47122	0.535784	2.95493	-0.6161	-0.6161	-0.41769	-0.39655	-0.55204	-0.29143	-0.6161	-0.6161	-0.6161
Pax2	-0.28915	-0.28915	-0.28915	-0.28915	0.16948	3.58948	-0.28915	-0.28915	-0.28915	-0.28915	-0.28915	-0.28915	-0.28915	-0.28915	-0.28915
Hic2	-0.2582	-0.2582	-0.2582	-0.2582	-0.2582	3.61478	-0.2582	-0.2582	-0.2582	-0.2582	-0.2582	-0.2582	-0.2582	-0.2582	-0.2582
Tulp1	-0.2582	-0.2582	-0.2582	-0.2582	-0.2582	3.61478	-0.2582	-0.2582	-0.2582	-0.2582	-0.2582	-0.2582	-0.2582	-0.2582	-0.2582
Smad1	1.99942	-0.54366	-0.7818	1.31647	-0.7818	1.06037	-0.7818	-0.7818	0.849193	0.817741	-0.7818	0.754838	-0.7818	-0.7818	-0.7818
Rxrb	2.69099	-0.46286	-0.40067	1.27563	-0.42105	0.289741	-1.02814	-0.79108	-0.55836	0.737056	-0.52477	0.864361	-0.5141	-0.54987	-0.60687
Smad5	2.56978	-0.43365	-0.6431	1.20243	-0.6431	0.97717	-0.6431	-0.6431	-0.6431	0.763768	-0.6431	0.708442	-0.6431	-0.6431	-0.6431
Elk1	1.69043	0.219216	-0.71771	-0.46272	-0.02315	1.82157	-0.674	1.16101	-0.59046	1.35432	-0.47	-0.54772	-0.92026	-0.92026	-0.92026
Lhx5	2.6384	-0.81699	0.023892	0.729369	-0.11957	1.60732	-0.42529	-0.0782	0.17165	0.120606	-0.58326	-0.81699	-0.81699	-0.81699	-0.81699
Pax5	2.93075	-0.4981	-0.4981	-0.4981	0.355002	0.822656	-0.4981	1.37069	-0.4981	-0.4981	-0.4981	-0.4981	-0.4981	-0.4981	-0.4981
Cdc5l	1.63818	0.484668	-0.09455	-0.6835	2.29219	-1.50775	-0.81509	0.782766	-0.28859	-0.18764	-0.39603	0.559506	-0.37292	-0.90256	-0.50868
Fiz1	3.30155	-0.05215	0.066774	-0.22569	1.11508	-0.26974	-0.44505	-0.44505	-0.44505	-0.44505	-0.44505	-0.44505	-0.37545	-0.44505	-0.44505
Zfp41	2.46278	-0.32789	-0.26805	-0.42167	2.45414	-0.37509	-0.41519	-0.35273	-0.22826	-0.42167	-0.42167	-0.42167	-0.42167	-0.42167	-0.41967
Nhlh1	3.1524	0.514519	0.980287	0.238318	-0.75097	-0.16737	-0.25656	-0.24235	-0.2866	-0.27496	-0.3234	-0.33038	-0.75097	-0.75097	-0.75097
Zik1	3.50424	0.338441	0.335173	-0.15942	-0.36531	-0.36531	-0.36531	-0.36531	-0.36531	-0.36531	-0.36531	-0.36531	-0.36531	-0.36531	-0.36531
Erf	3.23466	0.790659	0.879685	-0.31359	-0.09153	-0.45839	-0.45839	-0.45839	-0.45839	-0.45839	-0.45839	-0.45839	-0.45839	-0.3744	-0.45839
Wdhd1	3.27943	1.02695	0.44198	-0.42539	-0.42539	-0.06903	-0.42539	-0.42539	-0.42539	-0.42539	-0.42539	-0.42539	-0.42539	-0.42539	-0.42539
Rfx4	3.45641	0.427175	-0.45548	0.404829	-0.17755	-0.158	-0.23342	-0.45548	-0.19571	-0.45548	-0.45548	-0.45548	-0.45548	-0.40241	-0.38844
Junb	3.4982	-0.11284	-0.3584	-0.3584	-0.3584	-0.3584	-0.3584	0.579988	-0.3584	-0.3584	-0.3584	-0.3584	-0.3584	-0.02295	-0.3584
Arid5b	3.60096	0.013937	-0.29589	-0.12215	-0.29589	-0.29589	-0.29589	-0.29589	-0.29589	-0.29589	-0.29589	-0.29589	-0.26693	-0.26693	-0.29589
Sp2	3.6146	-0.26217	-0.26217	-0.26217	-0.26217	-0.26217	-0.26217	-0.26217	-0.26217	-0.26217	-0.26217	-0.26217	-0.26217	-0.24042	-0.22812
E2f5	3.61476	-0.25919	-0.25919	-0.25919	-0.25919	-0.25919	-0.25919	-0.25919	-0.24525	-0.25919	-0.25919	-0.25919	-0.25919	-0.25919	-0.25919
Tgif2	3.61478	-0.2582	-0.2582	-0.2582	-0.2582	-0.2582	-0.2582	-0.2582	-0.2582	-0.2582	-0.2582	-0.2582	-0.2582	-0.2582	-0.2582
Terf1	3.61478	-0.2582	-0.2582	-0.2582	-0.2582	-0.2582	-0.2582	-0.2582	-0.2582	-0.2582	-0.2582	-0.2582	-0.2582	-0.2582	-0.2582
Klf7	3.61478	-0.2582	-0.2582	-0.2582	-0.2582	-0.2582	-0.2582	-0.2582	-0.2582	-0.2582	-0.2582	-0.2582	-0.2582	-0.2582	-0.2582
Klf5	3.61478	-0.2582	-0.2582	-0.2582	-0.2582	-0.2582	-0.2582	-0.2582	-0.2582	-0.2582	-0.2582	-0.2582	-0.2582	-0.2582	-0.2582
Ikzf5	3.61478	-0.2582	-0.2582	-0.2582	-0.2582	-0.2582	-0.2582	-0.2582	-0.2582	-0.2582	-0.2582	-0.2582	-0.2582	-0.2582	-0.2582
Glis2	3.61478	-0.2582	-0.2582	-0.2582	-0.2582	-0.2582	-0.2582	-0.2582	-0.2582	-0.2582	-0.2582	-0.2582	-0.2582	-0.2582	-0.2582
Id4	3.61478	-0.2582	-0.2582	-0.2582	-0.2582	-0.2582	-0.2582	-0.2582	-0.2582	-0.2582	-0.2582	-0.2582	-0.2582	-0.2582	-0.2582
Lhx1	2.90944	-0.42444	1.00084	0.007354	0.040736	-0.34606	-0.39904	0.099518	0.458015	0.385445	0.111129	-0.96073	-0.96073	-0.96073	-0.96073
Mycn	2.5375	-0.15472	2.12981	-0.111	0.461672	-0.41234	-0.42544	-0.62816	-0.52754	-0.29481	-0.29975	-0.10996	-0.72175	-0.72175	-0.72175
Zzz3	3.28839	-0.35006	1.26234	-0.35006	-0.35006	-0.35006	-0.35006	-0.35006	-0.35006	-0.35006	-0.35006	-0.35006	-0.35006	-0.35006	-0.35006
Sp3	2.45399	2.15704	-0.7918	0.181971	0.004979	0.138913	-0.7918	-0.36567	-0.41815	-0.1259	-0.31128	0.050727	-0.66319	-0.75055	-0.76928
Hmg20b	2.88681	1.96378	-0.37312	-0.37312	-0.37312	-0.37312	-0.37312	-0.37312	-0.37312	-0.37312	-0.37312	-0.37312	-0.37312	-0.37312	-0.37312
Nfkb1	2.54649	2.37711	-0.37874	-0.37874	-0.37874	-0.37874	-0.37874	-0.37874	-0.37874	-0.37874	-0.37874	-0.37874	-0.37874	-0.37874	-0.37874
Cebpg	2.63565	1.64346	0.840652	-0.05295	0.251432	-0.11614	-0.29833	-0.30985	-0.57439	-0.38264	-0.3667	-0.54814	-0.90155	-0.90731	-0.91319
Gsx1	2.75838	1.4766	0.758878	0.107513	0.178674	-0.03961	-0.4024	-0.357	-0.40459	-0.79008	-0.79008	-0.12605	-0.79008	-0.79008	-0.79008
Gsx2	2.87205	1.7221	0.255672	-0.12488	-0.08318	0.104611	-0.42231	-0.3958	-0.42341	-0.64876	-0.64876	-0.26103	-0.64876	-0.64876	-0.64876
Eomes	1.90517	2.14305	0.625265	0.416714	-0.1119	0.897176	-0.83676	-0.71619	-0.01089	-0.59997	-0.58874	-0.61264	-0.83676	-0.83676	-0.83676
Pou2f1	1.90914	2.30068	0.661642	0.077922	-0.36739	0.791092	-0.76888	-0.74777	-0.67926	-0.49026	-0.47254	0.092261	-0.76888	-0.76888	-0.76888
Insm1	1.95335	1.35186	-0.65312	1.1963	1.56273	0.466906	-0.65312	-0.65312	-0.65312	-0.65312	-0.65312	-0.65312	-0.65312	-0.65312	-0.65312
Nkx2-5	2.18129	1.83233	-0.83754	0.544494	0.891461	0.571692	-0.27821	-0.30787	-0.37671	-0.24748	-0.70938	-0.40713	-0.95232	-0.95232	-0.95232
Smarca5	2.25067	1.23271	1.02436	0.59869	0.936623	-0.22136	-0.19328	-0.28244	-0.25959	-1.08502	-1.21534	-1.17174	-0.52124	-0.54272	-0.55032
Jun	2.59218	1.32435	1.0482	0.607975	-0.05108	0.398918	-0.66483	-0.65256	-0.66483	-0.66483	-0.61852	-0.66483	-0.66483	-0.66046	-0.66483
Kin	2.54143	1.1003	0.293906	1.46212	0.030873	0.358121	-0.45074	-0.63103	-0.24451	-0.74341	-0.74341	-0.74341	-0.74341	-0.74341	-0.74341
Tbr1	2.06469	0.18049	0.53266	1.0106	0.560501	0.567752	-1.05679	-0.67736	-0.72947	0.395485	-0.17506	0.991265	-1.25864	-1.14544	-1.26067
Hmgn1	3.09923	0.038264	0.188918	0.396612	-0.09965	-0.29126	-0.52998	-0.71811	-0.04625	-0.09617	0.10767	0.781287	-0.89964	-0.99721	-0.93371
Hmgb1	2.74703	0.823606	0.148873	0.781993	0.769289	-0.2869	-0.78182	-0.52353	-0.74936	0.114255	-0.25915	0.170861	-0.98871	-0.99802	-0.96843
Pou2f2	2.7235	1.24365	-0.10309	0.356041	0.563175	-0.16965	-0.87629	-0.80077	-0.5555	-0.46651	0.186296	0.52803	-0.87629	-0.87629	-0.87629
Pou2f3	2.77582	1.09637	-0.09286	0.373422	0.583888	-0.16045	-0.8774	-0.80126	-0.55143	-0.4616	0.200599	0.547099	-0.8774	-0.8774	-0.8774
Wiz	1.93195	1.56257	0.415796	0.49912	-0.58565	-0.61829	-0.52127	-0.2029	0.804451	1.0153	-0.63453	-0.42557	-0.44796	-1.35837	-1.43464
Drap1	1.96129	1.53196	0.328765	0.283678	0.90864	-0.33451	-0.77036	-0.80257	-0.83883	0.785381	0.633449	-0.43207	-1.0419	-1.09366	-1.11926
Sox4	1.94291	1.17806	0.633482	1.39664	0.226192	-0.06583	-0.71454	-0.79059	-0.79044	0.368764	0.482647	-0.31782	-1.18316	-1.18316	-1.18316
Arid1a	2.21218	1.20465	-0.06232	0.736014	-0.09024	-0.04272	-0.51334	-0.38233	0.52955	0.169865	0.149192	0.3978	-1.51981	-1.35954	-1.42894
Hmgb3	1.72217	1.76456	0.675803	0.740834	0.369304	0.121444	-0.68359	-0.82445	-0.33024	0.126244	-0.4116	0.591731	-1.28635	-1.289	-1.28686
Smarcc1	2.10496	1.59543	1.02212	0.743486	-0.25933	-0.39806	-0.63803	-0.59692	0.204806	-0.32623	-0.02986	0.148298	-1.27587	-1.19749	-1.09731
Arnt	0.487396	0.622358	3.40075	-0.25469	-0.25585	-0.29754	-0.36802	-0.43332	-0.23129	-0.38781	-0.39566	-0.35547	-0.51029	-0.51029	-0.51029
Gbx2	0.319515	-0.06817	3.5409	-0.12619	-0.06708	-0.31256	-0.29339	-0.36832	-0.2335	-0.36011	-0.36154	-0.3651	-0.43482	-0.43482	-0.43482
Prrx1	1.0609	0.054691	3.25649	-0.41706	-0.47609	-0.11046	-0.51252	-0.53741	-0.53054	0.035279	-0.16919	0.051306	-0.57285	-0.66373	-0.46882
Prrx2	0.266673	0.133464	3.47398	-0.35876	-0.42036	-0.03888	-0.4699	-0.48442	-0.47726	0.113159	-0.10019	-0.08714	-0.5214	-0.61615	-0.41281
Nr4a2	-0.08691	-0.01482	3.33808	-0.10699	-0.00044	-0.19001	-0.42234	-0.54397	-0.60175	0.249167	-0.13912	0.628957	-0.73413	-0.6479	-0.72783
Mxi1	-0.30579	-0.26641	3.57188	-0.30579	0.294062	-0.30579	-0.30579	-0.30579	-0.30579	-0.30579	-0.30579	-0.30579	-0.30579	-0.2359	-0.30579
Trerf1	-0.35191	-0.30238	3.60148	-0.23101	-0.18577	-0.35191	-0.10426	-0.31486	-0.28015	-0.27157	-0.29731	-0.21736	-0.32032	-0.05902	-0.31369
Nfkb2	-0.2582	-0.2582	3.61478	-0.2582	-0.2582	-0.2582	-0.2582	-0.2582	-0.2582	-0.2582	-0.2582	-0.2582	-0.2582	-0.2582	-0.2582
Lhx6	-0.2582	-0.2582	3.61478	-0.2582	-0.2582	-0.2582	-0.2582	-0.2582	-0.2582	-0.2582	-0.2582	-0.2582	-0.2582	-0.2582	-0.2582
Nfe2l1	-0.2582	-0.2582	3.61478	-0.2582	-0.2582	-0.2582	-0.2582	-0.2582	-0.2582	-0.2582	-0.2582	-0.2582	-0.2582	-0.2582	-0.2582
Zfp37	-0.56787	0.725864	3.04842	0.42148	-0.54142	-1.03807	-0.34205	-0.94016	-0.06293	-0.26743	-0.22795	0.040111	0.604268	-0.90107	0.048796
Scrt1	-0.53793	1.33412	2.7286	-0.53793	-0.53793	-0.53793	1.27848	-0.53793	-0.3316	-0.53793	-0.53793	0.369697	-0.53793	-0.53793	-0.53793
Ascl1	-0.45708	2.02927	2.56573	-0.45708	-0.45708	-0.45708	-0.45708	-0.45708	-0.45708	0.889965	-0.45708	-0.45708	-0.45708	-0.45708	-0.45708
Lin28b	-0.35165	1.29994	3.27149	-0.35165	-0.35165	-0.35165	-0.35165	-0.35165	-0.35165	-0.35165	-0.35165	-0.35165	-0.35165	-0.35165	-0.35165
Casz1	0.244417	1.59105	2.64986	-0.43814	-0.61241	-0.51207	-0.61241	-0.61241	-0.61241	-0.61241	0.714417	0.649726	-0.61241	-0.61241	-0.61241
Foxf1	1.53501	1.12943	2.48137	-0.55204	-0.55204	-0.55204	-0.55204	-0.55204	-0.55204	-0.55204	0.926641	-0.55204	-0.55204	-0.55204	-0.55204
Foxf2	1.53821	1.12492	2.48286	-0.55183	-0.55183	-0.55183	-0.55183	-0.55183	-0.55183	-0.55183	0.924185	-0.55183	-0.55183	-0.55183	-0.55183
Nkx2-2	1.44882	0.32128	2.77948	-0.30408	0.828144	0.178699	-0.49007	-0.41307	-0.46138	-0.51203	-0.52271	-0.48765	-0.78848	-0.78848	-0.78848
Pax3	1.44657	0.486746	2.97155	-0.4883	0.466454	-0.4883	-0.4883	-0.4883	-0.4883	-0.4883	-0.4883	-0.4883	-0.4883	-0.4883	-0.4883
Sox13	-0.08661	1.24083	2.87623	-0.25475	1.09393	-0.60696	-0.25652	0.139941	-0.50431	-0.60696	-0.60696	-0.60696	-0.60696	-0.60696	-0.60696
Nkx2-3	0.285478	1.73152	2.741	-0.10733	-0.03406	0.562271	-0.63242	-0.63242	-0.29864	-0.53676	-0.54897	-0.63242	-0.63242	-0.63242	-0.63242
Tead3	0.660519	2.04923	2.31393	-0.13226	0.45965	0.337323	-0.65098	-0.65332	-0.62993	-0.43206	-0.56642	-0.59082	-0.73654	-0.69176	-0.73654
Tead4	0.72188	1.5016	2.59353	0.110105	0.433367	0.571832	-0.70437	-0.70437	-0.70437	-0.44376	-0.64224	-0.70437	-0.70437	-0.62013	-0.70437
Foxn3	1.67994	0.933298	1.09403	-0.59109	-0.59109	-0.59109	-0.59109	-0.59109	-0.59109	-0.59109	-0.59109	2.36435	-0.59109	-0.16073	-0.59109
E2f3	1.52106	1.52299	0.825198	-1.45793	-0.28433	-1.21985	-0.45694	-1.55877	-0.09212	0.965946	0.224042	1.00288	-0.44609	-0.21256	-0.33352
Rb1	2.51959	1.58733	0.567265	-0.85635	-0.36423	-0.79647	-0.23869	-0.9636	-0.31879	-0.05405	0.010833	0.650056	-1.2886	-0.35653	-0.09776
Arid2	0.133163	2.61189	1.28984	0.043532	-0.68172	-0.82911	-0.6975	-0.5984	0.213641	-0.94493	-0.99669	-0.53496	-0.46427	0.677574	0.777936
Noc3l	1.60871	1.83407	1.31366	-0.51708	0.582169	-0.69028	-0.31668	-0.40409	0.206355	-1.31664	-1.3982	-0.90961	-0.09313	0.499796	-0.39906
Prdm16	1.7138	1.15358	2.02059	-0.65382	-0.65382	-0.07025	-0.25032	-0.65382	-0.65382	-0.65382	-0.65382	-0.65382	1.31698	-0.65382	-0.65382
Bsx	0.727178	1.18448	2.66835	-0.67678	-0.67678	-0.67678	0.426528	0.709376	0.375101	-0.67678	-0.67678	-0.67678	-0.67678	-0.67678	-0.67678
Patz1	1.6559	1.88856	1.77024	-0.38337	-0.54114	-0.51121	0.233414	-0.08779	0.535591	-0.75522	-0.67266	-0.62953	-0.82167	-0.83457	-0.84654
Cebpz	0.226883	1.8989	2.62256	-0.66289	-0.74707	-0.7682	-0.02949	-0.12103	0.023322	-0.70578	-0.7682	-0.75251	0.230723	-0.06021	-0.387
Pou4f3	1.21388	1.37608	2.8567	-0.45389	-0.45389	-0.45389	-0.45389	-0.45389	-0.45389	-0.45389	-0.45389	-0.45389	-0.45389	-0.45389	-0.45389
Trps1	1.23918	1.58082	2.67455	-0.23603	-0.5042	-0.66597	-0.33002	-0.60285	-0.41969	-0.51455	-0.29208	-0.24982	-0.44694	-0.4773	-0.75513
E2f6	0.870124	1.9513	2.58404	-0.52374	-0.52374	-0.52374	-0.06305	-0.52374	-0.10499	-0.52374	-0.52374	-0.52374	-0.52374	-0.52374	-0.52374
Scrt2	0.781909	1.89656	2.70159	-0.47311	-0.17587	-0.47311	-0.47311	-0.47311	-0.47311	-0.47311	-0.47311	-0.47311	-0.47311	-0.47311	-0.47311
Erg	0.594541	3.33007	0.213628	-0.5982	0.229371	-0.26761	-0.5982	-0.5982	-0.5982	-0.5982	-0.34848	-0.5982	-0.10956	0.203133	-0.25588
Sall1	1.13153	3.23978	-0.01813	-0.43552	-0.4812	-0.47934	-0.42833	-0.32561	-0.36688	-0.42415	-0.33929	-0.44015	-0.51273	0.381164	-0.50114
Prdm15	-0.35086	3.27994	-0.35086	-0.35086	-0.35086	-0.35086	-0.35086	1.28126	-0.35086	-0.35086	-0.35086	-0.35086	-0.35086	-0.35086	-0.35086
Zic4	-0.32593	3.52276	-0.32593	-0.32593	-0.32593	-0.32593	-0.15223	0.540587	-0.32593	-0.32593	-0.32593	-0.32593	-0.32593	-0.32593	-0.32593
Bptf	-0.59584	3.45056	-0.65695	0.141567	0.024252	-0.33134	-0.54228	-0.5167	-0.21806	-0.50788	0.126194	0.062181	-0.52792	0.106662	-0.01443
Nfatc4	-0.36082	3.54963	-0.36082	-0.18779	-0.36082	-0.36082	-0.36082	-0.36082	-0.36082	0.113276	0.210172	-0.07706	-0.36082	-0.36082	-0.36082
E2f8	-0.26557	3.61348	-0.26557	-0.26557	-0.26557	-0.26557	-0.26557	-0.26557	-0.26557	-0.26557	-0.26557	-0.26557	-0.26557	-0.26557	-0.16111
Zscan20	-0.21618	3.61414	-0.24804	-0.25512	-0.26574	-0.26928	-0.24804	-0.23388	-0.23388	-0.2799	-0.2799	-0.26928	-0.27282	-0.27282	-0.26928
Zkscan3	-0.2582	3.61478	-0.2582	-0.2582	-0.2582	-0.2582	-0.2582	-0.2582	-0.2582	-0.2582	-0.2582	-0.2582	-0.2582	-0.2582	-0.2582
Zbed4	-0.2582	3.61478	-0.2582	-0.2582	-0.2582	-0.2582	-0.2582	-0.2582	-0.2582	-0.2582	-0.2582	-0.2582	-0.2582	-0.2582	-0.2582
Foxa2	-0.2582	3.61478	-0.2582	-0.2582	-0.2582	-0.2582	-0.2582	-0.2582	-0.2582	-0.2582	-0.2582	-0.2582	-0.2582	-0.2582	-0.2582
Neurog1	-0.2582	3.61478	-0.2582	-0.2582	-0.2582	-0.2582	-0.2582	-0.2582	-0.2582	-0.2582	-0.2582	-0.2582	-0.2582	-0.2582	-0.2582
Ebf3	0.844048	2.99418	0.966563	-0.0965	-0.15949	0.509611	-0.59695	-0.56926	-0.69097	-0.6116	-0.30289	-0.22225	-0.69097	-0.68255	-0.69097
Ebf1	0.127777	3.19805	1.08074	-0.33333	-0.20937	0.421517	-0.55701	-0.51083	-0.55701	-0.47092	-0.47875	-0.049	-0.55701	-0.54785	-0.55701
Ebf2	0.149701	3.20517	1.0815	-0.29652	-0.21247	0.369889	-0.53814	-0.51489	-0.56113	-0.47488	-0.48254	-0.05152	-0.56113	-0.55191	-0.56113
Elf4	-0.00701	2.45241	2.17924	-0.0466	0.413085	0.212056	-0.5903	-0.5903	-0.5903	-0.5903	-0.5903	-0.48077	-0.5903	-0.5903	-0.5903
Zbtb2	0.238992	3.01581	1.65153	-0.43828	-0.08525	-0.43828	-0.43828	-0.43828	-0.43828	-0.43828	-0.43828	-0.43828	-0.43828	-0.43828	-0.43828
Myt1	-0.59235	2.76315	1.03128	1.34188	-0.59235	-0.59235	0.287704	-0.59235	0.311234	-0.59235	-0.59235	-0.59235	-0.59235	-0.59235	-0.4041
Etv6	-0.33718	3.39901	-0.33718	0.984274	-0.33718	-0.33718	-0.33718	-0.33718	-0.33718	-0.33718	-0.33718	-0.33718	-0.33718	-0.33718	-0.33718
Neurog2	0.138936	3.13856	0.479064	1.04755	-0.5168	-0.5168	0.363926	-0.5168	-0.5168	-0.5168	-0.5168	-0.5168	-0.5168	-0.5168	-0.5168
Tcf4	0.614373	1.59192	0.809098	0.515814	0.862762	0.745555	0.102061	-0.35157	-0.18	0.21586	-0.17764	0.309523	-1.68579	-1.68228	-1.6897
Max	0.80094	0.696628	1.24226	0.430366	1.83429	0.612086	-0.65962	-0.68226	-0.48545	-0.12403	0.144241	0.441834	-1.3657	-1.37407	-1.51151
Dlx6	1.32719	0.952942	1.2035	0.565758	1.17972	-0.14173	-0.14758	-0.06555	-0.55446	0.100691	0.483412	-0.14414	-1.58191	-1.57784	-1.6
Dlx2	1.40716	0.379923	0.667403	0.849104	1.57857	-0.18741	-0.25537	-0.14152	-0.30201	0.38845	0.029614	0.392026	-1.6165	-1.57293	-1.6165
Dlx5	0.965966	0.710746	0.932117	0.405215	1.07523	0.028764	-0.50586	-0.04019	-0.14215	0.918248	0.083038	0.69521	-1.72078	-1.68478	-1.72078
Dr1	0.286314	0.936706	1.9066	0.631192	0.123044	0.022314	-1.18004	-0.27621	-1.16112	1.25787	0.694221	0.229984	-1.2461	-1.23451	-0.99027
Baz2b	1.51769	1.38209	0.932078	-0.59078	-0.11296	-0.6913	-0.76659	-0.76488	-0.50907	0.426884	1.07752	1.33503	-0.93727	-1.16698	-1.13147
Otx2	1.86445	1.60024	1.40822	-0.51353	-0.1791	-0.36033	-0.42612	-0.31932	-0.45549	0.147165	0.463496	0.482346	-1.25117	-1.20968	-1.25117
Pou3f1	0.972467	1.82551	1.13437	-0.05876	0.959656	0.178273	-0.85356	-0.96558	-0.71179	-0.12901	0.013512	1.11808	-1.1699	-1.14944	-1.16384
Pou3f3	1.51699	1.40369	1.17482	-0.00515	0.763483	0.298343	-0.87645	-1.04426	-0.7289	-0.11861	-0.04914	1.12806	-1.16205	-1.14425	-1.15658
Pou3f2	1.52956	1.28525	1.30444	0.408602	0.966236	0.046155	-0.95854	-0.95706	-0.73922	0.071848	0.283827	0.447509	-1.25883	-1.19843	-1.23135
Sox5	1.7281	1.10774	1.13197	0.435194	0.724563	-0.07173	-0.72598	-0.616	-0.64772	0.441017	0.25612	0.471274	-1.42213	-1.41492	-1.39749
Gli3	1.71376	2.32709	1.68704	-0.45813	-0.41953	-0.38866	-0.32097	-0.54244	-0.39341	-0.51216	-0.52284	-0.54244	-0.54244	-0.54244	-0.54244
Vezf1	2.17107	1.93854	1.35855	-0.00253	-0.36126	-0.50737	-0.61447	-0.78807	-0.11643	-0.63123	-0.9334	0.18469	-0.5168	-0.50659	-0.67469
Fli1	1.29401	3.03963	0.84503	-0.54865	-0.25649	-0.29618	-0.54865	-0.54865	-0.54865	-0.34662	-0.35712	-0.36979	-0.43368	-0.37556	-0.54865
Zscan21	1.41868	3.10432	0.361099	-0.11214	-0.5005	-0.5005	-0.29371	-0.5005	-0.18775	-0.5005	-0.5005	-0.28651	-0.5005	-0.5005	-0.5005
Cbx2	2.30745	2.24485	0.840803	0.080875	-0.54572	-0.23712	-0.40112	-0.35042	-0.32162	-0.603	-0.603	-0.603	-0.603	-0.603	-0.603
Repin1	2.11773	2.65705	0.437453	-0.43435	-0.43435	-0.43435	-0.43435	-0.43435	-0.43435	-0.43435	-0.43435	-0.43435	-0.43435	-0.43435	-0.43435
Zfhx4	1.58557	1.70158	1.06299	0.670534	-0.38283	-0.47673	-0.15754	-0.50516	-0.52516	-0.16807	-0.80898	0.784229	-1.54041	0.286077	-1.5261
Dach1	2.36878	1.22779	1.1697	-0.02918	-0.2009	-0.42992	-0.43187	-0.25409	0.181652	-0.69747	-0.68123	0.897658	-1.04031	-1.04031	-1.04031
Ubtf	2.0817	1.50512	1.08143	-0.04569	-0.58604	-0.42439	0.497414	0.012033	-1.12828	0.368168	-0.58626	0.459971	-1.05772	-1.03776	-1.13969
Tfdp2	2.46899	1.27856	1.57335	-0.73449	0.037667	-0.44369	-0.50344	-0.56319	-0.50278	0.022397	-1.00471	-1.00471	-0.39256	0.011774	-0.24318
Otx1	2.05018	1.32582	2.29242	-0.49357	-0.46097	-0.45422	-0.47506	-0.44071	-0.49151	-0.26521	-0.34303	-0.46298	-0.59372	-0.59372	-0.59372
Chd6	1.99215	1.65735	2.09512	-0.58925	-0.44327	-0.5613	-0.458	-0.47815	-0.14961	-0.51439	-0.4282	-0.49932	-0.53827	-0.53861	-0.54623
Chd7	2.14082	1.6153	1.97851	-0.56188	-0.39983	-0.53737	-0.42223	-0.20299	-0.4162	-0.51466	-0.44653	-0.42777	-0.55992	-0.61888	-0.62639
Sp8	2.10208	1.70477	1.97267	-0.48163	-0.48163	-0.48163	-0.48163	-0.48163	-0.48163	-0.48163	-0.48163	-0.48163	-0.48163	-0.48163	-0.48163
Atf6b	2.52362	0.984091	2.01044	-0.485	-0.18313	-0.485	-0.485	-0.485	-0.485	-0.485	-0.485	-0.485	-0.485	-0.485	-0.485
Ezh2	2.39933	1.43359	1.77751	-0.19924	-0.21242	-0.37903	-0.49929	-0.25067	-0.35137	-0.52522	-0.53981	-0.49648	-0.71896	-0.71896	-0.71896
Foxn2	2.4717	1.50163	1.71457	-0.47399	-0.47399	-0.47399	-0.47399	-0.47399	-0.47399	-0.47399	-0.47399	-0.47399	-0.47399	-0.47399	-0.47399
Foxn4	2.4717	1.50163	1.71457	-0.47399	-0.47399	-0.47399	-0.47399	-0.47399	-0.47399	-0.47399	-0.47399	-0.47399	-0.47399	-0.47399	-0.47399
Foxj1	2.47165	1.50427	1.71226	-0.47402	-0.47402	-0.47402	-0.47402	-0.47402	-0.47402	-0.47402	-0.47402	-0.47402	-0.47402	-0.47402	-0.47402
Foxn1	2.47126	1.50424	1.71281	-0.47403	-0.47403	-0.47403	-0.47403	-0.47403	-0.47403	-0.47403	-0.47403	-0.47403	-0.47403	-0.47403	-0.47403
Tcf3	2.63094	1.10602	0.984267	-0.3254	0.513907	-0.29336	-0.02689	-0.09121	-0.27965	0.294283	-0.61679	-0.72779	-1.05732	-1.05409	-1.0569
Pitx1	2.9304	1.0758	1.05191	-0.38506	0.467691	-0.55339	-0.55339	-0.55339	-0.55339	-0.55339	-0.16022	-0.55339	-0.55339	-0.55339	-0.55339
Hmga2	2.24475	1.28486	1.76013	-0.38921	0.622307	-0.26408	-0.09501	-0.45658	-0.29871	-0.63506	-0.66727	-0.6114	-0.83086	-0.83104	-0.83285
Sox11	2.39098	1.27727	1.63105	-0.14818	0.502089	-0.2535	-0.29143	-0.16508	-0.53121	-0.71	-0.73079	-0.64153	-0.77655	-0.77655	-0.77655
Tcf7l2	1.04273	1.58339	2.26097	0.188805	0.316119	-0.02807	-0.4808	-0.49428	-0.36476	-0.27655	-0.15591	0.059768	-1.20886	-1.22265	-1.2199
Usf1	1.62299	1.39339	1.94203	-0.11312	0.051342	0.773353	-0.54603	-0.55574	-0.54302	-0.17881	0.014551	-0.43468	-1.15348	-1.09719	-1.1756
Nr2f6	1.49767	2.36858	0.822567	-0.30195	0.311629	0.746218	-0.51768	-0.80897	-0.16032	-0.15418	-0.03763	-0.54846	-1.08633	-1.06721	-1.06392
Tead1	1.4023	2.30151	1.31795	0.480587	0.331203	-0.14773	-0.77156	-0.78627	-0.254	-0.45195	-0.16742	-0.2157	-1.04642	-1.00744	-0.98505
Nr2f1	1.29469	1.95189	1.63803	0.056493	0.710903	0.405244	-0.58737	-0.69189	-0.60892	-0.14956	-0.33174	-0.35341	-1.10302	-1.11134	-1.12
Nr2f2	1.75213	2.1294	1.29096	-0.02671	0.309182	0.337184	-0.54598	-0.61241	-0.58791	-0.31233	-0.3152	-0.31919	-1.0357	-1.03188	-1.03156
Tbp	1.83685	1.83412	1.29453	-0.83084	0.528809	0.359295	-1.12718	-0.88341	-0.80607	0.233358	-0.19695	-0.15603	-1.07475	-0.47434	-0.53738
Sox6	2.23407	1.62043	1.44251	-0.30348	0.319867	-0.21913	-0.70656	0.10862	-0.72239	-0.19471	-0.44856	-0.27949	-0.95237	-0.94947	-0.94934
Gabpa	2.19523	1.44478	1.36558	0.220144	0.532569	-0.0358	-0.86585	-0.84385	-0.79652	-0.2654	-0.04135	-0.05123	-0.97396	-0.95716	-0.92717
Elf2	2.25286	1.46691	1.62627	-0.01256	0.146489	0.082207	-0.49115	-0.74672	-0.60245	-0.36649	-0.28459	-0.2524	-0.90479	-1.02509	-0.88852
Tcf7l1	2.15067	1.60348	1.37136	-0.04219	0.474591	0.017134	-0.40122	-0.41519	-0.44173	-0.35088	-0.37304	-0.18658	-1.098	-1.1542	-1.1542
Otp	0.842573	0.998724	1.3875	0.421806	1.86514	0.098297	0.071783	0.238147	-0.08358	-0.47852	-0.37497	-1.06217	-1.30793	-1.30848	-1.30832
Tfap2d	1.12426	0.776048	2.04213	0.483614	0.803939	0.004395	-0.08012	-0.06406	0.330636	-0.53568	-0.30917	-0.13929	-1.4789	-1.4789	-1.4789
Atf2	1.25307	0.899196	1.41969	1.13307	0.117653	0.991181	0.158991	0.118235	0.042182	-0.20639	-1.28939	-1.28939	-1.28939	-1.28939	-0.76933
Klf12	2.18792	0.827543	1.40013	0.744452	0.434386	-0.46846	-0.05532	-0.12474	0.355713	-0.48971	-0.2844	-1.16727	-1.16727	-1.0257	-1.16727
Rybp	1.60232	1.35035	0.93115	0.647748	0.238263	-0.04857	-0.16551	0.12056	1.30083	-0.47995	-0.81288	-0.86335	-1.3353	-1.34406	-1.14161
Pax6	1.65334	1.27143	2.056	-0.06079	1.08799	0.020128	-0.78808	-0.50071	-0.48781	-0.61469	-0.54224	-0.56464	-0.81737	-0.85711	-0.85547
Bach1	1.57556	0.965714	2.26209	0.519906	0.619237	0.480239	-0.71427	-0.71427	-0.71427	-0.71427	-0.71427	-0.70861	-0.71427	-0.71427	-0.71427
Tfap2c	1.6078	1.08556	1.94623	0.631223	0.977833	0.344868	-0.50911	-0.64601	-0.57358	-0.71139	-0.7703	-0.76439	-0.86937	-0.87468	-0.87468
Irf2	0.682953	1.87576	2.29325	0.682354	0.545118	-0.23808	-0.73083	-0.77095	-0.77095	-0.54958	-0.50097	-0.39627	-0.66196	-0.73063	-0.72923
Myc	1.07937	1.02004	2.29036	1.11427	0.977286	-0.27908	-0.68914	-0.68914	-0.68914	-0.68914	-0.68914	-0.68914	-0.68914	-0.68914	-0.68914
Sox1	1.23777	1.7134	1.99307	0.286261	0.614519	-0.17512	0.130552	-0.08872	-0.50958	-0.64348	-0.74853	-0.58367	-1.07549	-1.07549	-1.07549
Nhlh2	1.53725	1.6795	2.07249	0.370997	-0.20706	0.070315	-0.30588	-0.40045	-0.26517	-0.68979	-0.72126	-0.14366	-0.99909	-0.99909	-0.99909
Onecut2	1.61604	1.88099	1.7651	0.133332	0.054591	0.151036	-0.36227	-0.19562	0.100894	-0.79794	-0.68862	-0.70917	-0.98279	-0.98279	-0.98279
Creb5	1.01151	2.20247	2.13769	0.287702	-0.43915	0.199419	-0.6042	-0.56605	-0.6042	-0.6042	-0.6042	-0.6042	-0.6042	-0.6042	-0.6042
Sp1	1.497	1.92579	1.97016	0.713238	-0.304	-0.6569	-0.22479	-0.39689	-0.6569	-0.6569	-0.6569	-0.6569	-0.6569	-0.58225	-0.6569
Lhx9	2.05543	1.75474	1.65572	0.47886	-0.20801	-0.27257	-0.51467	-0.46958	-0.48147	-0.25787	-0.66356	-0.65703	-0.80667	-0.80667	-0.80667
Sox15	1.99463	1.46047	1.9454	0.15475	0.175536	-0.00607	-0.28642	-0.33346	-0.78556	-0.78556	-0.78556	-0.39144	-0.78556	-0.78556	-0.78556
Lhx2	1.87268	1.83539	1.7318	0.093265	0.274649	0.024241	-0.42412	-0.51272	-0.41812	-0.69694	-0.72045	-0.52339	-0.84543	-0.84543	-0.84543
Nr2e1	2.04596	1.68439	1.70465	0.23532	0.260079	0.008875	-0.59971	-0.54977	-0.64154	-0.6643	-0.64825	-0.66445	-0.72329	-0.72398	-0.72398
Mga	1.79637	1.66748	2.18922	-0.41908	0.146986	-0.49694	-0.38106	-0.47548	-0.36724	-0.63958	-0.51632	-0.58747	-0.68733	-0.59968	-0.62986
Pax7	1.75404	1.71025	2.08544	-0.33215	0.442039	-0.37254	-0.52411	-0.54834	-0.36361	-0.49605	-0.67099	-0.67099	-0.67099	-0.67099	-0.67099
Sox2	1.93239	1.46457	2.13517	-0.13888	-0.0071	0.078506	-0.41945	-0.54514	-0.50492	-0.61843	-0.48958	-0.4447	-0.81221	-0.81229	-0.81792
Sox3	2.05919	1.24691	2.27515	-0.22836	-0.06677	-0.17436	-0.5664	-0.47965	-0.59203	-0.44307	-0.57295	-0.54922	-0.63614	-0.63614	-0.63614
Crx	1.78051	1.63599	1.90713	-0.06245	0.429449	-0.08167	-0.48805	-0.49667	-0.46816	-0.15725	-0.23813	-0.94017	-0.94017	-0.94017	-0.94017
Tead2	1.49667	1.7193	2.19458	-0.08133	0.299527	0.190669	-0.66806	-0.67037	-0.6441	-0.42061	-0.57249	-0.59992	-0.7648	-0.71426	-0.7648
Onecut1	2.09894	1.58017	1.21641	0.179391	0.802358	0.228061	-0.66745	-0.19662	-0.20167	-0.73397	-0.56363	-0.85762	-0.96145	-0.96145	-0.96145
Onecut3	2.23005	1.69811	1.20057	0.223792	0.264021	0.410148	-0.53362	-0.25741	-0.50587	-0.74381	-0.60342	-0.69762	-0.89498	-0.89498	-0.89498
Hmgb2	1.78998	1.99387	1.20887	0.611693	0.596057	0.001794	-0.72344	-0.55315	-0.5983	-0.48455	-0.67463	-0.36509	-0.9343	-0.93559	-0.93322
Nkx2-1	1.94765	1.54657	1.67287	0.202097	0.58443	0.209426	-0.49991	-0.49913	-0.40776	-0.63125	-0.68502	-0.58809	-0.95063	-0.95063	-0.95063
Nkx2-4	1.72956	1.8728	1.40122	0.420308	0.463559	0.497723	-0.45279	-0.60104	-0.4935	-0.59437	-0.70708	-0.59818	-0.9794	-0.9794	-0.9794
Atf7	1.94975	1.2815	1.4381	0.859565	0.75226	0.427262	-0.74581	-0.7261	-0.741	-0.74925	-0.74925	-0.74925	-0.74925	-0.74925	-0.74925
Nkx3-1	1.71766	1.64632	1.42784	0.6431	0.843743	0.384493	-0.79485	-0.79485	-0.79485	-0.53178	-0.56745	-0.79485	-0.79485	-0.79485	-0.79485
Sox21	1.96353	1.00087	1.21729	1.2475	0.645599	0.653336	-0.62648	-0.57485	-0.80215	-0.55646	-0.64637	-0.65714	-0.95489	-0.95489	-0.95489
Emx1	1.46973	1.48861	1.23026	0.959603	0.710306	0.979932	-0.46172	-0.53353	-0.55527	-0.68152	-0.62546	-0.72009	-1.08755	-1.08346	-1.08983
Nr2c2	1.6494	1.27341	1.43193	0.88744	0.933226	0.609155	-0.6413	-0.67073	-0.67919	-0.55012	-0.57244	-0.47974	-1.08594	-1.04685	-1.05824
Foxg1	2.06392	1.00429	1.2134	0.607833	1.07756	0.107175	-0.23271	0.183194	-0.39824	-0.77366	-0.74793	-0.75167	-1.11423	-1.12351	-1.11542
Dlx1	1.6913	1.25382	1.39158	0.446139	0.889295	0.212202	0.032036	-0.21262	-0.35044	-0.31621	-0.25091	-0.58274	-1.37275	-1.54482	-1.28589
Lef1	1.90149	1.50711	1.55845	0.260067	0.653682	0.127469	-0.21438	-0.12714	-0.60591	-0.57292	-0.67516	-0.46319	-1.15455	-1.13696	-1.05805
Tcf7	1.68042	1.42257	1.4412	0.380272	0.743924	0.507741	-0.37956	-0.22169	-0.41749	-0.5047	-0.52154	-0.18563	-1.28108	-1.33789	-1.32658
Pou4f1	1.88538	1.2989	1.46722	0.711368	1.21737	-0.60808	-0.50393	-0.65056	-0.40899	-0.40347	-0.8411	-0.64082	-0.8411	-0.8411	-0.8411
Tcf12	1.55637	1.43918	1.69771	0.399352	0.779489	-0.11996	-0.3887	-0.33732	-0.40786	0.351408	-0.80813	-0.56181	-1.20206	-1.1959	-1.20177
Elf1	1.04771	2.34216	1.30464	0.219479	1.00434	0.416068	-0.68052	-0.74305	-0.74305	-0.63091	-0.59191	-0.71582	-0.74305	-0.74305	-0.74305
Maff	0.998511	2.30279	0.676286	0.791863	0.995558	0.841036	-0.80083	-0.80083	-0.67268	-0.80083	-0.80083	-0.80083	-0.71337	-0.67897	-0.53686
Prox1	0.973576	1.95651	1.46334	1.46002	-0.12064	0.568897	-0.46009	-0.65103	-0.54722	-0.77304	-0.51641	-0.81441	-0.8573	-0.82347	-0.85873
Nr2c1	1.31531	1.3176	1.33064	1.7542	0.545461	0.329531	-0.39831	-0.56993	-0.40524	-0.74159	-0.82485	-0.71313	-0.95653	-1.06892	-0.91424
Atf1	1.60627	1.18548	1.27964	1.37593	0.560088	0.917338	-0.7571	-0.7597	-0.75962	-0.78097	-0.77074	-0.77324	-0.78097	-0.77542	-0.76699
Gata3	1.45751	1.72839	1.29711	1.22354	0.330415	0.704443	-0.64122	-0.58479	-0.72865	-0.77731	-0.80189	-0.80189	-0.80189	-0.80189	-0.80189
Zic5	1.49613	-0.63497	-0.63497	-0.63497	-0.63497	-0.63497	0.481724	-0.63497	-0.63497	-0.63497	2.32016	0.95625	1.09548	-0.63497	-0.63497
Nfyb	-0.06683	-0.27739	-0.35812	-0.39058	-0.09257	-0.5205	-0.41982	-0.05695	0.172444	1.02528	2.99944	0.743849	-0.86052	-0.89101	-1.00673
Mlxip	-0.49371	-0.49371	-0.49371	-0.37176	-0.32836	-0.19298	-0.49371	-0.49371	-0.49371	0.649792	2.7978	1.82533	-0.49371	-0.43015	-0.49371
Barhl2	-0.54411	-0.32222	-0.54411	-0.54411	-0.2195	-0.54411	-0.43462	-0.1042	-0.54411	1.36864	2.78916	1.27562	-0.54411	-0.54411	-0.54411
Foxp1	-0.38703	-0.50233	-0.48789	-0.4358	-0.46426	-0.48205	-0.50446	-0.40376	-0.37297	0.914055	3.13959	1.04636	-0.32242	-0.40362	-0.33341
Foxl2	1.27915	-0.41884	0.600926	-0.41884	-0.41884	-0.41884	-0.41884	-0.41884	-0.41884	-0.41884	3.14603	-0.41884	-0.41884	-0.41884	-0.41884
Zbtb34	0.900417	0.012653	-0.43837	-0.43837	0.265717	-0.43837	-0.43837	-0.43837	-0.43837	-0.13837	3.3433	-0.43837	-0.43837	-0.43837	-0.43837
Rlf	-0.35352	1.34528	-0.35352	-0.35352	-0.35352	-0.35352	-0.35352	-0.35352	-0.35352	-0.35352	3.25047	-0.35352	-0.35352	-0.35352	-0.35352
Cic	-0.40197	-0.40197	-0.34791	-0.3312	-0.40197	-0.40197	-0.40197	-0.40197	-0.40197	-0.40197	3.46406	-0.40197	0.044299	0.358851	0.429625
Zbtb38	-0.27704	-0.27704	-0.27704	-0.27704	-0.27704	-0.27704	-0.27704	-0.27704	-0.27704	-0.27704	3.60586	-0.27704	-0.27704	-0.27704	-0.00433
Setbp1	-0.26911	-0.22171	-0.15635	-0.14966	-0.28803	-0.26854	-0.27312	-0.27121	-0.23834	-0.29491	3.61063	-0.29491	-0.29491	-0.29491	-0.29491
Cbfb	-0.2582	-0.2582	-0.2582	-0.2582	-0.2582	-0.2582	-0.2582	-0.2582	-0.2582	-0.2582	3.61478	-0.2582	-0.2582	-0.2582	-0.2582
Meox2	-0.2582	-0.2582	-0.2582	-0.2582	-0.2582	-0.2582	-0.2582	-0.2582	-0.2582	-0.2582	3.61478	-0.2582	-0.2582	-0.2582	-0.2582
Rxra	0.471501	2.03624	0.316915	-0.40413	-0.25426	-1.02211	-0.62004	-0.93901	-0.58194	1.3152	0.817688	1.40192	-1.09142	-0.88494	-0.56162
Rxrg	-0.40443	2.6634	-0.36913	-0.47892	-0.39283	-0.77782	-0.55243	-0.64771	-0.50407	1.01945	1.10119	1.14036	-0.55872	-0.68157	-0.55678
Tfdp1	1.27598	0.603014	0.582765	0.278363	-1.63752	-1.55707	-0.47681	-0.22853	-0.26694	0.724731	1.41772	1.39681	-0.3848	-0.80234	-0.92538
Foxc2	0.522476	1.48615	0.129217	-0.7562	-0.7963	-0.7963	-0.2216	-0.61252	-0.54438	0.959732	0.349987	2.49928	-0.7963	-0.75698	-0.66626
Foxk2	0.163785	0.318184	-0.31951	0.327602	-0.65242	-0.5898	-0.78715	-0.81528	-0.35244	1.49771	1.19911	2.42099	-0.78097	-0.80454	-0.82529
Sox12	-0.4272	0.566283	0.342258	0.095207	-0.24203	-0.53993	-0.60709	-0.7251	-0.7251	1.06902	0.418532	2.95045	-0.7251	-0.7251	-0.7251
Foxp2	-0.31434	0.618282	0.97991	-0.55533	-0.72072	-0.40571	-0.85354	-0.72193	0.045201	0.609551	2.16314	1.74177	-0.87902	-0.8514	-0.85585
Vax2	0.287002	0.34471	0.198367	-0.27951	-0.94333	-0.35193	-0.32854	-0.94333	-0.21803	1.80399	2.06763	1.19297	-0.94333	-0.94333	-0.94333
Nfya	0.610202	0.500889	0.3761	-0.17862	0.414835	-0.20709	-0.54435	-0.77848	-0.42622	1.36793	1.51804	1.4518	-1.34169	-1.34404	-1.41931
Nfyc	0.515216	0.321907	0.0232	-0.13559	0.225153	-0.07797	-0.35399	-0.90206	-0.42125	0.64693	2.29462	1.51775	-1.23162	-1.19209	-1.23021
Satb1	-1.01695	-0.91921	-1.05434	-0.23572	-0.62289	-0.76791	-0.54888	-0.36544	0.344793	1.60209	1.59427	2.03852	-0.33999	0.13616	0.155502
Foxp4	-0.50583	-0.3193	-0.79359	-0.68289	-0.79359	-0.57128	-0.51218	-0.39681	-0.26071	1.52456	2.32174	1.78225	-0.29377	-0.23531	-0.2633
Mef2d	-0.50499	-0.5267	-0.54695	-0.57091	-0.39699	-0.6146	-0.64048	-0.31983	-0.63967	1.73306	2.25595	1.7139	-0.1309	-0.33723	-0.47366
Mef2a	-0.47602	-0.50794	-0.55318	-0.20478	-0.39394	-0.48551	-0.59628	-0.55941	-0.62385	1.36603	1.74228	2.5123	-0.32584	-0.44593	-0.44793
Nrf1	-0.46669	-0.56467	-0.50346	-0.33049	-0.50082	-0.38495	-0.56407	-0.69172	-0.26895	1.94969	1.73133	2.05365	-0.72672	-0.46666	-0.26547
Barhl1	-0.50206	-0.50206	-0.50206	0.054617	-0.13575	-0.50206	-0.37864	-0.29199	-0.50206	-0.03597	2.09225	2.71195	-0.50206	-0.50206	-0.50206
Hnf1a	-0.36779	-0.36779	-0.36779	-0.36779	-0.36779	-0.36779	-0.36779	-0.36779	-0.36779	-0.36779	1.75372	3.02754	-0.36779	-0.36779	-0.36779
Hnf1b	-0.36778	-0.36778	-0.36778	-0.36778	-0.36778	-0.36778	-0.36778	-0.36778	-0.36778	-0.36778	1.75348	3.02768	-0.36778	-0.36778	-0.36778
Foxo6	-0.13744	-0.61962	-0.61962	-0.23953	-0.61962	-0.10323	-0.61962	-0.61962	-0.41947	0.531964	1.81123	2.79553	-0.35806	-0.34539	-0.43752
Rfx1	0.153843	-0.69676	-0.68949	-0.09434	-0.69676	-0.44607	-0.67696	-0.51702	-0.35707	1.0037	2.25291	2.16843	-0.42877	-0.37788	-0.59774
Mef2c	-0.53801	-0.54546	-0.56852	0.010879	-0.4278	-0.19299	-0.57553	-0.51075	-0.55004	0.979359	0.931415	3.11603	-0.42628	-0.42228	-0.28003
Satb2	-0.64069	-0.67176	-0.60789	-0.48777	-0.54437	-0.57365	-0.46114	-0.4192	-0.22749	1.18602	1.23172	2.79485	-0.49497	0.448985	-0.53265
Zic1	-0.39176	-0.02905	-0.13663	-0.68537	-0.95049	-0.7712	0.832665	-0.50445	0.648877	0.778316	1.87917	1.99237	-0.80881	-0.85091	-1.00272
Bcl11b	0.103353	-0.13805	-0.25848	0.209399	-0.23264	-0.23609	0.081662	0.177176	0.145555	0.957241	1.76305	1.80742	-1.40274	-1.47088	-1.50597
Bcl11a	-0.65566	-0.32561	-0.50612	0.018304	-0.59157	-0.30987	0.133617	0.047972	0.452237	1.40247	2.08351	1.58697	-1.11166	-1.09899	-1.12561
Mta1	-0.12064	0.050737	-0.75275	-0.18717	-0.71217	-0.90405	0.053315	0.467969	0.689645	1.28008	1.6176	1.84642	-1.10261	-1.13173	-1.09462
Gatad2a	0.368413	-0.04586	-0.8915	0.330691	-0.14779	-0.77666	0.42156	-0.09649	0.786374	0.583681	0.446372	2.59368	-1.25162	-1.14097	-1.17987
Arnt2	0.250069	-0.24753	-0.29548	-0.44469	-0.02155	-0.5554	-0.06246	-0.2356	-0.60329	1.59569	1.1338	2.46344	-0.98995	-0.94672	-1.04034
Ybx1	-0.34611	-0.49727	-0.50216	-0.21988	-0.04916	-0.33539	0.039515	0.320127	-0.22038	0.7255	0.217408	3.2543	-0.75954	-0.79928	-0.82769
Meis1	-0.74676	-0.841	-0.43856	0.707723	1.09533	1.0182	0.699611	-0.25186	0.169215	0.827124	1.23634	0.860903	-1.48022	-1.44308	-1.41297
Meis2	-0.32657	-0.16274	-0.27843	0.597573	0.682619	0.684797	0.317874	-0.01145	0.113405	1.1231	1.51225	0.735228	-1.7008	-1.64801	-1.63885
Pbx3	0.027255	-0.20042	0.14303	0.725456	0.496022	0.564326	0.352351	-0.56395	0.57949	0.629885	1.35967	1.01604	-1.79121	-1.5894	-1.74855
Neurod4	-0.33063	0.07891	-0.05156	0.288275	-0.60877	0.973597	0.440883	-0.29201	-0.19593	0.993615	2.10803	0.84454	-1.41632	-1.41632	-1.41632
Neurod2	0.405218	0.100613	0.311954	0.65443	0.903965	0.623755	-0.05237	0.043745	-0.40452	0.477433	1.72168	0.305012	-1.70901	-1.66846	-1.71345
Neurod6	0.233228	-0.09668	1.02981	0.592626	0.087448	0.224764	0.025945	-0.06308	-0.03843	1.0014	1.2669	0.929096	-1.73101	-1.73101	-1.73101
Smarcc2	0.630868	1.14794	-0.22979	0.672495	0.24995	-0.11287	-0.97265	-0.57137	1.00063	0.997076	0.415726	1.24731	-1.36742	-1.61742	-1.49048
Meis3	0.110971	0.311173	0.007446	-0.19644	0.83196	-0.66323	0.090424	0.383614	0.318285	1.5735	0.937856	1.13542	-1.66397	-1.62973	-1.54728
Pbx1	0.268867	-0.02202	0.008382	0.40999	0.936208	0.348815	-0.20594	-0.04724	0.276026	0.770334	0.658334	1.70388	-1.81803	-1.62539	-1.66222
Npas3	1.5092	0.23209	0.493302	-0.30348	0.176056	-0.45099	0.08385	-0.4125	0.381741	0.908962	1.00766	1.15144	-1.58127	-1.58229	-1.61377
Zeb2	1.05462	0.124353	-0.3833	0.201821	-0.2275	-0.31925	-0.25455	-0.20781	-0.0823	0.211775	2.18375	1.59452	-1.30145	-1.28912	-1.30556
Arid1b	1.54571	-0.73824	-0.48986	1.25766	-0.55479	-0.2541	-0.39261	-0.04506	0.929459	0.604619	0.778155	1.30212	-1.34922	-1.31563	-1.2782
Gatad2b	0.40123	0.121395	-0.57134	1.09012	-0.95224	-0.72332	0.042525	0.046368	1.05746	1.01742	1.30252	1.23088	-1.34628	-1.29603	-1.42071
Smad4	1.17417	0.878796	-0.01821	0.642338	-0.62224	-0.64177	0.139804	-0.37986	1.12614	0.756645	0.71406	0.908734	-1.55831	-1.5463	-1.574
Bzw1	-0.53716	1.08993	-0.53716	0.138148	-0.53716	-0.28648	-0.53716	-0.53716	-0.53716	2.13431	2.29569	-0.53716	-0.53716	-0.53716	-0.53716
Nr4a3	-0.59428	-0.65089	-0.59859	-0.12398	0.355511	-0.10898	-0.41621	-0.43907	0.029729	1.98423	2.56719	0.27922	-0.7613	-0.7613	-0.7613
Foxk1	-0.37793	-0.2803	-0.34979	-0.16339	-0.40725	-0.52537	-0.58981	-0.59509	-0.56213	2.15907	2.63851	0.206671	-0.58447	-0.29706	-0.27167
Carhsp1	-0.38405	-0.38405	-0.38405	-0.38405	-0.38405	-0.38405	-0.38405	-0.11238	-0.38405	1.62775	3.0932	-0.38405	-0.38405	-0.38405	-0.38405
Irf3	1.31804	-0.18368	-0.74362	1.57035	-0.36313	-0.85021	-0.57361	-0.52774	-0.5979	1.49614	1.69988	0.306101	-0.85021	-0.85021	-0.85021
Pknox2	-0.57363	-0.63667	-0.58465	1.65274	-0.44967	-0.59851	0.559213	-0.57584	-0.57717	0.968275	2.46122	0.445969	-0.69976	-0.6604	-0.7311
Zic3	-0.08712	0.019535	-0.11571	-0.76113	-0.76113	-0.76113	0.870569	-0.76113	0.200957	2.86291	-0.08217	1.18998	-0.29218	-0.76113	-0.76113
Mlx	-0.47665	-0.47665	-0.47665	-0.42646	-0.47665	-0.47665	-0.47665	-0.36659	-0.47665	2.19426	0.999164	2.36615	-0.47665	-0.47665	-0.47665
Npas1	-0.45594	-0.45594	-0.45594	-0.45594	-0.45594	-0.45594	-0.45594	-0.45594	-0.45594	2.71609	0.96984	1.7854	-0.45594	-0.45594	-0.45594
Rarb	-0.45482	-0.45482	-0.45482	-0.35537	-0.45482	-0.45482	-0.26139	-0.45482	-0.23492	2.52796	-0.03966	2.36098	-0.45482	-0.35902	-0.45482
Rara	-0.56654	-0.56654	-0.56654	-0.28978	-0.56654	-0.56654	-0.0293	-0.56654	0.041242	2.84138	0.583905	1.68551	-0.56654	-0.30064	-0.56654
Rarg	-0.56656	-0.56656	-0.56656	-0.29151	-0.56656	-0.56656	-0.02896	-0.56656	0.042924	2.84031	0.583648	1.68697	-0.56656	-0.30089	-0.56656
Ybx2	-0.01788	-0.59067	-0.65862	-0.21791	0.56227	-0.58738	-0.27491	1.33279	-0.31502	1.91439	0.442754	1.73399	-1.04118	-1.1279	-1.15472
Rfx7	-0.6265	-0.69188	-0.69188	0.308345	-0.33071	-0.20773	-0.51752	-0.54477	0.099737	2.60147	1.19571	1.48137	-0.69188	-0.69188	-0.69188
Yy2	-0.13517	-0.27912	-0.68902	0.05046	-0.3564	-0.17987	-0.65947	-0.55491	0.252756	1.72641	1.5332	1.99159	-1.58154	-0.69281	-0.42611
Zfp42	-0.04432	-0.20977	-0.67982	0.16828	-0.29868	-0.09535	-0.64658	-0.52597	-0.11854	1.71836	1.58848	1.91319	-1.70496	-0.68523	-0.37908
Pbx2	0.001945	-0.19034	0.120883	-0.24387	0.409885	0.25838	-0.56785	-0.34728	-0.34122	2.51008	0.167727	1.65949	-1.36303	-1.00131	-1.07349
Mnt	0.066104	-0.34784	-0.39165	-0.69797	-0.16488	0.188368	-0.77298	-0.35885	0.043772	2.28185	1.79017	1.17599	-0.99318	-0.8456	-0.9733
Pknox1	0.00094	-0.47449	0.133037	-0.57574	-0.21197	-0.02907	-0.38889	-0.1926	-0.57706	2.69739	1.50613	0.860944	-1.01172	-0.72517	-1.01172
Mta2	0.171287	0.514035	-0.17949	-0.02181	-0.86571	-0.71416	-0.04488	0.916893	0.619542	1.68986	0.986731	1.16264	-1.5493	-1.3472	-1.33845
Smad3	0.910813	0.321452	0.524103	-0.50402	-0.92699	-1.04783	0.263818	0.544554	0.523174	0.585456	1.48809	1.37375	-1.37412	-1.41688	-1.26536
Smad9	0.606041	0.047666	-0.40857	-0.61694	-0.79534	-0.94243	0.657792	1.00099	0.862076	1.05138	1.28426	1.19574	-1.34146	-1.39321	-1.208
Smad2	-0.27954	0.393337	-0.07841	-0.56475	-0.5436	-0.9728	0.955703	1.39095	0.800134	0.064829	1.3328	1.38213	-1.29955	-1.31113	-1.2701
Hmg20a	-0.44748	0.121844	0.358576	-0.88109	-0.11153	-0.90769	1.26351	0.766538	1.19777	0.959073	0.812286	1.03119	-1.42385	-1.3295	-1.40965
Tcf20	0.298738	0.610271	0.847073	-0.79083	-0.44828	-0.68783	1.56279	0.763217	0.887231	0.307084	0.482366	0.70979	-1.55928	-1.49474	-1.4876
Rbpjl	1.14974	1.1576	0.930881	-0.39556	-0.46409	-1.46521	0.36233	0.858288	0.358267	-0.21678	1.17764	0.516183	-1.31326	-1.28129	-1.37474
Znf512b	1.22864	0.892707	0.66229	-1.30861	-1.17435	-1.31022	0.950802	0.779789	0.550681	0.268613	0.330786	1.15741	-1.18935	-0.87325	-0.96593
Vax1	1.34708	0.999018	0.891418	-0.48934	-0.7289	-0.52001	0.805699	-1.06929	1.39039	0.484478	0.654112	0.090847	-1.28517	-1.28517	-1.28517
Zfhx3	1.30328	1.71666	1.3791	-0.27566	-0.73333	-0.50775	0.199425	-0.04092	0.81795	0.205693	-0.17707	0.160432	-1.57672	-0.89497	-1.57611
Ahctf1	1.53227	1.72654	1.64393	-0.6823	-0.72193	-0.80197	0.042613	0.204706	0.122037	0.067	-0.0546	0.424802	-1.13832	-1.16828	-1.19651
Rbpj	1.49067	1.21827	1.41156	-0.60385	-0.65084	-0.67271	0.197877	0.70396	0.134769	0.43646	0.328999	0.290269	-1.40448	-1.4085	-1.47246
Foxj3	-0.80906	1.10423	1.65793	0.433429	-0.66559	-0.90899	0.043919	-0.39914	0.455758	0.71139	0.408977	1.57458	-1.39368	-1.16129	-1.05247
Sall2	0.063804	1.76849	0.429663	0.281199	-0.73684	-0.80842	0.267943	0.313012	1.75524	0.241431	-0.94363	0.95194	-1.27768	-1.22731	-1.07884
Klf3	1.59665	-0.36287	-0.36287	-0.36287	-0.36287	-0.36287	-0.36287	-0.36287	-0.36287	3.12072	-0.36287	-0.36287	-0.36287	-0.36287	-0.36287
Ski	-0.57081	-0.50166	-0.27547	-0.80892	-0.80892	-0.80892	0.763163	0.116955	0.573763	3.13441	0.315212	-0.40321	-0.36642	0.114571	-0.47373
Sox17	-0.35393	-0.35393	-0.35393	-0.35393	-0.35393	-0.35393	-0.35393	-0.35393	-0.35393	3.24572	1.35532	-0.35393	-0.35393	-0.35393	-0.35393
Sox18	-0.35393	-0.35393	-0.35393	-0.35393	-0.35393	-0.35393	-0.35393	-0.35393	-0.35393	3.24572	1.35532	-0.35393	-0.35393	-0.35393	-0.35393
Csde1	-0.34732	-0.34732	-0.34732	-0.06156	-0.34732	-0.09055	-0.34732	-0.34732	-0.34732	3.58127	0.097127	-0.34732	-0.27881	-0.22113	-0.24777
En2	-0.2582	-0.2582	-0.2582	-0.2582	-0.2582	-0.2582	-0.2582	-0.2582	-0.2582	3.61478	-0.2582	-0.2582	-0.2582	-0.2582	-0.2582
Thra	0.656625	-0.84522	-0.98256	1.05749	-0.97901	0.307553	0.645947	-1.06787	1.59178	1.61535	0.806981	-0.41317	-1.01178	-1.01988	-0.36224
Jazf1	-0.4696	-0.4696	-0.4696	-0.4696	1.16301	-0.4696	-0.4696	-0.4696	2.21358	2.25858	-0.4696	-0.4696	-0.4696	-0.4696	-0.4696
Maz	-0.95339	1.94142	-0.01792	0.41551	-1.07349	-0.17537	0.580302	-0.55959	-0.05065	-0.39683	-0.52042	2.41954	-0.85768	-0.29524	-0.4562
Tfap4	-0.37798	0.78477	0.406273	-0.52515	-0.65773	0.695346	-0.49275	-0.51941	-0.68869	0.321631	0.059098	3.06066	-0.68869	-0.68869	-0.68869
Zhx2	-0.44601	-0.22777	-0.68067	-0.46078	-0.68067	0.579589	-0.68067	-0.43343	0.228969	-0.68067	-0.41976	3.01587	-0.68067	1.05273	0.51395
Hmbox1	-0.71388	-0.66298	-0.71603	-0.7696	-0.80083	-0.77828	-0.56712	-0.51807	-0.25269	0.554786	0.880708	2.86559	0.501996	0.591143	0.385247
Srf	-0.51061	-0.35461	-0.47878	-0.51061	-0.51061	-0.31652	-0.51061	-0.51061	-0.51061	-0.51061	1.04418	3.21983	-0.13757	0.478609	0.119131
Srebf2	0.319452	-0.76837	-0.76837	-0.37711	-0.21774	-0.19626	-0.33503	-0.76837	-0.33772	-0.1882	0.843216	3.25612	0.049959	-0.56423	0.052645
Pou6f1	-0.2582	-0.2582	-0.2582	-0.2582	-0.2582	-0.2582	-0.2582	-0.2582	-0.2582	-0.2582	-0.2582	3.61478	-0.2582	-0.2582	-0.2582
Nfatc3	-0.2582	-0.2582	-0.2582	-0.2582	-0.2582	-0.2582	-0.2582	-0.2582	-0.2582	-0.2582	-0.2582	3.61478	-0.2582	-0.2582	-0.2582
Nfatc2	-0.2582	-0.2582	-0.2582	-0.2582	-0.2582	-0.2582	-0.2582	-0.2582	-0.2582	-0.2582	-0.2582	3.61478	-0.2582	-0.2582	-0.2582
Hmx3	-0.2582	-0.2582	-0.2582	-0.2582	-0.2582	-0.2582	-0.2582	-0.2582	-0.2582	-0.2582	-0.2582	3.61478	-0.2582	-0.2582	-0.2582
Irx6	-0.2582	-0.2582	-0.2582	-0.2582	-0.2582	-0.2582	-0.2582	-0.2582	-0.2582	-0.2582	-0.2582	3.61478	-0.2582	-0.2582	-0.2582
Irx5	-0.2582	-0.2582	-0.2582	-0.2582	-0.2582	-0.2582	-0.2582	-0.2582	-0.2582	-0.2582	-0.2582	3.61478	-0.2582	-0.2582	-0.2582
Irx4	-0.2582	-0.2582	-0.2582	-0.2582	-0.2582	-0.2582	-0.2582	-0.2582	-0.2582	-0.2582	-0.2582	3.61478	-0.2582	-0.2582	-0.2582
Irx3	-0.2582	-0.2582	-0.2582	-0.2582	-0.2582	-0.2582	-0.2582	-0.2582	-0.2582	-0.2582	-0.2582	3.61478	-0.2582	-0.2582	-0.2582
Irx1	-0.2582	-0.2582	-0.2582	-0.2582	-0.2582	-0.2582	-0.2582	-0.2582	-0.2582	-0.2582	-0.2582	3.61478	-0.2582	-0.2582	-0.2582
Irx2	-0.2582	-0.2582	-0.2582	-0.2582	-0.2582	-0.2582	-0.2582	-0.2582	-0.2582	-0.2582	-0.2582	3.61478	-0.2582	-0.2582	-0.2582
Foxo1	-0.29999	-0.35336	-0.35336	-0.29959	-0.35336	-0.35142	-0.35336	-0.32958	-0.32505	0.0267	0.304458	3.55498	-0.29643	-0.26284	-0.30781
Nfatc1	-0.35625	-0.35625	-0.32565	-0.35625	-0.35625	-0.35625	-0.35625	-0.35625	-0.35625	0.366069	0.020004	3.54103	-0.18517	-0.21002	-0.35625
Zbtb45	0.171586	-0.86071	-0.23089	-0.86071	-0.86071	-0.86071	2.15615	1.0125	1.47762	0.680776	0.627421	0.12983	-0.86071	-0.86071	-0.86071
Zic2	0.055799	0.042024	-0.74584	-1.1549	-0.88389	-0.85604	0.61039	-0.33739	2.09988	0.224092	0.590326	2.06784	-0.40267	-0.67367	-0.63594
Myt1l	-0.99594	-0.99594	-0.99594	-0.1284	-0.15276	-0.99594	0.736445	0.659299	1.5864	0.552379	1.65407	1.32248	-0.85654	-0.76451	-0.6251
Zbtb20	-1.28609	-1.04524	-1.14025	-0.46043	-0.21821	-0.59178	0.738618	0.612273	1.1571	1.12549	1.18342	1.7931	-0.5599	-0.5262	-0.78189
Olig1	-0.82016	-0.82016	-0.82016	-0.4926	-0.82016	-0.82016	1.14519	1.12105	1.02451	1.09692	-0.82016	1.31414	-0.82016	1.35207	-0.82016
Olig3	-0.71393	-0.71393	-0.71393	-0.36694	-0.71393	-0.71393	1.36458	1.33736	1.23531	1.31355	-0.71393	1.54147	-0.71393	-0.71393	-0.71393
Foxc1	-0.40801	-0.43501	-0.37153	-0.51552	-0.48677	-0.53114	-0.54953	2.25089	0.965263	-0.30562	-0.32937	2.31639	-0.52304	-0.5467	-0.53031
Olig2	-0.5504	-0.5504	-0.5504	-0.48698	-0.5504	-0.5504	0.663937	3.02173	-0.19412	-0.17982	-0.5504	1.26458	-0.5504	0.313875	-0.5504
Adnp	0.839433	0.884969	-0.92556	2.42159	-0.54803	0.500001	-0.95089	-0.62168	-0.18653	0.796684	0.138963	0.595953	-0.98899	-1.06612	-0.88979
Smarce1	0.901284	1.29821	-0.59813	2.3607	-0.10025	-0.38356	-1.05951	-0.81211	-0.10323	-0.33043	0.111786	0.744151	-1.32481	0.334717	-1.03882
Hmgn5	-0.25285	1.45111	-0.60588	2.49319	-0.55007	-0.5832	-0.70376	-0.15109	-0.57618	1.3604	0.544522	-0.3003	-0.75076	-0.75076	-0.62438
Mta3	1.0836	0.58685	-1.34956	1.96068	0.522988	-1.4304	0.099948	-0.90142	-0.02581	1.03844	0.48189	0.465524	-0.77972	-0.90191	-0.85109
Sp4	0.071869	-0.16522	-0.61553	2.82941	0.203143	-0.90672	-0.33229	-0.22171	0.635948	0.725055	0.740967	0.072665	-1.01253	-1.01253	-1.01253
Terf2ip	-1.03522	-0.95558	-1.1099	1.77477	1.98904	-1.32165	-0.47627	-0.38961	0.102425	0.616262	0.234684	0.891027	-0.53568	0.073526	0.14217
Gbx1	2.00584	-0.59397	-0.59397	1.52833	2.1038	-0.18176	-0.07074	-0.59397	-0.03973	-0.59397	-0.59397	-0.59397	-0.59397	-0.59397	-0.59397
Prr12	0.90267	-0.48764	-0.49668	2.91155	1.47198	-0.55057	-0.02827	-0.45516	-0.42235	-0.37822	-0.47503	-0.43083	-0.53507	-0.51339	-0.51298
Jdp2	-0.35281	-0.35281	-0.35281	3.25862	-0.35281	1.32787	-0.35281	-0.35281	-0.35281	-0.35281	-0.35281	-0.35281	-0.35281	-0.35281	-0.35281
Hoxc4	-0.3308	-0.3308	-0.3308	3.44069	-0.3308	-0.3308	-0.3308	-0.3308	0.859698	-0.3308	-0.3308	-0.3308	-0.3308	-0.3308	-0.3308
Tada2a	-0.32176	-0.32176	-0.32176	3.48893	-0.32176	-0.32176	-0.32176	-0.32176	-0.32176	-0.32176	-0.32176	0.69393	-0.32176	-0.32176	-0.32176
Hoxd4	-0.2582	-0.2582	-0.2582	3.61478	-0.2582	-0.2582	-0.2582	-0.2582	-0.2582	-0.2582	-0.2582	-0.2582	-0.2582	-0.2582	-0.2582
Adnp2	-0.2582	-0.2582	-0.2582	3.61478	-0.2582	-0.2582	-0.2582	-0.2582	-0.2582	-0.2582	-0.2582	-0.2582	-0.2582	-0.2582	-0.2582
Hoxa4	-0.2582	-0.2582	-0.2582	3.61478	-0.2582	-0.2582	-0.2582	-0.2582	-0.2582	-0.2582	-0.2582	-0.2582	-0.2582	-0.2582	-0.2582
Yy1	-0.19864	0.555174	0.679823	2.31545	-0.73287	0.080361	-0.87624	-1.08016	-0.57928	-0.7832	-0.69103	1.79918	-0.61529	-0.32434	0.451061
Pou6f2	1.09809	0.409329	1.47461	2.70444	-0.5779	-0.5779	-0.15699	-0.5779	-0.32841	-0.5779	-0.5779	-0.5779	-0.5779	-0.5779	-0.5779
Zeb1	-0.45891	0.71987	2.47321	2.21744	-0.45891	-0.36253	-0.45891	-0.45891	-0.45891	-0.45891	-0.45891	-0.45891	-0.45891	-0.45891	-0.45891
Rfx2	-0.90286	-0.90286	-0.90286	1.93636	0.179635	1.7548	1.04956	0.567225	0.930353	-0.6269	-0.54387	-0.37884	-0.76402	-0.61277	-0.78297
Mycl1	1.54322	0.055589	-0.31538	1.94957	-0.40491	2.18219	-0.5567	-0.5567	-0.5567	-0.5567	-0.5567	-0.5567	-0.5567	-0.5567	-0.5567
Zkscan1	0.462217	0.382096	-0.14174	2.48812	-0.5579	1.86971	-0.45311	0.535114	-0.32343	-0.71148	-0.71148	-0.71148	-0.71148	-0.71148	-0.7037
Foxb1	-0.29134	-0.48958	-0.35137	2.63928	1.04292	1.8338	-0.48958	-0.48958	-0.46706	-0.48958	-0.48958	-0.48958	-0.48958	-0.48958	-0.48958
Hoxb5	-0.50537	-0.50537	-0.50537	2.37158	2.05918	1.19153	-0.28846	-0.28015	-0.50537	-0.50537	-0.50537	-0.50537	-0.50537	-0.50537	-0.50537
Esrra	0.542955	0.52104	0.491317	1.69563	1.45436	1.7029	-0.90866	-1.18438	-0.9447	-0.5348	-0.17506	-0.63228	-0.73072	-0.43787	-0.85973
Esrrb	0.268712	0.477162	0.941578	1.94687	1.22281	1.5459	-0.54453	-0.845	-0.60996	-0.31742	-0.33665	-0.79626	-0.97491	-0.99801	-0.98029
Nfix	-0.05069	-0.10092	0.622512	1.45329	1.69719	1.6625	-0.3906	-0.55363	-0.60122	0.265994	0.144897	-0.35267	-1.23985	-1.25806	-1.29873
Tfam	-0.20943	0.374687	0.440064	2.00131	0.99944	1.81319	0.049173	-0.60087	-0.63433	-0.32522	-0.32926	0.032066	-1.16822	-1.24715	-1.19546
Esrrg	-0.22285	1.40496	-0.16681	2.1578	1.02049	1.32018	-0.20952	-0.54165	-0.33093	-0.26919	-0.22939	-0.75762	-1.07556	-1.06933	-1.03057
Nfib	0.683164	0.732895	0.848209	1.10046	1.70432	1.3754	-0.21988	-0.75705	-0.57691	-0.21244	-0.57111	-0.28882	-1.25641	-1.27123	-1.2906
Tfap2a	0.193298	0.615988	0.785001	1.86604	1.2589	1.4769	-0.09028	-0.13851	-0.44195	-0.66005	-0.64479	-0.67626	-1.17542	-1.18285	-1.18601
Tfap2b	0.438338	0.765829	0.860755	2.13593	0.978882	1.14013	-0.21164	-0.41243	-0.23799	-0.79843	-0.76264	-0.445	-1.14762	-1.15129	-1.15283
E2f2	1.13102	2.06658	-0.82827	-1.11072	-0.6023	0.289163	0.816876	-1.11072	0.705271	0.717671	-1.11072	-1.11072	-0.29229	0.730072	-0.29091
Hmgn2	2.83346	0.202999	0.137502	0.055349	-0.07839	-0.3002	-0.24656	0.087486	1.55874	-0.54006	-0.74763	-0.31769	-0.8932	-0.99876	-0.75304
Rere	2.33889	-0.38847	-0.28457	-0.43176	-0.43176	-0.43176	-0.43176	0.118041	2.5337	-0.43176	-0.43176	-0.43176	-0.43176	-0.43176	-0.43176
Zbtb5	2.39234	-0.43804	-0.43804	-0.43804	-0.43804	-0.43804	0.464454	-0.43804	2.39968	-0.43804	-0.43804	-0.43804	-0.43804	-0.43804	-0.43804
Zscan2	1.9633	1.41455	0.317054	0.04268	-0.41461	-0.68898	0.408512	1.04872	1.14017	-1.14627	-1.14627	-0.68898	-0.78044	-0.8719	-0.59752
Zfp2	1.97329	1.42947	0.264141	0.108764	-0.43506	-0.66812	0.419519	1.04103	1.11872	-1.13425	-1.13425	-0.74581	-0.8235	-0.8235	-0.59043
Zscan22	1.96087	1.39053	0.331338	0.086908	-0.48343	-0.64638	0.412814	1.06463	1.1461	-1.13524	-1.13524	-0.72786	-0.80933	-0.80933	-0.64638
Zfp28	1.24211	1.59037	0.371473	0.197345	-0.49917	-0.67329	0.545601	1.24211	1.41624	-1.19568	-1.19568	-0.67329	-0.84742	-0.84742	-0.67329
Zfp112	1.32391	1.63912	0.378259	0.220651	-0.40978	-0.725	0.535868	1.1663	1.32391	-1.19782	-1.19782	-0.725	-0.88261	-0.88261	-0.56739
Zscan29	1.32391	1.63912	0.378259	0.220651	-0.40978	-0.725	0.535868	1.1663	1.32391	-1.19782	-1.19782	-0.725	-0.88261	-0.88261	-0.56739
Klf8	1.30577	1.63916	0.388953	0.138912	-0.44452	-0.69456	0.513974	1.22242	1.34745	-1.19464	-1.19464	-0.73623	-0.81958	-0.86125	-0.61121
Zfp14	1.26789	1.66577	0.39257	0.153845	-0.40318	-0.72148	0.551719	1.18832	1.34747	-1.19893	-1.19893	-0.72148	-0.80105	-0.88063	-0.6419
Ctcf	1.01147	1.82983	0.033581	-0.54699	-0.60563	-1.49196	1.15219	-1.0839	1.53482	-0.80527	0.045732	-0.65508	0.23139	0.191122	-0.8413
Foxj2	1.00082	0.358183	0.496425	-0.94951	-0.94951	-0.94951	1.91247	-0.17237	1.62851	-0.94951	-0.94951	0.548733	0.496425	-0.57215	-0.94951
Tox2	-1.14316	0.839304	0.14604	0.858769	-0.29867	0.038232	-1.14316	-1.14316	1.72123	-1.14316	-0.55471	-0.99792	0.692565	1.38733	0.74048
Zhx3	-0.74672	1.05811	-0.74672	1.21303	-0.74672	1.48415	0.105346	-0.74672	1.63907	-0.74672	-0.74672	-0.74672	-0.74672	1.22078	-0.74672
Ep400	0.17784	1.28022	-1.30356	0.384254	-0.9971	-0.76589	-0.05336	-0.23679	2.83463	-0.31611	-0.10789	-0.07454	-0.7722	0.19091	-0.2404
Dmap1	0.968079	1.41294	-0.24602	1.3782	-0.16949	0.073066	-0.28164	-0.12592	1.6368	-0.40557	-1.21956	-1.63623	-1.39986	0.075936	-0.06072
Pds5b	0.978853	1.47517	0.730824	0.931236	-0.95463	-0.31844	-0.89128	-1.29185	1.9643	-0.6104	-1.2104	-0.32695	-0.02766	-0.42926	-0.01951
Terf2	-0.37461	-0.74113	-0.59358	1.47808	-0.90736	-1.4967	-0.93	-0.82238	2.03784	-0.10353	-0.07385	0.701791	0.388011	0.316478	1.12095
Tbx3	-0.53612	0.176823	0.954152	1.56031	-0.39636	-0.26445	-0.53612	-0.53612	2.79462	-0.53612	-0.53612	-0.53612	-0.53612	-0.53612	-0.53612
Hoxb4	-0.45295	-0.45295	-0.45295	0.239163	1.21292	-0.02876	-0.39482	-0.1823	3.23036	-0.45295	-0.45295	-0.45295	-0.45295	-0.45295	-0.45295
Zhx1	-0.37643	-0.4401	-0.4401	0.095191	-0.38969	-0.4401	-0.4401	-0.4401	3.44594	-0.18882	-0.4401	0.69674	-0.24703	-0.18129	-0.21403
Scml4	-0.2782	-0.2782	-0.2782	-0.2782	-0.2782	-0.2782	-0.2782	0.011954	3.60468	-0.2782	-0.2782	-0.2782	-0.2782	-0.2782	-0.2782
Tub	-0.2582	-0.2582	-0.2582	-0.2582	-0.2582	-0.2582	-0.2582	-0.2582	3.61478	-0.2582	-0.2582	-0.2582	-0.2582	-0.2582	-0.2582

## Sheet: 5mC panel
Symbol	E14.5_MC1	E14.5_MC2	E14.5_MC3	E16.5_MC1	E16.5_MC2	E16.5_MC3	E17.5_MC1	E17.5_MC2	E17.5_MC3	P1_MC1	P1_MC2	P1_MC3	W6_MC1	W6_MC2	W6_MC3
Foxj3	2.44397	-0.207209	-0.934987	0.777665	1.23407	0.225181	-0.396625	-0.338741	-0.396178	0.311908	0.485212	0.292066	-1.13112	-1.24534	-1.11988
Rorb	1.83617	-0.757559	-0.757559	0.359047	2.29721	0.158451	-0.757559	-0.517217	-0.360575	1.2269	-0.757559	-0.614944	-0.380681	-0.513477	-0.460639
Junb	3.01633	-0.368299	-0.368299	1.77155	-0.368299	-0.368299	-0.368299	-0.368299	-0.368299	-0.368299	-0.368299	-0.368299	-0.368299	-0.368299	-0.368299
Zic4	1.91263	-0.57621	-0.57621	1.79268	-0.57621	-0.57621	-0.57621	1.24713	-0.57621	1.38587	-0.57621	-0.57621	-0.57621	-0.57621	-0.57621
Vezf1	2.19018	1.48735	0.564426	-0.296948	0.821458	-0.752443	0.477505	0.155935	0.234649	0.0175334	-1.11841	-1.32545	-0.922928	-0.741998	-0.790868
Zfp2	2.20355	0.995338	0.822736	0.30493	-0.644381	-0.816983	0.736435	0.650134	0.822736	-0.644381	-1.16219	-0.644381	-1.16219	-0.903284	-0.55808
Zscan22	2.23352	0.982747	0.804066	0.357363	-0.625385	-0.804066	0.714725	0.625385	0.804066	-0.625385	-1.16143	-0.714725	-1.16143	-0.893407	-0.536044
Wiz	1.90013	0.629185	0.363608	-0.0551711	0.440853	-0.511981	1.51885	1.20783	-0.329988	-0.674744	-0.171845	-0.552162	-1.27262	-1.32698	-1.16497
Zzz3	2.47828	-0.540324	-0.540324	-0.540324	0.576384	-0.540324	1.17836	1.71054	-0.540324	-0.540324	-0.540324	-0.540324	-0.540324	-0.540324	-0.540324
Tfdp1	2.95366	-0.624116	-0.624116	-0.624116	-0.624116	0.954656	-0.212643	1.03345	0.330151	-0.624116	-0.624116	-0.624116	-0.624116	0.0762635	-0.142605
Klf16	3.31908	-0.397344	-0.397344	-0.397344	0.584458	-0.397344	-0.397344	-0.397344	-0.397344	-0.397344	-0.397344	-0.397344	-0.397344	0.864581	-0.397344
Prdm16	3.39575	-0.184917	-0.191348	-0.398829	-0.280703	-0.398491	-0.182209	-0.165963	-0.261072	-0.451292	0.924246	-0.451292	-0.451292	-0.451292	-0.451292
Gbx2	3.58551	-0.00599099	0.0614706	-0.284597	-0.279209	-0.285637	-0.330884	-0.341692	-0.292695	-0.2546	-0.173274	-0.294113	-0.368097	-0.368097	-0.368097
Zscan2	3.59532	-0.103235	-0.128831	-0.19282	-0.320798	-0.346393	-0.141629	-0.154426	-0.128831	-0.320798	-0.384786	-0.320798	-0.384786	-0.359191	-0.308
Terf1	3.61032	-0.271663	-0.271663	-0.271663	-0.271663	-0.271663	-0.271663	-0.0786962	-0.271663	-0.271663	-0.271663	-0.271663	-0.271663	-0.271663	-0.271663
Npas1	3.61478	-0.258199	-0.258199	-0.258199	-0.258199	-0.258199	-0.258199	-0.258199	-0.258199	-0.258199	-0.258199	-0.258199	-0.258199	-0.258199	-0.258199
Klf5	3.61478	-0.258199	-0.258199	-0.258199	-0.258199	-0.258199	-0.258199	-0.258199	-0.258199	-0.258199	-0.258199	-0.258199	-0.258199	-0.258199	-0.258199
Klf3	3.61478	-0.258199	-0.258199	-0.258199	-0.258199	-0.258199	-0.258199	-0.258199	-0.258199	-0.258199	-0.258199	-0.258199	-0.258199	-0.258199	-0.258199
Hmg20b	3.61478	-0.258199	-0.258199	-0.258199	-0.258199	-0.258199	-0.258199	-0.258199	-0.258199	-0.258199	-0.258199	-0.258199	-0.258199	-0.258199	-0.258199
Gzf1	3.61478	-0.258199	-0.258199	-0.258199	-0.258199	-0.258199	-0.258199	-0.258199	-0.258199	-0.258199	-0.258199	-0.258199	-0.258199	-0.258199	-0.258199
Erf	3.61478	-0.258199	-0.258199	-0.258199	-0.258199	-0.258199	-0.258199	-0.258199	-0.258199	-0.258199	-0.258199	-0.258199	-0.258199	-0.258199	-0.258199
Cebpa	3.61478	-0.258199	-0.258199	-0.258199	-0.258199	-0.258199	-0.258199	-0.258199	-0.258199	-0.258199	-0.258199	-0.258199	-0.258199	-0.258199	-0.258199
Arid3a	3.61478	-0.258199	-0.258199	-0.258199	-0.258199	-0.258199	-0.258199	-0.258199	-0.258199	-0.258199	-0.258199	-0.258199	-0.258199	-0.258199	-0.258199
Arnt	3.61478	-0.258199	-0.258199	-0.258199	-0.258199	-0.258199	-0.258199	-0.258199	-0.258199	-0.258199	-0.258199	-0.258199	-0.258199	-0.258199	-0.258199
Cebpz	3.4107	0.220148	0.358845	-0.660733	-0.146992	-0.483792	-0.0131389	-0.205887	0.219383	-0.641611	-0.608976	-0.628863	-0.213536	-0.30889	-0.296652
Scrt2	3.41714	-0.0854947	-0.0821809	-0.264437	-0.102063	-0.300888	0.209429	0.51098	0.0139177	-0.552733	-0.552733	-0.552733	-0.552733	-0.552733	-0.552733
Sp2	3.12647	-0.524843	-0.524843	-0.524843	0.184404	0.415567	0.990845	-0.524843	0.531148	-0.524843	-0.524843	-0.524843	-0.524843	-0.524843	-0.524843
Tcf4	2.87848	-0.517119	-0.589631	0.0625857	1.65629	-0.527427	-0.241672	-0.418139	0.521914	-0.286544	-0.218617	-0.316525	-0.66624	-0.667606	-0.669752
Zeb1	3.24892	-0.365984	-0.365984	-0.365984	1.34088	-0.365984	-0.365984	-0.197994	-0.365984	-0.365984	-0.365984	-0.365984	-0.365984	-0.365984	-0.365984
E2f4	2.54644	-0.612166	0.613563	-0.612166	-0.612166	-0.612166	1.50405	-0.612166	-0.612166	-0.612166	-0.612166	-0.612166	0.912138	0.545467	-0.612166
Pds5b	2.01193	0.02941	0.386106	-0.97391	0.0980898	-1.16368	1.7486	0.259003	-1.83244	-0.766314	-0.30635	-0.233709	0.484564	0.0879752	0.170731
Tox4	2.35344	-0.0290884	-0.840694	-0.0726208	0.487547	-0.0113251	1.30716	0.283895	-1.02008	-0.457908	-0.775395	-1.54697	-0.78165	0.910112	0.193578
Yeats4	2.13697	-0.908075	-0.906039	-0.578881	1.56291	-0.582952	1.3768	0.00215197	-0.9389	-0.84875	0.136505	-0.990664	0.131852	0.0132026	0.393869
Dmap1	1.36376	1.10959	-1.28969	-0.328212	0.703949	-0.0836538	-0.195472	0.391608	0.100683	-1.39607	-1.03679	-1.5452	1.70084	0.283112	0.221549
Rb1	1.50892	0.981603	1.03823	-0.34319	0.399511	-1.08682	0.0912904	0.784788	-1.14624	-1.44239	0.252828	-1.29013	1.36131	-0.494515	-0.615204
Ezh2	1.80155	1.48513	1.8688	-0.000225786	0.718259	-0.717259	0.15218	-0.0655426	-0.500988	-0.790317	-0.790317	-0.790317	-0.790317	-0.790317	-0.790317
Zfhx4	1.61128	1.55768	1.93536	-0.625047	0.87485	-0.228648	-0.069277	-0.350575	-0.232365	-0.260143	-0.938855	-0.895058	-1.15061	-0.694527	-0.534075
Zfhx3	1.47678	1.34903	1.59888	-0.192335	1.1974	0.475018	-0.0735005	-0.217977	-0.0709763	-0.405925	-0.807363	-0.728173	-1.31125	-1.16797	-1.12164
Foxn2	1.78542	1.11714	1.57596	0.413939	0.862789	-0.129668	0.139642	0.129668	0.149617	-1.00742	-1.00742	-1.00742	-1.00742	-1.00742	-1.00742
Foxn4	1.78542	1.11714	1.57596	0.413939	0.862789	-0.129668	0.139642	0.129668	0.149617	-1.00742	-1.00742	-1.00742	-1.00742	-1.00742	-1.00742
Foxj1	1.78684	1.11372	1.5747	0.412034	0.864864	-0.130545	0.142784	0.130545	0.150943	-1.00765	-1.00765	-1.00765	-1.00765	-1.00765	-1.00765
Foxn1	1.78593	1.11541	1.57307	0.412956	0.865293	-0.129847	0.141555	0.130911	0.152198	-1.00791	-1.00791	-1.00791	-1.00791	-1.00791	-1.00791
Gli3	1.97116	2.60105	0.80058	-0.340275	-0.0931512	-0.236223	-0.37372	-0.455475	-0.464765	-0.416455	-0.598546	-0.598546	-0.598546	-0.598546	-0.598546
Sp1	2.21805	1.87861	1.51206	-0.587688	0.240076	-0.324309	-0.400369	-0.587688	-0.422621	-0.587688	-0.587688	-0.587688	-0.587688	-0.587688	-0.587688
Otx1	1.67849	2.33533	1.47132	-0.491116	0.459243	-0.362146	-0.565994	-0.609279	-0.45441	-0.394209	-0.62484	-0.425581	-0.672271	-0.672271	-0.672271
Zik1	1.80213	2.33788	1.53287	-0.535198	-0.0577392	-0.263158	-0.535198	-0.535198	-0.535198	-0.535198	-0.535198	-0.535198	-0.535198	-0.535198	-0.535198
Ebf3	2.03484	2.1867	1.36971	-0.196281	0.1593	-0.435541	-0.585023	-0.43898	-0.574705	-0.470552	-0.574264	-0.6188	-0.6188	-0.6188	-0.6188
Ebf1	1.93314	2.38559	1.23684	-0.507888	0.177184	-0.525964	-0.525873	-0.477031	-0.517017	-0.405182	-0.516561	-0.564308	-0.564308	-0.564308	-0.564308
Ebf2	2.04854	2.22201	1.31781	-0.498408	0.212976	-0.531847	-0.531744	-0.501495	-0.522484	-0.405086	-0.52197	-0.572077	-0.572077	-0.572077	-0.572077
Jun	2.12893	1.37025	1.73941	0.21967	0.109167	0.360925	-0.739418	-0.739418	-0.739418	-0.739418	-0.739418	-0.739418	-0.739418	-0.0130115	-0.739418
Foxa1	2.14505	1.57863	1.29542	-0.639845	1.11448	0.15275	-0.639845	-0.639845	-0.527741	-0.639845	-0.639845	-0.639845	-0.639845	-0.639845	-0.639845
Tead2	2.25887	1.2684	1.47232	-0.471828	1.1488	-0.134516	-0.414332	-0.678815	-0.641251	-0.513226	-0.527791	-0.477195	-0.763143	-0.763143	-0.763143
Noc3l	2.61064	1.16902	1.08843	-0.102108	0.693603	-0.163641	-0.122289	-0.413237	-0.245106	-0.812392	-1.11263	-1.11263	-0.496435	-0.438246	-0.542987
Smarca5	2.38241	1.13539	1.41545	0.01596	0.684362	0.224356	-0.390783	-0.678646	-0.246528	-1.01513	-1.15012	-0.823996	-0.556216	-0.483401	-0.5131
Prr12	2.70664	1.2179	0.760408	-0.51784	-0.619727	1.16534	-0.467915	-0.355939	-0.530446	-0.442423	-0.538277	-0.355219	-0.682578	-0.662999	-0.676924
Hmgb2	2.62539	1.22605	1.14706	0.137084	0.274434	0.239293	-0.581368	-0.644265	-0.647995	-0.321156	-0.206793	-0.443402	-0.926998	-0.936464	-0.940871
Pou3f4	2.79876	0.937746	1.16984	-0.346373	0.357561	0.123528	-0.692708	-0.732952	-0.723475	-0.140079	-0.00730482	-0.286877	-0.814093	-0.815131	-0.828443
Cebpg	2.49794	0.394308	1.98372	0.15818	0.284453	-0.105077	-0.403479	-0.466318	-0.383285	-0.39096	-0.400236	-0.409728	-0.885122	-0.889688	-0.984706
Foxg1	2.71999	0.876759	1.20121	0.182016	0.145913	0.195527	-0.455173	-0.13335	-0.194651	-0.588714	-0.15894	-0.717621	-1.02394	-1.02089	-1.02813
Myt1	2.92199	1.08895	1.14148	-0.605852	-0.605852	-0.0390753	-0.171784	-0.0722525	-0.0224867	-0.605852	-0.605852	-0.605852	-0.605852	-0.605852	-0.605852
Patz1	2.86302	1.14726	0.950814	-0.302269	-0.21918	-0.480015	0.538839	-0.15402	-0.222843	-0.565417	-0.725619	-0.707883	-0.714245	-0.703835	-0.704606
Pax3	2.88985	1.00186	1.39508	-0.516402	0.049434	-0.172202	-0.516402	-0.516402	-0.516402	-0.516402	-0.516402	-0.516402	-0.516402	-0.516402	-0.516402
Sox15	2.30828	1.69757	1.44387	-0.737369	0.0617442	0.109636	-0.211355	-0.348301	-0.489204	-0.737369	-0.737369	-0.148028	-0.737369	-0.737369	-0.737369
Cbx2	2.52023	1.67549	1.24989	-0.302514	0.105503	-0.328352	-0.204188	-0.133494	-0.56699	-0.669263	-0.669263	-0.669263	-0.669263	-0.669263	-0.669263
Hmga2	2.68105	1.63939	0.87955	-0.352952	0.241419	-0.147444	-0.293984	-0.427499	-0.206353	-0.423204	-0.647082	-0.504315	-0.812902	-0.813192	-0.812487
Gabpa	1.95876	1.52718	1.58388	-0.43097	-0.114781	-0.532136	-0.713502	-0.690057	-0.730008	-0.149181	1.13178	-0.686934	-0.732735	-0.708546	-0.712759
Gbx1	1.65608	1.91024	1.879	-0.451706	-0.368644	-0.491463	-0.5156	-0.807383	-0.335987	0.205691	0.337029	-0.595113	-0.807383	-0.807383	-0.807383
Rxrb	2.50214	1.46601	1.40095	-0.542109	-0.544793	-0.64271	-0.673617	-0.663098	-0.570376	0.576835	-0.499687	-0.49696	-0.408913	-0.453066	-0.450599
Sox3	2.31471	1.21861	2.06783	-0.258077	-0.23321	-0.23029	-0.4337	-0.430664	-0.50368	-0.470187	-0.589196	-0.533506	-0.639546	-0.639546	-0.639546
Chd6	2.02549	1.37322	2.26886	-0.575692	-0.468525	-0.568193	-0.193518	-0.302185	-0.485295	-0.354677	-0.420668	-0.598325	-0.595598	-0.551013	-0.553877
Chd7	1.97275	1.81631	1.98471	-0.478755	-0.318412	-0.49921	-0.343332	-0.471161	-0.457926	-0.433362	-0.493559	-0.474421	-0.601792	-0.601083	-0.600756
Dach1	2.39521	1.03677	1.45145	-0.509716	-0.497167	-0.663872	-0.722851	1.03484	-0.348899	-0.137116	-0.144452	-0.261444	-0.877586	-0.877586	-0.877586
Onecut1	2.50612	1.15352	0.940358	-0.584798	0.0157901	-0.868175	-0.570418	-0.257435	0.966581	0.248412	-0.0772588	-0.868175	-0.868175	-0.868175	-0.868175
Onecut2	2.00477	1.66196	1.42199	-0.73328	-0.235567	-0.528862	-0.723757	-0.0178178	0.632256	0.215168	-0.0349584	-0.915478	-0.915478	-0.915478	-0.915478
Onecut3	2.06808	1.51305	1.77368	-0.730122	0.0659003	-0.620834	-0.59781	-0.180612	0.326534	0.0487089	-0.356824	-0.827438	-0.827438	-0.827438	-0.827438
Foxa2	1.98941	-0.390502	2.861	-0.390502	-0.390502	-0.390502	-0.164391	-0.390502	-0.390502	-0.390502	-0.390502	-0.390502	-0.390502	-0.390502	-0.390502
Rfx4	2.58697	0.383201	2.16611	-0.0272224	-0.37643	-0.438341	-0.383386	-0.530861	-0.41469	-0.566338	-0.566338	-0.566338	-0.297824	-0.402169	-0.566338
Bach2	2.56501	-0.533223	1.66	-0.533223	-0.533223	1.13004	-0.533223	-0.533223	-0.533223	-0.533223	0.510394	-0.533223	-0.533223	-0.533223	-0.533223
Irf2	2.11857	-0.221108	2.25217	-0.715579	-0.34686	0.938118	-0.246028	-0.715579	-0.715579	0.143457	-0.715579	0.14438	-0.715579	-0.569753	-0.635051
Casz1	1.72272	-0.360422	2.44039	-0.608114	1.47503	-0.368361	-0.13496	-0.522374	-0.352484	-0.608114	-0.462039	-0.396941	-0.608114	-0.608114	-0.608114
Pou6f2	2.18199	-0.543254	2.35061	-0.543254	0.743567	0.42018	-0.437569	-0.543254	-0.369488	-0.543254	-0.543254	-0.543254	-0.543254	-0.543254	-0.543254
Alx4	1.94457	0.0830333	1.22577	-0.240734	1.01458	1.2991	-0.703924	-0.783962	-0.683269	-0.461743	0.870507	-0.493242	-1.02356	-1.02356	-1.02356
Arx	1.84587	0.133377	1.3564	-0.212675	1.20837	1.43535	-0.708727	-0.794253	-0.687016	0.118903	-0.0593858	-0.483727	-1.05083	-1.05083	-1.05083
Shox2	1.60306	-0.0820239	1.67173	-0.264267	1.02992	1.19896	-0.411733	-0.488768	-0.88891	0.288184	-0.190313	0.275858	-1.24723	-1.24723	-1.24723
Dlx1	1.77544	0.81197	1.36411	0.148612	0.779825	1.39487	-0.736731	-0.529143	-0.276464	-0.208272	-0.422362	-0.461325	-1.21871	-1.22077	-1.20104
Uncx	1.88635	0.466303	1.663	-0.159352	1.03334	1.30421	-0.599841	-0.675772	-0.535011	-0.369383	-0.903566	-0.399578	-0.903566	-0.903566	-0.903566
Alx3	1.89366	0.2351	1.41922	-0.100521	1.20055	1.49542	-0.580595	-0.663755	-0.559391	-0.329459	-0.911909	-0.36259	-0.911909	-0.911909	-0.911909
Rax	1.89363	0.234922	1.41932	-0.100397	1.20051	1.49547	-0.58067	-0.663697	-0.559569	-0.329754	-0.911861	-0.362322	-0.911861	-0.911861	-0.911861
Alx1	1.89367	0.235176	1.41912	-0.100398	1.20025	1.49563	-0.580756	-0.66356	-0.55945	-0.32944	-0.911971	-0.362367	-0.911971	-0.911971	-0.911971
Esx1	1.89367	0.234928	1.41926	-0.100338	1.2002	1.49571	-0.580491	-0.663447	-0.559465	-0.32971	-0.911934	-0.362587	-0.911934	-0.911934	-0.911934
Baz2b	1.06251	0.481434	0.948007	-0.423778	1.64386	-0.479922	-0.77032	-0.781659	-0.946771	1.5548	0.375508	0.613911	-1.1625	-1.10331	-1.01177
Pou2f1	1.3497	1.56319	1.39369	-0.665435	1.40991	-0.438232	-0.888624	-0.916804	-0.84606	0.434035	0.0183468	0.336698	-0.916804	-0.916804	-0.916804
Hmgb1	2.33281	1.05795	0.354866	0.0614757	0.635439	-0.32018	-0.9592	-0.838941	-0.755485	0.472243	0.662303	0.58467	-1.07412	-1.09354	-1.12029
Smarca1	1.47133	0.51652	0.728823	0.614844	1.15305	0.496847	-0.568459	-1.1003	-0.371697	0.785869	-0.0012559	0.635009	-1.4801	-1.59946	-1.28103
Hmgn1	1.83776	1.34885	0.476938	0.500817	0.457748	-1.62305	0.228127	0.042795	-0.603627	0.829301	0.0957993	-0.0292078	-1.10012	-0.982256	-1.47988
Atf2	1.27753	1.10187	1.1622	1.22572	0.649645	-0.573424	0.000545394	-1.25696	0.0550342	0.53317	-0.38971	0.131865	-1.5633	-0.790893	-1.5633
Vax1	1.21635	0.75582	0.9434	1.02601	1.26358	-0.491734	-0.0630354	-0.457138	-0.231016	1.34303	-1.21417	-0.448588	-1.21417	-1.21417	-1.21417
Hmgn5	1.42837	1.28932	0.776995	-0.291027	1.42668	-0.735853	0.454344	-0.943585	-1.06441	-0.267571	1.13896	-0.00280126	-1.06981	-1.06981	-1.06981
Hmgb3	2.14555	1.24384	0.531189	0.239289	0.35212	0.607568	-0.199899	-0.443175	-0.801116	-0.244454	0.34716	0.394321	-1.39008	-1.38866	-1.39366
Tbr1	1.7598	1.26954	0.630374	-0.37844	1.08598	0.764253	-0.0180865	-0.677015	-0.787009	-0.819741	0.745675	0.0924968	-1.46923	-0.878867	-1.31973
Arid1a	1.58201	0.705531	0.485111	-0.148939	1.27244	-0.114628	1.03205	0.475971	-0.816948	-0.380819	0.278331	0.177648	-1.55477	-1.48383	-1.50914
Smarcc1	2.1535	0.801339	0.343824	-0.139953	0.928995	-0.454989	0.456151	-0.0768452	-0.679174	-0.499421	1.10318	0.0748168	-1.34769	-1.35597	-1.30777
Dlx5	0.784888	1.48968	1.23548	0.526098	0.0654249	0.751544	-0.739288	-0.7705	-0.246399	1.18787	0.0907113	-0.0743637	-1.44411	-1.42923	-1.42781
Dlx2	1.10145	1.20616	1.63274	0.10231	0.230106	1.06328	-0.674781	-0.735078	-0.0948017	0.208501	0.23028	0.0982983	-1.46894	-1.45064	-1.44887
Dlx6	0.954407	0.859807	1.17351	0.47846	0.896012	1.0712	-0.565809	-0.49353	-0.248755	0.223039	0.331099	0.208631	-1.64893	-1.62055	-1.61859
Pou3f1	1.14169	0.731723	2.36636	-0.403273	0.362553	0.236536	-0.677605	-0.777034	-0.873203	0.517521	0.64161	0.0625559	-1.14278	-1.03879	-1.14786
Pou3f3	1.40806	0.79496	1.95738	-0.287624	0.993779	0.52569	-0.763717	-0.84659	-0.916911	0.175415	0.340202	0.0475509	-1.13695	-1.13211	-1.15913
Dr1	1.45941	0.959127	1.88651	-0.0351347	-0.290461	0.469475	-1.00527	-0.983569	-1.03987	0.34292	0.937221	0.26466	-1.10267	-0.860791	-1.00155
Nr2f6	1.59886	1.39145	1.85729	-0.421249	-0.368877	0.395135	-0.620926	-0.841229	-0.795986	-0.385204	0.563418	0.627879	-1.01567	-0.991717	-0.993169
Pou3f2	2.08431	0.779786	1.6794	-0.142415	0.837051	0.0161188	-0.734147	-0.863567	-0.878033	0.0887709	0.0440876	0.267666	-1.06439	-1.0503	-1.06433
Prrx1	2.01644	1.14413	1.49833	-0.0901681	0.819283	0.481246	-0.91836	-0.94427	-0.66734	0.318356	-0.421519	-0.272003	-1.022	-0.920125	-1.022
Prrx2	2.1325	0.742017	1.64093	-0.183543	0.588966	0.748974	-0.902321	-0.946135	-0.607024	-0.120043	-0.148019	0.11353	-1.07728	-0.905282	-1.07728
Otx2	1.65215	1.32406	1.79686	-0.321613	0.173451	-0.330927	-0.491905	-0.634254	-0.589727	0.468054	0.150733	0.501267	-1.2116	-1.26617	-1.22037
Tcf7l2	1.5537	1.47611	1.74204	-0.214912	0.312302	-0.36252	-0.463043	-0.279477	-0.437124	0.442222	-0.64698	0.605595	-1.22865	-1.24669	-1.25258
Crx	1.87799	1.47195	1.75637	0.357976	0.202045	-0.062414	-0.32126	-0.35307	-0.658071	-0.217721	-0.212108	-0.286331	-1.18512	-1.18512	-1.18512
Nr2f1	1.60613	1.53625	1.52323	0.157176	0.428048	0.30591	-0.716558	-0.82513	-0.719795	0.119263	0.337356	-0.0384268	-1.23812	-1.24385	-1.23147
Nr2f2	1.45169	1.69009	2.05683	-0.109806	-0.0672376	-0.00679258	-0.624691	-0.767886	-0.644858	-0.0589934	0.0660085	0.18619	-1.06148	-1.05517	-1.05389
Gsx2	1.5495	0.881282	2.38726	-0.292518	-0.28886	-0.267131	-0.656963	-0.670947	-0.509808	-0.500772	-0.416223	1.18334	-0.799385	-0.799385	-0.799385
Elf2	1.51313	2.33599	1.4839	-0.444293	-0.486221	-0.493571	0.0124058	-0.708557	-0.666963	-0.223294	-0.0980104	0.364702	-0.863073	-0.863073	-0.863073
Gsx1	1.38415	2.11171	1.30386	-0.0964473	-0.319184	-0.0219859	-0.719333	-0.734441	-0.559403	-0.549475	-0.457747	1.28055	-0.874083	-0.874083	-0.874083
Lef1	1.05524	1.26239	2.34152	-0.820566	0.368917	-0.659248	-0.497754	0.0971921	-0.689783	-0.356637	0.337156	0.646948	-1.02404	-1.01522	-1.04611
Tcf7	0.941138	1.39148	1.73883	-0.814506	0.238049	-0.854969	-0.597771	0.147662	-0.627235	0.00273553	0.858901	1.06424	-1.11313	-1.17725	-1.19816
Tcf7l1	1.48728	1.33004	1.78844	-1.02816	0.185962	-1.01835	-0.565634	0.094014	-0.586606	0.176664	0.17718	0.967414	-0.951917	-1.02816	-1.02816
Ahctf1	1.63728	1.53424	1.42108	-0.905839	-0.738735	-0.995375	-0.0710396	0.1805	0.518132	0.328373	-0.126592	0.595802	-1.14519	-1.10607	-1.12656
Rbpj	1.58808	1.2426	1.43422	-0.850005	-0.494857	-0.607195	0.0233687	-0.0329967	0.17091	0.44367	0.68734	0.492819	-1.36761	-1.35817	-1.37218
Rbpjl	1.30107	1.14925	1.6105	-0.5751	-0.267433	-0.698519	-0.399901	-0.386076	0.0256557	0.449955	1.15327	0.616357	-1.32341	-1.28897	-1.36664
Elf1	0.945105	3.39801	-0.36056	-0.36056	-0.36056	-0.36056	-0.0163891	-0.36056	-0.36056	-0.36056	-0.36056	-0.36056	-0.36056	-0.36056	-0.36056
Myc	-0.258199	3.61478	-0.258199	-0.258199	-0.258199	-0.258199	-0.258199	-0.258199	-0.258199	-0.258199	-0.258199	-0.258199	-0.258199	-0.258199	-0.258199
Tgif2	2.25693	2.65521	-0.377857	-0.377857	-0.377857	-0.377857	-0.377857	-0.377857	-0.377857	-0.377857	-0.377857	-0.377857	-0.377857	-0.377857	-0.377857
Wdhd1	2.01093	2.53145	-0.461525	-0.461525	0.995923	-0.461525	-0.461525	-0.461525	-0.461525	-0.461525	-0.461525	-0.461525	-0.461525	-0.461525	-0.461525
Arid2	1.71641	2.74262	-0.232665	-0.532481	-0.583239	-0.167704	0.565531	-0.429912	-0.827038	-0.861753	-0.445955	-0.723943	-0.256334	0.247831	-0.211362
Zhx2	1.86049	2.46944	-0.900867	-0.387218	0.182829	-0.790927	0.622233	-0.110583	0.289557	-0.789142	-0.815199	-0.936562	-0.257646	-0.291199	-0.145207
Klf12	0.0254862	1.44054	2.34881	-0.265513	-0.829617	-0.22635	0.318042	0.584662	1.22164	-0.829617	-0.469628	-0.829617	-0.829617	-0.829617	-0.829617
Zfp28	0.0280765	1.29152	1.29152	0.659797	-0.603644	-0.814218	1.08094	1.08094	1.29152	-0.603644	-1.23536	-0.603644	-1.23536	-1.02479	-0.603644
Zfp112	0.0893698	1.42992	1.23841	0.66389	-0.676657	-0.868164	1.0469	1.0469	1.23841	-0.676657	-1.25118	-0.676657	-1.25118	-0.868164	-0.48515
Zscan29	0.0893698	1.42992	1.23841	0.66389	-0.676657	-0.868164	1.0469	1.0469	1.23841	-0.676657	-1.25118	-0.676657	-1.25118	-0.868164	-0.48515
Klf8	0.0346539	1.43814	1.23021	0.606443	-0.589116	-0.84902	1.12625	1.02229	1.23021	-0.589116	-1.26487	-0.641097	-1.26487	-0.952982	-0.537135
Zfp14	0.0266198	1.42416	1.22451	0.625565	-0.572326	-0.871799	1.12469	1.02486	1.22451	-0.572326	-1.2711	-0.67215	-1.2711	-0.971623	-0.472502
Sall1	0.914513	1.81532	0.554282	-1.01094	-0.542681	-1.0019	-0.176575	-0.21409	1.97306	-0.147196	-0.682796	-0.0793984	-1.04438	-1.07919	0.721968
Tbx2	1.27137	0.810381	0.407015	-0.831894	-0.114479	0.392609	0.712421	-0.111598	2.45554	-0.831894	-0.831894	-0.831894	-0.831894	-0.831894	-0.831894
Zkscan1	2.1527	1.40553	-0.373012	-0.503079	0.684715	-0.169603	-0.13551	-0.219739	1.71207	-0.829966	-0.584156	-0.716802	-0.829966	-0.817647	-0.775532
Mafg	-0.463255	1.10931	1.19047	0.583568	1.29329	0.667736	-1.43517	-1.26662	-1.38429	0.315996	0.758289	0.843031	-0.527045	-0.928797	-0.756515
Rxra	0.0420908	1.32419	1.19002	-0.731644	0.417777	-0.76966	-0.752515	-0.78755	-0.770405	1.29736	-0.581817	2.07408	-0.618342	-0.941849	-0.391737
Tbp	0.960003	1.90111	1.79033	-0.583229	-0.597232	-0.179217	-1.15922	-1.07385	-0.989419	1.02825	0.290557	0.0958634	-0.324952	-0.830408	-0.328582
Nr4a2	-0.405772	-0.41029	2.16984	-0.214468	-0.238546	2.63234	-0.529084	-0.527486	-0.461477	0.100975	-0.0451482	-0.29359	-0.612174	-0.539939	-0.625177
Id4	-0.258199	-0.258199	3.61478	-0.258199	-0.258199	-0.258199	-0.258199	-0.258199	-0.258199	-0.258199	-0.258199	-0.258199	-0.258199	-0.258199	-0.258199
Foxf1	-0.258199	-0.258199	3.61478	-0.258199	-0.258199	-0.258199	-0.258199	-0.258199	-0.258199	-0.258199	-0.258199	-0.258199	-0.258199	-0.258199	-0.258199
Foxf2	-0.258199	-0.258199	3.61478	-0.258199	-0.258199	-0.258199	-0.258199	-0.258199	-0.258199	-0.258199	-0.258199	-0.258199	-0.258199	-0.258199	-0.258199
Repin1	0.493209	0.849137	3.34711	-0.390788	-0.390788	-0.390788	-0.390788	-0.390788	-0.390788	-0.390788	-0.390788	-0.390788	-0.390788	-0.390788	-0.390788
Zscan21	0.930411	1.01894	3.06016	-0.469395	0.170833	-0.358343	-0.0540373	-0.391145	-0.578075	-0.438964	-0.578075	-0.578075	-0.578075	-0.578075	-0.578075
Sp3	-0.538101	3.09592	1.46837	-0.538101	-0.532191	-0.0740398	0.196697	-0.193917	-0.281124	-0.538101	-0.207804	-0.290621	-0.538101	-0.51632	-0.512563
Sp8	-0.374398	2.84165	2.02553	-0.374398	-0.374398	-0.374398	-0.374398	-0.374398	-0.374398	-0.374398	-0.374398	-0.374398	-0.374398	-0.374398	-0.374398
Nfia	-0.375095	1.90672	2.58541	-0.495349	-0.246018	-0.137573	-0.652458	-0.723527	-0.991372	0.294154	0.440425	0.0690333	-0.507437	-0.755136	-0.411776
Hic2	-0.451779	2.16468	2.51206	-0.451779	0.744597	-0.451779	-0.451779	-0.451779	-0.451779	-0.451779	-0.451779	-0.451779	-0.451779	-0.451779	-0.451779
Usf1	0.336389	2.36866	2.38644	-0.700853	-0.351227	-0.435434	-0.702969	-0.51361	-0.669011	-0.358632	-0.139865	-0.431837	-0.366989	-0.292727	-0.128334
Baz2a	1.09499	1.10363	2.45591	0.507112	0.785433	0.0335769	-0.883933	-1.02811	-0.419043	-0.92688	-0.833177	-0.815886	-0.427967	-0.483742	-0.161917
Maf	0.58779	0.990052	2.67834	0.749635	0.8638	0.233209	-0.678092	-0.678092	-0.678092	-0.678092	-0.678092	-0.678092	-0.678092	-0.678092	-0.678092
Lhx9	1.59619	0.731451	2.49227	0.596688	0.308262	0.242524	-0.472776	-0.499064	-0.552911	-0.699479	-0.506628	-0.610043	-0.876022	-0.876022	-0.87444
Lmx1a	1.27122	1.37106	1.88108	0.796443	0.707362	0.772949	-0.804078	-0.689546	-0.482016	-0.804078	-0.804078	-0.804078	-0.804078	-0.804078	-0.804078
Lmx1b	1.27185	1.37091	1.88125	0.795956	0.707668	0.772269	-0.803995	-0.689867	-0.482067	-0.803995	-0.803995	-0.803995	-0.803995	-0.803995	-0.803995
Pitx2	1.56571	1.38693	2.10912	0.36698	0.366784	0.595319	-0.6453	-0.662214	-0.651004	-0.73872	-0.73872	-0.73872	-0.73872	-0.73872	-0.73872
Pitx3	1.51545	1.49055	2.09724	0.422219	0.344661	0.505675	-0.660528	-0.655721	-0.644142	-0.735901	-0.735901	-0.735901	-0.735901	-0.735901	-0.735901
Pax7	1.22971	2.34538	1.39277	-0.0337794	0.958984	0.154747	-0.658653	-0.676037	-0.719698	-0.719698	-0.540066	-0.574564	-0.719698	-0.719698	-0.719698
Tead1	1.13293	2.01268	1.49357	-0.172255	1.26847	0.145679	-0.605266	-0.833145	-0.633403	-0.136957	-0.589428	-0.116823	-1.01317	-0.976443	-0.976443
Lhx2	1.27535	1.83189	2.20038	0.307143	0.11084	0.137656	-0.517345	-0.416275	-0.562043	-0.535848	-0.682452	-0.573134	-0.858962	-0.858962	-0.858245
Nkx2-5	1.31343	1.88068	2.05498	0.204866	0.139623	0.120821	-0.578234	-0.584063	-0.529537	-0.276464	-0.265558	-0.389839	-1.03023	-1.03023	-1.03023
Pax6	1.64793	1.07129	2.44919	0.064674	0.258994	0.184144	-0.656635	-0.662758	-0.58456	-0.0712188	-0.582113	-0.600189	-0.814121	-0.87491	-0.829716
Gata3	1.53313	1.60951	2.35085	-0.119235	0.206835	-0.204254	-0.635707	-0.643022	-0.568087	-0.16382	-0.677359	-0.656764	-0.677359	-0.677359	-0.677359
Nr2e1	1.91536	1.42433	2.16281	0.216518	0.0183949	-0.0825323	-0.597845	-0.602786	-0.554839	-0.586719	-0.616964	-0.651551	-0.681392	-0.681392	-0.681392
Six6	1.21577	1.2999	2.52271	-0.608825	0.315686	0.738592	-0.419196	-0.682099	-0.682099	-0.565178	-0.682099	-0.406871	-0.682099	-0.682099	-0.682099
Pitx1	0.83239	2.10106	2.0376	0.225473	0.0923828	0.735036	-0.534251	-0.520695	-0.488039	-0.746826	-0.746826	-0.746826	-0.746826	-0.746826	-0.746826
Creb5	0.544006	1.83224	2.37311	-0.412414	0.717949	0.646508	-0.633489	-0.633489	-0.633489	-0.633489	-0.633489	-0.633489	-0.633489	-0.633489	-0.633489
Prox1	0.87397	2.35293	1.9764	-0.597482	0.527103	0.118696	-0.44667	-0.506852	-0.447456	-0.634577	-0.529581	-0.649801	-0.672745	-0.688755	-0.675175
Tfap2d	1.70517	0.649781	1.79633	1.26039	-0.508843	0.510307	-0.268332	0.154483	-0.251859	-0.565951	-0.317752	-0.479191	-1.22818	-1.22818	-1.22818
Nr2c2	1.33713	1.30201	1.61161	0.74994	0.488613	1.28909	-0.7889	-0.722205	-0.830859	-0.548831	-0.499612	-0.457952	-0.974416	-0.986655	-0.968959
Atf7	1.30402	1.68784	1.1088	0.660464	1.00117	1.18901	-0.772368	-0.772368	-0.772368	-0.772368	-0.772368	-0.772368	-0.772368	-0.772368	-0.772368
Pou4f1	1.43618	1.32279	1.44835	0.70628	1.0874	0.923455	-0.652306	-0.689361	-0.69336	-0.806124	-0.426956	-0.914089	-0.914089	-0.914089	-0.914089
Tfap2c	1.40323	1.34331	1.08108	1.55002	0.104033	1.12312	-0.183551	-0.57469	-0.526181	-0.807559	-0.883292	-0.796616	-0.937806	-0.947547	-0.947547
Nr2c1	1.26017	1.89581	1.46171	0.976291	0.238328	0.738004	-0.533453	-0.724948	-0.563951	-0.922636	-0.845737	-0.384064	-0.783571	-1.02618	-0.785775
Otp	1.70734	1.67238	0.987713	0.857711	0.796697	0.50177	-0.340385	-0.635771	-0.360566	-0.917271	-0.639759	-0.297779	-1.1106	-1.11054	-1.11095
Ebf4	1.40881	2.6098	1.18146	0.603446	-0.489642	-0.15054	-0.575702	-0.135127	-0.636072	-0.636072	-0.636072	-0.636072	-0.636072	-0.636072	-0.636072
Sox14	1.18337	2.63623	1.02625	0.559161	0.193119	0.200473	-0.33225	-0.45901	-0.395589	-0.498738	-0.882889	-0.5443	-0.895274	-0.895274	-0.895274
Nkx2-2	1.89019	2.01105	0.963293	0.787225	0.158601	-0.00478468	-0.189209	-0.208905	-0.503894	-0.252026	-0.98659	-0.668473	-0.998825	-0.998825	-0.998825
Emx1	2.06455	1.26199	1.68453	0.647179	0.0135362	0.491544	-0.514149	-0.399835	-0.511216	-0.561151	-0.54359	-0.714019	-0.977418	-0.964524	-0.977418
Sox21	2.1318	1.48075	0.926012	0.971443	0.159098	0.560786	-0.565906	-0.186266	-0.731272	-0.598892	-0.261534	-0.822135	-1.0213	-1.0213	-1.0213
Sox1	1.9357	1.74908	1.63885	0.10524	-0.396411	0.346797	-0.257974	-0.288594	-0.176011	-0.651785	-0.636783	-0.313604	-1.01817	-1.01817	-1.01817
Nkx3-1	2.03396	1.50559	1.58557	0.281632	0.584593	0.303445	-0.794484	-0.496371	-0.474557	-0.794484	-0.556963	-0.794484	-0.794484	-0.794484	-0.794484
Nkx2-1	1.92578	1.57281	1.61943	0.605719	0.418097	0.0244875	-0.752135	-0.465967	-0.684897	-0.263151	-0.65437	-0.556123	-0.931895	-0.927343	-0.930447
Nkx2-4	1.7012	1.79268	1.67503	0.150775	0.521462	0.308531	-0.587763	-0.412224	-0.659167	-0.387025	-0.646393	-0.485531	-0.9939	-0.986212	-0.991453
Yy2	0.789768	0.731873	0.761603	0.905557	1.37967	0.292186	-1.1145	-1.12702	-1.47908	-0.925168	-1.47908	-0.624742	0.910251	0.417364	0.561318
Zfp42	0.870262	0.818972	0.845243	0.974093	0.911545	0.422413	-1.17008	-1.17008	-1.17008	-1.17008	-1.17008	-1.17008	0.977846	0.535001	0.665102
Tox	0.79476	-0.121056	-0.237601	0.994765	1.38049	0.376703	-0.667688	-0.614303	-0.907545	1.35869	-2.52188	-0.327829	0.490992	0.172185	-0.170682
Tox3	1.31123	0.184136	0.214579	0.526622	1.60874	0.351574	-0.103692	-0.790741	-1.39061	0.571595	-2.22365	-0.888989	-0.179108	0.736958	0.0713572
Pax5	1.48799	0.905973	-0.446362	-0.434639	2.93266	-0.44491	-0.439144	-0.441932	-0.441474	-0.446362	-0.446362	-0.446362	-0.446362	-0.446362	-0.446362
Foxp3	2.01381	-0.374167	-0.374167	-0.374167	2.85036	-0.374167	-0.374167	-0.374167	-0.374167	-0.374167	-0.374167	-0.374167	-0.374167	-0.374167	-0.374167
Six5	2.26526	-0.37794	-0.37794	-0.37794	2.64796	-0.37794	-0.37794	-0.37794	-0.37794	-0.37794	-0.37794	-0.37794	-0.37794	-0.37794	-0.37794
Kin	1.34484	1.84772	0.553878	-0.66174	2.20036	-0.536329	-0.369942	-0.371183	-0.037168	-0.66174	-0.66174	-0.66174	-0.66174	-0.66174	-0.66174
Tbx3	1.21677	1.08151	0.530705	0.155898	2.36726	0.18686	0.0760478	0.400338	-0.614901	-0.900081	-0.900081	-0.900081	-0.900081	-0.900081	-0.900081
Fiz1	1.66808	1.98379	-0.688464	1.0517	1.187	0.629498	-0.323895	-0.688464	-0.688464	-0.688464	-0.688464	-0.688464	-0.688464	-0.688464	-0.688464
Pou4f3	1.1443	1.70011	-0.630312	0.0704023	1.49168	1.89663	-0.630312	-0.630312	-0.630312	-0.630312	-0.630312	-0.630312	-0.630312	-0.630312	-0.630312
Emx2	2.48486	1.22441	0.720698	0.613488	0.360839	0.718887	-0.692088	-0.676395	-0.798789	-0.0665071	-0.791229	-0.408339	-0.896612	-0.896612	-0.896612
Nkx2-3	2.68333	0.441444	0.481204	1.25195	0.661656	0.520965	-0.719258	-0.569391	-0.557157	-0.719258	-0.598447	-0.719258	-0.719258	-0.719258	-0.719258
Zkscan2	3.05781	0.552246	0.398844	0.449978	0.501112	0.449978	-0.112495	-0.674967	-0.674967	-0.674967	-0.674967	-0.674967	-0.674967	-0.572699	-0.674967
Zkscan5	3.05683	0.556558	0.387048	0.471803	0.514181	0.429426	-0.121482	-0.67239	-0.67239	-0.67239	-0.67239	-0.67239	-0.67239	-0.587635	-0.67239
Jund	2.22769	0.950876	0.538956	1.00044	1.52414	0.115572	-0.717733	-0.716306	-0.660464	-0.706413	-0.627834	-0.736569	-0.702798	-0.712644	-0.776905
Lin28b	1.98383	1.22957	1.28972	0.753585	1.33155	-0.226391	-0.706874	-0.706874	-0.706874	-0.706874	-0.706874	-0.706874	-0.706874	-0.706874	-0.706874
Tead3	2.37188	0.351687	1.11778	-0.429327	1.89667	-0.0713177	-0.368593	-0.648821	-0.609397	-0.473013	-0.48793	-0.434654	-0.738323	-0.738323	-0.738323
Tfap2a	2.02352	0.414374	0.444124	0.494811	1.9834	0.796129	-0.448079	-0.372134	-0.414851	-0.633436	-0.804238	-0.55803	-0.972508	-0.979363	-0.973724
Tfap2e	2.39054	0.663455	0.320319	0.28801	1.91501	0.233878	-0.563253	-0.534108	-0.42538	-0.59869	-0.652254	-0.540932	-0.829366	-0.836581	-0.830646
En1	-0.572735	1.05534	-0.572735	2.00176	1.70037	-0.572735	-0.572735	-0.572735	1.54263	-0.572735	-0.572735	-0.572735	-0.572735	-0.572735	-0.572735
Bach1	1.35707	2.38312	-0.38889	1.94089	-0.365609	-0.492659	-0.492659	-0.492659	-0.492659	-0.492659	-0.492659	-0.492659	-0.492659	-0.492659	-0.492659
Gata2	1.2772	0.649635	0.708932	2.81893	-0.580784	0.353148	-0.580784	-0.580784	-0.580784	-0.580784	-0.580784	-0.580784	-0.580784	-0.580784	-0.580784
Sox2	0.89785	-0.0273198	0.231859	3.35895	-0.348753	-0.29427	-0.379296	-0.41325	-0.359994	-0.365497	-0.412616	-0.386763	-0.500067	-0.500127	-0.50071
Crem	1.09572	0.60273	2.11922	0.432236	1.69461	0.49448	-0.784314	-0.80028	-0.731451	-0.705922	-0.80028	-0.666501	-0.667043	-0.634928	-0.648279
Six3	1.08743	0.944185	2.00224	0.607953	1.43468	0.636096	-0.589707	-0.804952	-0.804952	-0.72685	-0.804952	-0.566328	-0.804952	-0.804952	-0.804952
Creb1	1.08515	0.965032	1.12735	0.517402	2.29932	0.520167	-0.807133	-0.785731	-0.777204	-0.665292	-0.505481	-0.643334	-0.766639	-0.786275	-0.77733
Atf1	1.65214	0.771908	1.42933	-0.0370563	2.01288	0.440769	-0.712358	-0.728459	-0.6592	-0.633391	-0.728459	-0.622736	-0.728459	-0.728459	-0.728459
Sox11	1.48888	1.21816	1.38323	0.193424	1.65874	0.578844	-0.632051	-0.752821	-0.739508	-0.149823	-0.870289	-0.546106	-0.94356	-0.94356	-0.94356
Eomes	0.620613	1.28512	0.792867	0.926054	2.0885	0.886631	-0.671828	-0.532603	-0.343301	-0.729719	-0.966258	-0.457309	-0.966258	-0.966258	-0.966258
Isl1	0.287103	0.0656042	1.69556	0.75783	2.3489	0.782516	-0.735849	-0.735849	-0.0507249	-0.735849	-0.735849	-0.735849	-0.735849	-0.735849	-0.735849
Phox2a	1.56264	0.107138	1.14647	-0.187533	1.51066	1.86733	-0.608714	-0.524165	-0.469364	-0.388573	-0.899627	-0.417382	-0.899627	-0.899627	-0.899627
Phox2b	1.38936	0.0177623	0.997241	-0.259803	1.34043	2.1824	-0.657021	-0.344673	-0.0151652	-0.449484	-0.931108	-0.476615	-0.931108	-0.931108	-0.931108
Foxb1	1.25243	0.459279	1.12926	0.555378	0.845974	2.27933	-0.724628	-0.724628	-0.724628	-0.724628	-0.724628	-0.724628	-0.724628	-0.724628	-0.724628
Tfap2b	1.45409	0.438578	0.478927	0.272377	0.998046	2.36508	-0.559755	-0.687778	-0.336382	-0.2676	-0.83613	-0.299486	-1.00532	-1.00872	-1.00592
Esrrb	0.207477	0.438531	0.461662	0.626664	1.38986	2.65436	-0.583735	-0.741283	-0.614319	-0.581165	-0.557262	-0.102865	-0.812733	-0.914252	-0.870946
Nfil3	1.05353	0.0996817	1.188	1.15943	1.20636	1.78853	-0.874941	-0.869006	-0.883658	-0.26717	-0.483794	-0.208377	-0.969529	-0.969529	-0.969529
Pou4f2	0.95773	0.0696941	0.169781	1.47456	1.85951	1.71083	-0.58257	-0.624128	-0.633069	-0.726451	-0.412447	-0.815859	-0.815859	-0.815859	-0.815859
Esrra	0.579311	0.920967	0.462738	1.47735	0.73209	1.72751	-1.28354	-1.38198	-1.2796	0.252377	0.1974	-0.30686	-0.536415	-0.803971	-0.757377
Tfam	0.670954	-0.0105548	0.868825	1.2671	-0.421586	2.28054	-1.01984	-1.31262	-0.147704	0.276143	0.140223	0.319543	-0.991866	-0.924866	-0.994299
Mafb	0.919148	-0.654209	1.16329	2.18055	1.43117	0.84794	-0.654209	-0.654209	-0.654209	-0.654209	-0.654209	-0.654209	-0.654209	-0.654209	-0.654209
Sox4	0.759533	-0.104118	0.558908	2.16421	1.36698	-0.280343	-0.924842	-0.881464	-0.90722	0.528181	0.363705	0.518692	-1.05407	-1.05407	-1.05407
Vax2	0.841451	0.346743	0.441573	2.5547	0.520233	-0.0366897	-0.342833	-1.06338	0.103089	0.470625	-1.06338	0.418003	-1.06338	-1.06338	-1.06338
Smarce1	1.38484	0.229913	-0.499984	1.01782	2.50566	-0.676315	-0.305662	-0.530728	-0.521806	-0.348312	0.236787	0.326737	-1.41847	-0.496035	-0.904452
Adnp	0.803995	-0.176504	-0.466826	0.685555	2.65907	0.47997	0.134039	-0.134376	-1.25402	-0.229465	0.428213	0.118632	-1.20924	-0.518584	-1.32046
Hmgn2	1.16088	-0.0715673	-0.203563	-0.0488168	2.46767	0.502231	0.292231	0.2145	-0.506503	0.0976294	-0.244156	0.441731	-1.36245	-1.36869	-1.37113
Dnajc2	-0.163031	-0.79304	-0.79304	0.823586	2.7201	0.3011	1.12778	-0.0139041	-0.676332	-0.79304	-0.0917097	0.647443	-0.79304	-0.709832	-0.79304
Esrrg	-0.542863	-0.486812	-0.111676	1.35172	2.20733	0.987068	0.0296152	-0.915151	-0.527297	0.0466698	0.448116	0.463844	-1.45242	-0.0364026	-1.46174
Smad1	1.66166	-0.725001	0.315059	-0.725001	1.89157	0.705538	1.43905	0.512123	-0.725001	-0.725001	-0.725001	-0.725001	-0.725001	-0.725001	-0.725001
Smad5	-0.256709	-0.580921	0.311908	-0.580921	2.68614	-0.171915	1.42919	1.22968	-0.580921	-0.580921	-0.580921	-0.580921	-0.580921	-0.580921	-0.580921
Bsx	-0.101485	-0.239601	2.37822	-0.414873	2.52647	-0.414873	-0.414873	-0.414873	-0.414873	-0.414873	-0.414873	-0.414873	-0.414873	-0.414873	-0.414873
Tead4	0.550935	-0.0847593	1.82232	-0.647599	2.64516	0.423797	-0.0533317	-0.504746	-0.440463	-0.647599	-0.647599	-0.647599	-0.473319	-0.647599	-0.647599
Pax2	-0.352503	-0.352503	-0.352503	-0.335465	3.29001	1.25856	-0.342013	-0.346065	-0.352503	-0.352503	-0.352503	-0.352503	-0.352503	-0.352503	-0.352503
Rlf	-0.351383	-0.351383	-0.351383	-0.351383	3.27436	1.29363	-0.351383	-0.351383	-0.351383	-0.351383	-0.351383	-0.351383	-0.351383	-0.351383	-0.351383
Setbp1	0.368078	-0.414512	-0.217886	-0.393969	3.45539	-0.469293	0.100041	-0.0554986	0.315253	-0.341144	-0.469293	-0.469293	-0.469293	-0.469293	-0.469293
Pou6f1	-0.325396	-0.325396	-0.325396	-0.325396	3.47089	-0.325396	-0.325396	-0.325396	-0.325396	0.759257	-0.325396	-0.325396	-0.325396	-0.325396	-0.325396
Jdp2	-0.263794	-0.263794	-0.263794	-0.263794	3.61403	-0.184715	-0.263794	-0.263794	-0.263794	-0.263794	-0.263794	-0.263794	-0.263794	-0.263794	-0.263794
Tfeb	-0.258199	-0.258199	-0.258199	-0.258199	3.61478	-0.258199	-0.258199	-0.258199	-0.258199	-0.258199	-0.258199	-0.258199	-0.258199	-0.258199	-0.258199
Tada2a	-0.258199	-0.258199	-0.258199	-0.258199	3.61478	-0.258199	-0.258199	-0.258199	-0.258199	-0.258199	-0.258199	-0.258199	-0.258199	-0.258199	-0.258199
Isl2	-0.258199	-0.258199	-0.258199	-0.258199	3.61478	-0.258199	-0.258199	-0.258199	-0.258199	-0.258199	-0.258199	-0.258199	-0.258199	-0.258199	-0.258199
Foxe1	-0.258199	-0.258199	-0.258199	-0.258199	3.61478	-0.258199	-0.258199	-0.258199	-0.258199	-0.258199	-0.258199	-0.258199	-0.258199	-0.258199	-0.258199
Adnp2	-0.258199	-0.258199	-0.258199	-0.258199	3.61478	-0.258199	-0.258199	-0.258199	-0.258199	-0.258199	-0.258199	-0.258199	-0.258199	-0.258199	-0.258199
Dnajc1	-0.258199	-0.258199	-0.258199	-0.258199	3.61478	-0.258199	-0.258199	-0.258199	-0.258199	-0.258199	-0.258199	-0.258199	-0.258199	-0.258199	-0.258199
Hoxb5	-0.538109	-0.538109	-0.538109	1.1126	2.23034	2.20492	-0.538109	0.00756247	-0.174328	-0.538109	-0.538109	-0.538109	-0.538109	-0.538109	-0.538109
Hoxb6	-0.560754	-0.560754	-0.560754	1.6119	1.43943	2.4807	-0.560754	0.157457	-0.0819464	-0.560754	-0.560754	-0.560754	-0.560754	-0.560754	-0.560754
Hoxb8	-0.552891	-0.552891	-0.552891	1.60942	1.22065	2.61364	-0.552891	0.161224	-0.0760313	-0.552891	-0.552891	-0.552891	-0.552891	-0.552891	-0.552891
Hoxc8	-0.552891	-0.552891	-0.552891	1.60942	1.22065	2.61364	-0.552891	0.161224	-0.0760313	-0.552891	-0.552891	-0.552891	-0.552891	-0.552891	-0.552891
Hoxd9	-0.55793	-0.55793	-0.55793	1.66145	1.26258	2.54891	-0.55793	0.175689	-0.0693258	-0.55793	-0.55793	-0.55793	-0.55793	-0.55793	-0.55793
Hoxc9	-0.55793	-0.55793	-0.55793	1.66145	1.26258	2.54891	-0.55793	0.175689	-0.0693258	-0.55793	-0.55793	-0.55793	-0.55793	-0.55793	-0.55793
Hoxa6	-0.55793	-0.55793	-0.55793	1.66145	1.26258	2.54891	-0.55793	0.175689	-0.0693258	-0.55793	-0.55793	-0.55793	-0.55793	-0.55793	-0.55793
Hoxc6	-0.55793	-0.55793	-0.55793	1.66145	1.26258	2.54891	-0.55793	0.175689	-0.0693258	-0.55793	-0.55793	-0.55793	-0.55793	-0.55793	-0.55793
Hoxa7	-0.557968	-0.557968	-0.557968	1.66175	1.26199	2.54893	-0.557968	0.175801	-0.068789	-0.557968	-0.557968	-0.557968	-0.557968	-0.557968	-0.557968
Hoxb7	-0.557968	-0.557968	-0.557968	1.66175	1.26199	2.54893	-0.557968	0.175801	-0.068789	-0.557968	-0.557968	-0.557968	-0.557968	-0.557968	-0.557968
Hoxb9	-0.557976	-0.557976	-0.557976	1.66143	1.26194	2.5492	-0.557976	0.175251	-0.0680619	-0.557976	-0.557976	-0.557976	-0.557976	-0.557976	-0.557976
Hoxc5	-0.557936	-0.557936	-0.557936	1.66105	1.26163	2.54963	-0.557936	0.17581	-0.0687722	-0.557936	-0.557936	-0.557936	-0.557936	-0.557936	-0.557936
Fosl2	-0.371005	-0.371005	-0.371005	2.94989	-0.371005	1.87317	-0.371005	-0.371005	-0.371005	-0.371005	-0.371005	-0.371005	-0.371005	-0.371005	-0.371005
Hoxa5	-0.563493	-0.563493	-0.563493	2.69872	1.07114	1.5887	-0.248549	0.231059	-0.269639	-0.563493	-0.563493	-0.563493	-0.563493	-0.563493	-0.563493
Zbtb5	-0.444273	-0.444273	-0.444273	-0.444273	-0.444273	2.51359	2.22849	-0.444273	0.589196	-0.444273	-0.444273	-0.444273	-0.444273	-0.444273	-0.444273
E2f2	-0.490613	-0.490613	-0.490613	1.59147	-0.490613	2.84482	-0.268022	-0.189259	-0.490613	-0.490613	-0.490613	-0.490613	-0.490613	0.927119	-0.490613
Hoxa4	-0.339644	-0.339644	-0.339644	1.03453	-0.339644	3.38084	-0.339644	-0.339644	-0.339644	-0.339644	-0.339644	-0.339644	-0.339644	-0.339644	-0.339644
Neurod1	-0.37373	-0.37373	-0.37373	-0.37373	-0.37373	3.51744	-0.0907768	-0.0640588	-0.0849825	0.459678	-0.37373	-0.37373	-0.37373	-0.37373	-0.37373
Zbtb17	-0.258199	-0.258199	-0.258199	-0.258199	-0.258199	3.61478	-0.258199	-0.258199	-0.258199	-0.258199	-0.258199	-0.258199	-0.258199	-0.258199	-0.258199
Hoxd4	-0.258199	-0.258199	-0.258199	-0.258199	-0.258199	3.61478	-0.258199	-0.258199	-0.258199	-0.258199	-0.258199	-0.258199	-0.258199	-0.258199	-0.258199
Hoxd8	-0.258199	-0.258199	-0.258199	-0.258199	-0.258199	3.61478	-0.258199	-0.258199	-0.258199	-0.258199	-0.258199	-0.258199	-0.258199	-0.258199	-0.258199
Terf2	-0.0896431	-0.679452	-0.987554	-0.510107	0.372016	3.29275	0.275257	-0.113263	-0.903498	-0.411436	-0.0387039	-0.460463	0.0957977	0.128113	0.0301811
Zfp41	0.168165	-0.254851	-0.442869	-0.142442	0.814309	3.36895	0.122875	-0.379344	-0.399158	-0.47602	-0.47602	-0.47602	-0.47602	-0.475531	-0.47602
E2f3	0.948661	-0.372971	0.182872	-0.875467	0.210406	1.27047	-0.76361	-0.366088	-0.875467	-0.875467	-0.875467	-0.875467	1.07945	-0.163024	2.35118
Klf13	0.851549	-0.00524611	-0.841897	0.298189	-0.0656814	-0.841897	-0.407518	-0.447808	-0.396816	-0.841897	-0.841897	-0.841897	1.26012	0.410246	2.71245
Mga	0.343701	-0.539239	-0.329608	-0.619184	-0.00805365	-0.537463	0.292182	-0.505485	-0.619184	-0.619184	-0.548122	-0.619184	2.43114	-0.354479	2.23216
Zfp91	-0.11646	-0.178139	-0.155215	-0.322733	-0.418669	-0.398772	-0.431991	-0.353962	-0.672866	-0.683247	-0.356255	-0.659674	2.24546	-0.0763646	2.57889
Arntl	-0.42871	-0.42871	-0.42871	-0.42871	-0.42871	-0.42871	-0.42871	-0.42871	-0.42871	-0.42871	-0.42871	-0.42871	2.48867	0.309531	2.34632
Tef	-0.378932	-0.378932	-0.378932	-0.378932	-0.378932	-0.378932	-0.378932	-0.378932	-0.378932	-0.378932	-0.378932	-0.378932	2.46255	-0.378932	2.46357
Maff	-0.762849	-0.762849	-0.762849	-0.762849	2.30465	0.919206	-0.109833	-0.0481744	-0.762849	-0.762849	-0.762849	-0.762849	0.76506	1.07382	1.19807
Mafk	-0.793767	-0.793767	-0.793767	-0.793767	1.43811	1.8011	-0.102802	-0.0377631	-0.793767	-0.793767	-0.793767	-0.793767	0.822191	1.14905	1.28024
Tada2b	-0.712903	-0.712903	-0.712903	-0.712903	-0.712903	-0.712903	0.48751	0.217816	-0.210405	-0.712903	-0.463149	-0.346996	1.4292	2.27168	1.60467
Dbp	-0.450779	-0.450779	-0.450779	-0.450779	-0.450779	-0.450779	-0.450779	-0.450779	-0.450779	-0.450779	-0.450779	-0.450779	0.752326	2.60387	2.05316
Clock	-0.473822	-0.473822	-0.473822	-0.473822	-0.473822	-0.473822	-0.473822	-0.473822	-0.473822	-0.473822	-0.473822	-0.473822	1.72281	2.47393	1.48912
Srf	-0.48143	-0.48143	-0.48143	-0.48143	-0.48143	-0.48143	-0.48143	-0.48143	-0.48143	-0.48143	-0.48143	-0.48143	1.89385	2.15614	1.72717
Egr3	-0.48276	-0.48276	-0.48276	-0.48276	-0.48276	-0.48276	-0.48276	-0.48276	-0.48276	-0.48276	-0.48276	-0.48276	1.83115	1.95264	2.00933
Gmeb2	-0.482021	-0.482021	-0.482021	-0.482021	-0.482021	-0.482021	-0.482021	-0.482021	-0.482021	-0.482021	-0.482021	-0.482021	1.72919	2.02753	2.02753
Homez	-0.418362	-0.444304	-0.446125	-0.464681	-0.475365	-0.475365	-0.458853	-0.468546	-0.475365	-0.452276	-0.43882	-0.458084	2.3864	2.26233	0.827415
Gon4l	-0.534322	-0.534322	-0.534322	-0.534322	0.79424	-0.534322	-0.534322	-0.534322	-0.534322	-0.534322	-0.534322	-0.534322	1.28469	2.725	1.07361
Nfic	-0.345043	-0.647223	-0.757415	-0.347081	-0.323983	-0.495589	-0.411077	-0.730376	-0.824128	-0.514883	0.691798	-0.319091	2.75828	1.04588	1.21993
Hmbox1	-0.625402	-0.657027	-0.797413	-0.916738	-0.792914	0.29627	-0.474257	-0.725231	-0.814888	0.597973	-0.238476	-0.079637	1.89692	1.70554	1.62528
Ski	-0.532426	-0.532426	-0.532426	-0.532426	-0.257419	-0.532426	-0.532426	-0.434646	-0.232974	-0.532426	-0.532426	-0.532426	2.27977	1.58614	1.85096
Tsc22d4	-0.474417	-0.474417	-0.474417	-0.474417	-0.474417	-0.474417	-0.474417	-0.474417	-0.474417	-0.474417	-0.474417	-0.474417	1.73431	1.50202	2.45667
Gatad1	-0.395677	-0.479191	-1.00411	-0.975196	-0.0412067	-0.495992	-0.031146	-0.108995	0.0930017	0.715303	1.2116	0.412504	-1.02609	-0.658526	2.78371
Rfxank	-0.549879	-0.549879	-0.549879	-0.549879	-0.549879	-0.549879	-0.549879	-0.549879	-0.549879	1.15205	-0.549879	1.13781	1.17664	-0.549879	2.58218
Rreb1	-0.472357	1.74772	-0.472357	-0.472357	-0.472357	-0.472357	-0.472357	-0.472357	-0.472357	0.118089	-0.472357	0.118089	-0.200752	-0.472357	2.94042
Nr3c1	-0.357024	-0.357024	-0.357024	-0.357024	-0.357024	-0.357024	-0.357024	-0.357024	-0.357024	-0.357024	-0.357024	-0.357024	0.403502	0.394862	3.48593
Stat3	-0.258199	-0.258199	-0.258199	-0.258199	-0.258199	-0.258199	-0.258199	-0.258199	-0.258199	-0.258199	-0.258199	-0.258199	-0.258199	-0.258199	3.61478
Ezh1	-0.258199	-0.258199	-0.258199	-0.258199	-0.258199	-0.258199	-0.258199	-0.258199	-0.258199	-0.258199	-0.258199	-0.258199	-0.258199	-0.258199	3.61478
Irf6	-0.258199	-0.258199	-0.258199	-0.258199	-0.258199	-0.258199	-0.258199	-0.258199	-0.258199	-0.258199	-0.258199	-0.258199	-0.258199	-0.258199	3.61478
Hmgn3	-0.237481	-0.929036	-0.633732	-0.571818	-0.394421	-0.929036	1.42505	1.79142	-0.561589	-0.929036	-0.929036	-0.480562	1.16582	1.18385	1.02961
Tfdp2	-0.558789	-0.558789	-0.558789	-0.558789	-0.558789	-0.558789	1.19095	1.05925	-0.558789	-0.558789	-0.558789	-0.558789	-0.558789	2.41389	1.48258
Ssrp1	-0.951152	-0.877902	-0.976161	1.91208	-0.957245	-0.879171	0.447837	0.0611476	0.307304	-0.540342	0.44149	-0.669831	-0.368959	1.49403	1.55687
Usf2	-0.0941615	-0.859428	-0.305221	1.43917	0.857704	-0.443598	-0.859428	-0.859428	-0.859428	-0.522571	-0.859428	-0.403762	0.150444	1.49857	2.12057
Cic	0.800757	-0.455297	-0.455297	-0.455297	-0.455297	-0.455297	-0.455297	-0.455297	-0.455297	-0.455297	-0.455297	-0.455297	-0.455297	2.31781	2.345
Fam171b	-0.435294	-0.435294	-0.435294	-0.435294	-0.435294	-0.435294	-0.435294	-0.435294	-0.435294	-0.435294	-0.435294	-0.435294	0.762409	1.45785	3.00327
Zbtb7a	-0.455458	-0.455458	-0.455458	-0.455458	-0.455458	-0.455458	-0.455458	-0.455458	-0.455458	-0.455458	-0.455458	-0.455458	1.13005	1.52135	2.8141
Npas2	-0.338238	-0.338238	-0.338238	-0.338238	-0.338238	-0.338238	-0.338238	-0.338238	-0.338238	-0.338238	-0.338238	-0.338238	-0.338238	1.00575	3.39134
Zbtb11	-0.367694	-0.367694	-0.367694	-0.367694	-0.367694	-0.367694	-0.367694	-0.367694	-0.367694	-0.367694	-0.367694	-0.367694	-0.367694	1.75043	3.02959
Sox8	-0.547928	-0.547928	-0.547928	-0.547928	-0.547928	0.620602	-0.547928	-0.547928	-0.547928	1.36172	-0.547928	1.64993	-0.547928	2.39496	-0.547928
Sox10	-0.479153	-0.479153	-0.479153	-0.479153	-0.479153	-0.229578	-0.479153	-0.479153	-0.479153	1.32511	-0.479153	1.39838	-0.479153	2.77677	-0.479153
Sox9	-0.484373	-0.484373	-0.484373	-0.484373	-0.484373	-0.241486	-0.484373	-0.484373	-0.484373	1.56382	-0.484373	1.33494	-0.484373	2.67082	-0.484373
Yy1	-0.735887	0.0930212	0.698245	-0.59243	0.450886	-0.493352	-0.0807164	-0.584785	-0.960536	-0.502332	-0.954525	-0.00227098	-0.173411	2.99943	0.83866
Nab2	-0.315526	-0.315526	-0.315526	-0.315526	-0.315526	-0.315526	-0.315526	-0.315526	-0.315526	-0.315526	-0.315526	-0.315526	0.58579	3.51605	-0.315526
Olig2	-0.342075	-0.342075	-0.342075	-0.342075	-0.342075	-0.342075	-0.342075	-0.342075	-0.200606	-0.342075	0.202135	0.213606	-0.342075	3.54769	-0.342075
Zbtb43	-0.258199	-0.258199	-0.258199	-0.258199	-0.258199	-0.258199	-0.258199	-0.258199	-0.258199	-0.258199	-0.258199	-0.258199	-0.258199	3.61478	-0.258199
Nr1d2	-0.258199	-0.258199	-0.258199	-0.258199	-0.258199	-0.258199	-0.258199	-0.258199	-0.258199	-0.258199	-0.258199	-0.258199	-0.258199	3.61478	-0.258199
Nr1d1	-0.258199	-0.258199	-0.258199	-0.258199	-0.258199	-0.258199	-0.258199	-0.258199	-0.258199	-0.258199	-0.258199	-0.258199	-0.258199	3.61478	-0.258199
Egr2	-0.258199	-0.258199	-0.258199	-0.258199	-0.258199	-0.258199	-0.258199	-0.258199	-0.258199	-0.258199	-0.258199	-0.258199	-0.258199	3.61478	-0.258199
Nab1	-0.258199	-0.258199	-0.258199	-0.258199	-0.258199	-0.258199	-0.258199	-0.258199	-0.258199	-0.258199	-0.258199	-0.258199	-0.258199	3.61478	-0.258199
Cux1	1.91298	0.252404	1.02016	-1.77329	-0.629794	-1.43283	0.43167	0.782977	-0.146828	-0.562742	-0.794609	-0.869418	0.661518	0.472369	0.675438
Zfp37	1.80534	-0.593269	0.925948	-1.11122	-0.0741188	-0.907508	0.43846	0.0148955	-0.174484	-0.145808	-1.54375	-1.30837	0.471318	0.611112	1.59146
Tox2	1.32707	0.616529	0.895278	-0.713453	0.880703	0.0553856	1.01188	-0.551305	-1.28917	-1.28917	-0.0849002	-1.28917	-1.28917	1.25237	0.467133
Trps1	0.634729	-0.732255	2.01392	-0.873487	-0.89441	-0.677331	1.98341	-0.483792	-0.72964	0.164829	-0.274559	-0.533484	-0.79764	1.11945	0.0802638
Rybp	-0.46182	0.423846	0.470584	0.0781879	1.1276	0.478654	1.26244	1.66391	0.122236	-0.71602	0.613488	-0.877081	-1.41507	-1.35589	-1.41507
Smad2	0.182217	-1.01252	-1.16186	-0.540436	0.582131	0.574113	0.440808	1.23061	0.869789	0.596163	1.73878	0.2624	-1.24404	-1.26509	-1.25307
Neurod6	-0.953762	-0.953762	-0.953762	-0.644617	0.392097	1.26654	1.44684	1.83206	0.130445	0.287876	0.113514	0.897811	-0.953762	-0.953762	-0.953762
Noc4l	-0.470153	-0.470153	-0.470153	-0.470153	-0.470153	-0.470153	1.86134	2.49721	-0.470153	-0.470153	-0.470153	-0.470153	-0.470153	1.28329	-0.470153
Scrt1	-0.371247	-0.371247	-0.371247	-0.371247	-0.371247	-0.371247	1.88294	2.94326	-0.371247	-0.371247	-0.371247	-0.371247	-0.371247	-0.371247	-0.371247
Foxe3	-0.340899	-0.340899	-0.340899	-0.340899	-0.340899	-0.340899	1.06058	3.37112	-0.340899	-0.340899	-0.340899	-0.340899	-0.340899	-0.340899	-0.340899
Sall2	-0.202316	-0.195305	0.213333	-0.753177	-0.379593	-0.791236	1.22792	2.71524	0.206322	0.784225	-0.278435	0.350548	-0.97953	-0.97953	-0.938466
Ctcf	-0.11585	-0.126269	-0.830814	-0.76026	-0.795289	-1.26396	1.76092	2.30054	1.06411	-0.844607	-0.0393421	0.130741	-0.414041	0.110299	-0.176183
Jazf1	-0.480415	-0.480415	-0.480415	-0.480415	-0.480415	-0.480415	1.60338	2.08957	2.07202	-0.480415	-0.480415	-0.480415	-0.480415	-0.480415	-0.480415
Foxo1	-0.548439	-0.619407	-0.620529	-0.483039	-0.618414	-0.619882	-0.531344	2.80986	-0.607363	0.390035	0.134135	1.14392	-0.557806	1.17928	-0.451008
Rere	-0.462237	0.946573	-0.462237	-0.462237	-0.462237	-0.462237	-0.213623	2.96311	1.38855	-0.462237	-0.462237	-0.462237	-0.462237	-0.462237	-0.462237
Zic5	-0.411903	1.21883	-0.411903	-0.411903	-0.411903	-0.411903	-0.411903	3.23445	0.341677	-0.264023	-0.411903	-0.411903	-0.411903	-0.411903	-0.411903
Zbtb37	0.495669	-0.489493	-0.489493	0.87846	-0.137847	-0.489493	-0.252171	3.30175	-0.266363	-0.103549	-0.489493	-0.489493	-0.489493	-0.489493	-0.489493
Tub	-0.285093	-0.285093	-0.285093	-0.285093	-0.285093	-0.285093	-0.285093	3.596	0.110204	-0.285093	-0.285093	-0.285093	-0.285093	-0.285093	-0.285093
Ttf1	-0.278277	-0.278277	-0.278277	-0.278277	-0.278277	-0.278277	-0.278277	3.6046	-0.278277	-0.278277	-0.278277	-0.278277	-0.278277	-0.278277	0.0130044
Scml4	-0.258199	-0.258199	-0.258199	-0.258199	-0.258199	-0.258199	-0.258199	3.61478	-0.258199	-0.258199	-0.258199	-0.258199	-0.258199	-0.258199	-0.258199
Nfkb2	-0.258199	-0.258199	-0.258199	-0.258199	-0.258199	-0.258199	-0.258199	3.61478	-0.258199	-0.258199	-0.258199	-0.258199	-0.258199	-0.258199	-0.258199
Irf8	-0.258199	-0.258199	-0.258199	-0.258199	-0.258199	-0.258199	-0.258199	3.61478	-0.258199	-0.258199	-0.258199	-0.258199	-0.258199	-0.258199	-0.258199
Hivep1	-0.258199	-0.258199	-0.258199	-0.258199	-0.258199	-0.258199	-0.258199	3.61478	-0.258199	-0.258199	-0.258199	-0.258199	-0.258199	-0.258199	-0.258199
Foxl1	-0.258199	-0.258199	-0.258199	-0.258199	-0.258199	-0.258199	-0.258199	3.61478	-0.258199	-0.258199	-0.258199	-0.258199	-0.258199	-0.258199	-0.258199
Dot1l	-0.258199	-0.258199	-0.258199	-0.258199	-0.258199	-0.258199	-0.258199	3.61478	-0.258199	-0.258199	-0.258199	-0.258199	-0.258199	-0.258199	-0.258199
E2f7	-0.258199	-0.258199	-0.258199	-0.258199	-0.258199	-0.258199	-0.258199	3.61478	-0.258199	-0.258199	-0.258199	-0.258199	-0.258199	-0.258199	-0.258199
Terf2ip	-0.724595	-1.08789	-1.17035	2.40999	-0.638619	-1.13988	0.544201	0.0387461	-0.353364	0.973716	0.585153	1.22624	-0.126837	-0.146184	-0.390326
Hoxc4	-0.363161	-0.363161	-0.363161	3.46327	-0.363161	0.340319	-0.363161	0.554339	-0.363161	-0.363161	-0.363161	-0.363161	-0.363161	-0.363161	-0.363161
Mafa	-0.258199	-0.258199	-0.258199	3.61478	-0.258199	-0.258199	-0.258199	-0.258199	-0.258199	-0.258199	-0.258199	-0.258199	-0.258199	-0.258199	-0.258199
Pax8	-0.443831	-0.443831	-0.443831	2.89194	-0.443831	-0.443831	1.61111	0.822916	-0.443831	-0.443831	-0.443831	-0.443831	-0.443831	-0.443831	-0.443831
Sox12	-0.40877	-0.40877	-0.40877	3.24559	-0.40877	-0.40877	1.03455	-0.40877	0.625097	-0.40877	-0.40877	-0.40877	-0.40877	-0.40877	-0.40877
Zhx1	-1.30332	-1.11655	0.189953	-0.415915	-0.37098	-1.17646	1.54765	1.03334	-1.01429	-0.42799	0.166415	1.77906	-0.465436	0.785122	0.789402
Zhx3	-0.877167	-0.877167	-0.877167	-0.674083	0.0854162	-0.708756	1.33859	0.532861	0.248874	-0.779753	-0.877167	1.76292	1.3518	-0.877167	1.22797
Arid1b	0.319012	-0.337689	-0.72071	-0.285862	0.275646	-0.294456	2.29216	1.50404	-0.592199	0.402703	0.865712	0.131138	-1.20659	-1.19668	-1.15622
Ep400	0.900211	-0.420003	-1.06228	0.162152	0.0833703	-0.0505584	2.50031	1.69342	-0.312611	-1.14935	-0.427466	-0.142608	-0.626908	-0.405905	-0.741763
Insm1	0.365833	-0.516947	-0.516947	-0.516947	0.776819	-0.516947	2.28237	2.2614	-0.516947	-0.516947	-0.516947	-0.516947	-0.516947	-0.516947	-0.516947
Prdm5	-0.378708	-0.378708	-0.378708	-0.378708	-0.378708	-0.378708	2.55257	2.37063	-0.378708	-0.378708	-0.378708	-0.378708	-0.378708	-0.378708	-0.378708
Tfcp2l1	-0.377588	-0.377588	-0.377588	-0.377588	-0.377588	-0.377588	2.67699	2.23165	-0.377588	-0.377588	-0.377588	-0.377588	-0.377588	-0.377588	-0.377588
Hoxb4	-0.347575	-0.347575	-0.347575	-0.106161	0.150796	0.0744103	3.56497	-0.208261	-0.347575	-0.347575	-0.347575	-0.347575	-0.347575	-0.347575	-0.347575
Trerf1	-0.298406	-0.236105	-0.298406	-0.269906	-0.11349	-0.298406	3.60869	-0.155908	-0.200646	-0.298406	-0.298406	-0.280842	-0.262947	-0.298406	-0.298406
Ikzf4	-0.258199	-0.258199	-0.258199	-0.258199	-0.258199	-0.258199	3.61478	-0.258199	-0.258199	-0.258199	-0.258199	-0.258199	-0.258199	-0.258199	-0.258199
Hmgxb3	-0.258199	-0.258199	-0.258199	-0.258199	-0.258199	-0.258199	3.61478	-0.258199	-0.258199	-0.258199	-0.258199	-0.258199	-0.258199	-0.258199	-0.258199
Rbl2	-0.258199	-0.258199	-0.258199	-0.258199	-0.258199	-0.258199	3.61478	-0.258199	-0.258199	-0.258199	-0.258199	-0.258199	-0.258199	-0.258199	-0.258199
Elf4	-0.258199	-0.258199	-0.258199	-0.258199	-0.258199	-0.258199	3.61478	-0.258199	-0.258199	-0.258199	-0.258199	-0.258199	-0.258199	-0.258199	-0.258199
Arid5b	1.07512	-0.412641	0.407074	-0.412641	-0.412641	-0.412641	3.28204	-0.303573	-0.412641	-0.412641	-0.412641	-0.412641	-0.334249	-0.412641	-0.412641
E2f8	2.07305	-0.383331	-0.383331	-0.383331	-0.383331	-0.383331	2.80399	-0.383331	-0.383331	-0.383331	-0.383331	-0.383331	-0.383331	-0.383331	-0.277076
Zfx	0.114232	-0.7058	-1.01193	-0.754282	-1.01193	-1.01193	0.497929	0.502085	1.76261	-1.01193	0.86916	-1.01193	0.597663	1.68504	0.491003
Ctcfl	0.263297	-0.70655	-0.70655	-0.70655	0.137917	-0.70655	-0.116529	2.36156	2.26937	-0.219783	-0.70655	-0.70655	-0.34885	-0.0538394	-0.0538394
Zbtb45	0.247964	0.216532	0.107568	-0.772531	-0.772531	-0.772531	0.576954	1.6226	2.11084	-0.772531	-0.772531	-0.772531	-0.772531	1.2978	-0.772531
Myt1l	-0.91487	-0.91487	-0.91487	-0.32353	-0.450743	-0.366266	2.12034	-0.327506	1.34315	0.954557	1.51211	-0.170478	-0.749891	0.117738	-0.91487
Foxk1	0.280436	-0.944225	-0.328322	-0.220049	-0.619405	-1.06369	-0.7761	-1.21324	2.46217	1.19845	0.810132	0.960079	-0.0143782	-0.0843905	-0.44747
Zfpm2	-0.378758	-0.378758	-0.378758	-0.378758	-0.378758	-0.378758	1.02176	0.176166	3.34716	-0.378758	-0.378758	-0.378758	-0.378758	-0.378758	-0.378758
Peg3	-0.3295	-0.3295	-0.3295	-0.3295	-0.3295	-0.3295	-0.3295	-0.3295	3.44835	-0.3295	-0.3295	-0.3295	-0.3295	-0.3295	0.835154
Klf7	0.275704	-0.296235	-0.296235	-0.296235	-0.296235	-0.296235	-0.296235	-0.296235	3.57536	-0.296235	-0.296235	-0.296235	-0.296235	-0.296235	-0.296235
Zscan20	-0.158098	-0.208024	-0.216345	-0.241308	-0.282913	-0.291234	-0.224666	-0.224666	3.6113	-0.282913	-0.307876	-0.282913	-0.307876	-0.299555	-0.282913
Foxd1	-0.258199	-0.258199	-0.258199	-0.258199	-0.258199	-0.258199	-0.258199	-0.258199	3.61478	-0.258199	-0.258199	-0.258199	-0.258199	-0.258199	-0.258199
Ubtf	-0.646509	-1.23073	-1.4082	-1.07592	-0.65968	-0.601071	0.0472296	-0.342101	0.0261403	1.96652	1.4141	1.10991	0.192889	0.873295	0.33413
Zbtb20	-1.27741	-1.14695	-0.74669	-0.925833	-0.640766	-1.11486	0.350012	0.127914	0.442513	1.83648	1.86675	0.76541	-0.0941843	0.133527	0.424086
Tfcp2	-1.01498	-1.13126	-1.11429	-1.08579	-0.92071	-1.06937	0.180308	0.113389	0.647352	0.488136	0.193991	0.440957	1.22374	1.83983	1.20869
Ubp1	-1.20495	-1.20548	-1.11651	-1.14474	-0.985642	-1.12026	0.20269	0.241031	1.1882	1.15808	0.969898	0.852934	0.923011	0.330915	0.910833
Ctnnb1	-0.757155	-1.02768	-1.08589	-0.747881	-0.880098	-0.936359	-0.41332	-0.346991	-0.334449	0.559451	0.880852	0.734504	0.805072	1.7683	1.78164
Nfat5	-0.764516	-0.764516	-0.764516	-0.764516	-0.640826	-0.764516	-0.764516	-0.764516	-0.764516	0.887721	1.67175	0.409084	0.900275	1.74589	1.14224
Hmgxb4	-0.81915	-0.834579	-0.981148	-0.883435	-0.862293	-0.884864	0.484831	-0.300015	-0.707438	2.25938	0.449403	0.155979	1.13082	1.29682	0.495688
Cux2	-0.757861	-0.90029	-0.826752	-0.860557	-0.865364	-0.873374	-0.0976231	-0.182536	-0.559357	1.54039	-0.173404	0.00347128	1.46397	1.49105	1.59823
Rfx5	-0.683878	-0.730694	-0.681937	-0.730694	-0.730694	-0.730694	-0.695097	-0.572988	-0.677622	2.02645	0.107021	0.14909	1.08389	1.77576	1.09209
Rfx2	-0.857417	1.33229	-1.00774	-0.816936	0.702695	-1.06231	-0.162882	-0.980242	0.163039	1.19137	0.851495	1.04078	1.47888	-0.906464	-0.966564
Srebf2	-0.47781	-0.47781	-0.47781	-0.47781	-0.47781	-0.47781	-0.47781	-0.47781	-0.47781	2.12442	-0.47781	-0.47781	2.14647	1.46283	-0.47781
Egr1	-0.263135	-0.263135	-0.263135	-0.263135	-0.263135	-0.263135	-0.263135	-0.263135	-0.263135	-0.263135	-0.263135	-0.263135	3.6142	-0.193441	-0.263135
Mier2	-0.258199	-0.258199	-0.258199	-0.258199	-0.258199	-0.258199	-0.258199	-0.258199	-0.258199	-0.258199	-0.258199	-0.258199	3.61478	-0.258199	-0.258199
Znf512b	1.20207	0.442115	0.838666	-1.59019	-1.38449	-1.52892	0.843354	0.685371	1.37037	0.608817	0.383234	0.0944116	-0.67783	-0.635451	-0.65153
Foxj2	2.41554	-0.589229	-0.505642	-0.718092	-0.467331	-0.535246	1.11559	0.701142	0.570538	1.23836	0.144768	-0.977559	-0.787747	-0.977559	-0.627539
Lhx6	1.46698	-0.890355	-0.105157	-0.890355	-0.129532	-0.890355	0.554688	1.17275	0.281348	1.36426	1.62715	-0.890355	-0.890355	-0.890355	-0.890355
Tcf12	1.40155	0.608034	-0.846796	-0.160623	0.108083	-0.646167	0.697723	1.19407	0.235952	-0.240587	0.504658	1.43756	-1.39645	-1.45228	-1.44472
Mta3	0.810434	0.534183	-0.267043	-2.07321	-0.702008	-0.436768	1.19441	-0.217251	1.39741	0.536576	0.514792	1.25952	-1.06803	-1.05654	-0.426475
Tcf20	0.303784	-0.178972	0.392433	-0.916488	-0.468106	-0.95247	1.27854	0.980881	1.15297	0.807784	0.778186	0.943409	-1.4016	-1.45114	-1.26921
Zic1	0.24454	-0.304397	-0.524056	-1.23075	-0.682519	0.0431271	0.575502	1.09384	0.75151	0.883445	1.16149	1.68053	-1.23075	-1.23075	-1.23075
Gatad2b	0.743467	0.0129368	-0.745274	-0.830934	0.0359205	-0.870985	0.531414	-0.20392	-0.733262	1.51455	1.13372	2.1241	-1.0048	-0.958832	-0.748107
Max	1.131	-0.122332	-0.530106	-1.06909	0.578087	-0.392037	-0.406616	-0.681681	-1.02128	1.78447	0.433801	2.11678	-0.917941	-0.358378	-0.544684
Sox6	1.75933	0.271387	1.17887	-0.152876	-0.69706	-0.582177	-0.679929	-0.610898	-0.631053	1.0267	0.694138	1.58096	-1.06388	-1.02559	-1.06791
Drap1	1.1138	0.0686608	0.474591	0.262057	-0.666704	0.248378	-1.09401	-1.04637	-0.993092	1.12311	1.72733	1.43927	-0.870215	-0.950332	-0.836478
Meis3	0.706604	-0.084333	0.199135	-0.332079	-0.11165	-0.399111	-0.538008	-0.745829	-0.250337	1.50469	1.50784	1.95878	-1.14193	-1.14193	-1.13184
Sox5	1.23538	-0.188447	0.0953642	0.00995551	-0.172665	-0.313775	-0.285792	-0.420801	-0.666152	1.71906	1.62821	1.12504	-1.26216	-1.23988	-1.26335
Tshz3	-0.479224	-0.479224	-0.479224	-0.479224	-0.479224	-0.479224	-0.395342	0.742543	-0.129106	-0.479224	1.77831	2.79584	-0.479224	-0.479224	-0.479224
Nr4a3	-0.512095	-0.429411	-0.512095	-0.342618	-0.18598	-0.463306	-0.41991	-0.406814	-0.395259	0.416691	2.45684	2.33024	-0.512095	-0.512095	-0.512095
Olig1	-0.428672	-0.428672	-0.428672	-0.428672	-0.428672	-0.428672	-0.428672	-0.428672	0.307003	-0.428672	2.3867	2.45036	-0.428672	-0.428672	-0.428672
Olig3	-0.42849	-0.42849	-0.42849	-0.42849	-0.42849	-0.42849	-0.42849	-0.42849	0.30399	-0.42849	2.38925	2.44864	-0.42849	-0.42849	-0.42849
Maz	-0.423074	-0.732095	-0.6723	-0.7258	0.0489898	-0.554647	0.266623	1.95334	-0.64676	0.870623	1.59736	1.4578	-1.1716	-0.434936	-0.833528
Smad3	-0.497044	-0.139191	-0.492305	-0.248206	-0.0775743	-1.21038	-0.513634	1.21875	-0.269535	0.389294	2.52693	1.44389	-0.686635	-0.736403	-0.707964
Smad9	-0.301735	-0.118044	-0.494461	-0.235486	-0.0548062	-1.25332	-0.51554	1.31836	-0.256565	0.442063	2.70357	0.935922	-0.699231	-0.750424	-0.720311
Rfx3	-0.794247	-0.0289584	-0.800692	-0.913417	-0.213622	-0.872335	-0.259482	-0.487079	-0.0983044	1.35166	2.71402	1.10254	0.125477	-0.353684	-0.471891
Foxp1	-0.449432	-0.523677	-0.473771	-0.499312	-0.383991	-0.529346	-0.487075	-0.470238	-0.4714	1.40806	2.70943	1.44186	-0.409679	-0.418484	-0.442944
Foxp4	-0.557199	-0.601123	-0.599241	-0.496333	-0.21768	-0.521191	-0.404527	-0.390239	-0.426295	1.0205	2.75004	1.67255	-0.408388	-0.43006	-0.390818
Foxp2	0.25354	-0.503718	-0.556577	-0.83654	0.167463	-0.184559	-0.124043	-0.407835	-0.684529	1.6912	1.51887	2.16887	-0.798846	-0.843431	-0.859863
Foxk2	0.205115	0.234029	-0.337196	-0.696481	-0.231541	-0.495594	-0.5488	-0.677275	-0.721235	1.84571	1.41779	2.17637	-0.701272	-0.729682	-0.739937
Nfya	-0.132662	-0.265103	-0.0854118	-0.444154	0.119395	-0.538338	-0.402824	-0.528366	-0.871316	1.68685	1.81781	2.03204	-0.884443	-0.6766	-0.826883
Nfix	-0.335767	-0.874428	-0.952157	-0.694194	-0.457362	-0.707856	0.00601022	-0.376371	-0.00637698	1.84995	1.98261	1.74628	-0.482737	-0.38905	-0.308552
Nrf1	-0.376569	-0.374687	-0.459834	-0.492748	-0.217374	-0.534878	-0.59766	-0.580912	-0.569259	2.34766	1.83741	1.45458	-0.706945	-0.0971817	-0.631597
Foxo6	-0.269118	-0.596121	-0.59897	-0.426494	-0.55984	-0.597356	-0.350703	-0.44055	-0.516816	2.01553	2.04431	1.69679	-0.502664	-0.432287	-0.465719
Nfyc	-0.340287	-0.441356	-0.524083	-0.543815	-0.414022	-0.436276	-0.156439	-0.629261	-0.39516	2.05902	1.55487	2.09351	-0.619067	-0.484876	-0.722753
Arnt2	-0.467884	-0.694865	0.180715	-0.623366	0.128509	-0.437809	-0.609179	-0.172808	-0.171673	1.92393	2.19687	1.26398	-0.86737	-0.846374	-0.802681
Mta1	0.217549	-0.190307	-0.602026	-0.75106	0.0468531	-0.911988	0.268602	-0.223604	-0.0158772	1.84224	1.86004	1.46651	-0.939294	-1.10265	-0.964994
Npas3	-0.149917	-0.593215	-0.750082	-0.811638	0.34054	-0.494925	0.293381	-0.405571	-0.0734694	1.66597	1.89581	1.74688	-0.900992	-0.861776	-0.900992
Bcl11b	0.101642	-0.430345	-0.454059	-0.112605	0.00128501	-0.497748	-0.0734034	-0.218752	0.0157354	2.10638	1.73374	1.32628	-1.14526	-1.13786	-1.21503
Nfib	0.212597	-0.627347	-0.532936	-0.0740587	-0.105696	-0.34828	-0.192177	-0.317524	-0.245019	1.39594	2.17363	1.75026	-0.931843	-1.14543	-1.01212
Sp4	1.04966	-0.804	-0.804	-0.804	0.764099	-0.804	1.3153	0.00038739	0.295911	-0.804	2.13795	0.868694	-0.804	-0.804	-0.804
Mnt	0.555542	0.221543	-0.764652	0.033997	0.875845	-0.764652	-0.477012	-0.404312	-0.0882237	-0.764652	2.7945	1.07603	-0.764652	-0.764652	-0.764652
Smad4	0.671333	-0.417593	-0.483662	-0.759687	0.030702	-1.0362	-0.14891	-0.282517	0.380137	0.63267	2.72292	1.1578	-1.01075	-0.67453	-0.78171
Prdm10	0.294108	-0.787987	-0.787987	-0.787987	-0.787987	-0.787987	0.170266	-0.0632068	-0.524062	0.556004	3.08766	-0.546394	0.308319	0.484947	0.172296
Hivep2	0.182092	-0.552981	-0.552981	-0.552981	-0.552981	-0.552981	-0.509135	-0.49108	-0.488501	1.21635	2.95474	-0.552981	-0.442076	-0.093883	0.989383
Nfyb	-0.191654	-0.475975	-0.475975	-0.475975	-0.217796	-0.475975	-0.427941	-0.431455	0.0143973	1.32999	3.21572	-0.165844	-0.43091	-0.443577	-0.347035
Mrpl28	-0.376486	-0.376486	-0.376486	-0.376486	-0.376486	-0.376486	-0.376486	-0.376486	-0.376486	-0.376486	3.15717	-0.376486	1.51869	-0.158022	-0.376486
Cdc5l	0.0305638	0.123549	-0.166318	-0.764818	-0.407153	-0.754031	-0.399119	-0.38856	-0.348421	0.267089	3.28492	0.853681	-0.333276	-0.447905	-0.550197
Bzw1	-0.245254	0.00889355	-0.430266	-0.182934	-0.430266	-0.430266	-0.308548	-0.242333	-0.214094	0.00986729	3.54262	0.21338	-0.430266	-0.430266	-0.430266
Carhsp1	-0.31967	-0.31967	-0.31967	-0.31967	-0.31967	-0.31967	-0.31967	-0.201914	-0.164242	-0.0562004	3.59256	0.0264891	-0.31967	-0.31967	-0.31967
Csde1	-0.283559	-0.289488	-0.289488	-0.283504	-0.289488	-0.279451	-0.289488	-0.289488	-0.289488	0.0916385	3.59775	-0.289488	-0.273053	-0.265001	-0.278403
Aebp1	-0.258199	-0.258199	-0.258199	-0.258199	-0.258199	-0.258199	-0.258199	-0.258199	-0.258199	-0.258199	3.61478	-0.258199	-0.258199	-0.258199	-0.258199
Bhlhe22	-0.258199	-0.258199	-0.258199	-0.258199	-0.258199	-0.258199	-0.258199	-0.258199	-0.258199	-0.258199	3.61478	-0.258199	-0.258199	-0.258199	-0.258199
Irf3	0.125153	2.59866	0.612603	-0.334098	-0.696664	-0.213243	-0.696664	-0.696664	-0.285756	-0.696664	1.63585	0.737487	-0.696664	-0.696664	-0.696664
Tcf3	0.438649	1.86751	-0.138762	0.141695	-0.722588	-0.64835	-0.221249	-0.486125	-0.167174	0.172857	1.7062	1.47615	-1.06354	-1.18543	-1.16985
Foxl2	1.06306	0.451396	0.753425	0.0101437	-0.715639	-0.715639	0.977094	-0.715639	-0.715639	-0.715639	2.64853	-0.178529	-0.715639	-0.715639	-0.715639
Pou2f2	1.53386	0.516898	0.712698	-0.47413	0.178663	-0.208052	-0.705257	-0.82627	-0.82627	-0.0118758	2.58088	0.00766666	-0.82627	-0.82627	-0.82627
Pou2f3	1.43691	0.532221	0.730591	-0.47208	0.189582	-0.202435	-0.706518	-0.828889	-0.828889	-0.00363535	2.62369	0.0161158	-0.828889	-0.828889	-0.828889
Pbx2	0.0905351	-0.412458	-0.448598	0.32633	0.417453	-0.10317	-0.528262	-0.18669	-0.478679	1.53858	2.65497	0.251405	-1.18022	-1.0923	-0.848899
Pknox1	-0.717356	-0.692374	-0.176287	-0.294241	0.726864	-0.801473	-0.013113	0.545664	-0.325548	1.0121	2.93921	0.00427964	-0.604778	-0.801473	-0.801473
Barhl1	-0.388145	0.360696	1.0073	-0.768091	0.654982	-0.768091	-0.3163	-0.768091	-0.522162	1.89568	2.16924	-0.252745	-0.768091	-0.768091	-0.768091
Foxn3	1.05709	-0.207251	-0.0617801	-0.429946	0.57398	-0.602356	-0.309619	-0.519743	0.302794	0.999616	2.72012	-0.880725	-0.880725	-0.880725	-0.880725
Pbx1	0.397644	-0.100809	-0.0260246	-0.156333	0.645413	0.0398141	0.323113	-0.207347	-0.406029	1.60129	1.71062	0.758642	-1.41814	-1.56424	-1.59761
Meis2	0.0341003	-0.044553	-0.0573578	-0.0654813	-0.00166371	0.000401585	-0.135426	-0.272974	0.0654927	1.06238	2.2705	1.32942	-1.35212	-1.43353	-1.39918
Pbx3	0.0308496	-0.527529	-0.341535	0.299205	0.773464	0.440501	0.163808	-0.272107	0.23403	0.919355	1.78041	1.15328	-1.54224	-1.52131	-1.59017
Smarcc2	0.850531	-0.105374	-0.199096	0.109798	1.56848	-0.410194	0.766526	0.0765962	-0.930016	0.200795	1.67414	0.604713	-1.29331	-1.43253	-1.48106
Zeb2	0.999298	-0.416282	0.318484	0.135221	1.58163	-1.05385	-0.626949	-0.244579	-0.200904	0.852003	1.45446	0.550132	-1.64945	-0.0450451	-1.65416
Dach2	0.511895	-0.596754	-0.596754	1.88902	-0.596754	-0.252473	-0.0440091	-0.596754	-0.596754	2.51757	0.748786	-0.596754	-0.596754	-0.596754	-0.596754
Foxc1	-0.253187	-0.367905	-0.371038	1.72397	0.234731	-0.328193	-0.4793	-0.471954	-0.485538	2.97449	-0.313323	-0.324896	-0.52075	-0.506017	-0.511092
Nfatc3	-0.541604	-0.541604	-0.541604	0.21404	1.64373	0.0402064	-0.541604	-0.509675	-0.506128	2.82864	-0.541604	0.622017	-0.541604	-0.541604	-0.541604
Mitf	-0.332367	-0.332367	-0.332367	-0.332367	0.889676	-0.332367	-0.332367	-0.332367	-0.332367	3.43109	-0.332367	-0.332367	-0.332367	-0.332367	-0.332367
Nfatc2	-0.375213	-0.375213	-0.375213	-0.375213	1.50432	-0.375213	-0.375213	-0.337067	-0.333599	3.16885	-0.375213	-0.375213	-0.375213	-0.375213	-0.250373
Bptf	-0.182051	-0.617083	-0.591621	-0.959407	0.0686534	-0.86561	-0.0292778	-0.289992	0.0264342	3.19179	-0.337217	0.0610365	-0.199896	-0.296956	1.0212
Thra	-0.512612	0.122085	-0.379557	-0.512612	-0.296512	-0.371171	-0.470476	0.359048	-0.175832	3.44325	-0.127969	-0.512612	0.368866	-0.440817	-0.493078
Mef2d	-0.375234	-0.375474	-0.393523	-0.28414	-0.305066	-0.331507	-0.276446	-0.201962	-0.393523	3.54253	-0.162443	0.42002	-0.317208	-0.220251	-0.325775
Zbtb38	-0.305304	-0.305304	-0.305304	-0.305304	-0.305304	-0.305304	-0.0302988	-0.0187196	-0.189512	3.59687	-0.305304	-0.305304	-0.305304	-0.305304	-0.305304
Tfec	-0.258199	-0.258199	-0.258199	-0.258199	-0.258199	-0.258199	-0.258199	-0.258199	-0.258199	3.61478	-0.258199	-0.258199	-0.258199	-0.258199	-0.258199
Sox17	-0.258199	-0.258199	-0.258199	-0.258199	-0.258199	-0.258199	-0.258199	-0.258199	-0.258199	3.61478	-0.258199	-0.258199	-0.258199	-0.258199	-0.258199
Sox18	-0.258199	-0.258199	-0.258199	-0.258199	-0.258199	-0.258199	-0.258199	-0.258199	-0.258199	3.61478	-0.258199	-0.258199	-0.258199	-0.258199	-0.258199
Lhx1	-0.229208	-0.230157	-0.218717	-0.242796	-0.256516	-0.255948	-0.27334	-0.26417	-0.262068	3.61408	-0.269101	-0.270272	-0.280595	-0.280595	-0.280595
Lhx5	-0.222009	-0.220216	-0.21647	-0.251169	-0.273534	-0.261634	-0.253896	-0.274497	-0.267995	3.61371	-0.275034	-0.237618	-0.286547	-0.286547	-0.286547
Foxc2	1.64286	0.276296	0.207174	-0.650901	0.18837	0.801205	-0.298666	-0.0285319	-0.0791159	1.81077	0.0525085	0.4834	-1.46846	-1.46846	-1.46846
Neurod2	0.0985935	-0.0218953	0.0565917	-0.496014	0.313743	0.658095	-0.312021	-0.206264	0.243155	3.14949	-0.11875	-0.413641	-1.02348	-0.97308	-0.954524
Zic3	0.834856	1.61658	-0.128254	-0.710133	-0.238209	-0.710133	-0.46454	1.54595	-0.291983	2.09653	-0.710133	-0.710133	-0.710133	-0.710133	-0.710133
Barhl2	0.229017	-0.626873	-0.102707	-0.626873	1.12744	-0.626873	-0.626873	2.30123	-0.399345	2.01097	-0.626873	-0.151615	-0.626873	-0.626873	-0.626873
Zic2	1.41785	-0.402559	-1.04143	-0.265832	0.111076	-1.04143	-0.723807	1.81775	0.679764	1.68586	-1.04143	0.357911	-0.170243	-1.04143	-0.34206
Gatad2a	0.442207	-0.700433	-1.22306	-0.968201	0.455219	-0.935772	0.265423	-0.270825	-0.71619	2.16491	-0.147106	1.49722	0.59012	0.705909	-1.15942
Nfrkb	-0.795626	-1.02625	-1.02625	-1.02625	-0.226812	-0.45316	-0.492758	-0.548408	-0.498109	1.68564	-0.132634	1.56739	0.924193	1.69153	0.35752
Tfe3	-1.09075	-1.09075	-1.09075	-1.09075	1.21096	-1.09075	-0.246072	-0.143448	-0.449065	2.02745	0.190362	0.982034	0.58507	0.583942	0.712504
Foxo3	-0.392421	-0.746894	-0.757549	-0.553061	-0.350212	-0.527653	-0.467413	-0.748533	-0.757549	0.225552	0.568141	3.07404	0.779186	0.398076	0.256286
Rora	-0.059439	-0.813707	-0.813707	-0.813707	-0.707628	-0.813707	-0.813707	-0.813707	-0.813707	0.749496	1.33651	2.21118	0.608925	0.635607	0.921305
Hmga1	0.69263	-0.149563	0.174968	-0.931559	-0.620426	-0.977819	-0.974169	-1.0635	-1.1556	2.01815	0.0970108	1.76245	0.25926	0.758366	0.109804
Mef2a	-0.177914	-0.161112	0.325327	-0.598601	-0.709104	-0.672108	-0.740122	-0.945619	-1.02381	2.07754	1.41404	1.88174	-0.339468	-0.22428	-0.106507
Nfatc4	-0.437211	-0.437211	-0.437211	-0.437211	1.68373	-0.437211	-0.437211	-0.362792	-0.35349	0.437211	-0.437211	2.96746	-0.437211	-0.437211	-0.437211
En2	-0.515286	-0.175079	-0.515286	0.022461	-0.040642	-0.515286	-0.387434	-0.00771868	-0.0735653	0.942667	-0.515286	3.32631	-0.515286	-0.515286	-0.515286
Rxrg	-0.206721	-0.421248	-0.421248	-0.421248	-0.0226992	-0.155549	-0.421248	-0.421248	-0.421248	1.40716	-0.421248	3.19029	-0.421248	-0.421248	-0.421248
Pknox2	-0.426311	-0.377069	-0.374831	-0.280824	-0.341198	-0.434321	-0.434027	-0.429197	-0.315222	0.337585	0.767096	3.40236	-0.328711	-0.396153	-0.369176
Ikzf5	-0.258199	-0.258199	-0.258199	-0.258199	-0.258199	-0.258199	-0.258199	-0.258199	-0.258199	-0.258199	-0.258199	3.61478	-0.258199	-0.258199	-0.258199
Hivep3	-0.258199	-0.258199	-0.258199	-0.258199	-0.258199	-0.258199	-0.258199	-0.258199	-0.258199	-0.258199	-0.258199	3.61478	-0.258199	-0.258199	-0.258199
Irx1	-0.480808	-0.480808	-0.480808	-0.480808	-0.480808	2.12357	-0.480808	-0.480808	-0.480808	2.00909	-0.480808	1.63704	-0.480808	-0.480808	-0.480808
Irx2	-0.480687	-0.480687	-0.480687	-0.480687	-0.480687	2.13707	-0.480687	-0.480687	-0.480687	1.99929	-0.480687	1.63189	-0.480687	-0.480687	-0.480687
Irx6	-0.480687	-0.480687	-0.480687	-0.480687	-0.480687	2.13707	-0.480687	-0.480687	-0.480687	1.99929	-0.480687	1.63189	-0.480687	-0.480687	-0.480687
Irx5	-0.48073	-0.48073	-0.48073	-0.48073	-0.48073	2.14143	-0.48073	-0.48073	-0.48073	1.99015	-0.48073	1.63717	-0.48073	-0.48073	-0.48073
Irx3	-0.480702	-0.480702	-0.480702	-0.480702	-0.480702	2.14131	-0.480702	-0.480702	-0.480702	1.99233	-0.480702	1.63478	-0.480702	-0.480702	-0.480702
Irx4	-0.480702	-0.480702	-0.480702	-0.480702	-0.480702	2.14131	-0.480702	-0.480702	-0.480702	1.99233	-0.480702	1.63478	-0.480702	-0.480702	-0.480702
Mef2c	-0.409679	-0.427993	-0.280521	-0.517764	-0.546614	-0.426613	-0.55552	-0.608789	-0.629695	2.36498	0.597494	2.34433	-0.436606	-0.232939	-0.234068
Rarb	-0.404193	-0.404193	-0.404193	-0.404193	-0.404193	-0.404193	-0.0559561	-0.404193	-0.404193	2.471	-0.404193	2.43528	-0.404193	-0.404193	-0.404193
Foxo4	-0.72922	0.108505	-0.72922	0.299985	-0.72922	-0.25052	0.204245	-0.0111697	-0.72922	2.66955	-0.72922	1.83183	-0.72922	-0.29839	-0.178715
Rara	-0.350441	-0.350441	-0.350441	-0.350441	-0.350441	-0.350441	-0.350441	-0.350441	-0.350441	3.28438	-0.350441	1.27135	-0.350441	-0.350441	-0.350441
Rarg	-0.370386	-0.370386	-0.370386	-0.370386	-0.370386	-0.370386	-0.370386	-0.370386	-0.370386	2.96625	-0.370386	1.84877	-0.370386	-0.370386	-0.370386
Rfx1	-0.0974129	-0.530721	0.11977	-0.73766	0.543429	-0.83257	1.18896	-0.770706	-0.635545	2.14117	1.00245	1.31203	-0.94863	-0.888551	-0.866013
Neurod4	-0.601969	-0.601969	-0.601969	-0.601969	1.37052	-0.148078	1.24739	-0.601969	-0.601969	2.33142	-0.601969	1.21842	-0.601969	-0.601969	-0.601969
Mta2	0.804758	-0.387093	-0.458888	-0.208657	-0.278753	-1.04582	0.486574	0.144113	0.145111	2.29355	0.808047	1.21155	-1.17489	-1.17134	-1.16827
Hmg20a	-0.376731	-0.086835	-0.165754	-0.591894	-0.260904	-0.69989	0.483704	-0.128189	0.80822	2.1542	0.906243	1.5196	-1.15643	-1.27333	-1.13201
Meis1	-0.134709	-0.261213	-0.30673	-0.613896	-0.223533	0.321367	0.155576	-0.041364	0.391099	1.75661	1.1674	1.80937	-1.36126	-1.30941	-1.3493
Ybx1	-0.667569	-0.625781	-0.623051	-0.0620563	-0.431937	-0.25047	0.100314	0.384794	0.0907782	2.35057	0.400207	2.05132	-0.888637	-0.898854	-0.929619
Ybx2	-0.791773	-0.590935	-0.508355	0.981549	-0.347895	0.17046	-0.390222	0.315769	-0.0971724	1.99399	1.06371	1.5741	-1.06284	-1.09736	-1.21302
Nfatc1	-0.590556	-0.590556	-0.456586	-0.475375	0.745873	-0.387151	-0.590556	-0.385517	-0.58157	2.86406	0.841449	1.23274	-0.590556	-0.44515	-0.590556
Bcl11a	-0.504855	-0.504626	-0.558809	-0.677748	0.642278	0.0640958	0.0415711	-0.486153	-0.396635	1.97404	0.890507	2.1959	-0.904425	-0.860274	-0.914866
Rfx7	-0.588958	-0.588958	-0.588958	-0.532114	0.00904457	-0.588958	-0.00687185	-0.512408	-0.354001	2.5299	1.36649	1.62267	-0.588958	-0.588958	-0.588958
Satb1	-0.660749	-0.720986	-0.714696	-0.638732	0.447803	-0.655134	-0.0905347	-0.358269	-0.123119	2.04198	1.70499	1.7277	-0.629047	-0.662372	-0.66883
Satb2	-0.526372	-0.715479	-0.706092	-0.491984	0.45755	-0.539474	-0.116244	-0.0742358	-0.108834	1.90282	1.55332	1.92778	-0.851607	-0.858535	-0.852618

## Sheet: 5hmC panel
Symbol	E14.5_HMC1	E14.5_HMC2	E14.5_HMC3	E16.5_HMC1	E16.5_HMC2	E16.5_HMC3	E17.5_HMC1	E17.5_HMC2	E17.5_HMC3	P1_HMC1	P1_HMC2	P1_HMC3	W6_HMC1	W6_HMC2	W6_HMC3
Hmbox1	-0.551187	-0.540815	-0.639768	-0.149206	-0.450551	-0.460643	-0.235171	-0.530537	-0.546608	-0.239563	-0.286096	-0.349636	2.29165	0.161858	2.52628
Peg3	-0.378862	-0.378862	-0.378862	-0.378862	-0.378862	-0.378862	-0.378862	-0.378862	-0.378862	-0.378862	-0.378862	-0.378862	2.51365	-0.378862	2.41156
Rfxank	-0.397062	-0.397062	-0.397062	-0.397062	-0.397062	-0.397062	-0.397062	-0.397062	-0.397062	-0.397062	-0.397062	-0.397062	2.17745	-0.12406	2.71135
Ssrp1	-0.999812	-0.999812	-0.793041	-0.889103	-0.70064	-0.519499	0.103185	0.711653	-0.288604	0.141954	0.532666	0.535897	0.0915538	0.140877	2.93272
Hivep2	-0.277654	-0.277654	-0.277654	-0.277654	-0.277654	-0.277654	-0.277654	-0.277654	-0.249579	-0.277654	-0.258217	-0.277654	-0.0940869	-0.232302	3.61072
Bbx	-0.258199	-0.258199	-0.258199	-0.258199	-0.258199	-0.258199	-0.258199	-0.258199	-0.258199	-0.258199	-0.258199	-0.258199	-0.258199	-0.258199	3.61478
Zfp90	-0.258199	-0.258199	-0.258199	-0.258199	-0.258199	-0.258199	-0.258199	-0.258199	-0.258199	-0.258199	-0.258199	-0.258199	-0.258199	-0.258199	3.61478
Rora	-0.59683	-0.920227	-0.86555	-0.504145	-0.186081	-0.810205	-0.994242	-0.698183	-0.662176	2.43244	0.530728	0.585405	0.62608	0.779444	1.28354
Usf2	-0.570439	-1.07108	-1.07108	-0.415127	1.01704	0.149425	-1.01541	-1.07108	-1.07108	0.973746	-0.354995	1.16067	1.13937	0.514339	1.68571
Foxo1	-0.736026	-0.624794	-0.663286	-0.367565	-0.295549	-0.436787	-0.691637	-0.709227	-0.704674	0.42606	0.268991	0.749615	-0.584234	2.317	2.05211
Zfp91	-0.136149	-0.644138	-0.363779	-0.146911	-0.136269	-0.255856	-0.292171	-0.524491	-0.532488	-0.644138	0.22159	-0.64017	-0.644138	2.08123	2.65788
Zbtb11	-0.378697	-0.378697	-0.378697	-0.378697	-0.378697	-0.378697	-0.378697	-0.378697	-0.378697	-0.378697	-0.378697	-0.378697	-0.378697	2.36837	2.5547
Nab1	-0.375059	-0.375059	-0.375059	-0.375059	-0.375059	-0.375059	-0.375059	-0.375059	-0.375059	-0.375059	-0.375059	-0.375059	-0.375059	2.06054	2.81523
Dbp	-0.449406	-0.449406	-0.449406	-0.449406	-0.449406	-0.449406	-0.449406	-0.449406	-0.449406	-0.449406	-0.449406	-0.449406	0.701238	2.54451	2.14712
Nab2	-0.432871	-0.432871	-0.432871	-0.432871	-0.432871	-0.432871	-0.432871	-0.432871	-0.432871	-0.432871	-0.432871	-0.432871	0.379855	2.49959	2.315
Stat3	-0.361074	-0.361074	-0.361074	-0.361074	-0.361074	-0.361074	-0.361074	-0.361074	-0.361074	-0.361074	-0.361074	-0.361074	-0.361074	3.14963	1.54434
Zbtb7a	-0.375988	-0.375988	-0.375988	-0.375988	-0.375988	-0.375988	-0.375988	-0.375988	-0.375988	-0.375988	-0.375988	-0.375988	-0.375988	2.77312	2.11472
Nfat5	-0.692062	-0.692062	-0.692062	-0.692062	-0.692062	-0.692062	-0.692062	-0.692062	-0.692062	0.20909	1.88941	-0.0761979	1.11867	1.38247	1.70511
Tfcp2	-1.09814	-1.11986	-1.07064	-0.548296	-0.214037	-0.834976	-0.503802	-0.336149	-0.589411	0.14369	0.779756	0.662498	1.3525	1.82526	1.55161
Ubp1	-1.0466	-1.04085	-1.07387	-0.626087	-0.249052	-0.570989	-0.124772	-0.220573	-0.331191	-0.0371261	0.398683	-0.383176	1.64277	1.83783	1.82501
Cux1	-0.871087	-0.121847	-0.723436	0.0637667	1.25063	-0.562538	-0.962521	-0.404872	-1.30128	-0.00488939	-0.382902	-0.546707	0.872455	1.82928	1.86595
Ctnnb1	-1.06933	-1.09095	-1.15503	-0.170375	0.360143	0.116892	-0.217368	-0.363915	-0.026677	-0.823232	0.160778	-0.743485	1.22648	1.81499	1.98109
Tada2b	-0.615399	-0.615399	-0.615399	0.990683	-0.615399	-0.615399	-0.615399	-0.563829	0.0516686	-0.615399	-0.615399	-0.615399	1.37245	1.29305	2.39457
Rfx5	-0.573666	-0.573666	-0.573666	-0.573666	-0.573666	-0.573666	-0.573666	-0.573666	-0.573666	-0.110532	0.160362	-0.43232	1.86692	1.30917	2.36939
Tsc22d4	-0.469877	-0.469877	-0.469877	-0.469877	-0.469877	-0.469877	-0.469877	-0.469877	-0.469877	-0.469877	-0.469877	-0.469877	2.22788	1.17105	2.2396
Srf	-0.584829	-0.584829	-0.584829	-0.584829	-0.00117909	-0.584829	-0.584829	0.370235	-0.584829	-0.584829	-0.584829	-0.584829	1.31115	1.94786	2.22023
Clock	-0.492716	-0.492716	-0.492716	-0.492716	-0.492716	-0.492716	-0.337042	-0.492716	-0.492716	-0.492716	-0.492716	-0.492716	1.73884	1.76421	2.25387
Gmeb2	-0.481033	-0.481033	-0.481033	-0.481033	-0.481033	-0.481033	-0.481033	-0.481033	-0.481033	-0.481033	-0.481033	-0.481033	1.71465	1.86982	2.18793
Nr3c1	-0.481492	-0.481492	-0.481492	-0.481492	-0.481492	-0.481492	-0.481492	-0.481492	-0.481492	-0.481492	-0.481492	-0.481492	1.6832	2.01994	2.07476
Arntl	-0.482311	-0.482311	-0.482311	-0.482311	-0.482311	-0.482311	-0.482311	-0.482311	-0.482311	-0.482311	-0.482311	-0.482311	2.01161	2.01529	1.76084
Npas2	-0.478339	-0.478339	-0.478339	-0.478339	-0.478339	-0.478339	-0.478339	-0.478339	-0.478339	-0.478339	-0.478339	-0.478339	1.55442	2.29061	1.89504
Klf13	1.02352	-0.740311	-0.740311	-0.740311	1.39672	0.997644	-0.740311	0.0605651	-0.740311	-0.740311	-0.740311	-0.740311	1.58741	-0.740311	1.59694
Maff	-0.630416	-0.630416	0.318358	-0.630416	2.11982	1.81477	-0.630416	-0.630416	-0.630416	-0.630416	-0.630416	-0.630416	1.1553	-0.630416	0.895919
Mga	-0.136384	-0.661602	-0.110447	-0.865854	0.168372	0.213762	-0.162321	-0.525434	0.654686	-0.959874	-0.959874	-0.959874	2.4508	1.78942	0.0646256
Egr3	-0.378131	-0.378131	-0.378131	-0.378131	-0.378131	-0.378131	-0.378131	-0.378131	-0.378131	-0.378131	-0.378131	-0.378131	2.62987	2.28582	-0.378131
Tfdp2	-0.365399	-0.365399	-0.365399	-0.365399	-0.365399	-0.365399	-0.365399	-0.365399	-0.365399	-0.365399	-0.365399	-0.365399	3.07586	1.67433	-0.365399
Ski	-0.863531	-0.863531	-0.863531	-0.863531	-0.489609	-0.863531	-0.111108	0.261288	0.37728	-0.530817	0.305548	0.0216722	2.8299	0.656577	0.996922
Egr1	-0.258199	-0.258199	-0.258199	-0.258199	-0.258199	-0.258199	-0.258199	-0.258199	-0.258199	-0.258199	-0.258199	-0.258199	3.61478	-0.258199	-0.258199
Tef	-0.272792	-0.272792	-0.272792	-0.272792	-0.272792	-0.272792	-0.272792	-0.272792	-0.272792	-0.272792	-0.272792	-0.272792	3.60952	-0.0632171	-0.272792
Zkscan4	-0.258199	-0.258199	-0.258199	-0.258199	-0.258199	-0.258199	-0.258199	-0.258199	3.61478	-0.258199	-0.258199	-0.258199	-0.258199	-0.258199	-0.258199
Tsc22d1	-0.258199	-0.258199	-0.258199	-0.258199	-0.258199	-0.258199	-0.258199	-0.258199	3.61478	-0.258199	-0.258199	-0.258199	-0.258199	-0.258199	-0.258199
Zkscan3	-0.258199	-0.258199	-0.258199	-0.258199	-0.258199	-0.258199	-0.258199	-0.258199	3.61478	-0.258199	-0.258199	-0.258199	-0.258199	-0.258199	-0.258199
Bhlhe23	-0.258199	-0.258199	-0.258199	-0.258199	-0.258199	-0.258199	-0.258199	-0.258199	3.61478	-0.258199	-0.258199	-0.258199	-0.258199	-0.258199	-0.258199
Rere	-0.155708	0.152169	-0.442353	-0.548517	-0.548517	0.130936	0.141553	1.60662	2.95492	-0.548517	-0.548517	-0.548517	-0.548517	-0.548517	-0.548517
Hoxb9	-0.435675	-0.435675	-0.435675	-0.435675	-0.435675	-0.435675	0.891111	1.29573	3.04126	-0.435675	-0.435675	-0.435675	-0.435675	-0.435675	-0.435675
Hoxb5	-0.43578	-0.43578	-0.43578	-0.43578	-0.43578	-0.43578	0.889633	1.30006	3.03966	-0.43578	-0.43578	-0.43578	-0.43578	-0.43578	-0.43578
Hoxb6	-0.43578	-0.43578	-0.43578	-0.43578	-0.43578	-0.43578	0.889633	1.30006	3.03966	-0.43578	-0.43578	-0.43578	-0.43578	-0.43578	-0.43578
Hoxc5	-0.435777	-0.435777	-0.435777	-0.435777	-0.435777	-0.435777	0.89132	1.29792	3.04009	-0.435777	-0.435777	-0.435777	-0.435777	-0.435777	-0.435777
Hoxa7	-0.435809	-0.435809	-0.435809	-0.435809	-0.435809	-0.435809	0.891694	1.29823	3.03979	-0.435809	-0.435809	-0.435809	-0.435809	-0.435809	-0.435809
Hoxb7	-0.435809	-0.435809	-0.435809	-0.435809	-0.435809	-0.435809	0.891694	1.29823	3.03979	-0.435809	-0.435809	-0.435809	-0.435809	-0.435809	-0.435809
Hoxd9	-0.435734	-0.435734	-0.435734	-0.435734	-0.435734	-0.435734	0.890236	1.29823	3.04035	-0.435734	-0.435734	-0.435734	-0.435734	-0.435734	-0.435734
Hoxc9	-0.435734	-0.435734	-0.435734	-0.435734	-0.435734	-0.435734	0.890236	1.29823	3.04035	-0.435734	-0.435734	-0.435734	-0.435734	-0.435734	-0.435734
Hoxa6	-0.435734	-0.435734	-0.435734	-0.435734	-0.435734	-0.435734	0.890236	1.29823	3.04035	-0.435734	-0.435734	-0.435734	-0.435734	-0.435734	-0.435734
Hoxc6	-0.435734	-0.435734	-0.435734	-0.435734	-0.435734	-0.435734	0.890236	1.29823	3.04035	-0.435734	-0.435734	-0.435734	-0.435734	-0.435734	-0.435734
Hoxb8	-0.435688	-0.435688	-0.435688	-0.435688	-0.435688	-0.435688	0.89002	1.2974	3.04084	-0.435688	-0.435688	-0.435688	-0.435688	-0.435688	-0.435688
Hoxc8	-0.435688	-0.435688	-0.435688	-0.435688	-0.435688	-0.435688	0.89002	1.2974	3.04084	-0.435688	-0.435688	-0.435688	-0.435688	-0.435688	-0.435688
Ubtf	-0.769227	-0.90237	-0.849137	-0.92178	-0.214917	-0.835481	-0.175294	1.65021	1.6238	1.01684	1.05757	1.21262	-0.848935	-0.52506	-0.518839
Znf512b	-1.22597	-0.616879	-0.649909	-0.67977	-0.474436	-0.595179	1.79	1.40103	1.72917	0.570524	0.249441	0.702165	-0.747415	-0.748855	-0.703919
Zfx	-0.823004	-0.534696	-0.823004	-0.823004	-0.823004	-0.45095	1.84178	0.887622	1.49444	-0.823004	-0.823004	-0.823004	0.510076	1.19378	0.818977
Zbtb48	-0.366764	-0.366764	-0.366764	-0.366764	-0.366764	-0.366764	3.04907	-0.366764	-0.366764	-0.366764	-0.366764	-0.366764	-0.366764	-0.366764	1.71886
Scml4	-0.266394	-0.266394	-0.266394	-0.266394	-0.266394	-0.266394	3.61316	-0.150036	-0.266394	-0.266394	-0.266394	-0.266394	-0.266394	-0.266394	-0.266394
Klf7	-0.258199	-0.258199	-0.258199	-0.258199	-0.258199	-0.258199	3.61478	-0.258199	-0.258199	-0.258199	-0.258199	-0.258199	-0.258199	-0.258199	-0.258199
Skil	-0.258199	-0.258199	-0.258199	-0.258199	-0.258199	-0.258199	3.61478	-0.258199	-0.258199	-0.258199	-0.258199	-0.258199	-0.258199	-0.258199	-0.258199
Cebpz	-0.267219	-0.0548001	-0.274367	-0.63799	-0.580074	-0.558447	3.32594	0.254023	0.412742	-0.63799	-0.63799	-0.63799	-0.269418	0.432902	0.130677
Noc4l	-0.39682	-0.39682	-0.39682	-0.39682	-0.39682	-0.39682	3.43721	-0.39682	0.272373	-0.39682	-0.39682	-0.39682	0.0409231	0.614517	-0.39682
Zbtb45	-0.00289625	0.297868	-0.945291	-0.945291	1.44077	-0.945291	1.24695	0.976258	0.598632	-0.945291	-0.945291	0.48501	-0.945291	-0.945291	1.57444
Klf12	0.165234	1.5364	-0.586208	-0.498786	0.720851	-0.58815	1.6654	1.62072	0.853344	-0.85236	-0.85236	-0.85236	-0.85236	-0.627005	-0.85236
Ctcf	-0.200737	-0.343676	-0.198281	-0.631846	-0.713139	-0.947605	2.30209	2.0528	1.1666	-0.526238	-0.527875	-0.420057	-0.204339	-0.508719	-0.298977
Zfp41	0.355154	-0.574024	-0.506975	-0.465025	-0.485463	-0.49102	2.11921	1.90283	1.58462	-0.574024	-0.574024	-0.574024	-0.574024	-0.574024	-0.569184
Gatad1	-0.519914	-1.05753	-1.09472	-0.221319	-0.0671891	0.508473	-0.345846	0.708352	-0.21349	0.753123	1.55435	-0.207496	-1.23393	2.27619	-0.83906
Nfrkb	-0.355689	-0.451286	-0.978232	-0.978232	-0.794034	0.178835	-0.275248	0.954683	-0.637233	-0.459446	-0.0980447	-0.299147	0.657401	2.93132	0.604357
Cux2	-0.692288	-0.692288	-0.692288	-0.272817	-0.652902	-0.474579	-0.262669	0.144237	-0.570989	0.835059	-0.362704	-0.366087	1.99634	2.50545	-0.441475
Prdm15	1.82531	-0.369772	-0.369772	-0.369772	-0.369772	-0.369772	-0.369772	-0.369772	-0.369772	-0.369772	-0.369772	-0.369772	-0.369772	2.98174	-0.369772
Tfeb	-0.533377	-0.533377	-0.254081	0.307419	-0.233716	1.08712	-0.533377	-0.533377	-0.533377	-0.533377	-0.533377	-0.533377	-0.533377	3.05674	0.836917
Fam171b	-0.290553	-0.290553	-0.290553	-0.290553	-0.290553	-0.290553	-0.290553	-0.290553	-0.290553	-0.290553	-0.290553	-0.290553	0.190218	3.58697	-0.290553
Runx1	-0.258199	-0.258199	-0.258199	-0.258199	-0.258199	-0.258199	-0.258199	-0.258199	-0.258199	-0.258199	-0.258199	-0.258199	-0.258199	3.61478	-0.258199
Ctcfl	-0.793551	-0.793551	0.220006	0.213973	0.346701	-0.793551	0.630256	3.06762	0.268271	-0.793551	-0.793551	-0.793551	-0.286772	0.141576	0.159676
Hoxa5	-0.412523	-0.412523	-0.412523	-0.412523	-0.412523	-0.412523	1.23492	3.18639	0.528966	-0.412523	-0.412523	-0.412523	-0.412523	-0.412523	-0.412523
Setbp1	0.461227	-0.753598	0.559727	-0.415886	0.648845	0.433085	0.0250157	2.95654	0.442465	-0.753598	-0.589433	-0.753598	-0.753598	-0.753598	-0.753598
Klf16	-0.465268	-0.465268	0.417758	0.31088	0.692643	-0.0965189	-0.465268	3.32792	-0.465268	-0.465268	-0.465268	-0.465268	-0.465268	-0.465268	-0.465268
Ttf1	-0.258199	-0.258199	-0.258199	-0.258199	-0.258199	-0.258199	-0.258199	3.61478	-0.258199	-0.258199	-0.258199	-0.258199	-0.258199	-0.258199	-0.258199
Mecom	-0.258199	-0.258199	-0.258199	-0.258199	-0.258199	-0.258199	-0.258199	3.61478	-0.258199	-0.258199	-0.258199	-0.258199	-0.258199	-0.258199	-0.258199
Sp7	-0.258199	-0.258199	-0.258199	-0.258199	-0.258199	-0.258199	-0.258199	3.61478	-0.258199	-0.258199	-0.258199	-0.258199	-0.258199	-0.258199	-0.258199
Scrt1	-0.600573	0.992954	-0.600573	0.243151	-0.600573	0.828592	-0.600573	2.6397	1.30133	-0.600573	-0.600573	-0.600573	-0.600573	-0.600573	-0.600573
Trerf1	-0.592613	-0.52622	-0.464807	0.124432	-0.177657	2.19341	-0.479745	2.59425	-0.23907	-0.513772	-0.52622	-0.592613	-0.312103	0.0497395	-0.537009
Zzz3	-0.402927	-0.402927	-0.402927	-0.402927	-0.402927	1.80499	-0.402927	2.96471	-0.402927	-0.402927	-0.402927	-0.402927	-0.402927	0.0654199	-0.402927
Jazf1	-1.09333	0.346979	-1.09333	0.396779	0.763743	0.428913	0.90758	1.04933	1.19317	-1.09333	1.5579	-1.09333	-1.09333	-0.0843915	-1.09333
Nfyb	0.483266	-0.85858	-1.24394	0.82383	1.05932	0.811058	0.0136405	2.32156	-1.09123	-0.226038	0.163583	0.167637	-1.09934	-0.308408	-1.01636
Zic4	-0.451544	-0.451544	-0.451544	-0.451544	2.33757	-0.451544	-0.451544	2.3599	-0.451544	-0.451544	0.721056	-0.451544	-0.451544	-0.451544	-0.451544
Zbtb38	-0.405629	-0.405629	-0.405629	-0.405629	-0.405629	-0.405629	-0.0788126	0.0301263	0.0745089	3.46776	-0.405629	0.562717	-0.405629	-0.405629	-0.405629
Prdm5	-0.258199	-0.258199	-0.258199	-0.258199	-0.258199	-0.258199	-0.258199	-0.258199	-0.258199	3.61478	-0.258199	-0.258199	-0.258199	-0.258199	-0.258199
Hmgxb4	-1.42387	-1.04287	-1.27805	-0.823406	-0.446334	-0.925039	0.455106	-0.184641	-0.30444	1.31628	1.31236	1.52839	0.500276	0.285718	1.03053
Olig3	-0.628326	-0.628326	-0.628326	-0.628326	-0.628326	-0.628326	0.0205	-0.0041	0.103525	2.19145	1.52418	1.81938	-0.628326	-0.628326	-0.628326
Mef2c	-0.70444	-0.717751	-0.742334	-0.540493	-0.427819	-0.661282	-0.552072	-0.670405	0.00562131	1.75052	1.85923	1.75114	-0.580427	0.755506	-0.524989
Olig1	-0.718506	-0.718506	-0.718506	-0.718506	-0.718506	-0.718506	-0.0696108	-0.0959619	0.0127364	2.10106	1.4324	1.72556	-0.718506	0.641869	-0.718506
Foxl2	1.43095	0.911543	0.918442	-0.667379	-0.667379	-0.667379	-0.667379	-0.667379	-0.667379	1.69608	-0.667379	1.71677	-0.667379	-0.667379	-0.667379
Prdm10	-0.492934	0.693418	1.59836	-0.492934	-0.492934	-0.492934	-0.492934	-0.492934	-0.492934	-0.492934	-0.492934	2.86748	0.263021	-0.492934	-0.492934
Foxc1	-0.341761	-0.390435	-0.353659	-0.415926	-0.362062	-0.390237	-0.410278	-0.416259	-0.409509	2.41488	-0.226347	2.50488	-0.393159	-0.403248	-0.406878
Sox17	-0.414097	-0.414097	-0.414097	-0.414097	0.125312	-0.414097	-0.414097	-0.414097	-0.414097	2.73429	-0.414097	2.10956	-0.414097	-0.414097	-0.414097
Sox18	-0.414097	-0.414097	-0.414097	-0.414097	0.125312	-0.414097	-0.414097	-0.414097	-0.414097	2.73429	-0.414097	2.10956	-0.414097	-0.414097	-0.414097
Sox10	-0.55002	-0.55002	-0.55002	-0.55002	-0.55002	0.756446	-0.55002	-0.55002	-0.55002	1.23541	-0.55002	2.44068	-0.55002	1.61768	-0.55002
Sox9	-0.513409	-0.513409	-0.513409	-0.513409	-0.303755	0.223721	-0.513409	-0.513409	-0.513409	1.71668	-0.513409	2.78765	-0.513409	0.709799	-0.513409
Ikzf5	-0.258199	-0.258199	-0.258199	-0.258199	-0.258199	-0.258199	-0.258199	-0.258199	-0.258199	-0.258199	-0.258199	3.61478	-0.258199	-0.258199	-0.258199
Notch1	-0.258199	-0.258199	-0.258199	-0.258199	-0.258199	-0.258199	-0.258199	-0.258199	-0.258199	-0.258199	-0.258199	3.61478	-0.258199	-0.258199	-0.258199
Neurod4	-0.469768	-0.469768	-0.469768	0.868497	-0.469768	0.799751	-0.469768	-0.0977728	-0.0947174	-0.469768	-0.469768	3.22192	-0.469768	-0.469768	-0.469768
Rarb	-0.372458	-0.372458	-0.372458	0.786804	-0.372458	-0.000786607	-0.233819	-0.372458	-0.372458	-0.372458	-0.372458	3.44455	-0.372458	-0.372458	-0.272166
Nfatc1	-0.72183	-0.72183	-0.72183	-0.236842	0.763363	0.100941	0.84748	-0.72183	-0.72183	0.351978	0.986799	2.75983	-0.72183	-0.520738	-0.72183
Rxrg	-0.638409	-0.638409	-0.450083	-0.171362	-0.133697	1.68511	-0.638409	-0.638409	-0.638409	0.40868	1.4474	2.32123	-0.638409	-0.638409	-0.638409
Foxp2	0.115177	-0.813279	-0.133825	0.240108	0.852181	0.681823	-0.708783	-0.865986	-0.221326	0.239248	0.688386	2.75079	-0.939185	-0.936576	-0.948757
Sox8	-0.809793	-0.809793	-0.428268	-0.243164	1.45339	1.31423	-0.655319	-0.809793	-0.27579	0.426004	0.159668	2.43084	-0.809793	-0.132635	-0.809793
Hmga1	0.322738	-0.588599	0.117296	0.0323866	0.934233	0.0476807	-1.22753	-1.43425	-1.39642	0.779421	1.29023	2.03009	-0.759011	0.213171	-0.361432
Elk3	-0.565561	-0.565561	0.907558	-0.565561	-0.565561	-0.565561	-0.565561	-0.565561	-0.565561	1.36671	1.99532	1.95159	-0.565561	-0.565561	-0.565561
Nfyc	-0.14475	-0.432536	0.851053	-0.144681	0.599567	0.0852036	-0.86162	-0.708104	-0.837102	1.75048	1.20379	1.73114	-1.16996	-0.896049	-1.02644
Nr4a2	-0.65732	-0.477264	0.575032	0.0938981	0.744265	-0.268182	-0.53679	-0.383792	-0.646497	1.67455	1.74294	1.43399	-1.12566	-1.12566	-1.04351
Foxc2	-0.849905	-0.849905	2.10831	0.793005	0.666685	-0.532793	-0.141463	-0.833412	-0.849905	1.0224	1.19595	0.820742	-0.849905	-0.849905	-0.849905
Mta3	-0.325736	0.0585025	0.919209	0.977912	0.639924	-0.317116	-0.597769	-0.781268	-0.759921	2.22272	1.31699	-0.561644	-0.413449	-1.0403	-1.33806
Satb1	-0.717307	-0.736464	-0.676767	0.0197988	0.104589	0.165179	-0.472047	-0.582277	-0.668255	2.21565	0.7142	2.26523	-0.549345	-0.552329	-0.529852
Srebf2	-0.377352	-0.857815	-0.857815	0.272164	0.264749	0.611751	-0.684314	-0.857815	-0.487087	2.39569	1.15746	1.36952	-0.857815	-0.280962	-0.810362
Rfx1	-0.786351	-0.523112	-0.919929	1.51998	0.519124	0.649245	-0.279351	-0.853082	-0.694033	1.96786	0.716553	1.20615	-0.900797	-0.761687	-0.860574
Satb2	-0.921265	-0.947699	-0.887656	0.951164	1.11456	0.811761	-0.477205	-0.653364	-0.539845	1.49522	0.901471	1.59228	-1.02914	-0.510221	-0.900054
Sox12	-0.78441	-0.78441	-0.78441	1.33834	1.6266	0.400827	-0.51223	-0.78441	-0.78441	1.3808	0.682659	1.35828	-0.78441	-0.78441	-0.78441
Nfib	-0.703734	-0.700922	-0.665499	0.496926	1.3419	0.805202	-0.430241	-0.19184	-0.28464	1.1459	1.29441	1.49679	-1.16758	-1.14496	-1.29171
Nfix	-0.934637	-1.0793	-1.07223	0.342186	1.32233	0.411355	-0.361268	-0.236632	-0.194391	1.51764	1.15598	1.66367	-0.819075	-0.895623	-0.820001
Bcl11a	-0.604409	-0.632336	-0.50476	0.62601	0.589082	0.0197497	-0.35869	-0.560736	-0.604184	1.85236	1.23787	1.88931	-0.995547	-0.977813	-0.975897
Ybx1	-0.677075	-0.681072	-0.579283	0.124377	0.723258	0.715997	-0.412811	-0.273434	-0.129761	1.49455	0.772259	2.22703	-1.09595	-1.09358	-1.11451
Nfya	0.0487189	-0.57711	-0.0703211	0.497362	1.38346	0.70454	-0.894773	-0.813682	-1.01659	1.26851	1.21162	1.43573	-1.04072	-1.04215	-1.0946
Foxk2	-0.557386	-0.695632	-0.53106	0.131596	1.44597	0.0561349	-0.38264	-0.849012	-0.901114	1.12289	1.62886	1.84303	-0.895009	-0.802167	-0.614448
Foxo6	-0.87499	-0.672121	-0.617194	0.659359	1.10956	0.521879	-0.871884	-0.87499	-0.834285	0.763	1.56679	2.00457	-0.691737	-0.627329	-0.560633
Yy2	0.273755	-0.436793	-0.335527	0.350548	0.851813	-0.483206	-0.379409	-0.51021	-0.704303	1.29991	2.23831	1.00118	-0.693333	-1.6832	-0.789535
Zfp42	0.345259	-0.435402	-0.324232	0.429254	0.980163	-0.485635	-0.371994	-0.51528	-0.728562	1.47178	1.83247	1.14321	-0.71621	-1.80321	-0.821616
Mta1	-0.347843	-0.406758	-0.0515042	0.759004	0.368895	0.00636551	0.0616674	-0.213416	-0.300054	1.58872	1.6436	1.19419	-1.49758	-1.2798	-1.52549
Smad3	-0.644187	-0.377682	-0.684084	-0.0250015	0.48088	0.322892	-0.181394	0.184054	-0.511733	1.60595	2.18364	1.04102	-1.18677	-0.974526	-1.23305
Smad9	-0.489326	-0.823267	-0.537031	0.244436	0.844166	-0.246253	0.0604274	0.494323	-0.332578	1.14403	1.84145	1.50978	-1.13449	-1.38665	-1.18901
Nr4a3	-0.748435	-0.748435	-0.748435	0.70106	1.25216	0.514577	-0.645404	-0.748435	-0.641231	2.00676	1.65658	0.394535	-0.748435	-0.748435	-0.748435
Bcl11b	-0.540427	-0.588253	-0.572893	0.415316	1.08661	0.357792	-0.0197696	-0.145827	-0.200587	1.86444	1.82946	0.233411	-1.23814	-1.27267	-1.20846
Ybx2	-0.519927	-0.478253	-0.513192	0.0650443	0.596185	0.431157	-0.755324	0.0917369	-0.433878	2.44488	1.59466	0.535044	-1.02412	-0.998005	-1.03601
Foxp1	-0.53536	-0.518322	-0.545896	-0.323621	-0.0214371	-0.276926	-0.582588	-0.540146	-0.585564	2.04517	2.60549	0.63659	-0.446324	-0.461905	-0.449152
Foxp4	-0.936355	-1.03161	-0.954161	0.271486	1.0191	0.25617	-0.700515	-0.696032	-0.776098	1.59426	1.87119	1.34659	-0.369417	-0.458075	-0.436533
Nrf1	-0.609341	-0.667478	-0.456183	-0.273598	0.459552	0.122375	-0.687727	-0.769354	-0.823705	1.75477	1.94312	1.72262	-0.516299	-0.351095	-0.847654
Rorb	0.16222	0.0666591	-0.0011892	-0.526774	2.9647	-0.702606	-0.575192	-0.234676	-0.685087	0.676338	1.25958	-0.784789	-0.604179	-0.425798	-0.589207
Mef2d	-0.689633	-0.675767	0.887008	-0.132423	2.94607	-0.508862	-0.706821	-0.560872	-0.703053	0.500859	0.851778	0.394354	-0.566737	-0.401619	-0.634283
Rxrb	-0.41362	-0.196747	1.51313	-0.278107	2.20299	-0.503265	-1.1817	0.0428863	-0.0807673	0.873057	1.14914	-0.434898	-0.703134	-1.28417	-0.704791
Tcf3	-0.0986051	0.678715	-0.50225	0.499211	1.59218	0.519297	-0.166517	-0.377267	-0.639987	2.02962	-0.203502	0.591992	-1.31815	-1.26522	-1.33951
Barhl1	0.225767	-0.28791	-0.866736	0.292169	2.32683	0.138066	-0.345542	-0.368093	-0.722656	0.830904	-0.520944	1.89835	-0.866736	-0.866736	-0.866736
Tfam	-0.354624	0.3242	-0.318489	-0.0960713	1.96934	0.861574	-0.497433	-1.05266	0.251673	0.615707	0.297898	1.6441	-1.10375	-1.28329	-1.25818
Zic1	-0.072067	-1.27799	0.859717	-1.00449	0.760378	-0.209777	1.06607	0.542727	0.189498	1.64633	0.555304	0.778284	-1.27799	-1.27799	-1.27799
Rbpj	0.313127	0.538494	0.55051	0.0478599	0.722125	0.221613	-0.0744298	0.327581	0.188037	1.24426	0.28467	1.06481	-1.81958	-1.77998	-1.8291
Ahctf1	0.890354	0.664125	1.42293	0.0477294	0.713476	0.0220742	-0.520909	0.0232693	-0.0242647	0.389773	0.51491	0.947194	-1.7311	-1.64158	-1.71797
Rbpjl	0.531368	0.456417	1.2819	0.198475	0.722461	0.27444	-0.614513	0.11272	-0.609448	1.15731	1.02801	0.344665	-1.66248	-1.59665	-1.62467
Zbtb43	-0.381358	-0.381358	-0.381358	-0.381358	-0.381358	-0.381358	-0.381358	-0.381358	-0.381358	-0.381358	3.14603	1.53197	-0.101705	-0.381358	-0.381358
Pknox1	-0.501728	0.313647	-0.501728	-0.371306	0.373622	-0.501728	-0.501728	-0.501728	-0.501728	-0.501728	2.51749	2.18382	-0.501728	-0.501728	-0.501728
Bhlhe22	-0.382816	-0.382816	-0.382816	-0.382816	-0.382816	-0.382816	-0.382816	-0.382816	-0.326274	-0.382816	2.33466	2.5854	-0.382816	-0.382816	-0.382816
Mrpl28	-0.659334	-0.659334	-0.659334	-0.659334	-0.659334	-0.659334	-0.154776	0.111139	-0.154776	0.653197	2.69188	1.72709	0.192959	-0.451374	-0.659334
Mef2a	-0.547825	-0.572287	-0.571876	-0.247471	-0.275873	-0.469515	-0.604998	-0.538344	-0.461963	1.19717	2.04816	2.36649	-0.478216	-0.474194	-0.369246
Pknox2	-0.563915	-0.563915	-0.563915	-0.469754	0.114362	-0.504694	-0.563915	-0.509235	-0.563915	1.44644	2.39773	1.76979	-0.563915	-0.42751	-0.433629
Cdc5l	-0.314381	-0.112952	-0.235064	-0.254147	-0.133944	-0.360227	-0.36833	-0.0698002	-0.45208	0.714135	3.4289	-0.114653	-0.553042	-0.587603	-0.586809
Olig2	-0.417095	-0.417095	-0.417095	-0.417095	-0.417095	-0.417095	-0.253685	-0.381617	-0.242674	1.48825	3.16675	-0.277978	-0.408881	-0.177485	-0.410104
Bzw1	-0.476608	-0.476608	-0.476608	-0.476608	-0.265567	-0.231148	0.57769	-0.299986	0.204519	-0.476608	3.37466	0.452696	-0.476608	-0.476608	-0.476608
Myt1l	-0.582978	-0.582978	-0.517911	-0.128916	0.148202	0.00589812	-0.0132942	-0.0853824	0.0779863	-0.463611	3.49656	-0.29088	-0.506677	-0.455653	-0.100362
Carhsp1	-0.332019	-0.332019	-0.332019	-0.332019	-0.332019	-0.332019	-0.332019	0.12241	-0.332019	-0.332019	3.54419	0.317631	-0.332019	-0.332019	-0.332019
Bach1	-0.258199	-0.258199	-0.258199	-0.258199	-0.258199	-0.258199	-0.258199	-0.258199	-0.258199	-0.258199	3.61478	-0.258199	-0.258199	-0.258199	-0.258199
Rreb1	-0.258199	-0.258199	-0.258199	-0.258199	-0.258199	-0.258199	-0.258199	-0.258199	-0.258199	-0.258199	3.61478	-0.258199	-0.258199	-0.258199	-0.258199
Tub	-0.450804	-0.450804	-0.450804	-0.450804	2.35672	-0.450804	-0.450804	-0.450804	-0.450804	-0.450804	2.34713	-0.450804	0.705802	-0.450804	-0.450804
Csde1	-0.528839	-0.528839	-0.528839	-0.307953	1.40908	-0.455538	-0.528839	-0.528839	-0.528839	-0.457115	2.68159	1.47411	-0.35544	-0.440957	-0.374751
Hmgn5	0.383265	-0.53766	-0.41171	-0.30451	2.42395	-0.690853	-0.690853	-0.416663	-0.250734	-0.645037	2.01302	0.862655	-0.538014	-0.690853	-0.505996
Mafk	-0.728019	-0.728019	-0.14894	-0.101705	0.950805	1.45128	-0.728019	-0.728019	-0.728019	-0.728019	2.30836	-0.728019	1.16066	-0.728019	0.203699
Zhx1	-0.824198	-0.969334	-0.477518	0.162372	1.77414	1.17979	-0.433155	-0.705798	-0.657615	-0.673481	2.31678	-0.73841	-0.228672	0.216724	0.0583677
Tshz3	-0.610425	-0.610425	-0.610425	0.283334	0.567289	1.52156	0.201872	0.113427	-0.610425	-0.610425	2.80634	-0.610425	-0.610425	-0.610425	-0.610425
Dmap1	-0.482689	-0.427533	-0.555321	0.653164	0.548378	0.663508	0.1858	-0.0605228	-0.364796	-1.20823	2.89744	0.458432	-0.648414	-1.02317	-0.636047
Maz	-0.148517	-0.896446	-0.274241	0.475169	0.391147	0.525385	-0.524702	-0.0980541	-0.455362	-0.755422	2.90082	1.088	-0.998974	-0.736792	-0.492006
Pbx2	-0.0120564	-0.461467	0.0976928	0.533685	1.51702	0.0516302	-0.486902	-0.0623247	-0.486301	0.776616	1.59313	1.16214	-1.60943	-0.979572	-1.63386
Sox5	0.00482382	-0.365731	-0.310758	1.24576	1.74464	0.178207	-0.728662	-0.012484	-0.464927	0.754855	0.956525	1.11828	-1.37431	-1.36943	-1.37679
Smad4	-0.29384	0.0860452	0.468877	0.903278	1.67655	0.246643	0.0160598	-0.306364	-0.790122	0.550895	1.56237	0.270954	-1.33036	-1.46788	-1.59311
Zeb2	0.191176	-0.367834	-0.0737488	1.09235	1.71961	0.807576	-0.59212	-0.438873	-0.766152	0.0943885	1.7525	0.300682	-1.38503	-0.972135	-1.36239
Pbx1	-0.402994	-0.401446	-0.335055	1.06302	1.93228	1.06283	-0.201314	-0.325964	-0.531084	0.633518	1.15401	0.334536	-1.40105	-1.25493	-1.32636
Smarcc2	-0.235422	-0.523552	-0.236251	1.56752	1.66764	1.22135	-0.168187	-0.0756079	-0.715141	0.240114	1.19142	-0.121628	-1.30537	-1.27837	-1.22851
Mta2	-0.0494537	-0.155819	-0.0844793	1.18981	0.615267	0.469385	0.301743	-0.0832607	-0.209158	-0.0151244	1.97113	0.748998	-1.52763	-1.6043	-1.56711
Terf2	1.09578	-0.345319	-0.48145	0.848718	1.5762	0.749987	0.135497	-0.128049	-0.708784	-0.35665	1.48793	0.24643	-1.52089	-1.45853	-1.14087
Neurod2	-0.220413	-0.0932553	-0.374884	0.779968	1.39238	0.79345	-0.317085	0.757647	-0.0914077	-0.259636	0.154618	1.85892	-1.46103	-1.4625	-1.45678
Neurod6	-0.817621	-0.544903	0.394394	1.1994	1.25779	0.614304	-0.0308506	-0.460396	-0.161634	0.509088	0.365083	1.79032	-1.37166	-1.37166	-1.37166
Meis1	-0.639262	-0.406549	-0.752492	0.931287	0.621146	-0.354786	1.01238	0.785059	0.110426	0.699436	1.46961	0.895485	-1.50822	-1.46271	-1.40081
Meis2	-0.784008	-0.541925	-0.74681	1.09579	1.48827	-0.507689	0.11052	0.220751	0.108743	1.1276	1.38633	0.857144	-1.30958	-1.31088	-1.19425
Arid1b	-0.643593	-0.70647	-0.579944	1.21559	1.09935	0.714116	1.16776	1.11902	-0.419087	0.42519	0.784194	0.0528134	-1.43554	-1.42654	-1.36687
Hmg20a	-0.791427	-0.388135	-0.448857	0.560473	1.26566	0.876496	0.145595	0.442649	0.200887	1.20368	0.610398	0.984826	-1.42126	-1.71126	-1.52973
Pbx3	-0.461161	-0.569343	-0.426733	0.922323	1.22791	0.877818	0.140347	0.112007	-0.0937204	0.976833	1.32027	0.578463	-1.57664	-1.57664	-1.45173
Terf2ip	-0.851955	-1.0111	-0.95153	0.022748	2.27472	-0.828069	0.295497	0.0749533	-0.279493	1.24622	1.20409	0.864003	-0.854483	-0.369799	-0.835799
Sp4	-0.91252	-0.91252	-0.91252	1.26724	1.49984	0.533187	1.01971	0.456367	-0.456936	-0.91252	1.5009	0.567329	-0.91252	-0.91252	-0.91252
Arnt2	-0.775355	-1.12642	-0.801096	1.10011	1.09904	0.9042	-0.242316	-0.575511	-0.511517	-0.149008	1.61957	1.74398	-1.06064	-0.752118	-0.472907
Zbtb20	-1.58496	-1.29703	-1.42131	1.20186	1.13733	1.28201	-0.219822	0.144573	0.114635	0.372872	0.76005	1.25696	-0.650895	-0.561197	-0.535075
Rfx7	-0.750159	-0.700054	-0.750159	0.462641	0.964929	1.38877	2.53011	-0.702929	-0.661448	0.230184	-0.203105	0.441695	-0.750159	-0.750159	-0.750159
Foxo3	-0.88094	-0.88094	-0.88094	2.88142	0.672993	-0.100277	-0.239259	-0.88094	-0.88094	0.630609	0.580832	0.630116	-0.290022	-0.0933773	-0.268336
Rfx2	-1.00599	-0.980602	-1.00817	2.37873	1.05661	0.772834	0.371266	-0.426736	-0.624762	0.0564008	-0.107972	0.346644	1.03047	-0.888101	-0.97062
Rfx3	-1.32799	-1.38979	-1.30895	1.50849	0.442162	0.270821	0.0342297	-0.740413	-0.921084	1.067	0.858402	1.1274	1.10432	-0.25988	-0.464709
Hmgn3	-0.568425	-0.550593	-0.515079	1.86646	-0.445549	2.18099	-0.300346	-0.500394	-0.726365	-0.726365	-0.726365	-0.726365	0.0885104	1.47671	0.173175
Zhx3	-0.397802	-0.82083	-0.82083	1.4496	1.24612	2.27067	0.485739	-0.82083	-0.1729	-0.82083	-0.82083	-0.82083	0.637459	-0.562015	-0.0318908
Nfatc2	-0.645625	-0.645625	-0.645625	1.29812	1.76933	2.10802	-0.537639	-0.645625	-0.645625	-0.645625	-0.645625	-0.645625	0.507861	0.664932	-0.645625
Foxo4	-0.367276	-0.367276	-0.367276	-0.367276	-0.367276	3.44674	-0.367276	-0.367276	-0.367276	-0.367276	-0.367276	-0.367276	0.339024	-0.367276	0.621544
Rara	-0.403619	-0.403619	-0.403619	-0.403619	-0.403619	3.27888	0.969518	-0.403619	-0.403619	-0.403619	-0.403619	-0.403619	-0.403619	-0.403619	0.595026
Rarg	-0.402381	-0.402381	-0.402381	-0.402381	-0.402381	3.28411	0.971016	-0.402381	-0.402381	-0.402381	-0.402381	-0.402381	-0.402381	-0.402381	0.573454
E2f4	-0.328176	-0.328176	-0.328176	-0.328176	-0.328176	3.45589	-0.328176	-0.328176	-0.328176	-0.328176	-0.328176	-0.328176	-0.328176	0.810393	-0.328176
Elf4	-0.332097	-0.332097	-0.332097	0.884483	-0.332097	3.43277	-0.332097	-0.332097	-0.332097	-0.332097	-0.332097	-0.332097	-0.332097	-0.332097	-0.332097
Mitf	-0.453058	-0.453058	-0.372768	0.251374	0.343026	3.49479	-0.453058	-0.331866	-0.453058	-0.453058	-0.065242	-0.453058	-0.18795	-0.211431	-0.201584
Tfec	-0.44941	-0.44941	-0.44941	0.204302	0.318509	3.49963	-0.44941	-0.318548	-0.44941	-0.44941	-0.0300585	-0.44941	-0.162704	-0.187687	-0.177575
Rfx4	-0.142508	-0.172754	-0.171347	-0.0573969	0.0270103	3.58618	-0.294441	-0.357746	-0.357746	-0.357746	-0.357746	-0.357746	-0.357746	-0.357746	-0.270525
Zfpm2	-0.316661	-0.316661	-0.316661	-0.316661	-0.0418063	3.5989	-0.241943	-0.316661	-0.111187	-0.316661	-0.316661	-0.316661	-0.316661	-0.10585	-0.248169
Tshz2	-0.258199	-0.258199	-0.258199	-0.258199	-0.258199	3.61478	-0.258199	-0.258199	-0.258199	-0.258199	-0.258199	-0.258199	-0.258199	-0.258199	-0.258199
Foxl1	-0.258199	-0.258199	-0.258199	-0.258199	-0.258199	3.61478	-0.258199	-0.258199	-0.258199	-0.258199	-0.258199	-0.258199	-0.258199	-0.258199	-0.258199
Tshz1	-0.258199	-0.258199	-0.258199	-0.258199	-0.258199	3.61478	-0.258199	-0.258199	-0.258199	-0.258199	-0.258199	-0.258199	-0.258199	-0.258199	-0.258199
Tbx2	-0.446816	-0.446816	1.09317	-0.446816	1.32851	2.94012	-0.446816	-0.446816	-0.446816	-0.446816	-0.446816	-0.446816	-0.446816	-0.446816	-0.446816
Casz1	0.23893	0.910319	0.21506	-0.0393146	0.062014	3.2589	-0.52162	-0.467094	-0.416781	-0.567721	-0.395018	-0.522556	-0.585038	-0.585038	-0.585038
Zkscan1	0.745641	-0.255078	-0.148957	0.156426	0.0492966	3.39036	-0.364855	-0.389432	-0.237307	-0.464801	-0.493789	-0.559327	-0.559327	-0.309526	-0.559327
Esrrg	-0.127261	0.176345	-0.136645	1.14642	1.06294	2.69955	-0.267895	-0.604075	-0.398148	-0.0127651	-0.229633	-0.22	-0.878471	-0.723533	-1.48682
Tfap2d	0.82335	-0.189449	0.676838	0.455104	0.598666	2.88779	-0.508038	-0.299579	-0.363002	-0.169292	-0.411183	-0.506563	-0.998214	-0.998214	-0.998214
E2f3	-0.437302	0.347501	0.0193524	2.74092	0.910861	1.43177	-0.698903	-0.698903	-0.698903	-0.698903	-0.698903	-0.698903	-0.48205	-0.362723	0.0250892
Dnajc2	-0.566822	-0.0705258	-0.279573	2.43677	1.15389	1.93237	-0.16113	-0.369417	-0.371695	-0.634142	-0.553915	-0.634142	-0.613389	-0.634142	-0.634142
Pou6f2	-0.641163	0.356765	-0.0106229	2.16594	1.27267	2.01215	-0.307951	-0.641163	-0.359641	-0.641163	-0.641163	-0.641163	-0.641163	-0.641163	-0.641163
Pou4f3	0.430914	1.38242	-0.653402	1.62772	1.22931	1.86365	-0.653402	-0.653402	-0.653402	-0.653402	-0.653402	-0.653402	-0.653402	-0.653402	-0.653402
Esrrb	0.536319	0.528178	0.961746	1.69471	0.690359	2.04415	-0.653986	-0.851556	-0.630646	-0.64769	-0.600251	-0.304656	-0.944262	-0.965321	-0.857092
Pou4f2	0.361044	0.566837	0.422929	1.6617	1.71499	1.72958	-0.673463	-0.662433	-0.70797	-0.612936	-0.769062	-0.642408	-0.796271	-0.796271	-0.796271
Nhlh1	0.522019	1.56844	-0.767255	1.10773	1.36844	0.909515	-0.767255	-0.767255	-0.767255	-0.767255	-0.767255	1.42915	-0.767255	-0.767255	-0.767255
Fiz1	0.627466	0.751383	-0.572014	2.78669	1.35801	-0.231851	-0.212413	-0.685402	-0.431089	-0.685402	-0.685402	0.0362301	-0.685402	-0.685402	-0.685402
Nhlh2	-0.116162	0.226937	-0.538887	2.96294	1.58411	0.0108902	-0.538887	-0.538887	-0.538887	-0.538887	-0.538887	0.181268	-0.538887	-0.538887	-0.538887
Sox1	-0.229298	1.65661	-0.244496	-0.27354	1.63007	1.37026	-0.361628	0.378777	-0.0958811	-0.158156	0.797194	-0.449781	-1.34978	-1.34434	-1.32601
Tcf12	0.799927	1.52518	0.357308	0.970393	1.23527	0.900013	-0.25023	-0.322459	-0.601268	-0.619634	0.241939	0.19091	-1.23802	-1.55565	-1.63368
Dlx6	0.694066	1.10739	0.167066	1.37108	0.824133	1.55066	-0.274004	-0.67649	-0.628252	0.330076	-0.106473	-0.0289283	-1.44188	-1.46956	-1.41889
Dlx2	0.377126	1.60406	0.872174	1.43272	0.361761	1.31195	-0.333598	-0.667475	-0.752573	0.181457	-0.170834	-0.193631	-1.36001	-1.35156	-1.31156
Dlx5	0.243705	1.33919	0.68327	1.51317	0.636701	1.40232	-0.431543	-0.725613	-0.594876	0.544897	-0.257001	-0.290887	-1.37073	-1.36348	-1.32912
Dlx1	0.526693	1.06076	0.40067	1.46897	1.39823	1.54241	-0.505408	-0.697462	-0.141373	-0.310414	-0.536926	-0.524973	-1.18243	-1.21216	-1.28659
Sox14	0.852492	1.39846	0.335663	1.09826	1.28315	1.45754	-0.468857	-0.15445	-0.687148	-0.065367	-0.97588	-0.466467	-1.20495	-1.1975	-1.20495
Eomes	0.0729013	-0.00567666	1.12899	1.23586	2.57797	0.761244	-0.493146	-0.33199	-0.569724	-0.573152	-0.818887	-0.52772	-0.818887	-0.818887	-0.818887
Mafb	-0.6645	0.960855	1.44207	1.21997	2.02423	0.997871	-0.6645	-0.6645	-0.6645	-0.6645	-0.6645	-0.6645	-0.6645	-0.6645	-0.6645
Ebf4	0.770389	0.943014	0.251074	1.05954	2.55418	0.602079	-0.774609	-0.335852	-0.508478	-0.774609	-0.774609	-0.688296	-0.774609	-0.774609	-0.774609
Zhx2	-0.416765	1.03749	0.0567465	0.506893	2.5994	1.53791	-0.467045	-0.405231	-0.730862	-0.730862	-0.730862	-0.730862	-0.552815	-0.673189	-0.29994
Foxj2	-0.257421	-0.342207	0.227745	1.56784	1.57491	2.0165	0.824782	-0.752007	-0.752007	-0.752007	-0.752007	-0.752007	-0.752007	-0.752007	-0.348095
Tcf4	-0.33693	-0.47752	0.558493	0.558376	2.77357	1.33575	-0.145976	-0.346399	0.0642656	-0.455972	-0.268739	-0.216603	-1.01896	-1.00397	-1.01938
Zscan21	0.455656	-0.200149	0.605439	0.53915	2.01471	1.96664	-0.657593	-0.821038	-0.477955	-0.821038	-0.821038	0.68033	-0.821038	-0.821038	-0.821038
Foxj3	-0.629789	-0.473079	2.31537	1.17581	1.87783	0.284178	-0.537786	-0.664314	-0.482838	-0.0984352	-0.112894	-0.206615	-0.862492	-0.778983	-0.805968
Max	0.277316	-0.517027	-0.112379	1.0243	2.23401	0.61357	-0.692602	-1.07556	-0.792334	1.07452	-0.20377	1.00231	-1.18143	-0.864601	-0.786317
Sox4	0.195625	-0.41423	0.140885	1.03673	2.51946	0.33992	-0.839938	-0.744811	-0.832227	0.655765	0.481084	0.592398	-1.04355	-1.04355	-1.04355
Hmgb3	0.237402	-0.591281	0.32213	0.990887	1.85336	1.68393	-0.547467	-0.549185	-0.641367	0.791289	0.21271	-0.0681898	-1.22928	-1.23501	-1.22993
Pou3f1	0.0217844	-0.199601	-0.22168	0.640297	2.72013	1.43966	-0.605305	-0.682641	-0.717125	0.0457628	0.27887	0.071225	-0.929162	-0.93207	-0.930141
Pou3f3	-0.15387	0.164816	0.29553	0.723275	2.56242	1.38504	-0.710799	-0.795965	-0.804688	0.199039	0.111252	0.0314419	-1.00282	-1.00712	-0.997556
Hmgn2	-0.01781	-0.401284	0.317129	0.993101	1.6144	1.23776	0.26929	-0.337769	-0.59021	0.959027	-0.727811	0.869579	-1.27714	-1.53439	-1.37387
Tcf20	-0.0989224	-0.299026	0.199809	1.95131	1.27697	1.01534	0.214457	0.140458	0.358205	0.282017	-0.208077	-0.246372	-1.55502	-1.48275	-1.54839
Neurod1	-1.09161	0.969162	0.23623	1.53339	1.66796	1.30483	-0.609499	-0.642398	-0.621867	0.24093	-0.113292	0.400973	-1.09161	-1.09161	-1.09161
Hmgn1	0.0869528	-0.0264028	0.41052	0.837639	1.32291	1.57868	-0.0783421	-0.0549292	-0.651011	0.293892	0.761345	0.311523	-1.71517	-1.5914	-1.48621
Arid1a	0.316674	-0.0633773	0.508247	1.34807	1.8883	0.883944	-0.177112	0.0535019	-0.902673	0.261959	0.592617	-0.475212	-1.41581	-1.41499	-1.40415
Smarcc1	0.196938	0.0991271	0.561556	1.63192	1.56508	1.29161	-0.26519	-0.319522	-0.92128	-0.115911	0.631808	-0.381845	-1.31421	-1.4021	-1.25798
Gatad2a	-0.415441	-0.173772	-0.215376	1.66569	1.78053	1.16724	0.586291	-0.221421	-0.858584	-0.654793	0.624471	0.339485	-1.203	-1.188	-1.23333
Smarce1	0.276817	-0.2091	-0.0861186	1.52138	1.50367	1.8001	-0.189053	-0.285043	-1.11552	-0.297624	0.605862	-0.205965	-1.24268	-0.540299	-1.53642
Zic3	-0.507671	-0.819616	0.873023	-0.335875	1.16779	1.02493	0.286205	-0.819616	1.13705	-0.819616	-0.819616	2.09187	-0.819616	-0.819616	-0.819616
Foxk1	-0.840256	-0.283767	-0.547068	-0.282988	1.96419	1.50479	-0.993039	-1.09723	1.43296	-0.213083	0.674642	0.255074	-1.10017	0.301418	-0.775485
Npas3	-0.340085	-1.1525	-0.528687	1.01312	0.973875	1.65812	-0.438728	-0.431087	1.23055	0.382715	1.01972	0.249339	-1.23655	-1.16326	-1.23655
Bptf	-0.750101	-0.788315	-0.726026	0.0559159	2.16007	2.50318	0.0162987	-0.156427	-0.522915	-0.355799	0.313135	-0.235545	-0.512514	-0.577725	-0.42323
Fosl2	-0.37889	-0.37889	-0.37889	-0.37889	2.50234	2.42323	-0.37889	-0.37889	-0.37889	-0.37889	-0.37889	-0.37889	-0.37889	-0.37889	-0.37889
Pax2	-0.363303	-0.0980472	-0.365223	-0.368919	3.00661	1.76802	-0.397681	-0.397681	-0.397681	-0.397681	-0.397681	-0.397681	-0.397681	-0.397681	-0.397681
Zbtb34	-0.362875	-0.362875	-0.362875	-0.362875	3.12072	1.59665	-0.362875	-0.362875	-0.362875	-0.362875	-0.362875	-0.362875	-0.362875	-0.362875	-0.362875
Insm1	-0.470257	-0.196198	-0.470257	0.616731	2.92138	1.65746	-0.470257	-0.296802	-0.470257	-0.470257	-0.470257	-0.470257	-0.470257	-0.470257	-0.470257
Pou3f4	-0.275237	0.0493517	0.00107821	-0.0188335	2.84672	1.79406	-0.557166	-0.616983	-0.627174	-0.152018	-0.160786	-0.221597	-0.687309	-0.689613	-0.684492
Nfia	-0.742666	0.486859	-0.935126	0.173295	2.22391	1.61979	-0.860178	-0.571128	-0.577561	0.548848	0.562026	0.671919	-0.772301	-0.878478	-0.94921
Rxra	-0.62317	-0.398736	-0.548926	-0.259104	3.11966	0.641697	-0.532239	-0.516232	-0.62317	0.21122	0.522498	0.788141	-0.62317	-0.62317	-0.535304
Nfic	-0.576162	-0.928557	-1.01182	0.701667	1.22438	2.6534	-0.797215	-0.822379	-0.646437	0.452178	0.261915	0.336997	-0.436738	0.217725	-0.628945
Tfe3	-0.784039	-1.12849	-0.768146	1.28264	1.13469	2.23276	-0.696772	-0.746185	-0.804267	0.426724	0.0542484	1.08354	-0.380355	-0.464155	-0.442194
Mafg	-0.790674	-0.907291	0.18455	1.52609	1.32815	1.34592	-1.13721	-0.999862	-1.31625	1.26431	0.246678	0.565672	-0.589008	-0.38746	-0.333623
Gatad2b	-0.299255	-0.685338	-0.240818	1.6941	1.23712	1.57716	-0.109015	-0.502309	-0.705095	0.489777	0.549108	0.729157	-1.32528	-1.17545	-1.23386
Mnt	-0.360975	-0.630566	-0.647936	1.20899	2.09556	1.40458	-0.7185	-0.705654	-0.887311	0.554188	0.573367	0.720647	-0.895272	-0.901424	-0.809691
Zic5	-0.661729	-0.661729	-0.661729	1.5939	1.9718	0.796751	-0.661729	-0.661729	1.03885	-0.661729	-0.661729	1.21599	-0.661729	-0.661729	-0.661729
Tox	-0.0481914	-1.21423	-0.118612	2.08648	2.09355	0.347747	-0.259453	-0.208546	-0.482027	-0.658785	0.781017	0.123759	-0.512853	-0.71563	-1.21423
Tox3	0.0328965	-1.27678	-0.0735333	2.09242	2.23406	0.476892	-0.190982	-0.11331	-0.465389	-0.603264	0.389006	-0.223771	-0.544136	-0.606489	-1.12762
Adnp	-0.0879889	-0.286747	-0.442621	1.96669	2.15289	1.45701	-0.48332	-0.519375	-0.659043	-0.480406	0.0492206	-0.368599	-0.747815	-0.878287	-0.671608
Tbr1	-0.243627	-0.492793	0.0148089	1.74864	2.28214	1.34244	-0.562851	-0.583232	-0.471351	-0.0124359	-0.148518	-0.0318257	-0.888515	-1.1006	-0.852283
Nfatc3	-0.552009	-0.552009	-0.552009	1.79512	2.29664	1.29861	-0.552009	-0.552009	-0.552009	-0.552009	0.681736	-0.552009	-0.552009	-0.552009	-0.552009
En1	-0.518733	-0.518733	-0.518733	1.98149	2.17545	1.54309	-0.518733	0.00602251	-0.518733	-0.518733	-0.518733	-0.518733	-0.518733	-0.518733	-0.518733
Lhx8	-0.450965	-0.450965	-0.450965	2.45843	2.23655	0.716599	-0.450965	-0.450965	-0.450965	-0.450965	-0.450965	-0.450965	-0.450965	-0.450965	-0.450965
Tada2a	-0.357258	-0.357258	-0.357258	3.20415	-0.357258	-0.357258	1.4402	-0.357258	-0.357258	-0.357258	-0.357258	-0.357258	-0.357258	-0.357258	-0.357258
E2f2	-0.346894	-0.346894	-0.346894	3.31954	-0.346894	1.19008	-0.346894	-0.346894	-0.346894	-0.346894	-0.346894	-0.346894	-0.346894	-0.346894	-0.346894
Zbtb5	-0.287449	-0.287449	-0.287449	3.59235	-0.287449	-0.287449	-0.287449	0.144482	-0.287449	-0.287449	-0.287449	-0.287449	-0.287449	-0.287449	-0.287449
Nfatc4	-0.274096	-0.274096	-0.274096	3.6085	-0.0452588	-0.274096	-0.274096	-0.274096	-0.274096	-0.274096	-0.274096	-0.274096	-0.274096	-0.274096	-0.274096
Isl2	-0.087396	-0.271026	-0.271026	3.61074	-0.271026	-0.271026	-0.271026	-0.271026	-0.271026	-0.271026	-0.271026	-0.271026	-0.271026	-0.271026	-0.271026
Mycn	-0.258199	-0.258199	-0.258199	3.61478	-0.258199	-0.258199	-0.258199	-0.258199	-0.258199	-0.258199	-0.258199	-0.258199	-0.258199	-0.258199	-0.258199
Bdp1	-0.258199	-0.258199	-0.258199	3.61478	-0.258199	-0.258199	-0.258199	-0.258199	-0.258199	-0.258199	-0.258199	-0.258199	-0.258199	-0.258199	-0.258199
Klf3	-0.258199	-0.258199	-0.258199	3.61478	-0.258199	-0.258199	-0.258199	-0.258199	-0.258199	-0.258199	-0.258199	-0.258199	-0.258199	-0.258199	-0.258199
Yy1	-0.908357	-0.107264	-0.935037	2.14089	1.0398	0.161968	0.870768	-1.11606	0.173527	-0.613488	-0.36911	-0.470528	0.0111876	1.44339	-1.32168
Dnajc1	-0.378932	-0.378932	-0.378932	2.46306	-0.378932	-0.378932	-0.378932	-0.378932	-0.378932	-0.378932	-0.378932	-0.378932	-0.378932	2.46306	-0.378932
Ezh2	0.431256	-0.117194	1.27968	0.0967707	1.28605	0.154642	2.41693	-0.601932	-0.0492348	-0.911464	-0.339653	-0.911464	-0.911464	-0.911464	-0.911464
Zic2	0.382833	-1.0135	0.913535	-0.747887	1.71885	0.363255	1.05216	0.314577	1.74107	-1.0135	-1.0135	-0.792862	-0.42301	-0.468514	-1.0135
Zbtb37	-0.652007	-0.652007	0.603158	2.2327	0.767559	0.241351	-0.133972	-0.561162	2.06642	-0.652007	-0.652007	-0.652007	-0.652007	-0.652007	-0.652007
Lhx6	-0.66033	-0.66033	-0.66033	1.81815	1.90261	-0.0722685	1.16585	-0.66033	1.32219	-0.66033	-0.193565	-0.66033	-0.66033	-0.66033	-0.66033
Thra	-0.756694	-0.756694	-0.756694	1.31009	0.868246	-0.756694	2.13628	-0.732519	1.4455	-0.321384	-0.651664	-0.695113	0.666844	-0.717001	-0.282508
Zfp37	-0.879565	-0.362896	-0.826632	0.654333	2.08754	1.47594	0.193473	0.442026	0.0956624	-0.513064	-1.20349	-0.956087	-0.0913281	-1.19026	1.07434
Tox2	0.407285	-1.06996	0.166589	1.23778	1.98743	0.905213	0.212523	0.392586	-0.202724	-0.0924812	-1.51828	-1.86555	-0.487517	0.170263	-0.243146
Bach2	1.13116	-0.592876	-0.592876	0.951571	2.417	1.56217	-0.592876	-0.592876	-0.133134	-0.592876	-0.592876	-0.592876	-0.592876	-0.592876	-0.592876
Sp2	1.22056	-0.405034	-0.853708	1.4483	1.87652	1.43467	-0.124101	-0.175924	-0.853708	-0.853708	-0.853708	-0.853708	-0.853708	-0.421399	0.268659
Tox4	-0.00105768	-0.0885429	-0.691421	1.57504	2.4755	0.577342	-0.453896	0.0834812	-1.14607	-1.41691	-0.452989	-0.572885	-0.48336	0.513881	0.0818947
Yeats4	0.995055	0.436632	-0.255885	2.16979	1.5431	0.137801	0.100021	-0.469914	-1.29263	-1.41862	0.167311	-0.872842	-0.759341	-0.593468	0.112993
Ep400	0.0376533	-0.495243	-0.531704	0.509196	2.64253	0.649432	0.200327	1.09468	-0.920157	-0.0454364	0.432417	-1.34367	-0.95767	-0.622857	-0.649502
Rybp	-0.77911	0.309226	-0.65755	1.4509	1.51788	1.4437	0.388116	0.757758	-0.298575	-0.293365	0.6424	-0.957233	-1.13908	-1.21301	-1.17207
Usf1	0.426069	-0.346396	-0.573104	0.806383	2.67599	-0.385315	-1.36732	-1.39381	-0.280248	-0.472181	0.49932	0.902867	0.142536	-0.389311	-0.245472
Cic	-0.589322	-0.589322	-0.589322	0.230968	3.16471	0.356424	-0.164701	-0.589322	-0.241905	-0.589322	-0.589322	-0.589322	0.645938	0.723142	-0.589322
Sox13	-0.337274	0.986259	-0.337274	-0.337274	3.39831	-0.337274	-0.337274	-0.337274	-0.337274	-0.337274	-0.337274	-0.337274	-0.337274	-0.337274	-0.337274
Smad2	-0.351722	-0.532087	-0.413589	-0.246184	3.47303	-0.155913	-0.257812	-0.124314	-0.346219	-0.068394	0.0477954	-0.338142	-0.591557	0.499239	-0.594131
Barhl2	-0.536492	-0.121588	-0.536492	-0.108393	3.50846	0.167232	-0.228613	-0.165571	-0.334171	0.0470127	-0.0512155	-0.0306902	-0.536492	-0.536492	-0.536492
Pou6f1	-0.298378	-0.298378	-0.298378	-0.298378	3.57035	0.30857	-0.298378	-0.298378	-0.298378	-0.298378	-0.298378	-0.298378	-0.298378	-0.298378	-0.298378
Rbl2	-0.258199	-0.258199	-0.258199	-0.258199	3.61478	-0.258199	-0.258199	-0.258199	-0.258199	-0.258199	-0.258199	-0.258199	-0.258199	-0.258199	-0.258199
Mlxip	-0.258199	-0.258199	-0.258199	-0.258199	3.61478	-0.258199	-0.258199	-0.258199	-0.258199	-0.258199	-0.258199	-0.258199	-0.258199	-0.258199	-0.258199
Hic2	-0.258199	-0.258199	-0.258199	-0.258199	3.61478	-0.258199	-0.258199	-0.258199	-0.258199	-0.258199	-0.258199	-0.258199	-0.258199	-0.258199	-0.258199
Glis2	-0.258199	-0.258199	-0.258199	-0.258199	3.61478	-0.258199	-0.258199	-0.258199	-0.258199	-0.258199	-0.258199	-0.258199	-0.258199	-0.258199	-0.258199
Foxp3	-0.258199	-0.258199	-0.258199	-0.258199	3.61478	-0.258199	-0.258199	-0.258199	-0.258199	-0.258199	-0.258199	-0.258199	-0.258199	-0.258199	-0.258199
Arnt	-0.258199	-0.258199	-0.258199	-0.258199	3.61478	-0.258199	-0.258199	-0.258199	-0.258199	-0.258199	-0.258199	-0.258199	-0.258199	-0.258199	-0.258199
E2f5	-0.258199	-0.258199	-0.258199	-0.258199	3.61478	-0.258199	-0.258199	-0.258199	-0.258199	-0.258199	-0.258199	-0.258199	-0.258199	-0.258199	-0.258199
Irx5	-0.284299	-0.284299	-0.284299	-0.284299	3.59715	-0.284299	-0.284299	-0.284299	-0.284299	-0.284299	-0.284299	0.0987387	-0.284299	-0.284299	-0.284299
Irx1	-0.285748	-0.285748	-0.285748	-0.285748	3.59502	-0.285748	-0.285748	-0.285748	-0.285748	-0.285748	-0.285748	0.119705	-0.285748	-0.285748	-0.285748
Irx2	-0.285079	-0.285079	-0.285079	-0.285079	3.59602	-0.285079	-0.285079	-0.285079	-0.285079	-0.285079	-0.285079	0.110003	-0.285079	-0.285079	-0.285079
Irx6	-0.285079	-0.285079	-0.285079	-0.285079	3.59602	-0.285079	-0.285079	-0.285079	-0.285079	-0.285079	-0.285079	0.110003	-0.285079	-0.285079	-0.285079
Irx3	-0.285021	-0.285021	-0.285021	-0.285021	3.59611	-0.285021	-0.285021	-0.285021	-0.285021	-0.285021	-0.285021	0.109157	-0.285021	-0.285021	-0.285021
Irx4	-0.285021	-0.285021	-0.285021	-0.285021	3.59611	-0.285021	-0.285021	-0.285021	-0.285021	-0.285021	-0.285021	0.109157	-0.285021	-0.285021	-0.285021
Myt1	0.44032	2.43809	0.228713	-0.537737	2.24814	-0.157844	-0.357788	-0.537737	-0.537737	-0.537737	-0.537737	-0.537737	-0.537737	-0.537737	-0.537737
Foxn3	1.43232	1.04618	1.38168	0.773976	1.74883	-0.802251	0.280218	-0.245191	-0.802251	-0.802251	-0.802251	-0.802251	-0.802251	-0.802251	-0.802251
Foxn1	1.43624	1.06309	1.39542	0.794887	1.75108	-0.750187	0.310958	-0.750187	-0.750187	-0.750187	-0.750187	-0.750187	-0.750187	-0.750187	-0.750187
Foxj1	1.43804	1.0629	1.39338	0.794942	1.75066	-0.750282	0.312618	-0.750282	-0.750282	-0.750282	-0.750282	-0.750282	-0.750282	-0.750282	-0.750282
Foxn2	1.43846	1.06184	1.3948	0.794375	1.74959	-0.750344	0.314038	-0.750344	-0.750344	-0.750344	-0.750344	-0.750344	-0.750344	-0.750344	-0.750344
Foxn4	1.43846	1.06184	1.3948	0.794375	1.74959	-0.750344	0.314038	-0.750344	-0.750344	-0.750344	-0.750344	-0.750344	-0.750344	-0.750344	-0.750344
Prr12	1.08879	0.937921	-0.743662	-0.701709	2.38326	1.53276	-0.175994	0.0058734	-0.66339	-0.628441	-0.354492	-0.631463	-0.792651	-0.789051	-0.467748
Tbx3	1.04686	-0.570381	0.651243	-0.570381	2.06415	2.21196	-0.570381	-0.570381	-0.570381	-0.570381	-0.570381	-0.570381	-0.570381	-0.570381	-0.270409
Pax5	0.325716	0.242316	0.341228	-0.407955	2.46476	2.14008	-0.554945	-0.570588	-0.557093	-0.570588	-0.570588	-0.570588	-0.570588	-0.570588	-0.570588
Six3	0.603024	0.358713	0.81172	-0.0491103	2.55464	1.56794	-0.694441	-0.694441	-0.694441	-0.487127	-0.694441	-0.498715	-0.694441	-0.694441	-0.694441
Foxb1	1.28253	-0.386272	0.341761	0.374112	3.10528	-0.513219	-0.227841	-0.513219	-0.383817	-0.513219	-0.513219	-0.513219	-0.513219	-0.513219	-0.513219
Hmgb1	0.760094	0.0486142	0.247954	0.214687	2.77891	0.547541	-0.756884	-0.761741	-0.723154	-0.101789	0.586449	0.255094	-1.02938	-1.04199	-1.02441
Sox6	-0.0332054	-0.0646718	0.672175	0.125719	3.26289	0.228611	-0.63122	-0.565406	-0.574429	-0.135339	-0.170672	0.150513	-0.75375	-0.746547	-0.764668
Tfdp1	-0.697717	0.531102	1.08395	-0.131824	3.04827	0.321543	0.0549041	-0.0625146	-0.697717	-0.697717	-0.231304	-0.697717	-0.528113	-0.597422	-0.697717
Kin	0.0681024	0.336851	-0.234331	0.781347	3.14809	0.372733	0.321473	-0.393237	-0.279733	-0.686883	-0.686883	-0.686883	-0.686883	-0.686883	-0.686883
En2	-0.421324	-0.421324	-0.421324	0.855947	3.3003	0.631776	-0.421324	-0.153458	-0.421324	-0.421324	-0.421324	-0.421324	-0.421324	-0.421324	-0.421324
Smad1	-0.315895	-0.329379	-0.295338	0.617378	3.4645	0.211751	-0.255549	-0.406305	-0.406305	-0.295559	-0.364084	-0.406305	-0.406305	-0.406305	-0.406305
Smad5	-0.358396	-0.225974	-0.358396	0.304764	3.52923	0.228608	-0.252667	-0.358396	-0.358396	-0.358396	-0.358396	-0.358396	-0.358396	-0.358396	-0.358396
Erf	3.0018	0.365084	1.63945	-0.441739	-0.441739	-0.441739	-0.441739	-0.441739	-0.441739	-0.441739	-0.441739	-0.147197	-0.441739	-0.441739	-0.441739
Gon4l	2.62119	0.49764	1.66764	-0.61971	-0.61971	-0.61971	-0.61971	-0.61971	-0.61971	-0.61971	-0.61971	-0.61971	0.60294	-0.26871	0.45669
Zeb1	3.45001	-0.329212	-0.329212	-0.329212	0.829749	-0.329212	-0.329212	-0.329212	-0.329212	-0.329212	-0.329212	-0.329212	-0.329212	-0.329212	-0.329212
Terf1	3.47429	-0.288011	-0.361616	0.178156	-0.361616	-0.361616	0.613345	-0.361616	-0.361616	-0.361616	-0.361616	-0.361616	-0.361616	-0.361616	-0.361616
Lin28b	3.50063	0.486091	0.131715	-0.367591	-0.367591	-0.0749271	-0.367591	-0.367591	-0.367591	-0.367591	-0.367591	-0.367591	-0.367591	-0.367591	-0.367591
Hmg20b	3.58246	-0.292899	-0.292899	-0.292899	-0.292899	-0.292899	-0.292899	-0.292899	-0.292899	-0.292899	-0.292899	-0.292899	-0.292899	0.225234	-0.292899
Ets1	3.61478	-0.258199	-0.258199	-0.258199	-0.258199	-0.258199	-0.258199	-0.258199	-0.258199	-0.258199	-0.258199	-0.258199	-0.258199	-0.258199	-0.258199
Rorc	3.61478	-0.258199	-0.258199	-0.258199	-0.258199	-0.258199	-0.258199	-0.258199	-0.258199	-0.258199	-0.258199	-0.258199	-0.258199	-0.258199	-0.258199
Noc3l	1.49882	-0.121724	-0.183048	-0.189407	0.608711	-0.864651	1.0114	0.450632	0.602579	-1.49697	-1.49697	-1.49697	1.4786	0.228503	-0.0295112
Zkscan2	2.24994	-0.598085	-0.598085	1.82274	-0.598085	-0.598085	0.683526	-0.598085	1.25313	-0.598085	-0.598085	-0.598085	-0.598085	-0.598085	-0.0284802
Zkscan5	2.34576	-0.596245	-0.596245	1.75736	-0.596245	-0.596245	0.698235	-0.596245	1.16895	-0.596245	-0.596245	-0.596245	-0.596245	-0.596245	-0.00784534
Nfkb2	-0.439888	1.78687	2.83878	-0.439888	0.653001	-0.439888	-0.439888	-0.439888	-0.439888	-0.439888	-0.439888	-0.439888	-0.439888	-0.439888	-0.439888
Trps1	0.279329	0.976416	2.69109	0.907568	0.830707	0.17487	-0.829956	-0.815118	-0.713923	-0.307363	-0.577414	-0.666145	-0.303802	-0.809776	-0.836484
Zscan20	0.161152	0.288377	3.08733	0.0339267	-0.347749	-0.0932984	0.670052	0.670052	-0.0932984	-0.474974	-0.856649	-0.856649	-0.729424	-0.856649	-0.602199
Zfp28	0.0852099	0.317601	3.10629	-0.0309854	-0.379571	-0.0309854	0.666186	0.666186	-0.147181	-0.379571	-0.844353	-0.844353	-0.728157	-0.844353	-0.611962
Zfp112	0.0984236	0.309331	3.05113	-0.00703026	-0.428846	-0.00703026	0.731147	0.731147	-0.112484	-0.428846	-0.850661	-0.850661	-0.745208	-0.850661	-0.639754
Zscan29	0.0984236	0.309331	3.05113	-0.00703026	-0.428846	-0.00703026	0.731147	0.731147	-0.112484	-0.428846	-0.850661	-0.850661	-0.745208	-0.850661	-0.639754
Zfp2	0.136326	0.311602	3.05759	-0.0389502	-0.389502	-0.0389502	0.72058	0.72058	-0.0973756	-0.447928	-0.856905	-0.856905	-0.681629	-0.856905	-0.681629
Zscan22	0.108567	0.349826	3.06399	-0.012063	-0.373952	-0.0723778	0.711715	0.711715	-0.132693	-0.434267	-0.85647	-0.85647	-0.675526	-0.85647	-0.675526
Klf8	0.124391	0.319331	3.07635	-0.0148526	-0.376885	-0.0427013	0.709213	0.681364	-0.126247	-0.432583	-0.850313	-0.850313	-0.71107	-0.850313	-0.655372
Zfp14	0.111301	0.326722	3.07334	-0.0502649	-0.373397	-0.0502649	0.703709	0.703709	-0.10412	-0.427252	-0.858094	-0.858094	-0.696528	-0.858094	-0.642673
Zscan2	0.0945786	0.364803	3.06705	-0.0405337	-0.378314	-0.0405337	0.702584	0.702584	-0.10809	-0.44587	-0.851207	-0.851207	-0.716095	-0.851207	-0.648539
Repin1	-0.138626	0.464639	3.53842	-0.322036	-0.322036	-0.322036	-0.322036	-0.322036	-0.322036	-0.322036	-0.322036	-0.322036	-0.322036	-0.322036	-0.322036
Zbtb17	-0.324079	0.73541	3.47762	-0.324079	-0.324079	-0.324079	-0.324079	-0.324079	-0.324079	-0.324079	-0.324079	-0.324079	-0.324079	-0.324079	-0.324079
Irf2	-0.24993	0.0876782	3.59128	-0.249208	-0.16882	-0.214203	-0.334189	-0.343123	-0.340301	-0.330964	-0.343123	-0.343123	-0.177651	-0.249883	-0.334442
Elf2	-0.0533505	-0.137083	3.59237	-0.192234	-0.158003	-0.227147	-0.341139	-0.382017	-0.359908	-0.210075	-0.177103	-0.17943	-0.383696	-0.395591	-0.395591
Rlf	-0.258199	-0.258199	3.61478	-0.258199	-0.258199	-0.258199	-0.258199	-0.258199	-0.258199	-0.258199	-0.258199	-0.258199	-0.258199	-0.258199	-0.258199
Rbl1	-0.258199	-0.258199	3.61478	-0.258199	-0.258199	-0.258199	-0.258199	-0.258199	-0.258199	-0.258199	-0.258199	-0.258199	-0.258199	-0.258199	-0.258199
Lhx4	-0.258199	-0.258199	3.61478	-0.258199	-0.258199	-0.258199	-0.258199	-0.258199	-0.258199	-0.258199	-0.258199	-0.258199	-0.258199	-0.258199	-0.258199
Glis1	-0.258199	-0.258199	3.61478	-0.258199	-0.258199	-0.258199	-0.258199	-0.258199	-0.258199	-0.258199	-0.258199	-0.258199	-0.258199	-0.258199	-0.258199
Lhx3	-0.258199	-0.258199	3.61478	-0.258199	-0.258199	-0.258199	-0.258199	-0.258199	-0.258199	-0.258199	-0.258199	-0.258199	-0.258199	-0.258199	-0.258199
Dach2	-0.438906	-0.438906	2.57174	-0.438906	-0.438906	2.19687	-0.438906	-0.438906	0.49826	-0.438906	-0.438906	-0.438906	-0.438906	-0.438906	-0.438906
Sox15	-0.842182	0.989496	1.68523	1.27456	-0.842182	1.77881	-0.842182	-0.34963	-0.204943	0.324551	-0.842182	0.397202	-0.842182	-0.842182	-0.842182
Junb	2.48388	-0.468363	-0.468363	1.19459	-0.468363	1.94189	-0.468363	-0.468363	-0.468363	-0.468363	-0.468363	-0.468363	-0.468363	-0.468363	-0.468363
Isl1	2.03823	0.733454	-0.109154	1.1302	1.2081	1.411	-0.712426	-0.712426	-0.712426	-0.712426	-0.712426	-0.712426	-0.712426	-0.712426	-0.712426
Ebf3	2.56485	-0.457165	-0.162091	0.753514	1.42075	1.18923	-0.562992	-0.605778	-0.497673	-0.668186	-0.545396	-0.445772	-0.646919	-0.668186	-0.668186
Ebf1	2.95795	-0.426002	-0.427361	0.604613	1.07262	0.926221	-0.516802	-0.520473	-0.454411	-0.589932	-0.529036	-0.351241	-0.566281	-0.589932	-0.589932
Ebf2	3.00149	-0.401838	-0.41984	0.656861	0.91508	0.940164	-0.53744	-0.537735	-0.447285	-0.584215	-0.522685	-0.333816	-0.560311	-0.584215	-0.584215
Rb1	1.22391	1.4973	0.906137	-0.0527242	1.29523	1.10742	0.198482	-0.337213	-0.930756	-1.26517	0.0613882	-1.36581	-0.42042	-1.07577	-0.842002
Pou2f2	1.07831	0.743378	1.1767	-0.270861	1.04551	2.18001	-0.733506	-0.779224	-0.756365	-0.902463	0.0034454	-0.0775546	-0.902463	-0.902463	-0.902463
Elf1	2.09699	1.47102	1.14489	-0.318769	-0.184634	1.3816	-0.713285	-0.713285	-0.713285	-0.713285	0.115199	-0.713285	-0.713285	-0.713285	-0.713285
Chd6	2.23038	1.14721	1.20755	-0.0853348	0.413963	1.30597	-0.64893	-0.691466	-0.519345	-0.592546	-0.722131	-0.706798	-0.751559	-0.76343	-0.823524
Pitx2	1.92746	1.09232	1.46985	0.43976	0.690611	1.07685	-0.555908	-0.700771	-0.52651	-0.818944	-0.818944	-0.818944	-0.818944	-0.818944	-0.818944
Pitx3	1.92233	1.02852	1.42349	0.36758	0.770335	1.17785	-0.544841	-0.697633	-0.513894	-0.82229	-0.82229	-0.82229	-0.82229	-0.82229	-0.82229
Esrra	0.821252	0.952977	1.08771	1.61167	1.07393	0.826984	-1.38698	-1.18561	-1.42651	-0.205252	-0.0974075	-0.305812	-0.780994	-0.181466	-0.804495
Pou2f1	0.743615	1.23375	1.67751	1.62544	0.420308	1.03832	-0.794178	-0.80307	-0.79867	-0.826811	-0.396255	-0.639537	-0.826811	-0.826811	-0.826811
Pou4f1	1.04432	1.05219	0.900418	1.78464	1.32693	0.805416	-0.704217	-0.689239	-0.751205	-0.621937	-0.871308	-0.662085	-0.871308	-0.871308	-0.871308
Zfhx3	1.18334	1.14779	1.19754	1.00407	1.11111	1.24091	-0.406263	-0.485583	-0.437661	-0.679258	-0.868877	-0.591918	-1.24606	-1.1096	-1.05954
Zfhx4	1.21761	1.27573	1.16119	0.970949	1.20958	1.05183	-0.383761	-0.809322	-0.455846	-0.7722	-1.05915	-0.480157	-1.35258	-0.750513	-0.823369
Onecut1	1.13099	1.67157	1.23834	0.766457	1.27183	0.629917	-0.589069	-0.379106	-0.359785	-0.457681	-1.06009	-0.683101	-1.06009	-1.06009	-1.06009
Onecut3	0.764326	1.33633	1.77559	0.922458	1.34789	0.631899	-0.609242	-0.452737	-0.508376	-0.701811	-0.821223	-0.819759	-0.955115	-0.955115	-0.955115
Creb1	1.30883	1.16746	1.70277	0.380726	0.977954	1.29978	-0.777152	-0.799373	-0.815092	-0.686586	-0.609574	-0.747315	-0.792018	-0.828	-0.782401
Tead2	1.47781	1.00989	1.57029	0.886032	0.550784	1.38698	-0.805073	-0.851314	-0.76819	-0.645431	-0.705435	-0.645431	-0.851314	-0.758282	-0.851314
Lhx5	1.50079	0.752085	1.57731	0.593884	1.24113	1.13865	-0.787623	-0.58093	-0.736379	-0.547398	-0.452306	-0.681181	-1.00601	-1.00601	-1.00601
Scrt2	1.38399	0.614501	1.71143	0.663617	1.44948	0.991059	-0.46606	-0.793502	-0.793502	-0.793502	-0.793502	-0.793502	-0.793502	-0.793502	-0.793502
Pou2f3	1.45065	1.04057	1.57046	-0.198584	1.41026	0.807114	-0.76339	-0.819528	-0.792144	-0.970143	0.136877	0.0382927	-0.970143	-0.970143	-0.970143
Sox11	1.07253	1.40203	0.968243	0.420689	2.00072	0.674244	-0.617636	-0.66635	-0.647792	-0.862921	-0.454651	-0.267056	-1.00735	-1.00735	-1.00735
Tead1	1.40737	1.63415	1.06551	-0.0107706	1.36797	1.09394	-0.568706	-0.831001	-0.866768	-0.531663	-0.644385	-0.341795	-0.944743	-0.919112	-0.909995
Lef1	1.44744	1.55033	1.16485	0.256136	1.34546	0.423315	-0.753019	-0.623268	-0.556079	-0.00817523	-0.184746	-0.312818	-1.31621	-1.21726	-1.21595
Otp	1.67907	0.934172	1.63698	0.225964	1.05159	0.626817	-0.494184	-0.431908	-0.64082	-0.0384689	-0.3761	-0.298051	-1.29079	-1.29365	-1.29062
Tcf7l2	1.47651	1.32721	1.42708	0.500969	1.20526	0.529503	-0.404376	-0.657366	-0.28799	-0.129371	-0.74574	-0.595732	-1.22353	-1.19652	-1.22591
Baz2b	1.41103	0.893583	1.30463	0.937259	1.33217	0.82831	-0.890258	-0.94813	-1.01813	-0.109411	-0.47472	-0.182448	-1.01923	-1.04325	-1.02141
Nr2f6	1.93947	0.547763	1.77794	0.299153	1.2414	0.402133	-0.834065	-0.803178	-0.798613	-0.237796	-0.366189	-0.312877	-0.9691	-0.954394	-0.931648
Prrx1	1.74651	1.03515	1.64797	0.290614	1.02066	0.50208	-0.839281	-1.0472	-0.880716	-0.251255	-0.324248	0.10813	-0.919037	-1.03797	-1.05139
Gata2	0.934561	-0.624723	2.38787	0.472832	1.60823	0.843729	-0.624723	-0.624723	-0.624723	-0.624723	-0.624723	-0.624723	-0.624723	-0.624723	-0.624723
Maf	1.58466	-0.676966	1.19941	1.10495	1.66107	1.21957	-0.676966	-0.676966	-0.676966	-0.676966	-0.676966	-0.676966	-0.676966	-0.676966	-0.676966
Prox1	1.95376	-0.578398	1.85626	0.724393	0.822265	1.13731	-0.606227	-0.602372	-0.615816	-0.740295	-0.626628	-0.638004	-0.688491	-0.700525	-0.697235
Lhx1	0.446517	0.612182	1.75281	1.06856	0.859075	1.63631	-1.03185	-0.436955	-1.03185	-0.426053	-0.0391467	-0.314043	-1.03185	-1.03185	-1.03185
Hmgb2	1.11577	0.545911	0.807563	0.579441	1.89548	1.44688	-0.561212	-0.674414	-0.679616	-0.631146	-0.0103259	-0.360399	-1.15168	-1.16367	-1.15859
Nr2f2	1.22708	0.596131	0.823538	0.847127	1.77336	1.26708	-0.915463	-0.825119	-0.804719	-0.123142	-0.267994	-0.285209	-1.10785	-1.10391	-1.10091
Nr2f1	0.589532	0.385633	0.775587	1.18534	1.65387	1.46868	-0.829588	-0.822871	-0.747459	0.234923	-0.0262988	-0.151956	-1.24751	-1.24728	-1.2206
Pou3f2	0.646799	0.105972	1.05095	0.811856	2.0729	1.3581	-0.783373	-0.869533	-0.869209	-0.103183	-0.150446	-0.0276323	-1.08427	-1.07765	-1.08128
Pds5b	0.655707	0.0274686	1.18808	1.24594	1.74451	1.29519	-0.616406	-0.678593	-1.31693	-0.649304	0.174575	-1.24344	-0.923128	-0.611715	-0.291943
Vezf1	1.2558	0.44334	0.991983	1.16926	1.55575	1.07894	-0.70898	-0.646806	-0.361141	-1.38449	0.0698757	-0.485909	-1.27989	-0.815684	-0.882059
Wiz	1.06808	0.125195	1.25591	0.913654	1.53007	1.11491	-0.0270551	-0.0603654	-0.680442	-0.532464	0.0541277	-0.713403	-1.50317	-1.06473	-1.48032
Tead3	1.84988	0.355823	1.31289	1.0732	0.775895	1.36467	-0.794992	-0.848441	-0.7524	-0.609592	-0.679744	-0.609592	-0.848441	-0.740708	-0.848441
Tead4	1.38884	0.936734	1.08846	1.10067	0.448986	1.84808	-0.704706	-0.783112	-0.783112	-0.783112	-0.783112	-0.783112	-0.783112	-0.625281	-0.783112
Pitx1	0.990587	0.114427	1.45021	1.31663	1.08682	1.56799	-0.880947	-0.0536229	-0.306416	-0.880947	-0.880947	-0.880947	-0.880947	-0.880947	-0.880947
Tfap2a	1.0957	0.276117	1.22289	1.0233	0.848507	1.86113	-0.127989	-0.463818	-0.215516	-0.647969	-0.59138	-0.545422	-1.24712	-1.25812	-1.2303
Six6	1.02753	0.217414	1.50217	0.197511	2.0613	1.30685	-0.784311	-0.784311	-0.784311	-0.400589	-0.784311	-0.42201	-0.784311	-0.784311	-0.784311
Foxa1	1.22768	0.825152	1.22768	0.659693	1.96607	0.914055	-0.757816	-0.757816	-0.757816	-0.757816	-0.757816	-0.757816	-0.757816	-0.757816	-0.757816
Nkx2-3	1.1601	0.631449	1.2088	0.455231	1.61456	1.67253	-0.813077	-0.562662	-0.488465	-0.813077	-0.813077	-0.813077	-0.813077	-0.813077	-0.813077
Tfap2b	1.51113	0.289307	1.0542	0.526501	1.60892	1.31911	-0.52153	0.00425821	-0.276179	-0.912778	-0.741045	-0.383518	-1.18759	-1.10271	-1.18808
Foxg1	1.11756	0.530267	0.710309	0.257453	1.83321	1.78397	-0.294923	-0.322447	-0.543577	-0.398436	-0.53586	-0.706996	-1.15375	-1.15629	-1.12049
Tfap2e	1.30839	0.729254	1.07014	0.245434	1.10113	1.94992	-0.455173	-0.333976	-0.286629	-0.769138	-0.587826	-0.555664	-1.13335	-1.1477	-1.1348
Atf2	1.21213	1.09887	0.991872	0.525914	0.574888	-0.709049	-0.916204	0.8563	0.731883	-1.25133	0.895235	-1.25133	-0.261204	-1.25133	-1.24663
Meis3	1.04937	-0.559726	0.642744	0.597452	1.05983	0.268963	0.112682	0.543202	0.452121	-1.07287	1.63468	-0.460184	-1.42276	-1.42276	-1.42276
Arid2	0.611217	0.8653	1.59706	-0.799639	0.829267	0.641707	0.429201	0.922585	-0.282233	-1.12856	0.841278	-0.6592	-1.41406	-1.07405	-1.37987
Sall2	1.42908	0.344371	0.774986	-0.502323	1.24194	-0.102597	0.128155	1.21469	0.242622	0.2081	-0.0662578	-0.0989627	-1.73421	-1.73421	-1.34538
Dr1	0.897199	1.08977	1.06895	0.397639	0.918059	0.37699	-1.10387	-0.937284	-1.07937	1.44368	0.448754	0.00141047	-1.0121	-1.26018	-1.24965
Drap1	1.245	0.81178	1.03987	0.305093	1.03056	0.488619	-1.03962	-1.25364	-1.2327	0.807162	0.577209	0.597796	-1.1342	-1.12306	-1.11986
Nfil3	1.11281	0.541788	0.626648	1.13745	0.86097	0.913528	-1.29063	-1.00102	-0.715778	0.750926	0.584492	0.350717	-1.29063	-1.29063	-1.29063
Tcf7	0.719504	1.35054	0.594458	0.564487	1.3055	0.901853	-0.865684	-0.721459	-0.601809	0.672348	0.249408	0.174451	-1.46546	-1.40376	-1.47438
Vax1	2.00886	0.40283	0.874207	0.856735	1.13379	0.234933	-0.833885	-0.68978	-0.851285	0.304819	0.187419	0.204464	-1.2777	-1.2777	-1.2777
Vax2	1.77374	0.140562	0.93558	1.50177	1.0456	0.224362	-0.972894	-0.66574	-0.899051	0.464311	0.186859	-0.249894	-1.16173	-1.16173	-1.16173
Gabpa	1.24878	0.767667	1.15791	0.93924	0.967719	0.854636	-0.373976	-1.1489	-0.939123	-0.0915552	0.633686	-0.0643471	-1.32429	-1.31955	-1.3079
Prrx2	1.90503	0.60885	1.64847	0.459277	0.373053	0.604099	-0.754376	-1.11529	-0.826523	0.26624	0.139367	0.136023	-1.22228	-1.09927	-1.12268
Tcf7l1	1.66238	1.21582	1.29084	0.463824	0.721581	0.427116	-0.842911	-0.784247	-0.763206	0.378744	0.0585498	0.0863381	-1.3264	-1.26202	-1.3264
Alx4	1.88199	-0.0357185	1.4342	0.434367	-0.143597	0.532	-0.846314	-0.910198	-0.825221	0.806217	0.604924	0.640481	-1.19104	-1.19104	-1.19104
Arx	1.99757	0.0871469	1.55159	0.733244	-0.0200595	1.12562	-0.71976	-0.783369	-0.699033	-0.406717	0.690362	-0.365979	-1.06354	-1.06354	-1.06354
Shox2	1.86567	0.208611	1.77496	1.18338	0.0453386	0.6148	-0.546689	-0.582971	-0.608192	-0.180764	0.285158	-0.538282	-1.17367	-1.17367	-1.17367
Atf1	1.42608	1.4751	1.84128	0.506786	1.22566	-0.027912	-0.767092	-0.71822	-0.767092	-0.642083	-0.665867	-0.662821	-0.767092	-0.767092	-0.68965
Sox3	1.6471	1.49159	1.5519	0.356338	1.0996	0.514622	-0.811829	-0.596776	-0.591826	-0.754044	-0.640331	-0.640059	-0.87543	-0.87543	-0.87543
Crx	1.85454	1.38661	1.79801	0.330279	0.467702	0.301576	-0.5247	-0.495998	-0.93349	-0.168097	-0.93349	-0.282471	-0.93349	-0.93349	-0.93349
Nr2c1	1.66557	1.53064	2.04152	0.375067	0.274383	0.29653	-0.563918	-0.571406	-0.651139	-0.699261	-0.72931	-0.49343	-0.78914	-0.973923	-0.712188
Emx1	1.99485	1.47098	1.926	0.0999312	0.147053	0.181457	-0.410592	-0.424955	-0.571318	-0.555278	-0.639287	-0.53182	-0.892848	-0.914788	-0.879387
Pax6	2.03651	1.26562	2.07998	0.117094	0.196331	0.11656	-0.698369	-0.684786	-0.470666	-0.533265	-0.580862	-0.547466	-0.777964	-0.743431	-0.775288
Lhx9	1.86118	1.86559	1.45532	0.410649	0.0238473	0.581401	-0.637029	-0.496641	-0.516943	-0.627066	-0.687556	-0.653255	-0.863697	-0.852104	-0.863697
Tfap2c	1.64627	1.71958	1.56783	0.755366	0.188275	0.572023	-0.406282	-0.477121	-0.523245	-0.898572	-0.730311	-0.729045	-0.887619	-0.898572	-0.898572
Lhx2	1.89058	1.71103	1.21822	0.378225	0.59784	0.69672	-0.519347	-0.580218	-0.543679	-0.663109	-0.700347	-0.527207	-0.988221	-0.982271	-0.988221
Onecut2	1.80114	1.45117	1.4384	0.542582	0.788758	0.558018	-0.340992	-0.476456	-0.598879	-0.49615	-0.814982	-0.812852	-1.01325	-1.01325	-1.01325
Atf7	1.46235	1.06686	1.83564	1.68745	0.097178	0.18735	-0.704093	-0.704093	-0.704093	-0.704093	-0.704093	-0.704093	-0.704093	-0.704093	-0.704093
Emx2	1.28488	1.27865	1.63254	1.65592	0.74558	-0.150454	-0.584375	-0.558173	-0.734518	-0.613295	-0.829646	-0.640452	-0.829646	-0.829646	-0.827365
Gata3	1.79087	1.40102	1.23511	0.838854	0.775456	0.703177	-0.779982	-0.82971	-0.710058	-0.846768	-0.784402	-0.13666	-0.885633	-0.885633	-0.885633
Nr2c2	1.22411	1.45339	1.45847	1.02734	0.506384	1.13974	-0.846682	-0.800603	-0.874794	-0.473533	-0.394331	-0.447489	-0.992669	-1.03342	-0.945919
Lmx1a	1.48379	1.60692	1.68875	0.65046	0.645693	0.486812	-0.928025	-0.631712	-0.928025	-0.501429	-0.296472	-0.492691	-0.928025	-0.928025	-0.928025
Lmx1b	1.57368	1.70219	1.39776	0.704138	0.69958	0.533694	-0.94197	-0.632983	-0.94197	-0.497174	-0.283891	-0.487148	-0.94197	-0.94197	-0.94197
Sox21	1.51845	1.22581	1.66795	0.863162	0.243783	1.11592	-0.384459	-0.821668	-0.447921	-0.574636	-0.710401	-0.670706	-1.00654	-0.989875	-1.02888
Otx1	1.18426	1.8517	1.8109	0.572991	0.26848	0.747957	-0.556345	-0.590345	-0.641001	-0.36816	-0.64123	-0.862612	-0.925531	-0.925531	-0.925531
Pax7	1.03072	1.58248	1.90195	0.751478	0.722382	0.783991	-0.794628	-0.759575	-0.753619	-0.68498	-0.692302	-0.704019	-0.794628	-0.794628	-0.794628
Cebpg	2.875	0.748592	0.938272	0.347173	0.228671	0.0877551	-0.0106649	-0.43117	-0.602313	-0.10962	-0.391838	-1.0193	-0.874758	-0.895865	-0.889939
Uncx	2.35187	0.311224	1.70965	0.528247	-0.0228994	0.747873	-0.693748	0.0489214	-0.67345	-0.537095	-0.348695	-0.3539	-1.02267	-1.02267	-1.02267
Phox2b	2.25118	0.210049	1.77467	0.710082	0.0954587	0.814255	-0.65291	-0.492617	-0.630395	-0.478167	-0.267804	-0.274189	-1.01987	-1.01987	-1.01987
Alx1	2.2447	0.223137	1.77279	0.718038	0.109327	0.821502	-0.631589	-0.69884	-0.609172	-0.458574	-0.250497	-0.256245	-0.994861	-0.994861	-0.994861
Esx1	2.24449	0.223106	1.77296	0.718241	0.109647	0.821261	-0.631467	-0.698635	-0.609229	-0.458556	-0.250245	-0.256599	-0.99499	-0.99499	-0.99499
Phox2a	2.24458	0.223306	1.77272	0.718458	0.109366	0.821385	-0.631457	-0.698805	-0.609431	-0.458641	-0.250245	-0.256598	-0.994879	-0.994879	-0.994879
Alx3	2.24467	0.22313	1.77272	0.71829	0.109467	0.821334	-0.631503	-0.698756	-0.609478	-0.458452	-0.250399	-0.256298	-0.994909	-0.994909	-0.994909
Rax	2.24478	0.22328	1.77262	0.718308	0.109462	0.821234	-0.631174	-0.698702	-0.609391	-0.458541	-0.250509	-0.256499	-0.994957	-0.994957	-0.994957
Creb5	2.28704	0.374407	2.12072	0.232973	0.296488	0.494233	-0.645096	-0.645096	-0.645096	-0.645096	-0.645096	-0.645096	-0.645096	-0.645096	-0.645096
Hmga2	2.65361	0.650269	1.49846	-0.00882363	0.547433	0.358206	-0.407147	-0.602296	-0.5422	-0.510371	-0.521656	-0.53341	-0.864658	-0.855778	-0.861639
Smarca5	1.72213	1.0463	2.38361	-0.106554	0.501707	-0.196769	-0.385681	-0.196994	-0.103811	-0.910511	-0.966755	-0.754225	-0.847878	-0.543179	-0.641388
Baz2a	1.70642	1.47879	2.28739	-0.481548	0.148257	0.119591	-0.716823	-0.235657	-0.764387	-0.443327	-0.759079	-0.800273	-0.358178	-0.655031	-0.52614
Patz1	1.66465	1.71209	2.19275	-0.121061	-0.135699	-0.292276	-0.141258	-0.185915	-0.369915	-0.771826	-0.490544	-0.767749	-0.783314	-0.740881	-0.769046
Zik1	2.13337	1.31589	2.16426	-0.190745	0.0492706	-0.547205	-0.547205	-0.547205	-0.547205	-0.547205	-0.547205	-0.547205	-0.547205	-0.547205	-0.547205
Gbx1	1.46629	1.23637	1.6624	-0.648421	1.40446	0.499261	-0.493851	-0.318994	-0.332519	0.221035	-0.939205	-0.939205	-0.939205	-0.939205	-0.939205
Nkx3-1	1.84901	1.16077	1.9118	-0.720448	0.817849	0.716423	-0.720448	-0.394435	-0.297839	-0.720448	-0.720448	-0.720448	-0.720448	-0.720448	-0.720448
Irf3	1.77455	-0.327651	2.36321	-0.513351	1.04978	-0.447545	-0.649472	-0.454756	-0.623329	-0.649472	0.850557	-0.463771	-0.649472	-0.649472	-0.609808
Jun	1.91407	0.305153	1.65885	-0.279689	1.90798	0.265913	-0.641364	-0.641364	-0.641364	-0.641364	-0.641364	-0.641364	-0.641364	-0.641364	-0.641364
Wdhd1	1.91868	-0.520017	2.47457	-0.520017	1.0759	0.251043	-0.520017	-0.520017	-0.520017	-0.520017	-0.520017	-0.520017	-0.520017	-0.520017	-0.520017
Gsx1	1.86233	0.552539	1.9811	-0.238121	0.481195	0.119648	-0.486357	-0.713609	-0.708573	-0.8777	-0.521609	1.18226	-0.8777	-0.8777	-0.8777
Gsx2	1.88309	0.482314	2.11954	-0.24224	0.591893	-0.256407	-0.46994	-0.678057	-0.673474	-0.828467	-0.50223	1.05938	-0.828467	-0.828467	-0.828467
Dach1	2.56331	1.22926	1.09317	-0.442974	-0.0161546	-0.0546093	-0.537747	-0.120746	-0.535565	-0.112428	-0.0848821	0.381483	-1.1207	-1.1207	-1.1207
Gbx2	1.63428	1.0178	2.0831	-0.212799	0.619949	0.202918	-0.713918	-0.439051	-0.626413	0.527976	-0.408306	-0.280858	-1.13489	-1.13489	-1.13489
Smarca1	1.16298	1.15776	1.7069	-0.471527	0.710634	0.592259	-0.790284	-0.356838	0.056214	0.174357	0.106999	0.333022	-1.51967	-1.41657	-1.44623
Arid5b	0.767081	1.59349	1.24386	-0.702981	-0.702981	-0.702981	-0.702981	1.94313	1.02136	-0.702981	-0.702981	-0.702981	-0.702981	-0.242097	-0.702981
Bsx	2.13131	1.57041	-0.479836	-0.479836	-0.479836	-0.479836	-0.479836	2.05631	-0.479836	-0.479836	-0.479836	-0.479836	-0.479836	-0.479836	-0.479836
Gli3	1.88674	0.843004	0.589285	-0.381099	-0.230792	-0.312559	-0.525394	2.47113	-0.516977	-0.637223	-0.637223	-0.637223	-0.637223	-0.637223	-0.637223
Jund	0.294548	1.66333	0.681966	0.520542	0.481443	1.07271	-0.861863	-0.810434	-0.861863	-0.861863	-0.861863	-0.773688	-0.707415	-0.861863	1.88632
E2f8	-0.373314	2.88044	-0.373314	-0.373314	-0.373314	1.97265	-0.373314	-0.373314	-0.373314	-0.373314	-0.373314	-0.373314	-0.373314	-0.373314	-0.373314
Tbp	0.416624	2.87187	0.398343	0.0234791	-0.146829	1.07599	-0.763736	-0.659722	-0.520537	0.656005	-0.996984	-0.892624	-0.5947	-0.431796	-0.435382
Sp3	-0.654771	3.00763	-0.654771	0.74626	0.808301	0.742741	-0.151585	-0.0426884	-0.116212	-0.654771	-0.654771	-0.654771	-0.615324	-0.654771	-0.450497
Sox2	-0.116116	3.55962	-0.0223924	-0.193453	0.153735	-0.0606804	-0.341716	-0.314874	-0.306267	-0.37716	-0.348063	-0.317938	-0.436749	-0.438128	-0.439824
Sp8	-0.258199	3.61478	-0.258199	-0.258199	-0.258199	-0.258199	-0.258199	-0.258199	-0.258199	-0.258199	-0.258199	-0.258199	-0.258199	-0.258199	-0.258199
Nkx2-2	0.517313	2.28135	1.75929	0.14175	-0.579958	1.18874	-0.487943	-0.236216	-0.386622	-0.490795	-0.513611	-0.445613	-0.915894	-0.915894	-0.915894
Otx2	0.155948	2.54586	1.27446	0.246115	0.154767	0.743685	-0.654669	-0.657997	-0.719647	0.443376	-0.0760917	-0.158245	-1.07424	-1.11166	-1.11166
Crem	0.778777	2.38267	0.973972	0.676506	1.15729	0.507814	-0.802794	-0.754408	-0.802794	-0.679189	-0.702723	-0.699644	-0.670942	-0.802794	-0.561743
Sp1	0.747845	2.91818	0.610699	0.638128	0.48041	0.228405	-0.729902	-0.245605	-0.268749	-0.729902	-0.729902	-0.729902	-0.729902	-0.729902	-0.729902
Chd7	1.51627	2.38776	1.71205	-0.197312	-0.0733574	-0.194315	-0.526402	-0.532958	-0.529256	-0.542731	-0.537773	-0.498769	-0.675753	-0.678673	-0.628772
Cbx2	1.07076	2.50135	1.55384	-0.386615	0.430807	0.416827	-0.484861	-0.274001	-0.520975	-0.717856	-0.717856	-0.717856	-0.717856	-0.717856	-0.717856
Nr2e1	1.09656	2.83075	1.23758	0.035484	0.100584	0.0292743	-0.49659	-0.44428	-0.519674	-0.57956	-0.563479	-0.577366	-0.714384	-0.715869	-0.719024
Pax3	1.75702	2.23244	1.25937	0.497988	-0.622106	0.474243	-0.622106	-0.622106	-0.622106	-0.622106	-0.622106	-0.622106	-0.622106	-0.622106	-0.622106
Nkx2-1	1.8476	2.06307	1.22458	0.128137	0.324281	0.538897	-0.61667	-0.565251	-0.686026	-0.540903	-0.511834	-0.496361	-0.903175	-0.903175	-0.903175
Nkx2-4	1.44413	2.51782	0.960505	0.411239	-0.0622373	0.585582	-0.488626	-0.634268	-0.560717	-0.450877	-0.614227	-0.404438	-0.901296	-0.901296	-0.901296
Nkx2-5	1.06395	2.72516	-0.673551	0.767557	-0.815461	0.928123	-0.331878	-0.296033	-0.343826	0.00476527	-0.174875	-0.107589	-0.915448	-0.915448	-0.915448
Foxa2	2.24434	2.66611	-0.377727	-0.377727	-0.377727	-0.377727	-0.377727	-0.377727	-0.377727	-0.377727	-0.377727	-0.377727	-0.377727	-0.377727	-0.377727
Prdm16	1.55573	2.78948	-0.237785	-0.449382	-0.258296	1.05387	-0.54181	-0.119135	-0.54181	-0.54181	-0.54181	-0.54181	-0.54181	-0.54181	-0.54181
Sall1	1.48266	2.99729	-0.160174	-0.405863	-0.303109	0.402673	-0.424574	-0.50555	-0.58806	-0.328874	-0.305563	-0.359241	0.0818352	-0.813506	-0.76995

## Sheet: 5fC panel
Symbol	E14.5_FC1	E14.5_FC2	E14.5_FC3	E16.5_FC1	E16.5_FC2	E16.5_FC3	E17.5_FC1	E17.5_FC2	E17.5_FC3	P1_FC1	P1_FC2	P1_FC3	W6_FC1	W6_FC2	W6_FC3
Esrrb	1.49347	0.48033	-0.878513	-0.0741602	-0.255567	0.39476	-1.41247	-1.48092	-1.34743	0.240735	-0.52939	-0.0741602	1.11354	1.51059	0.819185
Hmga1	0.226703	-0.283396	-0.552377	-0.255763	0.806189	0.337511	-1.81647	-1.67384	-1.44547	1.16833	0.850071	0.569843	0.0518403	1.22562	0.791223
Foxo3	-0.0560348	-0.762792	-0.600411	0.351914	0.0131768	0.0950328	-1.48419	-1.42629	-1.48419	0.593489	0.458394	0.578183	0.464383	1.45997	1.79937
Rfx5	-0.00615974	-0.280244	-0.38743	0.014109	-0.214873	-0.557614	-1.61177	-1.57215	-1.28857	1.18988	0.425509	0.490697	1.12597	1.27625	1.3964
Hmbox1	-0.0999328	-0.314479	-0.383164	-0.524344	-0.402213	-0.328847	-0.524344	-0.468068	-0.466653	-0.398621	-0.428337	-0.28879	-0.236432	2.72846	2.13576
Cic	0.345282	-0.482929	-0.482929	-0.482929	0.123648	-0.482929	-0.482929	-0.10965	-0.482929	-0.482929	-0.482929	-0.482929	-0.482929	1.36013	3.10987
Zfp91	0.142513	-0.230032	-0.314523	-0.350539	-0.123287	-0.251531	-0.611683	-0.663651	-0.366629	-0.724658	-0.624076	-0.724658	0.17846	1.92711	2.73718
Nab1	-0.471716	-0.471716	-0.471716	-0.471716	-0.471716	-0.471716	-0.471716	-0.471716	-0.471716	-0.471716	-0.471716	-0.471716	2.1157	2.30653	1.23836
Clock	-0.475837	-0.475837	-0.475837	-0.475837	-0.475837	-0.475837	-0.475837	-0.475837	-0.475837	-0.475837	-0.475837	-0.475837	2.29519	2.01109	1.40377
Rora	-0.478709	-0.478709	-0.478709	-0.478709	-0.478709	-0.478709	-0.478709	-0.478709	-0.478709	-0.478709	-0.478709	-0.478709	2.05915	2.1736	1.51177
Cux2	-0.434902	-0.593008	-0.593008	-0.593008	-0.593008	-0.593008	-0.593008	-0.248326	-0.593008	-0.396773	0.178712	-0.593008	1.98651	1.59836	2.06048
Esrra	-0.315586	-0.431085	-0.588817	-0.509859	-0.257194	-0.544748	-0.712395	-0.710192	-0.661532	-0.138207	-0.507105	-0.334316	1.84565	2.05609	1.8093
Tsc22d4	-0.474976	-0.474976	-0.474976	-0.474976	-0.474976	-0.474976	-0.474976	-0.474976	-0.474976	-0.474976	-0.474976	-0.474976	1.35061	2.09946	2.24965
Ubp1	-0.633672	-0.600634	-0.905881	-0.958591	-0.676399	-0.725488	-0.727698	-0.113267	-0.27937	0.444078	-0.228082	0.253443	1.47394	2.40692	1.2707
Nab2	-0.436163	-0.436163	-0.436163	-0.436163	-0.436163	-0.436163	-0.436163	-0.436163	-0.436163	-0.436163	-0.436163	-0.436163	1.64903	2.92648	0.658438
Arntl	-0.468827	-0.468827	-0.468827	-0.468827	-0.468827	-0.468827	-0.468827	-0.468827	-0.468827	-0.468827	-0.468827	-0.468827	1.60915	2.60244	1.41434
Dbp	-0.452805	-0.452805	-0.452805	-0.452805	-0.452805	-0.452805	-0.452805	-0.452805	-0.452805	-0.452805	-0.452805	-0.452805	1.38658	2.8684	1.17869
Ctnnb1	-0.794891	-0.486927	-1.02336	0.862267	0.524779	0.307661	-0.567476	-0.682849	-0.694507	-0.699504	-0.635458	-0.809729	2.2802	1.31891	1.10089
Usf2	0.284721	-0.83985	-0.83985	-0.505546	1.76353	-0.375198	-0.83985	-0.83985	-0.83985	0.426826	-0.448295	-0.83985	1.1716	1.96135	0.760107
Ctcf	0.575741	0.746996	-0.0311631	-2.08572	-1.40095	-1.42574	0.127824	0.180903	0.433529	0.42752	-0.860898	0.516402	0.585505	1.63006	0.579997
Srebf2	-0.258199	-0.258199	-0.258199	-0.258199	-0.258199	-0.258199	-0.258199	-0.258199	-0.258199	-0.258199	-0.258199	-0.258199	-0.258199	3.61478	-0.258199
Nr1d1	-0.258199	-0.258199	-0.258199	-0.258199	-0.258199	-0.258199	-0.258199	-0.258199	-0.258199	-0.258199	-0.258199	-0.258199	-0.258199	3.61478	-0.258199
Glis1	-0.258199	-0.258199	-0.258199	-0.258199	-0.258199	-0.258199	-0.258199	-0.258199	-0.258199	-0.258199	-0.258199	-0.258199	-0.258199	3.61478	-0.258199
E2f8	-0.258199	-0.258199	-0.258199	-0.258199	-0.258199	-0.258199	-0.258199	-0.258199	-0.258199	-0.258199	-0.258199	-0.258199	-0.258199	3.61478	-0.258199
Fosb	-0.258199	-0.258199	-0.258199	-0.258199	-0.258199	-0.258199	-0.258199	-0.258199	-0.258199	-0.258199	-0.258199	-0.258199	-0.258199	3.61478	-0.258199
Sox10	-0.4074	-0.4074	-0.4074	-0.4074	-0.4074	-0.4074	-0.4074	-0.4074	-0.4074	-0.4074	0.243275	1.56162	-0.4074	3.08391	-0.4074
Sox8	-0.505117	-0.505117	-0.505117	-0.505117	-0.505117	0.38008	-0.505117	-0.505117	-0.505117	-0.505117	0.540677	2.23842	-0.505117	2.39711	-0.505117
Sox9	-0.468049	-0.468049	-0.468049	-0.468049	-0.468049	-0.468049	-0.468049	-0.468049	-0.468049	-0.468049	1.16612	1.99285	-0.468049	2.45761	-0.468049
Foxo1	-0.710008	-0.743972	-0.834445	0.294834	0.620396	-0.471965	-0.814558	-0.800579	-0.716407	0.796517	0.474006	0.425374	0.167247	-0.573759	2.88732
Zscan20	-0.258001	-0.256616	-0.258001	-0.257078	-0.257539	-0.257539	-0.257539	-0.258924	-0.257078	-0.259386	-0.259386	-0.259386	-0.259386	-0.258924	3.61478
Npas2	-0.258199	-0.258199	-0.258199	-0.258199	-0.258199	-0.258199	-0.258199	-0.258199	-0.258199	-0.258199	-0.258199	-0.258199	-0.258199	-0.258199	3.61478
Tub	-0.258199	-0.258199	-0.258199	-0.258199	-0.258199	-0.258199	-0.258199	-0.258199	-0.258199	-0.258199	-0.258199	-0.258199	-0.258199	-0.258199	3.61478
Esrrg	0.385257	0.0269394	-0.941447	-0.49516	1.15982	0.609116	-0.430791	-1.45639	-0.264149	1.29714	-1.45639	1.0175	0.508987	-1.30835	1.34792
Nfrkb	1.26397	-0.907368	-0.907368	-0.739804	0.461065	-0.907368	-0.247089	-0.544314	-0.848521	1.8295	-0.302943	0.118957	-0.401686	0.0162244	2.11675
Nr3c1	-0.432871	-0.432871	-0.432871	-0.432871	-0.432871	-0.432871	-0.432871	-0.432871	-0.432871	-0.432871	-0.432871	-0.432871	3.06856	1.25751	0.868381
Srf	-0.376361	-0.376361	-0.376361	-0.376361	-0.376361	-0.376361	0.830906	-0.376361	-0.376361	-0.376361	-0.376361	-0.376361	3.39491	0.290511	-0.376361
Fam171b	-0.337201	-0.337201	-0.337201	-0.337201	-0.337201	-0.337201	-0.337201	-0.337201	-0.337201	-0.337201	-0.337201	-0.337201	3.39883	-0.337201	0.98478
Zbtb43	-0.258199	-0.258199	-0.258199	-0.258199	-0.258199	-0.258199	-0.258199	-0.258199	-0.258199	-0.258199	-0.258199	-0.258199	3.61478	-0.258199	-0.258199
Skil	-0.258199	-0.258199	-0.258199	-0.258199	-0.258199	-0.258199	-0.258199	-0.258199	-0.258199	-0.258199	-0.258199	-0.258199	3.61478	-0.258199	-0.258199
Tef	-0.258199	-0.258199	-0.258199	-0.258199	-0.258199	-0.258199	-0.258199	-0.258199	-0.258199	-0.258199	-0.258199	-0.258199	3.61478	-0.258199	-0.258199
Mrpl28	-0.56751	1.59986	-0.56751	-0.56751	-0.56751	-0.56751	-0.56751	-0.56751	-0.56751	-0.56751	-0.56751	-0.56751	2.00625	0.872653	1.76384
Ssrp1	-1.02672	0.481421	-0.813732	-0.840013	-0.817306	-0.808475	-0.11149	0.0573428	0.83885	-0.291465	-0.80406	-0.425606	1.92459	0.539661	2.097
Hmgn3	-0.620102	-0.0937057	-0.10953	-0.620102	0.586746	-0.620102	-0.270102	-0.620102	0.0105496	-0.620102	-0.620102	-0.288253	1.68701	-0.620102	2.818
Noc4l	-0.432536	-0.432536	-0.432536	-0.432536	-0.432536	-0.432536	-0.432536	0.762957	-0.432536	-0.432536	-0.432536	-0.432536	1.38561	-0.432536	3.04186
Stat3	-0.368056	-0.368056	-0.368056	-0.368056	-0.368056	-0.368056	-0.368056	-0.368056	-0.368056	-0.368056	-0.368056	-0.368056	1.76301	-0.368056	3.02171
Erg	-0.333593	-0.333593	-0.333593	-0.333593	-0.333593	-0.333593	-0.333593	-0.333593	-0.333593	-0.333593	-0.333593	-0.333593	0.91341	-0.333593	3.4233
Tada2b	0.474146	-0.501509	-0.501509	-0.501509	-0.501509	-0.501509	-0.501509	-0.224288	-0.501509	-0.501509	-0.501509	0.153862	2.83187	-0.501509	1.7795
Egr3	-0.417868	-0.417868	-0.417868	-0.417868	-0.417868	-0.417868	-0.417868	-0.417868	-0.417868	-0.417868	-0.417868	-0.417868	2.46487	0.139215	2.41033
Rfxank	-0.371862	-0.374914	-0.38093	-0.384387	-0.379828	-0.386084	-0.38485	-0.382082	-0.376529	-0.38131	-0.378473	-0.379049	2.38487	-0.363655	2.53908
Tfdp2	-0.37819	-0.37819	-0.37819	-0.37819	-0.37819	-0.37819	-0.37819	-0.37819	-0.37819	-0.37819	-0.37819	-0.37819	2.62374	-0.37819	2.29273
Zbtb11	-0.378852	-0.378852	-0.378852	-0.378852	-0.378852	-0.378852	-0.378852	-0.378852	-0.378852	-0.378852	-0.378852	-0.378852	2.51691	-0.378852	2.40817
Tfcp2	-0.61871	-0.718253	-0.747903	-0.820075	-0.529007	-0.538661	-0.707472	-0.571988	-0.496996	0.258923	-0.0434282	0.207584	2.0141	1.12124	2.19065
Gmeb2	-0.456615	-0.456615	-0.456615	-0.456615	-0.456615	-0.456615	-0.456615	-0.456615	-0.456615	-0.456615	-0.456615	-0.456615	2.10032	0.859577	2.51949
Zbtb7a	-0.464393	-0.464393	-0.464393	-0.464393	-0.464393	-0.464393	-0.464393	-0.464393	-0.464393	-0.464393	-0.464393	-0.464393	1.93046	1.09573	2.54652
Ski	-0.498534	-0.498534	-0.498534	-0.498534	-0.498534	-0.498534	-0.498534	-0.498534	-0.315648	0.0313668	-0.498534	-0.498534	1.83678	0.680065	2.75277
Nfat5	-0.466194	-0.466194	-0.466194	-0.466194	-0.466194	-0.466194	-0.466194	-0.466194	-0.466194	0.150508	-0.466194	-0.316996	1.67352	0.176366	2.97855
Prdm5	-0.476754	-0.476754	-0.476754	-0.476754	-0.476754	-0.476754	-0.476754	-0.476754	-0.476754	-0.476754	2.38075	-0.476754	1.55676	1.78354	-0.476754
Tfcp2l1	-0.45489	-0.45489	-0.45489	-0.45489	-0.45489	-0.45489	-0.45489	-0.45489	-0.45489	-0.45489	3.1184	-0.45489	-0.055245	1.20834	0.73229
Foxo4	-0.369368	-0.369368	-0.369368	0.0886758	-0.369368	0.0886758	-0.369368	-0.369368	-0.369368	-0.0640053	3.56411	-0.139052	-0.327963	-0.320199	-0.304672
Neurod4	-0.280363	-0.280363	-0.280363	-0.280363	-0.280363	-0.280363	-0.280363	0.0424468	-0.280363	-0.280363	3.60227	-0.280363	-0.280363	-0.280363	-0.280363
Bhlhe22	-0.258199	-0.258199	-0.258199	-0.258199	-0.258199	-0.258199	-0.258199	-0.258199	-0.258199	-0.258199	3.61478	-0.258199	-0.258199	-0.258199	-0.258199
Arnt2	0.0689371	-0.990021	-0.759678	0.805414	0.647287	0.580674	-0.962629	-0.561707	-0.770261	0.149246	2.28459	0.942998	-1.1799	0.778645	-1.0336
Satb2	-0.930094	-0.909966	-1.02002	0.917146	0.247792	0.999219	-1.10273	-0.985023	-1.00431	1.7567	0.909173	1.29026	-0.639273	0.427293	0.043839
Mef2a	-0.903282	-0.407383	-0.66341	0.8588	-0.0164892	-0.340194	-1.02297	-0.391718	-1.00596	1.80935	1.34417	1.91118	-0.3025	-0.0412107	-0.828383
Nrf1	-0.314812	-0.388922	-0.677039	0.361249	0.347106	-0.115156	-0.850298	-0.782654	-0.867158	2.04117	1.53311	1.71706	-0.514084	-0.520402	-0.969171
Hmgxb4	-0.320487	-0.350017	-0.516183	-0.751419	0.423257	-0.207875	-1.27094	-0.98215	-0.817485	1.79413	1.30864	2.02786	0.314148	-0.082249	-0.569236
Satb1	-0.549424	-1.01848	-1.01191	-0.68421	0.424741	0.407658	-1.03657	-1.02518	-0.94984	1.42694	1.68644	1.6315	0.0155644	0.439133	0.24365
Foxp4	-0.70572	-0.749082	-0.786689	-0.0865919	0.908616	0.685634	-0.974168	-0.82949	-0.820509	1.72084	1.47428	1.66695	-0.378896	-0.65857	-0.466601
Nr4a3	-0.758022	-0.758022	-0.758022	-0.150738	1.02573	0.348983	-0.338973	-0.386032	-0.641495	1.14002	2.50921	1.04142	-0.758022	-0.758022	-0.758022
Nfyb	-0.378926	-0.378926	-0.378926	-0.378926	-0.378926	-0.378926	-0.378926	-0.378926	-0.378926	2.47793	2.44812	-0.378926	-0.378926	-0.378926	-0.378926
Hivep2	-0.166532	-0.487579	-0.487579	0.191126	-0.262282	-0.403093	-0.487579	-0.372114	-0.107391	3.44384	0.0925592	-0.487579	-0.487579	-0.487579	0.509357
Myt1l	-0.387784	-0.118298	-0.462641	-0.402755	-0.0990491	0.000760454	-0.300807	-0.300807	-0.265161	3.54685	-0.134695	-0.358554	0.208222	-0.462641	-0.462641
Dnajc1	-0.258199	-0.258199	-0.258199	-0.258199	-0.258199	-0.258199	-0.258199	-0.258199	-0.258199	3.61478	-0.258199	-0.258199	-0.258199	-0.258199	-0.258199
Elk3	1.33442	-0.353076	-0.353076	-0.353076	-0.353076	-0.353076	-0.353076	-0.353076	-0.353076	3.25557	-0.353076	-0.353076	-0.353076	-0.353076	-0.353076
Fli1	0.371943	-0.445829	0.659777	-0.445829	-0.445829	-0.445829	-0.445829	0.568315	-0.445829	3.30408	-0.445829	-0.445829	-0.445829	-0.445829	-0.445829
Foxl2	1.18131	1.49214	1.07229	-0.669271	1.02256	-0.669271	-0.669271	-0.669271	-0.669271	1.92442	-0.669271	-0.669271	-0.669271	-0.669271	-0.669271
Sp4	2.0675	1.20126	0.943304	-0.835343	0.921011	-0.835343	-0.835343	0.272928	0.448085	0.828656	-0.835343	-0.835343	-0.835343	-0.835343	-0.835343
Rbpjl	1.68491	1.62824	0.867924	-0.0960994	-1.16278	-1.16278	0.135951	-0.157053	0.313464	1.2839	0.216152	-0.692265	-0.970297	-0.918433	-0.970832
Sall2	1.71255	2.09579	1.20785	-0.800137	-0.800137	-0.800137	-0.800137	-0.438483	-0.114614	0.654575	-0.292742	0.560114	-0.800137	-0.584224	-0.800137
Gbx1	-0.947699	1.9467	1.62166	0.290545	-0.299832	-0.408178	-0.549692	-0.0367051	-0.00574899	0.903033	-0.947699	1.27672	-0.947699	-0.947699	-0.947699
Mta3	0.208532	1.74721	0.419292	-0.277838	0.053642	-0.341191	-1.65065	-0.0972573	-0.364387	1.75494	-0.652218	1.48806	-0.985194	-0.400802	-0.902137
Yy2	1.24251	0.628094	-0.148006	0.521131	0.705206	-1.8507	-0.705206	-0.752469	-0.763662	1.83577	0.415412	1.03604	-0.829581	-0.713912	-0.620631
Zfp42	1.36825	0.711074	-0.11867	0.597605	0.793812	-1.93891	-0.714384	-0.765208	-0.777028	1.40726	0.484136	1.14722	-0.846765	-0.723839	-0.624554
Mta1	1.02041	0.827721	-0.347459	-0.306469	0.574347	0.355934	-0.93947	-0.320736	-0.530977	1.83124	0.506097	1.24874	-1.44709	-1.14697	-1.32533
Nr2f2	0.869002	0.381379	-0.199987	0.301157	0.244182	0.151652	-0.81188	-0.565213	-0.781927	1.49709	1.23919	1.56965	-1.29295	-1.30952	-1.29183
Pbx2	1.68187	0.450626	-0.150617	0.189244	1.3286	0.0852536	-0.701054	-0.956166	-0.461292	0.43506	-0.561607	1.83212	-1.30122	-0.60809	-1.26273
Smad3	1.08649	0.936632	-0.289873	-0.121575	1.07265	0.231161	-0.541169	-0.229931	-0.462783	1.37236	0.0928332	1.07957	-0.956152	-1.0184	-2.25182
Smad9	1.15981	1.00364	-0.254222	-0.0810179	1.31881	0.279588	-0.705689	-0.191755	-0.430266	0.819076	0.137617	1.15129	-0.938521	-1.00099	-2.26737
Foxc1	-0.455839	-0.226142	0.908424	-0.589739	-0.55917	-0.485611	-0.647352	-0.642924	-0.643936	1.68446	1.88838	1.74978	-0.649553	-0.663622	-0.667146
Ybx1	-0.688343	-0.561627	-0.541986	-0.00766834	-0.204876	-0.149627	-0.415576	-0.445421	-0.187929	1.90437	1.92294	1.78475	-0.839942	-0.783752	-0.785317
Olig1	-0.532732	-0.532732	-0.532732	-0.532732	-0.532732	-0.532732	-0.532732	-0.532732	0.157847	1.80537	1.92375	1.97308	-0.532732	-0.532732	-0.532732
Olig2	-0.532169	-0.532169	-0.532169	-0.532169	-0.532169	-0.532169	-0.532169	-0.532169	0.149155	1.80643	1.92612	1.97215	-0.532169	-0.532169	-0.532169
Olig3	-0.532169	-0.532169	-0.532169	-0.532169	-0.532169	-0.532169	-0.532169	-0.532169	0.149155	1.80643	1.92612	1.97215	-0.532169	-0.532169	-0.532169
Bcl11a	-0.403701	-0.407816	-0.424493	-0.0784346	-0.284956	-0.166966	-0.536375	-0.265385	-0.545913	1.17099	1.78178	2.51497	-0.807976	-0.754891	-0.790833
Mef2c	-0.692977	-0.485338	-0.579124	0.232238	-0.403863	-0.355314	-0.730273	-0.535236	-0.72521	1.33628	1.44515	2.63129	-0.386235	-0.251949	-0.499433
Ikzf5	-0.369992	-0.369992	-0.369992	-0.369992	-0.369992	-0.369992	-0.369992	-0.369992	-0.369992	2.97626	-0.369992	1.83364	-0.369992	-0.369992	-0.369992
Foxp1	-0.376771	-0.46063	-0.449737	-0.416587	-0.15357	-0.112184	-0.642164	-0.672153	-0.642659	2.17164	0.605622	2.50238	-0.4202	-0.455587	-0.477393
Ybx2	-0.680397	-0.500607	-0.487435	0.167143	-0.0848832	-0.121489	-0.445456	-0.65452	-0.0837295	2.1854	0.912944	2.19673	-0.853325	-0.769024	-0.781348
Foxo6	0.615222	-0.359369	-0.792271	-0.0278227	0.184983	0.140824	-0.853813	-0.804187	-0.844561	2.38608	0.605689	1.80094	-0.759186	-0.698905	-0.593624
Nr2f1	-0.0768285	-0.264552	-0.41472	0.353902	0.0839572	0.00883577	-0.780297	-0.399498	-0.615407	1.82501	1.36086	2.02042	-1.05913	-1.02686	-1.01569
Nr2f6	0.0980816	-0.00911745	-0.0110515	0.194506	-0.123086	0.133723	-0.883564	-0.914508	-0.738237	1.88151	1.26802	1.92033	-1.11495	-0.51113	-1.19052
Cdc5l	0.191653	-0.0676112	-0.44532	-0.303245	-0.11678	-0.432689	-1.21727	-0.632274	1.5559	1.7963	0.275692	1.92252	-0.970647	-0.860005	-0.696218
Zic1	0.549034	0.183265	0.591163	-0.949751	-0.0488621	-0.207892	-0.701163	0.502162	1.31656	0.261664	0.855654	1.80955	-1.21731	-1.47204	-1.47204
Sox17	-0.368057	-0.368057	-0.368057	-0.368057	-0.368057	-0.368057	-0.368057	-0.368057	-0.368057	-0.368057	1.76305	3.02169	-0.368057	-0.368057	-0.368057
Sox18	-0.368057	-0.368057	-0.368057	-0.368057	-0.368057	-0.368057	-0.368057	-0.368057	-0.368057	-0.368057	1.76305	3.02169	-0.368057	-0.368057	-0.368057
Pknox1	-0.457603	0.225286	0.40278	-0.457603	0.924887	-0.258787	-0.457603	-0.457603	-0.457603	-0.457603	-0.457603	3.28186	-0.457603	-0.457603	-0.457603
Pknox2	-0.492711	-0.0231165	0.0989385	-0.492711	0.307779	-0.492711	-0.492711	-0.492711	-0.492711	0.927169	-0.166174	3.2898	-0.492711	-0.492711	-0.492711
Rxrg	-0.245701	-0.249779	-0.262086	-0.262086	-0.247258	-0.251114	-0.262086	-0.262086	-0.262086	-0.262086	-0.262086	3.61471	-0.262086	-0.262086	-0.262086
Rorb	-0.258199	-0.258199	-0.258199	-0.258199	-0.258199	-0.258199	-0.258199	-0.258199	-0.258199	-0.258199	-0.258199	3.61478	-0.258199	-0.258199	-0.258199
Barhl1	2.29751	-0.633445	-0.307612	-0.633445	-0.633445	-0.242754	-0.633445	-0.633445	-0.560866	1.33545	1.17485	1.37097	-0.633445	-0.633445	-0.633445
Foxl1	3.09984	-0.364089	-0.364089	-0.364089	-0.364089	-0.364089	-0.364089	-0.364089	-0.364089	-0.364089	1.63332	-0.364089	-0.364089	-0.364089	-0.364089
Bptf	0.757318	-0.285645	-0.788658	-0.668445	1.00244	1.60888	-0.914243	0.156926	-1.15467	2.17569	0.294599	-0.282287	-0.847757	-0.923645	-0.13051
Max	1.48257	0.643893	-0.508538	-0.955214	1.41823	1.3282	-1.17198	-0.729558	-1.02187	0.815647	0.893506	0.235278	-0.853398	-0.7738	-0.802973
Npas3	0.140734	0.447385	-0.678006	0.49257	1.78424	0.661861	-1.29733	-0.106274	0.211222	0.253996	1.55651	0.425094	-1.29733	-1.29733	-1.29733
Foxk2	-0.0600065	0.110301	-0.343798	0.149278	1.44389	1.11843	-1.11565	-1.04067	-0.991743	1.25774	1.35358	0.99921	-1.05847	-0.866389	-0.955693
Foxp2	0.901509	0.322658	-0.533753	-0.179866	1.44865	0.57643	-1.09231	-0.634923	-0.899796	1.38448	1.57973	0.317848	-0.94647	-1.15246	-1.09172
Nfib	0.316788	-0.250092	-0.265557	2.00024	1.36907	0.947105	-0.828271	-0.463113	-0.546989	1.01602	-0.047225	0.44522	-1.25717	-1.30236	-1.13367
Nfix	-0.0690729	-0.445625	-0.747777	1.58744	1.22922	0.765342	-0.931669	-0.642544	-0.86182	1.21629	0.728037	1.2192	-1.05014	-1.04734	-0.949539
Bcl11b	0.153516	0.213936	-0.101476	0.794199	1.25921	0.876152	-0.492845	-0.378183	-0.419387	0.965738	0.839582	1.06482	-1.61789	-1.55502	-1.60235
Hmg20a	0.0631094	0.668867	1.01998	1.03857	0.602148	1.13124	-0.874438	-0.111142	-0.70391	0.646384	0.548901	0.664738	-1.5427	-1.63591	-1.51583
Noc3l	1.41744	2.31919	0.184651	-0.376781	1.04399	0.624108	-0.630516	0.103586	-0.611191	-1.09532	-1.18442	-1.18442	-0.153664	-0.0841436	-0.372514
Nr2c1	1.84614	1.66988	0.362528	-0.243307	0.73334	1.06085	-0.983828	-0.752729	-0.914891	-1.12698	-1.12698	-0.979166	0.192639	0.192148	0.0703435
Prrx1	0.696902	2.38196	-0.010191	-0.33669	2.18724	-0.0821561	-0.733383	-0.69724	-0.605714	-0.315036	-0.388692	-0.200166	-0.690559	-0.443994	-0.762282
Prrx2	0.410459	2.74753	-0.0918614	-0.243474	1.87954	-0.24728	-0.694767	-0.653599	-0.681275	-0.218912	-0.302632	-0.164425	-0.646074	-0.365595	-0.727632
Foxj2	0.65328	1.77344	-0.0241404	0.273896	2.268	0.895884	-0.957843	-0.443839	-0.23291	-0.744754	-0.600056	-0.957843	-0.711639	-0.903131	-0.288342
Ebf1	1.25225	1.29521	-0.129359	0.39216	2.27016	1.07033	-0.715612	-0.705968	-0.683026	-0.688433	-0.424531	-0.689894	-0.74776	-0.74776	-0.74776
Ebf2	1.22039	1.29776	-0.131074	0.755691	2.1507	1.03877	-0.735223	-0.725803	-0.703101	-0.708506	-0.448901	-0.71005	-0.766882	-0.766882	-0.766882
Setbp1	0.605042	1.14318	-0.0858112	-0.733032	2.40853	1.60132	-0.194893	0.0450873	-0.391241	-0.733032	-0.733032	-0.733032	-0.733032	-0.733032	-0.733032
Foxa1	1.52739	1.62363	-0.581405	-0.581405	1.77932	1.46512	-0.581405	-0.581405	-0.581405	-0.581405	-0.581405	-0.581405	-0.581405	-0.581405	-0.581405
Zscan21	1.71415	1.19547	-0.690903	-0.317254	2.15413	0.968625	-0.594064	0.188165	-0.472904	-0.690903	-0.690903	-0.690903	-0.690903	-0.690903	-0.690903
Pou2f1	1.26801	2.2205	0.486344	0.310564	0.423334	1.57668	-0.73039	-0.73039	-0.73039	-0.442316	-0.73039	-0.73039	-0.73039	-0.73039	-0.73039
Tead2	1.20818	2.53446	-0.158194	0.528593	0.682811	1.14547	-0.640384	-0.769928	-0.633187	-0.450181	-0.599259	-0.5386	-0.769928	-0.769928	-0.769928
Onecut1	1.74779	1.40557	-0.31114	0.344399	1.47364	1.15193	-0.610468	-0.0640308	-0.48738	-0.00248663	-0.802561	-0.486448	-1.11961	-1.11961	-1.11961
Onecut2	2.06926	1.81404	-0.462928	-0.000153745	0.798554	0.92155	-0.450628	0.382672	-0.3284	-0.244609	-0.810392	-0.586693	-1.03409	-1.03409	-1.03409
Onecut3	1.98677	1.74414	0.347019	0.149446	0.754106	1.06675	-0.733661	0.0989674	-0.464441	-0.398764	-0.840046	-0.665813	-1.01482	-1.01482	-1.01482
Ep400	1.52543	1.03455	-0.310168	-1.3019	1.6217	-0.032205	-0.287619	1.10046	1.03758	-1.04259	-1.21778	-0.445464	-0.75725	-0.605477	-0.319274
Zic4	1.04873	1.81914	-0.765819	-0.765819	0.727873	1.11217	-0.765819	-0.765819	1.37502	-0.765819	0.809446	-0.765819	-0.765819	-0.765819	-0.765819
Zfp28	0.885584	1.69066	0.0805076	0.885584	0.885584	0.483046	0.483046	-0.724569	1.28812	-1.12711	-1.12711	-1.12711	-1.12711	-0.724569	-0.724569
Klf8	0.355708	1.79222	0.2531	1.07397	0.766141	0.560924	0.458316	-0.567765	1.27918	-1.18341	-1.18341	-1.18341	-1.18341	-0.567765	-0.670373
Zfp14	0.394405	1.77482	0.197203	0.986013	0.788811	0.591608	0.394405	-0.591608	1.38042	-1.18322	-1.18322	-1.18322	-1.18322	-0.591608	-0.591608
Zfp2	0.311818	1.80004	0.311818	0.949628	0.737025	0.524422	0.524422	-0.538595	1.37483	-1.17641	-1.17641	-1.17641	-1.17641	-0.538595	-0.751198
Zscan22	0.374465	1.72254	0.374465	1.0485	0.823824	0.599145	0.374465	-0.524252	1.27318	-1.19829	-1.19829	-1.19829	-1.19829	-0.524252	-0.748931
Zfp112	0.678952	1.81054	0.301756	1.05615	0.678952	0.678952	0.301756	-0.452635	1.05615	-1.20703	-1.20703	-1.20703	-1.20703	-0.452635	-0.82983
Zscan29	0.331424	1.86108	0.331424	1.09625	0.713837	0.713837	0.331424	-0.433401	1.09625	-1.19823	-1.19823	-1.19823	-1.19823	-0.433401	-0.815814
Rxrb	-0.325234	-0.541813	0.21658	-0.557528	3.2743	0.741012	0.116147	-0.557528	-0.54556	-0.557528	-0.557528	-0.557528	0.0963732	0.313369	-0.557528
Tshz1	-0.351262	1.29074	-0.351262	-0.351262	3.27567	-0.351262	-0.351262	-0.351262	-0.351262	-0.351262	-0.351262	-0.351262	-0.351262	-0.351262	-0.351262
Tshz2	-0.351263	1.29076	-0.351263	-0.351263	3.27566	-0.351263	-0.351263	-0.351263	-0.351263	-0.351263	-0.351263	-0.351263	-0.351263	-0.351263	-0.351263
Foxj3	0.572255	0.138554	-0.30434	-0.283353	3.3807	-0.197239	-0.435143	-0.435637	-0.40937	0.108336	-0.115836	0.0559161	-0.705259	-0.652535	-0.717054
Zkscan1	0.208282	-0.171512	-0.327715	0.238598	3.53753	-0.193027	-0.372166	-0.356875	-0.287975	-0.37919	-0.37919	-0.37919	-0.37919	-0.37919	-0.37919
Smad1	0.0251827	-0.141401	-0.200328	-0.337448	3.58652	-0.0065475	-0.337448	-0.337448	-0.337448	-0.337448	-0.337448	-0.226392	-0.337448	-0.337448	-0.337448
Smad5	-0.161047	-0.270106	-0.270106	-0.270106	3.61306	-0.270106	-0.270106	-0.270106	-0.210734	-0.270106	-0.270106	-0.270106	-0.270106	-0.270106	-0.270106
Tada2a	-0.258199	-0.258199	-0.258199	-0.258199	3.61478	-0.258199	-0.258199	-0.258199	-0.258199	-0.258199	-0.258199	-0.258199	-0.258199	-0.258199	-0.258199
Ppard	-0.258199	-0.258199	-0.258199	-0.258199	3.61478	-0.258199	-0.258199	-0.258199	-0.258199	-0.258199	-0.258199	-0.258199	-0.258199	-0.258199	-0.258199
Hhex	-0.258199	-0.258199	-0.258199	-0.258199	3.61478	-0.258199	-0.258199	-0.258199	-0.258199	-0.258199	-0.258199	-0.258199	-0.258199	-0.258199	-0.258199
Glis2	-0.258199	-0.258199	-0.258199	-0.258199	3.61478	-0.258199	-0.258199	-0.258199	-0.258199	-0.258199	-0.258199	-0.258199	-0.258199	-0.258199	-0.258199
Adnp2	-0.258199	-0.258199	-0.258199	-0.258199	3.61478	-0.258199	-0.258199	-0.258199	-0.258199	-0.258199	-0.258199	-0.258199	-0.258199	-0.258199	-0.258199
Rarg	-0.258199	-0.258199	-0.258199	-0.258199	3.61478	-0.258199	-0.258199	-0.258199	-0.258199	-0.258199	-0.258199	-0.258199	-0.258199	-0.258199	-0.258199
Rarb	-0.258199	-0.258199	-0.258199	-0.258199	3.61478	-0.258199	-0.258199	-0.258199	-0.258199	-0.258199	-0.258199	-0.258199	-0.258199	-0.258199	-0.258199
Pou6f1	-0.258199	-0.258199	-0.258199	-0.258199	3.61478	-0.258199	-0.258199	-0.258199	-0.258199	-0.258199	-0.258199	-0.258199	-0.258199	-0.258199	-0.258199
Rara	-0.258199	-0.258199	-0.258199	-0.258199	3.61478	-0.258199	-0.258199	-0.258199	-0.258199	-0.258199	-0.258199	-0.258199	-0.258199	-0.258199	-0.258199
Pax2	0.890186	0.73986	-0.489718	0.797987	2.94938	-0.504073	-0.585354	0.299208	-0.585354	-0.585354	-0.585354	-0.585354	-0.585354	-0.585354	-0.585354
Sox12	1.55092	-0.446589	-0.446589	0.916573	2.89158	-0.446589	-0.446589	-0.446589	-0.446589	-0.446589	-0.446589	-0.446589	-0.446589	-0.446589	-0.446589
Mnt	0.0043478	-0.655494	-0.640697	0.383593	3.06242	0.779827	-0.579316	-0.556847	-0.394626	0.617058	0.358383	-0.11951	-0.753046	-0.753046	-0.753046
Zbtb20	-0.374864	-0.200296	-0.399935	1.57807	2.7696	0.902086	-0.829857	-0.225924	-0.532719	-0.383964	-0.20141	-0.367622	-0.274952	-1.04472	-0.413492
Tox2	1.27926	0.550553	-1.07265	-0.330332	2.41377	0.9712	-1.07265	0.142278	-0.682933	-1.07265	-1.07265	0.218984	-0.0544367	-0.204138	-0.0136092
Tcf4	1.38656	-0.430074	-0.498826	-0.414045	2.57354	1.47866	-0.477668	0.364996	-0.479514	-0.496916	-0.491251	-0.598178	-0.636459	-0.641051	-0.639764
Zhx1	1.86179	0.0504068	-0.69663	-0.69663	1.52272	2.16278	-0.69663	-0.192561	-0.56608	-0.464541	-0.69663	-0.69663	-0.69663	-0.221573	0.0268353
Arid1b	1.58329	0.265765	-0.705152	-0.373407	2.22111	0.48611	-0.372056	0.48046	0.135695	0.227567	-0.0411703	0.0309269	-1.29237	-1.34825	-1.29851
Gatad2a	2.67029	0.709082	-0.153661	-0.853442	1.2213	0.454647	-0.292948	-0.138532	-0.138416	-0.605937	0.519555	-0.391349	-0.97806	-1.02022	-1.00231
Rybp	1.61986	1.01419	0.159114	-0.835348	2.03722	0.787794	-0.285485	-0.056441	0.252477	-0.378319	-0.790386	-0.0977006	-1.1887	-1.1887	-1.04958
Arid1a	2.10722	1.18629	0.484485	-0.221915	1.4773	0.653659	-0.317338	-0.385482	-0.236362	-0.311225	-0.443221	-0.290161	-1.2602	-1.26419	-1.17887
Wiz	1.97033	0.954409	0.455916	-0.259586	1.72113	0.695732	-0.262269	-0.343944	-0.13593	-0.228258	-0.542962	-0.192195	-1.28845	-1.26691	-1.27701
Neurod6	1.3939	0.968429	0.22269	-0.554229	1.24819	1.96593	-0.58668	-0.298437	-0.482115	-0.692093	0.664916	-0.776508	-1.02466	-1.02466	-1.02466
Tcf3	2.01821	-0.0104606	-0.465404	-0.321493	1.39615	1.62641	-0.252787	-0.478402	-0.211007	-0.00860369	0.36185	0.0303914	-1.12739	-1.30844	-1.24902
Adnp	1.99358	0.676589	-0.342335	-0.00196172	1.71908	1.53872	-0.699105	-0.405139	-0.565152	-0.0830657	-0.862191	-0.365319	-0.923678	-0.900547	-0.779477
Nfya	2.0992	0.56351	0.127981	-0.487444	1.73079	1.41243	-0.730802	-0.495835	-0.514612	-0.00745694	-0.490993	-0.439961	-0.922273	-0.922273	-0.922273
Hmgn5	1.97858	0.261133	-0.520194	-0.60734	2.12827	1.41125	-0.32271	-0.560955	-0.313222	-0.496474	-0.716799	-0.0712863	-0.749655	-0.749655	-0.670942
Rxra	2.48223	0.0919251	-0.517962	-0.517962	1.58444	1.53899	-0.517962	-0.517962	-0.517962	-0.517962	-0.517962	-0.517962	-0.517962	-0.517962	-0.517962
Foxn1	-0.692682	1.06688	1.36601	-0.692682	2.12262	1.56396	-0.692682	-0.692682	0.134313	-0.692682	-0.692682	-0.692682	-0.481534	-0.393556	-0.529922
Foxj1	-0.692361	1.06776	1.36449	-0.692361	2.12316	1.56343	-0.692361	-0.692361	0.137123	-0.692361	-0.692361	-0.692361	-0.483304	-0.395635	-0.53051
Foxn2	-0.692331	1.06804	1.36487	-0.692331	2.12344	1.56276	-0.692331	-0.692331	0.136322	-0.692331	-0.692331	-0.692331	-0.482075	-0.3955	-0.531547
Foxn4	-0.692331	1.06804	1.36487	-0.692331	2.12344	1.56276	-0.692331	-0.692331	0.136322	-0.692331	-0.692331	-0.692331	-0.482075	-0.3955	-0.531547
Foxa2	1.09608	1.54009	1.21787	-0.668123	1.9051	0.922093	-0.668123	-0.668123	-0.668123	-0.668123	-0.668123	-0.668123	-0.668123	-0.668123	-0.668123
Yeats4	0.745906	1.31738	1.22457	-0.905711	2.19861	0.275936	-1.26663	-0.261265	-0.426558	-0.637438	-0.922273	-1.14922	-0.212235	-0.0105385	0.0294728
Meis1	0.0474969	1.01524	0.384087	-1.45527	1.7742	0.405446	-0.66978	1.08104	0.542563	0.186336	0.458846	0.177723	-1.35674	-1.25545	-1.33572
Meis3	-0.566248	-0.333124	0.547566	-0.924175	2.32543	1.67708	-0.570957	0.602511	0.127629	-0.0866561	-0.691051	0.664521	-0.924175	-0.924175	-0.924175
Mga	0.120809	0.141071	-0.364201	-0.48577	-0.645329	2.87004	-0.582012	-0.697249	-0.678254	-0.642796	-0.636465	-0.191978	0.846424	-0.432583	1.37829
Tfe3	-0.0462192	-0.327175	0.00997195	-0.912038	-0.601799	2.68578	-0.445889	-0.912038	-0.912038	-0.912038	-0.626334	0.609872	0.533104	1.01983	0.837011
Bach2	0.903533	1.53596	0.579967	-0.523098	-0.523098	2.73462	-0.523098	-0.523098	-0.523098	-0.523098	-0.523098	-0.523098	-0.523098	-0.523098	-0.523098
Foxb1	0.544862	1.3343	0.86558	1.04543	0.0731585	2.39053	-0.709308	-0.579395	-0.709308	-0.709308	-0.709308	-0.709308	-0.709308	-0.709308	-0.709308
Six6	0.174616	1.29719	1.27848	0.707716	0.526358	2.32099	-0.764863	-0.664512	-0.764863	-0.533922	-0.764863	-0.560292	-0.764863	-0.722307	-0.764863
Lhx6	-0.28108	-0.28108	-0.28108	-0.28108	-0.28108	3.60141	-0.28108	-0.28108	0.0526277	-0.28108	-0.28108	-0.28108	-0.28108	-0.28108	-0.28108
Tfeb	-0.276264	-0.276264	-0.276264	-0.276264	-0.276264	3.6066	-0.276264	-0.276264	-0.276264	-0.276264	-0.276264	-0.276264	-0.276264	-0.0151744	-0.276264
Zik1	-0.258199	-0.258199	-0.258199	-0.258199	-0.258199	3.61478	-0.258199	-0.258199	-0.258199	-0.258199	-0.258199	-0.258199	-0.258199	-0.258199	-0.258199
Nfatc1	-0.258199	-0.258199	-0.258199	-0.258199	-0.258199	3.61478	-0.258199	-0.258199	-0.258199	-0.258199	-0.258199	-0.258199	-0.258199	-0.258199	-0.258199
Zbtb5	-0.258199	-0.258199	-0.258199	-0.258199	-0.258199	3.61478	-0.258199	-0.258199	-0.258199	-0.258199	-0.258199	-0.258199	-0.258199	-0.258199	-0.258199
Prox1	0.272051	-0.182201	-0.38019	0.103368	0.0709946	3.52167	-0.361789	-0.195832	-0.36247	-0.414268	-0.414268	-0.414268	-0.414268	-0.414268	-0.414268
Zscan2	-0.161298	0.210929	-0.161298	0.0248151	-0.0372227	3.49893	-0.0992605	-0.40945	0.086853	-0.533525	-0.533525	-0.533525	-0.533525	-0.40945	-0.40945
Pou6f2	-0.345979	1.16971	-0.345979	-0.345979	-0.345979	3.32801	-0.345979	-0.345979	-0.345979	-0.345979	-0.345979	-0.345979	-0.345979	-0.345979	-0.345979
Trerf1	0.201162	0.622009	-0.0940692	0.136264	-0.550995	3.34949	-0.550995	0.26254	-0.526136	-0.525916	-0.509197	-0.521736	-0.40382	-0.504577	-0.38402
Gon4l	1.59626	1.02318	-0.623799	-0.623799	-0.623799	2.36196	-0.623799	-0.623799	-0.623799	-0.623799	-0.623799	-0.623799	0.358612	0.897975	-0.623799
Scrt2	1.86735	0.407357	-0.133382	-0.0870333	0.430531	2.67846	-0.573699	-0.573699	-0.573699	-0.573699	-0.573699	-0.573699	-0.573699	-0.573699	-0.573699
Zeb1	1.70947	-0.366481	-0.366481	-0.366481	-0.366481	3.05478	-0.366481	-0.366481	-0.366481	-0.366481	-0.366481	-0.366481	-0.366481	-0.366481	-0.366481
Usf1	0.34143	-0.383525	-0.645041	-0.899675	2.67896	0.645489	-1.02996	-1.02996	-0.604844	-0.351618	1.4596	-0.201309	-0.216168	0.292318	-0.055692
Mitf	-0.628056	-0.628056	-0.628056	-0.628056	1.49938	2.35035	-0.628056	-0.628056	-0.628056	-0.628056	-0.628056	-0.628056	0.66228	1.25889	0.509659
Tshz3	-0.463157	0.932487	-0.463157	-0.463157	2.6196	1.93721	-0.463157	-0.394575	-0.463157	-0.463157	-0.463157	-0.463157	-0.463157	-0.463157	-0.463157
Zhx3	0.228929	0.143081	-0.467765	-0.467765	2.63929	2.13411	-0.467765	-0.467765	-0.467765	-0.467765	-0.467765	-0.467765	-0.467765	-0.467765	-0.467765
Foxp3	-0.376799	-0.376799	-0.376799	-0.376799	2.72952	2.16887	-0.376799	-0.376799	-0.376799	-0.376799	-0.376799	-0.376799	-0.376799	-0.376799	-0.376799
Prdm16	0.433327	0.112667	-0.314136	0.0208673	2.04492	2.6126	-0.559572	-0.559572	-0.559572	-0.559572	-0.433667	-0.559572	-0.559572	-0.559572	-0.559572
Zfpm2	-0.428011	-0.428011	0.383849	-0.428011	1.8432	2.87795	-0.428011	-0.396882	-0.428011	-0.428011	-0.428011	-0.428011	-0.428011	-0.428011	-0.428011
Cux1	2.2322	0.0257942	-0.391274	-0.752245	1.60393	-0.480519	-0.523201	-0.801801	-0.515441	-0.960114	-0.821202	-0.922753	1.01447	0.656496	0.635653
Sp2	2.86857	-0.54926	-0.54926	-0.54926	1.53277	-0.54926	-0.54926	-0.54926	-0.54926	-0.54926	-0.54926	-0.54926	0.305741	0.431924	0.353604
Ctcfl	1.40357	0.768033	-0.8728	-0.8728	1.61156	0.53693	-0.8728	-0.8728	-0.8728	-0.8728	-0.8728	-0.8728	0.652482	1.09158	0.918251
Zfp37	1.34993	0.66075	-0.562062	0.0111853	1.3575	0.618222	-1.22211	-0.75431	-0.430984	-1.44232	-1.4097	-0.689645	1.06156	1.0633	0.38869
Irf2	0.978381	-0.0898681	0.61785	0.179231	1.17641	1.70998	-1.20713	-1.20713	-1.20713	-0.02779	-0.527364	-0.89576	-1.0834	0.326982	1.25675
Nfic	0.360118	-0.245279	-0.46058	1.55111	1.61124	0.220785	-1.35077	-1.18695	-1.20729	-0.557069	-0.316206	0.122856	-0.593973	0.328615	1.72339
Klf13	2.12957	0.746951	0.58429	0.189255	0.527488	0.0459583	-0.993267	-0.355531	-0.993267	-0.993267	-0.993267	-0.993267	0.956087	-0.993267	1.13553
Maff	0.827998	0.38829	0.457382	1.68301	1.80842	0.668036	-0.950361	-0.950361	-0.950361	-0.950361	-0.950361	-0.950361	0.244099	-0.841842	0.466769
Mafk	0.250445	1.02345	0.44569	1.94173	0.662769	0.655212	-0.953356	-0.953356	-0.953356	-0.953356	-0.953356	-0.953356	0.23365	-0.845446	1.35264
Maz	0.104381	1.49222	-1.0533	2.13797	1.04389	-0.479108	-0.523442	-0.195853	-0.850089	0.99053	0.49315	-0.770179	-0.856018	-0.785137	-0.749022
Zkscan2	-0.601608	1.41872	-0.601608	1.95747	1.55341	1.41872	-0.601608	-0.601608	-0.601608	-0.601608	-0.601608	-0.601608	-0.601608	-0.332232	-0.601608
Zkscan5	-0.405387	1.47413	-0.626507	1.91637	1.58469	1.36357	-0.626507	-0.626507	-0.626507	-0.626507	-0.626507	-0.626507	-0.626507	-0.294827	-0.626507
Mef2d	-0.593886	-0.300244	-0.47085	2.61341	-0.485047	-0.298501	-0.731517	-0.69107	-0.731517	0.869692	0.914175	1.48243	-0.427514	-0.582878	-0.566689
Nkx2-5	-0.417108	-0.250345	-0.753049	3.03173	-0.753049	-0.753049	0.0916388	0.262631	0.283174	0.71579	0.699476	0.101306	-0.753049	-0.753049	-0.753049
Prr12	-0.457567	-0.554445	-0.527012	2.80121	1.90779	-0.559782	-0.167712	-0.0322313	-0.105101	-0.502111	-0.540346	-0.527298	-0.324476	0.215023	-0.625945
Sox4	0.261181	-0.204566	-0.364312	2.58935	2.1075	-0.268055	-0.674128	-0.544749	-0.467631	-0.0498351	-0.0549198	-0.188818	-0.713675	-0.713675	-0.713675
Dmap1	0.512232	0.202841	0.0540958	3.19417	0.380448	0.171531	0.15702	-0.754515	0.0804258	-0.734188	-0.659775	-0.816651	-0.588593	-0.669036	-0.53001
Gata2	0.214527	-0.551777	0.896001	3.19774	0.384189	0.121214	0.152318	-0.551777	-0.551777	-0.551777	-0.551777	-0.551777	-0.551777	-0.551777	-0.551777
E2f6	0.749531	-0.32486	-0.32486	3.47365	-0.32486	-0.32486	-0.32486	-0.32486	-0.32486	-0.32486	-0.32486	-0.32486	-0.32486	-0.32486	-0.32486
Lin28b	1.37161	-0.354581	-0.354581	3.23794	-0.354581	-0.354581	-0.354581	-0.354581	-0.354581	-0.354581	-0.354581	-0.354581	-0.354581	-0.354581	-0.354581
Csde1	-0.0718221	-0.300893	-0.45339	3.39663	-0.445876	-0.365804	-0.480081	0.613446	-0.493685	-0.4118	-0.421258	-0.409079	-0.181175	-0.451835	0.476626
E2f4	-0.393803	-0.393803	0.0895793	3.49484	0.513978	-0.393803	-0.393803	-0.393803	-0.393803	-0.393803	-0.393803	-0.393803	-0.119023	-0.285906	-0.149235
Scrt1	-0.323951	-0.323951	-0.323951	3.47826	0.7331	-0.323951	-0.323951	-0.323951	-0.323951	-0.323951	-0.323951	-0.323951	-0.323951	-0.323951	-0.323951
Zzz3	-0.192458	-0.208692	-0.347841	3.50333	-0.347841	-0.239305	0.615532	-0.347841	-0.347841	-0.347841	-0.347841	-0.347841	-0.347841	-0.347841	-0.347841
Hic2	-0.286565	-0.286565	-0.286565	3.59376	-0.286565	0.131585	-0.286565	-0.286565	-0.286565	-0.286565	-0.286565	-0.286565	-0.286565	-0.286565	-0.286565
Jdp2	-0.258199	-0.258199	-0.258199	3.61478	-0.258199	-0.258199	-0.258199	-0.258199	-0.258199	-0.258199	-0.258199	-0.258199	-0.258199	-0.258199	-0.258199
Irx6	-0.258199	-0.258199	-0.258199	3.61478	-0.258199	-0.258199	-0.258199	-0.258199	-0.258199	-0.258199	-0.258199	-0.258199	-0.258199	-0.258199	-0.258199
Bsx	-0.258199	-0.258199	-0.258199	3.61478	-0.258199	-0.258199	-0.258199	-0.258199	-0.258199	-0.258199	-0.258199	-0.258199	-0.258199	-0.258199	-0.258199
Pax8	-0.258199	-0.258199	-0.258199	3.61478	-0.258199	-0.258199	-0.258199	-0.258199	-0.258199	-0.258199	-0.258199	-0.258199	-0.258199	-0.258199	-0.258199
Zfx	1.985	0.853068	1.27592	0.322882	-1.10179	-0.592746	-0.300005	0.492021	0.00249372	-1.10179	-1.10179	-1.10179	0.511537	0.87421	-1.01722
Six5	2.48915	2.43673	-0.378914	-0.378914	-0.378914	-0.378914	-0.378914	-0.378914	-0.378914	-0.378914	-0.378914	-0.378914	-0.378914	-0.378914	-0.378914
Fiz1	2.61142	2.14844	-0.216394	-0.493771	0.229243	0.164998	-0.493771	-0.493771	-0.493771	-0.493771	-0.493771	-0.493771	-0.493771	-0.493771	-0.493771
Tfdp1	2.10991	2.64724	-0.498801	-0.498801	0.405873	-0.118191	-0.498801	-0.498801	-0.369443	-0.498801	-0.498801	-0.498801	-0.332958	-0.498801	-0.352029
Nkx2-3	2.32933	2.38049	-0.46568	0.673717	-0.46568	-0.46568	-0.46568	-0.46568	-0.261054	-0.46568	-0.46568	-0.46568	-0.46568	-0.46568	-0.46568
Nkx3-1	2.06537	2.05842	-0.510267	1.61758	-0.510267	-0.510267	-0.510267	-0.510267	-0.128435	-0.510267	-0.510267	-0.510267	-0.510267	-0.510267	-0.510267
Zic2	2.10436	-0.545286	2.03244	-0.281158	1.20596	-0.406712	-0.104142	0.225087	-0.222566	-0.882266	-0.00989963	-0.882266	-0.882266	-0.469023	-0.882266
Zhx2	3.15769	-0.0250806	-0.24708	-0.316681	1.37367	0.199506	-0.503233	-0.503233	-0.503233	-0.503233	-0.503233	-0.344625	-0.370758	-0.496247	-0.414226
Sp3	3.42635	-0.377964	-0.377964	-0.377964	0.790977	0.162324	-0.377964	-0.377964	-0.377964	-0.377964	-0.377964	-0.377964	-0.334934	-0.363463	-0.27957
Zbtb34	3.18658	-0.419041	-0.419041	-0.419041	1.06626	0.775657	-0.419041	-0.419041	-0.419041	-0.419041	-0.419041	-0.419041	-0.419041	-0.419041	-0.419041
Ezh2	3.15963	0.978306	-0.416729	0.316117	0.445656	0.184767	-0.536303	-0.222421	-0.389553	-0.586579	-0.586579	-0.586579	-0.586579	-0.586579	-0.586579
Arid2	3.43641	0.461526	-0.0401506	-0.55155	0.188591	-0.034494	-0.544302	-0.476422	-0.58001	-0.167956	-0.261468	-0.0703785	-0.555085	-0.548014	-0.256695
Sall1	3.40376	0.590564	0.0605503	-0.536388	0.127474	0.13345	-0.536388	-0.44377	-0.400747	-0.439587	-0.461696	-0.0661273	-0.449745	-0.504718	-0.476634
Arid5b	3.19576	-0.279818	1.44268	-0.384008	-0.1632	-0.384008	-0.384008	-0.384008	-0.384008	-0.384008	-0.384008	-0.384008	-0.384008	-0.355332	-0.384008
Barhl2	3.45554	-0.345524	0.785851	-0.345524	-0.345524	-0.345524	-0.345524	-0.345524	-0.0951011	-0.345524	-0.345524	-0.345524	-0.345524	-0.345524	-0.345524
Tfec	3.51192	-0.394325	-0.394325	-0.394325	0.268585	-0.394325	-0.394325	-0.394325	-0.394325	-0.394325	-0.394325	-0.394325	0.00781948	0.19423	-0.0393068
Zkscan3	3.61478	-0.258199	-0.258199	-0.258199	-0.258199	-0.258199	-0.258199	-0.258199	-0.258199	-0.258199	-0.258199	-0.258199	-0.258199	-0.258199	-0.258199
Wdhd1	3.61478	-0.258199	-0.258199	-0.258199	-0.258199	-0.258199	-0.258199	-0.258199	-0.258199	-0.258199	-0.258199	-0.258199	-0.258199	-0.258199	-0.258199
Mysm1	3.61478	-0.258199	-0.258199	-0.258199	-0.258199	-0.258199	-0.258199	-0.258199	-0.258199	-0.258199	-0.258199	-0.258199	-0.258199	-0.258199	-0.258199
Myf6	3.61478	-0.258199	-0.258199	-0.258199	-0.258199	-0.258199	-0.258199	-0.258199	-0.258199	-0.258199	-0.258199	-0.258199	-0.258199	-0.258199	-0.258199
Mlxip	3.61478	-0.258199	-0.258199	-0.258199	-0.258199	-0.258199	-0.258199	-0.258199	-0.258199	-0.258199	-0.258199	-0.258199	-0.258199	-0.258199	-0.258199
E2f5	3.61478	-0.258199	-0.258199	-0.258199	-0.258199	-0.258199	-0.258199	-0.258199	-0.258199	-0.258199	-0.258199	-0.258199	-0.258199	-0.258199	-0.258199
Isl2	3.61478	-0.258199	-0.258199	-0.258199	-0.258199	-0.258199	-0.258199	-0.258199	-0.258199	-0.258199	-0.258199	-0.258199	-0.258199	-0.258199	-0.258199
Neurod1	1.22577	1.92183	1.76554	-0.817905	1.20805	-0.817905	-0.525951	-0.565747	-0.398606	-0.176113	-0.0614297	-0.30382	-0.817905	-0.817905	-0.817905
Patz1	1.96334	1.97663	0.236941	-0.0500296	1.39978	-0.309591	-0.584934	-0.174204	0.213269	-0.585349	-0.856954	-0.679622	-0.878134	-0.829544	-0.841588
Irf3	2.43817	1.97964	0.286887	-0.30642	0.83185	-0.0961987	-0.36282	-0.763485	-0.707817	-0.299095	-0.376737	-0.399444	-0.697562	-0.763485	-0.763485
Yy1	2.45023	1.04702	0.733153	-0.468355	1.54127	0.299713	-0.85035	-0.606007	-0.667927	-0.575047	-0.354341	-0.430629	-0.750425	-0.667927	-0.70037
Cbx2	2.4464	1.51353	0.923909	-0.412721	0.730137	0.620597	-0.661856	-0.527007	-0.661856	-0.661856	-0.661856	-0.661856	-0.661856	-0.661856	-0.661856
Rb1	2.50421	1.63655	0.675513	-0.592371	0.861792	0.281708	-0.457479	-0.534066	-0.421903	-0.716886	-0.863637	-0.5815	-0.663028	-0.756909	-0.371998
Sp1	2.50839	0.841653	1.85734	-0.255314	0.275751	-0.122935	-0.678773	0.0822145	-0.53091	-0.678773	-0.678773	-0.678773	-0.678773	-0.583553	-0.678773
Erf	2.71262	1.23739	1.59467	-0.473954	-0.473954	-0.473954	-0.473954	-0.473954	-0.473954	-0.473954	-0.473954	-0.473954	-0.43991	-0.408795	-0.430393
Etv6	2.31067	1.67981	1.67862	-0.523404	0.0883358	-0.523404	-0.523404	-0.523404	-0.523404	-0.523404	-0.523404	-0.523404	-0.523404	-0.523404	-0.523404
Elf1	2.86188	1.62878	0.416801	0.476142	-0.400909	-0.179635	-0.533674	-0.533674	-0.533674	-0.533674	-0.533674	-0.533674	-0.533674	-0.533674	-0.533674
Klf12	2.50827	1.47989	1.1552	0.0161874	-0.0298803	-0.0536182	-0.179751	-0.488143	-0.0767526	-0.19343	-0.976178	-0.233262	-0.976178	-0.976178	-0.976178
Sox11	2.45227	1.60023	0.693042	0.00316738	0.165092	0.829029	-0.765851	-0.593625	-0.315591	-0.125305	-0.577142	-0.745974	-0.873114	-0.873114	-0.873114
Elf2	2.83101	0.987533	0.0461324	0.931709	0.104109	0.0389571	-0.974627	-0.651881	-0.788212	-0.201703	-0.131385	0.147448	-0.389839	-0.974627	-0.974627
Smad4	2.66871	1.44674	-0.550991	-0.108067	0.656718	-0.0429635	-0.737158	-0.510393	-0.481499	-0.152689	0.182339	0.471282	-0.808846	-0.994647	-1.03854
Pds5b	2.68664	0.77959	-0.0811615	-0.0317264	0.996847	0.791613	-1.16141	-0.771351	-0.832641	0.135816	-1.06203	-0.512152	-0.41949	-0.567515	0.048969
Pou2f2	2.44284	0.793995	0.483277	0.699872	0.8025	0.524668	-0.808926	-0.808926	-0.808926	0.724253	-0.808926	-0.808926	-0.808926	-0.808926	-0.808926
Pou2f3	2.44288	0.793962	0.483231	0.699976	0.802274	0.52479	-0.808923	-0.808923	-0.808923	0.724272	-0.808923	-0.808923	-0.808923	-0.808923	-0.808923
Tead1	2.39101	0.845174	0.706091	0.0843501	0.577691	1.47195	-0.882982	-0.727169	-0.381779	-0.585364	-0.502519	-0.305788	-0.889634	-0.843474	-0.957563
Terf2	2.82889	0.509429	0.633892	-0.466492	0.447002	1.19843	-0.56159	-0.332334	-0.301009	-0.279714	-0.656409	-0.483752	-0.903933	-1.00772	-0.62469
Vezf1	2.34745	1.05276	0.510002	0.358534	1.0203	0.573113	-0.115254	-0.640883	0.369353	-0.869437	-1.11152	-0.767106	-0.875749	-0.896936	-0.954638
Insm1	2.47999	0.75704	0.339143	-0.302878	1.36171	1.15393	-0.690425	-0.690425	-0.265524	-0.690425	-0.690425	-0.690425	-0.690425	-0.690425	-0.690425
Tox4	2.68431	0.765285	-0.317241	-0.027664	1.50377	0.6749	-0.485777	-0.364605	-0.385656	-0.85311	-0.78838	-0.593267	-0.666023	-0.385129	-0.761409
Smarce1	1.83824	1.03075	1.01142	-0.127445	1.5282	0.634923	-1.07926	-0.366548	-0.609098	0.244557	-0.256363	-0.507675	-1.08324	-1.17155	-1.08689
Tcf7l2	1.16382	0.937848	1.06372	0.5486	2.03008	0.511128	-0.818153	0.114442	-0.680227	-0.240689	-0.497044	-0.618955	-1.18718	-1.16562	-1.16176
Zeb2	1.1194	0.849085	-0.0452172	0.873754	1.74702	1.31026	-0.64869	-0.908359	-0.64038	0.495415	-0.653104	-0.0750792	-1.30358	-1.38459	-0.735939
Hmgb1	1.77262	0.576934	-0.120386	0.682956	2.21116	0.22342	-0.710598	-0.818715	-0.836917	0.109953	-0.00705251	0.0227657	-1.05351	-1.03124	-1.02139
Smarcc2	1.19772	0.599228	0.0620746	-0.112583	2.37473	0.739006	-0.750838	-0.618092	-0.385428	0.525592	-0.217609	0.264614	-1.23402	-1.27741	-1.16698
Gatad2b	1.51721	0.865127	-0.171925	-0.318094	2.0293	1.33436	-0.874891	-0.640569	-0.674144	0.11202	0.0886876	-0.157985	-0.949806	-1.15466	-1.00464
Smarcc1	1.45891	1.27035	0.273545	-0.0812064	1.94759	0.886358	-0.755518	-0.646666	-0.444401	0.0390815	-0.25499	-0.0867513	-1.2056	-1.23185	-1.16884
Foxk1	1.42985	0.886835	0.335043	0.657407	0.857244	0.834827	-1.10967	-1.31797	-0.613926	0.812089	0.393584	0.531228	-1.34371	-1.47425	-0.878581
Rfx3	1.40355	0.961543	1.29065	0.182353	0.570925	0.849879	-0.785885	-0.879208	-0.646577	0.45396	0.373303	0.461609	-1.33577	-1.46953	-1.4308
Mta2	1.71616	1.85693	0.0104699	-0.218123	0.842429	0.773872	-0.887728	-0.283796	-0.227807	0.493255	0.139446	-0.379653	-1.28398	-1.17741	-1.37407
Rbpj	1.60797	1.50303	0.807725	-0.115328	0.646033	0.716658	-0.496343	-0.287293	-0.341328	0.41351	0.233173	-0.151488	-1.55135	-1.5327	-1.45227
Smad2	1.59218	1.29659	0.115451	-0.227461	1.15894	0.564064	-1.10379	-0.0234344	0.0527683	0.233442	-0.465287	0.920495	-1.25067	-1.26726	-1.59604
Pbx1	1.53253	0.837617	-0.0291144	-0.1294	1.80643	0.96689	-0.482602	-0.432632	-0.164092	0.361805	-0.335065	0.284877	-1.48895	-1.25472	-1.47359
Pbx3	1.57631	0.550525	-0.0464285	-0.39808	1.78943	0.984673	-0.614529	0.0867948	-0.128925	0.34418	-0.206526	0.365429	-1.47887	-1.34512	-1.47887
Atf2	0.612532	0.896313	0.917104	1.28042	0.56269	0.740556	-1.44215	0.325246	0.376494	0.280437	-1.48054	0.434267	-1.48351	-1.48351	-0.536352
Neurod2	0.475978	0.456266	0.219894	0.65018	1.54452	0.793473	-1.01813	1.88062	-0.620966	-0.657941	-0.147231	0.154167	-1.25321	-1.20755	-1.27007
Tox	1.51464	0.55824	-0.832737	0.819949	1.96149	1.47809	-0.327194	-0.263967	-0.178865	-0.832737	-0.565959	-0.832737	-0.832737	-0.832737	-0.832737
Tox3	1.57993	0.826183	-1.00231	0.838508	1.90541	1.2679	-0.502612	-0.100668	-0.24716	-1.00231	-0.738736	-0.640981	-0.717449	-0.759464	-0.706245
Hmgb2	2.10388	0.480699	0.376873	0.89807	1.53368	0.99016	-0.740735	-0.622974	-0.724522	-0.359872	-0.523189	-0.389945	-1.0086	-1.00148	-1.01204
Dnajc2	2.00352	0.134536	0.101196	0.784987	1.73419	1.37857	-0.541411	-0.785249	-0.718242	-0.805187	-0.567887	-0.303457	-0.805187	-0.805187	-0.805187
Tbr1	1.64803	0.411706	-0.00522231	1.34073	1.79885	1.13879	-0.702576	-0.848877	-0.666049	-0.527168	-0.52536	-0.354518	-0.92412	-0.915083	-0.869138
Gatad1	0.978376	0.103676	0.727289	0.15496	1.98908	1.6303	-1.12509	-0.229055	-0.290391	-0.419626	-1.21843	0.430663	-1.18991	-0.846719	-0.695124
Meis2	0.601484	0.687122	-0.0248594	0.76119	1.6367	1.51435	-0.790957	-0.0275925	-0.406769	0.265582	0.10952	0.161814	-1.48663	-1.51633	-1.48463
Tcf20	0.153641	0.806818	0.282298	0.984053	1.50867	1.81322	-0.640286	0.0336352	-0.0803336	-0.542321	-0.0123473	-0.0733939	-1.52369	-1.31791	-1.39205
Hmgn2	1.40195	0.306599	-0.0502741	0.317313	1.84946	1.43085	-0.649044	0.177157	0.156449	-0.459578	0.0529072	-0.518071	-1.48803	-1.23971	-1.28797
Tcf12	1.33502	0.730193	0.261462	0.813249	1.74475	1.54739	-0.525719	-0.4698	-0.367625	-0.488714	-0.372148	-0.809219	-1.1069	-1.15357	-1.13836
Phox2a	1.89363	1.63516	0.0759224	1.29388	1.04596	-0.15406	-0.868272	-0.670994	0.118121	-0.372966	-0.405142	-0.513276	-1.02599	-1.02599	-1.02599
Phox2b	1.9011	1.64042	0.0633941	1.2951	1.04406	-0.1692	-0.689708	-0.692222	0.106141	-0.390479	-0.423168	-0.53255	-1.05096	-1.05096	-1.05096
Shox2	2.28625	1.30539	-0.0850809	1.0009	0.77982	0.495328	-0.927702	-0.474115	-0.655778	0.0343142	-0.514675	-0.0399507	-1.06823	-1.06823	-1.06823
Vax2	2.13231	0.887742	0.049991	1.2029	1.51113	-0.273762	-0.785558	-0.801604	-0.758185	-0.00265687	-0.234014	0.0541861	-0.994157	-0.994157	-0.994157
Alx4	1.98877	1.49417	0.0103887	1.16896	0.93333	-0.208678	-0.888463	-0.701014	-0.826733	-0.417206	0.304736	0.256557	-1.03827	-1.03827	-1.03827
Gabpa	2.03148	1.44725	0.432294	1.00352	0.999935	0.148853	-0.927935	-0.806599	-0.920169	-0.0033341	-0.0370127	-0.317837	-1.02327	-1.01268	-1.01449
Arx	1.91045	1.42317	-0.0117919	1.35641	1.06075	-0.00312137	-0.881441	-0.699361	-0.821615	0.226646	-0.454854	-0.0265317	-1.02624	-1.02624	-1.02624
Uncx	1.94292	1.62794	0.122771	1.29845	1.1375	-0.0989629	-0.788342	-0.597692	-0.726173	-0.310336	-0.34142	-0.445725	-0.940309	-0.940309	-0.940309
Alx1	1.91577	1.66321	0.134512	1.32856	1.08512	-0.0906881	-0.790843	-0.597213	-0.727703	-0.305365	-0.336935	-0.44287	-0.945186	-0.945186	-0.945186
Alx3	1.91575	1.66326	0.134826	1.32819	1.08529	-0.0907905	-0.790681	-0.597707	-0.727796	-0.305366	-0.336568	-0.442656	-0.945252	-0.945252	-0.945252
Esx1	1.916	1.66288	0.13474	1.32834	1.08519	-0.0906879	-0.790787	-0.597484	-0.727645	-0.305038	-0.336609	-0.442953	-0.945318	-0.945318	-0.945318
Rax	1.91598	1.66276	0.134786	1.32845	1.0852	-0.0905218	-0.791035	-0.59763	-0.727896	-0.305195	-0.336433	-0.442772	-0.945228	-0.945228	-0.945228
Ebf3	1.81282	1.45147	0.284866	0.93702	1.43675	0.761584	-0.763896	-0.709566	-0.732385	-0.692181	-0.596264	-0.769329	-0.806965	-0.806965	-0.806965
Ebf4	1.50528	1.15606	-0.184166	1.63968	1.70554	0.508886	-0.647821	-0.615975	-0.539329	-0.754693	-0.754693	-0.754693	-0.754693	-0.754693	-0.754693
Hmgb3	1.55664	0.686566	0.0785371	1.47005	1.24404	1.14885	-0.790893	-0.415454	-0.578386	-0.464723	-0.0987652	-0.0790121	-1.26021	-1.24956	-1.24767
Pou3f2	1.23686	0.877092	0.488134	1.99178	1.11156	0.890685	-0.913386	-0.842701	-0.889743	-0.223726	-0.409339	-0.480838	-0.946155	-0.945643	-0.944577
Casz1	0.604692	0.251904	1.25457	1.30099	2.05298	1.12459	-0.732192	-0.732192	-0.732192	-0.732192	-0.732192	-0.732192	-0.732192	-0.732192	-0.732192
Mafb	0.806541	1.45571	0.909041	0.905935	1.68245	1.18237	-0.771339	-0.771339	-0.771339	-0.771339	-0.771339	-0.771339	-0.771339	-0.771339	-0.771339
Mafg	0.54692	0.226292	0.748672	2.16655	1.31678	0.862179	-1.15995	-1.1622	-1.36141	-0.0315435	-0.0963019	-0.10771	-0.758361	-0.772981	-0.41693
Nfia	1.0898	0.350385	1.21483	1.47501	1.58828	0.521706	-1.06421	-0.975272	-1.11251	0.150645	-0.15897	-0.164751	-0.887064	-1.05746	-0.970421
Sox5	1.3884	0.66652	0.606019	1.6566	1.1048	0.42555	-1.00508	-0.933734	-0.990618	0.0923032	0.131983	0.361897	-1.17987	-1.17212	-1.15264
Sox15	1.51662	-0.600724	1.37569	2.0227	-0.600724	1.41526	-0.323039	-0.600724	-0.600724	-0.600724	-0.600724	-0.600724	-0.600724	-0.600724	-0.600724
Pax5	1.82889	0.935097	0.688487	1.13233	-0.464463	1.9331	-0.676084	-0.662071	-0.658779	-0.676084	-0.676084	-0.676084	-0.676084	-0.676084	-0.676084
Pitx1	1.19171	0.983216	1.07726	1.82962	-0.200334	1.14558	-0.844455	-0.87817	-0.408831	0.495246	-0.87817	-0.87817	-0.87817	-0.87817	-0.87817
Tfam	0.602523	0.62805	0.0593056	2.80455	0.20885	0.635245	-1.31113	-0.165615	-1.01501	-0.429579	0.331526	-0.248009	-1.13656	-0.618275	-0.345869
Tfap2a	0.94974	0.62752	0.747151	2.12648	-0.0935201	0.604051	-0.658585	1.07736	-0.696886	-0.524775	-0.0693985	-0.292686	-1.26391	-1.27434	-1.2582
Kin	1.98851	0.825609	-0.538525	2.55502	-0.146021	0.0704869	-0.538525	-0.538525	-0.446875	-0.538525	-0.538525	-0.538525	-0.538525	-0.538525	-0.538525
Pou3f4	1.84756	0.954046	0.196409	2.02525	0.137005	1.01774	-0.803344	-0.775681	-0.78396	-0.440968	-0.435423	-0.494359	-0.810532	-0.81428	-0.819449
Tead3	1.64816	1.51884	0.0183833	1.96765	0.503323	0.567981	-0.664335	-0.846901	-0.652925	-0.394291	-0.605382	-0.519804	-0.846901	-0.846901	-0.846901
Nkx2-2	1.36323	1.29616	0.609102	2.49782	-0.692718	-0.0648078	-0.268748	-0.131882	-0.206433	-0.747782	-0.747782	-0.662807	-0.747782	-0.747782	-0.747782
Tead4	1.11734	1.84594	0.700648	2.22271	0.0369288	0.00948171	-0.659228	-0.659228	-0.659228	-0.659228	-0.659228	-0.659228	-0.659228	-0.659228	-0.659228
Isl1	1.01436	1.0226	0.579503	2.58195	0.452903	0.606099	-0.695268	-0.695268	-0.695268	-0.695268	-0.695268	-0.695268	-0.695268	-0.695268	-0.695268
Sox6	0.899139	0.523391	0.276762	2.94042	0.182315	0.562142	-0.774548	-0.66049	-0.749289	-0.241598	-0.265288	-0.193904	-0.836833	-0.830087	-0.832127
Nkx2-4	1.0424	1.41781	0.904577	2.32225	0.213452	0.137248	-0.712376	-0.451471	-0.580562	-0.495784	-0.234238	-0.611011	-0.984099	-0.984099	-0.984099
Tfap2b	1.37375	1.12479	0.816081	2.28082	0.103127	0.0877098	-0.414885	0.0235276	-0.305326	-0.613388	-0.471417	-0.745432	-1.08591	-1.08953	-1.08392
Tfap2c	0.860386	0.703411	1.32015	2.52012	0.370085	0.24595	-0.688677	-0.410522	-0.617414	-0.423329	-0.542539	-0.458468	-0.952053	-0.926766	-1.00033
Tfap2e	0.889131	0.764789	1.28243	2.56529	-0.171478	-0.116016	-0.453713	0.117605	-0.687745	-0.421669	-0.399621	-0.236935	-1.0427	-1.05146	-1.0379
Tcf7	1.13969	-0.64749	1.50007	1.47911	0.946214	0.79689	-0.91549	-0.481466	-0.726282	0.187159	0.0805631	0.337549	-1.29471	-1.20721	-1.19459
Tcf7l1	0.997336	-0.961341	1.78435	1.5564	0.764238	0.526817	-0.740805	-0.610666	-0.700033	0.347875	0.171611	0.305662	-1.22739	-1.11516	-1.09889
Hmgn1	1.4449	0.494345	1.37961	0.864291	1.40785	0.636629	-0.676414	-0.839127	-0.350805	-0.102674	-0.408639	0.0790682	-1.38823	-1.32843	-1.21237
Lef1	2.05345	-0.128486	1.65262	1.03921	0.642811	0.535871	-0.960213	-0.480285	-0.76844	-0.105843	-0.281705	-0.0181802	-1.21854	-1.05606	-0.906207
Dlx2	0.436801	0.586113	2.29686	1.65632	0.273103	0.284595	-0.13592	-0.311469	-0.665671	-0.168083	-0.348141	-0.216432	-1.21968	-1.26682	-1.20157
Dlx5	0.252473	0.395648	1.72153	1.9888	0.71001	0.951664	-0.293923	-0.418639	-0.708731	-0.275509	-0.40365	-0.30586	-1.1969	-1.23442	-1.18249
Dlx1	0.580515	0.802451	1.69582	1.60145	0.814499	0.978426	-0.522374	-0.268212	-0.485286	-0.441903	-0.533159	-0.490968	-1.34631	-1.20765	-1.1773
Dlx6	0.420255	0.767254	1.83836	1.3406	0.88498	0.884987	-0.508073	-0.481406	-0.570174	-0.155346	-0.231033	-0.0956891	-1.39044	-1.3483	-1.35597
Cebpg	0.459184	0.517314	2.40142	0.505371	0.482204	1.70541	-0.56575	-0.521119	-0.569641	-0.535388	-0.539011	-0.596354	-0.9262	-0.90964	-0.907807
Maf	0.428665	1.07879	1.81161	1.62557	0.730474	0.805926	-0.882964	-0.882964	-0.882964	-0.00440999	-0.295883	-0.882964	-0.882964	-0.882964	-0.882964
Nfil3	1.05329	0.386703	1.71385	1.49211	0.878664	1.18899	-0.89625	-0.687551	-0.765424	-0.470286	-0.89625	-0.30909	-0.89625	-0.89625	-0.89625
Junb	0.77718	1.03748	1.36285	1.73936	0.846903	1.17228	-0.770672	-0.770672	-0.770672	-0.770672	-0.770672	-0.770672	-0.770672	-0.770672	-0.770672
Rfx7	0.417841	1.03437	1.1615	1.51835	1.15917	1.4743	-0.757795	-0.458817	-0.782096	-0.49471	-0.5615	-0.555292	-1.05813	-1.05813	-1.03907
Dach1	2.0456	1.732	1.47635	-0.0704593	-0.190401	-0.243806	-0.729002	-0.67157	-0.664391	0.283238	0.0522842	-0.00567316	-1.01038	-1.01038	-0.993399
Otx2	2.0469	1.26857	1.22993	0.246782	0.533117	0.163303	-0.768934	-0.723376	-0.727945	0.155405	0.165849	0.126034	-1.21407	-1.22275	-1.27882
Otp	1.35927	1.81287	1.21458	-0.300155	0.914781	0.972477	-0.706398	-0.539513	-0.629936	-0.405459	-0.165194	-0.00335946	-1.17595	-1.17207	-1.17595
Hmga2	1.52614	1.69279	1.31936	0.17772	0.96405	0.810439	-0.677555	-0.433247	-0.569622	-0.495684	-0.613555	-0.357844	-1.12328	-1.10302	-1.11669
Rfx2	1.49027	1.31091	1.68775	0.299316	0.681007	1.01088	-0.701269	-0.71001	-0.604612	-0.386341	-0.228084	-0.438927	-1.15819	-1.16331	-1.08939
Baz2b	1.5265	1.52442	1.59193	0.432565	0.252163	1.12445	-0.883124	-0.862964	-0.886004	-0.366571	-0.381778	-0.256902	-0.933582	-0.937153	-0.943949
Nr2c2	1.53487	1.67756	1.58743	0.295615	0.256023	0.960422	-1.20552	-1.015	-0.809347	-0.379044	-0.50674	-0.217626	-0.53937	-0.902525	-0.736761
Crx	1.21691	1.43499	1.92422	0.470397	0.320931	0.612513	-1.04714	-0.569334	-1.04714	0.325831	-0.151154	-0.349626	-1.04714	-1.04714	-1.04714
Rfx1	1.04803	1.54952	1.63838	1.00286	0.555207	0.747954	-0.938422	-0.800162	-0.757636	-0.294096	-0.175171	-0.262743	-1.12724	-1.07349	-1.11299
Drap1	0.848591	1.70338	1.70822	1.09592	0.498701	-0.447265	-1.02842	-1.2015	-1.01062	0.237836	0.0550464	0.114778	-0.908993	-0.862229	-0.803438
Ahctf1	0.821712	1.48072	1.54068	1.14701	0.102539	0.27337	-1.00445	-0.483001	-0.568895	0.136148	0.477059	0.144913	-1.4331	-1.32409	-1.31062
Dr1	0.629115	1.38458	1.1808	1.60904	0.672139	0.579315	-0.679665	-1.15082	-0.956087	-0.089784	0.474881	-0.247537	-1.0932	-1.31703	-0.995749
Gbx2	1.01642	1.66364	1.0355	1.61375	-0.152308	-0.208078	-0.720771	-0.59749	-0.29956	0.731697	-0.570583	0.198457	-1.23689	-1.23689	-1.23689
Smarca1	1.50684	0.949711	0.518587	1.94953	0.323516	0.522023	-0.981647	-0.451947	-1.08369	0.214946	-0.599543	0.357089	-0.973262	-1.23081	-1.02134
Ubtf	0.933832	1.10269	0.833889	2.17711	0.0934414	0.166633	-1.02267	-0.294706	-0.937584	0.144692	0.102601	0.295707	-1.20434	-1.18854	-1.20275
Gsx2	1.63109	0.869725	1.8479	1.06594	0.0439264	0.982226	-0.709249	-0.937155	-0.625005	-0.430373	-0.611008	-0.316552	-0.937155	-0.937155	-0.937155
Creb1	1.68356	0.792432	1.97131	0.718615	0.925691	0.576418	-0.745209	-0.776639	-0.753952	-0.711209	-0.696355	-0.715024	-0.759176	-0.756532	-0.753931
Crem	1.7495	0.908805	1.81959	0.410929	0.763398	0.949791	-0.814942	-0.814942	-0.814942	-0.758668	-0.770502	-0.814942	-0.215643	-0.782488	-0.814942
Foxn3	1.50298	1.27381	1.91153	0.83636	0.758064	0.323721	-0.747882	-0.323376	-0.725247	-0.686751	-0.738497	-0.74191	-0.885854	-0.873106	-0.883846
Pax6	1.18015	1.45645	1.78157	0.96683	0.791346	0.673077	-0.809944	-0.801147	-0.810604	-0.594314	-0.675235	-0.621815	-0.86307	-0.802059	-0.871238
Lmx1a	1.3446	1.46438	1.55101	1.1906	0.678326	0.679396	-0.767591	-0.767591	-0.767591	-0.767591	-0.767591	-0.767591	-0.767591	-0.767591	-0.767591
Lmx1b	1.34435	1.46436	1.55142	1.19022	0.678409	0.679586	-0.767593	-0.767593	-0.767593	-0.767593	-0.767593	-0.767593	-0.767593	-0.767593	-0.767593
Atf7	1.28915	1.55569	2.44303	0.545898	-0.18764	0.0563721	-0.63361	-0.63361	-0.63361	-0.63361	-0.63361	-0.63361	-0.63361	-0.63361	-0.63361
Chd7	1.28533	1.88311	2.24617	0.0266427	0.128296	0.167415	-0.637424	-0.638031	-0.615806	-0.528752	-0.54515	-0.569557	-0.709362	-0.747468	-0.745421
Nr2e1	1.77684	1.82295	1.98694	-0.0309763	-0.241373	0.158846	-0.506584	-0.411823	-0.556292	-0.590082	-0.447264	-0.6485	-0.770894	-0.770894	-0.770894
Smarca5	1.89009	1.59388	1.68577	0.240914	0.233876	0.423552	-1.09898	-0.562702	-0.830301	-0.878162	-0.853847	-0.837435	-0.330201	-0.337465	-0.338993
Pax7	1.71654	1.40388	1.9888	0.6628	0.233556	0.359062	-0.675932	-0.703902	-0.723837	-0.723837	-0.68587	-0.679741	-0.723837	-0.723837	-0.723837
Sox3	2.15759	1.4548	1.56418	0.710573	0.129343	0.140006	-0.693239	-0.650151	-0.70733	-0.65111	-0.635101	-0.57615	-0.747803	-0.747803	-0.747803
Emx1	1.67753	1.35131	1.60542	0.900825	0.438851	0.53593	-0.324639	-0.307334	-0.328781	-0.881745	-0.908295	-0.75146	-0.989941	-1.02586	-0.991815
Sox1	1.18779	1.29553	1.75554	1.38129	0.321136	0.261435	-0.342528	-0.492011	-0.00922972	-0.793943	-0.35317	-0.665744	-1.18381	-1.18381	-1.17847
Pou4f1	1.19268	1.12662	2.40742	0.542758	0.677419	0.454248	-0.711238	-0.711238	-0.711238	-0.711238	-0.711238	-0.711238	-0.711238	-0.711238	-0.711238
Pou4f2	1.16652	1.48104	2.15062	0.853396	0.375361	0.486869	-0.723755	-0.723755	-0.723755	-0.723755	-0.723755	-0.723755	-0.723755	-0.723755	-0.723755
Lhx9	0.888019	1.32611	2.07042	0.862471	0.377292	1.00509	-0.524401	-0.418157	-0.365977	-0.710419	-0.731395	-0.706087	-1.02759	-1.02759	-1.0178
Rfx4	0.480034	1.40079	2.3765	0.968063	0.227724	0.852968	-0.699946	-0.571372	-0.683702	-0.678172	-0.742459	-0.742459	-0.742459	-0.742459	-0.703057
En2	0.0212466	2.1024	2.16322	1.02095	-0.121896	0.490834	-0.549315	-0.531242	-0.6566	-0.6566	-0.6566	-0.6566	-0.6566	-0.6566	-0.6566
Pou4f3	1.34952	2.03626	1.76601	1.14445	-0.572386	-0.572386	-0.572386	-0.572386	-0.572386	-0.572386	-0.572386	-0.572386	-0.572386	-0.572386	-0.572386
Trps1	1.43249	2.07676	1.22564	1.46408	-0.130163	-0.285454	-0.943711	-0.576388	-0.773645	-0.647747	-0.580003	-0.479253	-0.690342	-0.619612	-0.472652
Fosl2	0.734878	1.92473	0.315784	1.70792	0.854038	1.07376	-0.734568	-0.734568	-0.734568	-0.734568	-0.734568	-0.734568	-0.734568	-0.734568	-0.734568
Jun	1.39411	1.77036	1.2713	1.29846	0.457867	0.571838	-0.751549	-0.751549	-0.751549	-0.751549	-0.751549	-0.751549	-0.751549	-0.751549	-0.751549
Pitx2	1.25693	1.79493	0.892088	1.53795	0.541364	0.738784	-0.809252	-0.710653	-0.69455	-0.456102	-0.818296	-0.818296	-0.818296	-0.818296	-0.818296
Pitx3	1.30836	1.7159	0.934169	1.5962	0.574609	0.628579	-0.810382	-0.709158	-0.692607	-0.448183	-0.819497	-0.819497	-0.819497	-0.819497	-0.819497
Sox14	1.19162	1.71014	1.12498	1.47856	0.507636	0.634036	-0.642988	-0.188648	-0.665696	-0.765516	-0.646686	-0.592836	-1.05063	-1.05063	-1.04334
Sox2	1.55076	1.73258	0.840355	1.41557	0.691679	0.325957	-0.685179	-0.27551	-0.789807	-0.640645	-0.484833	-0.651158	-1.01146	-1.00284	-1.01547
En1	1.33284	0.616062	1.35063	1.60768	0.873112	1.09556	-0.502104	-0.443773	-0.847143	-0.847143	-0.847143	-0.847143	-0.847143	-0.847143	-0.847143
Jund	1.34845	0.426978	1.21609	2.02536	0.944647	0.733853	-0.728979	-0.729929	-0.723752	-0.703559	-0.716659	-0.773609	-0.773609	-0.773609	-0.771674
Emx2	1.39291	0.853062	0.843555	2.01485	0.765835	0.79389	-0.643858	-0.579516	-0.582897	-0.880155	-0.40053	-0.594438	-0.994236	-0.994236	-0.994236
Foxg1	1.67979	0.675969	1.0402	1.59577	0.930718	0.773644	-0.397392	-0.602739	-0.536038	-0.538472	-0.743754	-0.566946	-1.12063	-1.11614	-1.07398
Tfap2d	1.08579	1.2286	1.24102	1.93025	0.436924	0.46797	-0.407533	-0.944632	-0.944632	-0.944632	0.0240091	-0.339232	-0.944632	-0.944632	-0.944632
Nkx2-1	1.45497	1.16348	1.41451	1.88257	0.265211	0.251534	-0.704549	-0.583003	-0.629358	-0.690131	-0.369557	-0.740822	-0.904952	-0.904952	-0.904952
Sox21	1.09484	1.19109	1.8767	1.66858	0.459387	0.135832	-0.666492	-0.671211	-0.703116	-0.516746	-0.676773	-0.425654	-0.932454	-0.932454	-0.901518
Zfhx4	1.14454	1.18956	1.79439	0.235511	1.13599	1.07732	-1.07605	-0.56357	-0.997867	-0.595329	-0.683081	-0.693412	-0.355158	-0.388831	-1.22401
Atf1	1.72779	1.27529	1.28316	0.132592	1.11696	1.1978	-0.762606	-0.762606	-0.762606	-0.707721	-0.719279	-0.762606	-0.762606	-0.730966	-0.762606
Gata3	1.65492	1.53665	1.13364	-0.0593033	0.873336	1.36742	-0.700781	-0.265522	-0.630133	-0.802449	-0.80249	-0.799565	-0.835239	-0.835239	-0.835239
Chd6	1.25264	1.52068	1.66469	0.470868	0.804152	1.04104	-1.08034	-0.753523	-0.832876	-0.344413	-0.613038	-0.713552	-0.894007	-0.810539	-0.711789
Six3	1.16229	1.23079	1.34749	0.664047	0.845758	1.67513	-0.83083	-0.73096	-0.776468	-0.715822	-0.694719	-0.705408	-0.83083	-0.809636	-0.83083
Lhx2	1.68388	1.44642	0.964766	0.764805	0.872675	1.13376	-0.648774	-0.481135	-0.539126	-0.786405	-0.707257	-0.807201	-0.96664	-0.96664	-0.963141
Zfhx3	1.51622	1.26341	0.935701	0.514216	1.47102	1.09982	-0.780967	-0.59266	-0.67282	-0.521851	-0.493303	-0.58853	-1.01381	-1.01557	-1.12087
Lhx1	1.53692	1.9317	0.970251	0.658616	1.15935	0.327698	-0.656349	-0.789048	-0.630846	-0.687658	-0.568021	-0.437603	-0.938335	-0.938335	-0.938335
Lhx5	1.52117	1.22132	1.16438	1.2386	1.25621	0.518591	-0.770838	-0.803917	-0.74286	-0.719491	-0.630128	-0.532701	-0.906775	-0.906775	-0.906775
Gsx1	2.09833	1.00188	0.688728	1.33433	0.720071	0.694086	-0.733197	-0.983668	-0.515944	-0.426738	-0.62524	-0.301637	-0.983668	-0.983668	-0.983668
Pou3f1	1.97453	1.03278	1.19052	0.529592	0.971581	0.844629	-0.946546	-0.888262	-0.9335	-0.369669	-0.168232	-0.305969	-0.97909	-0.976147	-0.976217
Pou3f3	1.79768	1.02597	0.98651	0.956853	1.05457	0.815995	-0.996658	-0.916689	-0.958467	-0.211586	-0.169536	-0.327234	-1.01082	-1.0182	-1.02839
Vax1	1.74718	0.783147	1.05195	0.945816	0.989043	1.06254	-0.87746	-0.841133	-0.838106	-0.129871	-0.191795	-0.273085	-1.14274	-1.14274	-1.14274
Eomes	1.57833	0.0207904	0.402967	-0.0165537	0.530505	0.431358	2.55561	-0.536096	-0.774356	-0.291612	-0.397857	-0.541556	-0.987174	-0.987174	-0.987174
Hoxb4	-0.258199	-0.258199	-0.258199	-0.258199	-0.258199	-0.258199	3.61478	-0.258199	-0.258199	-0.258199	-0.258199	-0.258199	-0.258199	-0.258199	-0.258199
Nr4a2	-0.308083	-0.308083	-0.308083	-0.308083	-0.308083	-0.308083	3.54296	0.462125	-0.308083	-0.308083	-0.308083	-0.308083	-0.308083	-0.308083	-0.308083
Tbx3	0.966275	0.877639	0.474348	-0.762118	-0.11951	0.642755	0.252759	-0.762118	2.70796	-0.762118	-0.762118	-0.762118	-0.762118	-0.560472	-0.66905
Klf11	-0.258199	-0.258199	-0.258199	-0.258199	-0.258199	-0.258199	-0.258199	-0.258199	3.61478	-0.258199	-0.258199	-0.258199	-0.258199	-0.258199	-0.258199
Snapc4	-0.258199	-0.258199	-0.258199	-0.258199	-0.258199	-0.258199	-0.258199	-0.258199	3.61478	-0.258199	-0.258199	-0.258199	-0.258199	-0.258199	-0.258199
Jazf1	1.37768	-0.581183	-0.581183	-0.581183	1.64447	-0.581183	1.66461	-0.581183	1.70624	-0.581183	-0.581183	-0.581183	-0.581183	-0.581183	-0.581183
Hoxa5	-0.433251	-0.433251	-0.433251	-0.433251	-0.433251	-0.433251	2.14389	0.41302	2.6421	-0.433251	-0.433251	-0.433251	-0.433251	-0.433251	-0.433251
Hoxb9	-0.374448	-0.374448	-0.374448	-0.374448	-0.374448	-0.374448	2.83974	-0.374448	2.02808	-0.374448	-0.374448	-0.374448	-0.374448	-0.374448	-0.374448
Hoxc5	-0.374488	-0.374488	-0.374488	-0.374488	-0.374488	-0.374488	2.83819	-0.374488	2.03015	-0.374488	-0.374488	-0.374488	-0.374488	-0.374488	-0.374488
Hoxb8	-0.374475	-0.374475	-0.374475	-0.374475	-0.374475	-0.374475	2.83871	-0.374475	2.02946	-0.374475	-0.374475	-0.374475	-0.374475	-0.374475	-0.374475
Hoxc8	-0.374475	-0.374475	-0.374475	-0.374475	-0.374475	-0.374475	2.83871	-0.374475	2.02946	-0.374475	-0.374475	-0.374475	-0.374475	-0.374475	-0.374475
Hoxd9	-0.374548	-0.374548	-0.374548	-0.374548	-0.374548	-0.374548	2.83586	-0.374548	2.03326	-0.374548	-0.374548	-0.374548	-0.374548	-0.374548	-0.374548
Hoxc9	-0.374548	-0.374548	-0.374548	-0.374548	-0.374548	-0.374548	2.83586	-0.374548	2.03326	-0.374548	-0.374548	-0.374548	-0.374548	-0.374548	-0.374548
Hoxa6	-0.374548	-0.374548	-0.374548	-0.374548	-0.374548	-0.374548	2.83586	-0.374548	2.03326	-0.374548	-0.374548	-0.374548	-0.374548	-0.374548	-0.374548
Hoxc6	-0.374548	-0.374548	-0.374548	-0.374548	-0.374548	-0.374548	2.83586	-0.374548	2.03326	-0.374548	-0.374548	-0.374548	-0.374548	-0.374548	-0.374548
Hoxa7	-0.374522	-0.374522	-0.374522	-0.374522	-0.374522	-0.374522	2.8369	-0.374522	2.03188	-0.374522	-0.374522	-0.374522	-0.374522	-0.374522	-0.374522
Hoxb7	-0.374522	-0.374522	-0.374522	-0.374522	-0.374522	-0.374522	2.8369	-0.374522	2.03188	-0.374522	-0.374522	-0.374522	-0.374522	-0.374522	-0.374522
Hoxb5	-0.374508	-0.374508	-0.374508	-0.374508	-0.374508	-0.374508	2.83742	-0.374508	2.03119	-0.374508	-0.374508	-0.374508	-0.374508	-0.374508	-0.374508
Hoxb6	-0.374508	-0.374508	-0.374508	-0.374508	-0.374508	-0.374508	2.83742	-0.374508	2.03119	-0.374508	-0.374508	-0.374508	-0.374508	-0.374508	-0.374508
Thra	-0.548414	1.42567	-0.548414	-0.548414	-0.352534	1.9127	-0.451875	2.3312	-0.548414	-0.39711	-0.548414	-0.548414	-0.548414	-0.520904	-0.108256
Prdm15	-0.258199	-0.258199	-0.258199	-0.258199	-0.258199	-0.258199	-0.258199	3.61478	-0.258199	-0.258199	-0.258199	-0.258199	-0.258199	-0.258199	-0.258199
Nfkb2	-0.258199	-0.258199	-0.258199	-0.258199	-0.258199	-0.258199	-0.258199	3.61478	-0.258199	-0.258199	-0.258199	-0.258199	-0.258199	-0.258199	-0.258199
Znf512b	1.42995	0.191223	-0.53633	0.851974	-0.573846	-0.941737	-1.08744	1.62455	-0.690506	1.66981	0.285858	-0.424995	-0.450408	0.109657	-1.45775
Klf16	1.9831	0.293281	-0.599019	-0.599019	-0.599019	-0.599019	-0.599019	2.27963	0.427329	-0.599019	1.00685	-0.599019	-0.599019	-0.599019	-0.599019
Rere	2.08871	1.2601	-0.615982	-0.615982	-0.615982	-0.615982	0.994326	1.8073	0.00938043	-0.615982	-0.615982	-0.615982	-0.615982	-0.615982	-0.615982
Tbx2	3.0086	0.470457	-0.475215	-0.475215	-0.475215	0.276416	-0.475215	1.47189	-0.475215	-0.475215	-0.475215	-0.475215	-0.475215	-0.475215	-0.475215
Cebpz	1.43181	2.84914	0.562158	-0.667869	-0.610967	-0.447849	-0.498586	0.165268	-0.546953	-0.776931	-0.776931	-0.776931	-0.00259219	0.278597	-0.181359
Pax3	0.865733	3.13059	1.04503	-0.462741	0.0487978	-0.462741	-0.462741	-0.462741	-0.462741	-0.462741	-0.462741	-0.462741	-0.462741	-0.462741	-0.462741
E2f3	1.072	3.16201	0.0329	0.00144183	-0.540229	0.141038	-0.540229	-0.540229	-0.540229	-0.540229	-0.540229	-0.540229	-0.540229	-0.540229	0.45267
Nfyc	1.02114	3.00156	-0.0632195	0.516152	-0.42	0.210864	-0.776048	-0.718934	-0.651635	0.02787	-0.657746	-0.0305479	-1.19679	-0.208001	-0.0546646
Myt1	0.551012	3.32612	-0.421728	-0.421728	0.820641	-0.0587654	-0.421728	-0.421728	-0.421728	-0.421728	-0.421728	-0.421728	-0.421728	-0.421728	-0.421728
Zbtb17	0.763006	3.46981	-0.325602	-0.325602	-0.325602	-0.325602	-0.325602	-0.325602	-0.325602	-0.325602	-0.325602	-0.325602	-0.325602	-0.325602	-0.325602
Arnt	-0.258802	3.61478	-0.258802	-0.258802	-0.258802	-0.250344	-0.258802	-0.258802	-0.258802	-0.258802	-0.258802	-0.258802	-0.258802	-0.258802	-0.258802
Terf1	-0.258199	3.61478	-0.258199	-0.258199	-0.258199	-0.258199	-0.258199	-0.258199	-0.258199	-0.258199	-0.258199	-0.258199	-0.258199	-0.258199	-0.258199
E2f2	-0.258199	3.61478	-0.258199	-0.258199	-0.258199	-0.258199	-0.258199	-0.258199	-0.258199	-0.258199	-0.258199	-0.258199	-0.258199	-0.258199	-0.258199
Mael	-0.258199	3.61478	-0.258199	-0.258199	-0.258199	-0.258199	-0.258199	-0.258199	-0.258199	-0.258199	-0.258199	-0.258199	-0.258199	-0.258199	-0.258199
Bzw1	-0.523911	3.36506	-0.056158	0.125976	-0.523911	-0.523911	-0.523911	-0.186549	-0.523911	0.185998	0.608217	0.148743	-0.523911	-0.523911	-0.523911
Tsc22d1	-0.372923	2.89332	-0.372923	-0.372923	-0.372923	-0.372923	-0.372923	1.95468	-0.372923	-0.372923	-0.372923	-0.372923	-0.372923	-0.372923	-0.372923
Zfp41	-0.32355	3.2984	-0.0898548	-0.385289	-0.284637	-0.26355	-0.335289	1.20666	-0.361376	-0.410724	-0.410724	-0.410724	-0.410724	-0.407897	-0.410724
Terf2ip	-0.325637	-0.0499827	3.06766	-0.933899	-0.372355	-0.158514	-0.8582	0.0629757	-0.191921	0.363729	0.367984	1.02636	-0.660027	-0.757374	-0.580792
Zic3	0.80838	-0.255907	3.40333	-0.432093	0.0797219	-0.0948691	-0.432093	-0.0518193	-0.432093	-0.432093	-0.432093	-0.432093	-0.432093	-0.432093	-0.432093
Zic5	0.504861	-0.335701	3.52034	-0.335701	-0.335701	0.00321711	-0.335701	-0.335701	-0.335701	-0.335701	-0.335701	-0.335701	-0.335701	-0.335701	-0.335701
Sp8	-0.31515	-0.31515	3.51755	0.579396	-0.31515	-0.31515	-0.31515	-0.31515	-0.31515	-0.31515	-0.31515	-0.31515	-0.31515	-0.31515	-0.31515
Stat5b	-0.258199	-0.258199	3.61478	-0.258199	-0.258199	-0.258199	-0.258199	-0.258199	-0.258199	-0.258199	-0.258199	-0.258199	-0.258199	-0.258199	-0.258199
Stat5a	-0.258199	-0.258199	3.61478	-0.258199	-0.258199	-0.258199	-0.258199	-0.258199	-0.258199	-0.258199	-0.258199	-0.258199	-0.258199	-0.258199	-0.258199
Evx2	-0.258199	-0.258199	3.61478	-0.258199	-0.258199	-0.258199	-0.258199	-0.258199	-0.258199	-0.258199	-0.258199	-0.258199	-0.258199	-0.258199	-0.258199
Prdm1	-0.258199	-0.258199	3.61478	-0.258199	-0.258199	-0.258199	-0.258199	-0.258199	-0.258199	-0.258199	-0.258199	-0.258199	-0.258199	-0.258199	-0.258199
Foxf1	1.14506	1.03771	2.0425	-0.709937	-0.0143132	0.573961	-0.709937	-0.709937	-0.709937	-0.709937	-0.709937	1.60451	-0.709937	-0.709937	-0.709937
Foxf2	1.14704	1.03886	2.04247	-0.709937	-0.0128205	0.570113	-0.709937	-0.709937	-0.709937	-0.709937	-0.709937	1.60377	-0.709937	-0.709937	-0.709937
Foxc2	0.715721	1.24426	2.49271	0.309271	-0.316261	0.278018	-0.653121	-0.678524	-0.62818	-0.246056	0.633507	0.171017	-1.12023	-1.08189	-1.12023
Bach1	0.937361	1.42759	2.95394	-0.443241	-0.443241	-0.443241	-0.443241	-0.443241	-0.443241	-0.443241	-0.443241	-0.443241	-0.443241	-0.443241	-0.443241
Otx1	1.17787	1.34252	2.78943	-0.375799	-0.278492	0.243713	-0.433325	-0.376708	-0.428779	-0.594484	-0.592084	-0.566049	-0.635938	-0.635938	-0.635938
Baz2a	0.680562	0.503065	3.00422	1.15636	-0.251465	-0.363497	-0.610845	-0.579125	-0.610845	-0.610845	-0.610845	-0.610845	-0.494089	-0.524122	-0.0776801
Zbtb45	0.539686	1.47442	2.60342	0.341583	-0.714324	-0.714324	0.260803	-0.714324	-0.181562	-0.714324	-0.714324	-0.714324	-0.714324	-0.714324	0.676242
Tbp	0.355867	2.43365	1.71835	-0.345446	0.167036	0.851933	-0.762611	-0.782628	-0.719719	-0.870954	-0.926555	-0.00972221	-0.128549	-0.876567	-0.104085
Creb5	0.902395	2.07314	2.22888	-0.554533	-0.456704	0.797616	-0.554533	-0.554533	-0.554533	-0.554533	-0.554533	-0.554533	-0.554533	-0.554533	-0.554533
Gli3	1.07052	2.41137	1.81599	-0.590544	0.490146	0.117408	-0.590544	-0.590544	-0.590544	-0.590544	-0.590544	-0.590544	-0.590544	-0.590544	-0.590544
Prdm10	-0.373609	2.87038	1.98654	-0.373609	-0.373609	-0.373609	-0.373609	-0.373609	-0.373609	-0.373609	-0.373609	-0.373609	-0.373609	-0.373609	-0.373609
Zbtb37	-0.574112	1.86319	2.52288	-0.574112	0.12659	0.394033	-0.574112	0.834423	-0.574112	-0.574112	-0.574112	-0.574112	-0.574112	-0.574112	-0.574112

## Sheet: module 1
17 common elements in "C", "MC", "HMC" and "FC":		Category	Term	Count	%	PValue	Genes	List Total	Pop Hits	Pop Total	Fold Enrichment	Bonferroni	Benjamini	FDR
Nr3c1		GOTERM_BP_DIRECT	GO:0006351~transcription, DNA-templated	13	76.4706	1.19e-10	ZBTB7A, EGR3, GMEB2, ARNTL, NR3C1, RFXANK, STAT3, NPAS2, DBP, TSC22D4, NAB2, TEF, CLOCK	15	1885	18082	8.31356	1.71e-08	1.71e-08	1.41e-07
Tef		GOTERM_BP_DIRECT	GO:0006355~regulation of transcription, DNA-templated	13	76.4706	1.11e-09	ZBTB7A, EGR3, GMEB2, ARNTL, NR3C1, RFXANK, STAT3, NPAS2, DBP, TSC22D4, NAB2, TEF, CLOCK	15	2279	18082	6.87629	1.61e-07	8.03e-08	1.32e-06
Arntl		GOTERM_BP_DIRECT	GO:0048511~rhythmic process	5	29.4118	2.27e-06	NPAS2, DBP, TEF, ARNTL, CLOCK	15	128	18082	47.0885	0.000327	0.000109	0.00269147
Tsc22d4		GOTERM_BP_DIRECT	GO:0045944~positive regulation of transcription from RNA polymerase II promoter	8	47.0588	3.65e-06	NPAS2, DBP, TEF, ARNTL, NR3C1, RFXANK, CLOCK, STAT3	15	995	18082	9.69219	0.000525	0.000131	0.00432746
Zfp91		GOTERM_BP_DIRECT	GO:0051775~response to redox state	3	17.6471	1.17e-05	NPAS2, ARNTL, CLOCK	15	7	18082	516.629	0.00167827	0.000336	0.0138299
Egr3		GOTERM_BP_DIRECT	GO:0007623~circadian rhythm	4	23.5294	7.19e-05	NPAS2, DBP, ARNTL, CLOCK	15	108	18082	44.6469	0.0103003	0.00172413	0.0852186
Clock		GOTERM_BP_DIRECT	GO:0032922~circadian regulation of gene expression	3	17.6471	0.000992	NPAS2, ARNTL, CLOCK	15	61	18082	59.2852	0.133235	0.0202195	1.17048
Npas2		GOTERM_BP_DIRECT	GO:2000074~regulation of type B pancreatic cell development	2	11.7647	0.00232108	ARNTL, CLOCK	15	3	18082	803.644	0.284393	0.0409653	2.71776
Dbp		GOTERM_BP_DIRECT	GO:0006357~regulation of transcription from RNA polymerase II promoter	4	23.5294	0.00319312	DBP, GMEB2, TADA2B, TEF	15	397	18082	12.1458	0.36906	0.0498844	3.72123
Fam171b		GOTERM_BP_DIRECT	GO:0042634~regulation of hair cycle	2	11.7647	0.00463716	ARNTL, CLOCK	15	6	18082	401.822	0.487935	0.0647397	5.36209
Rfxank		GOTERM_BP_DIRECT	GO:2000323~negative regulation of glucocorticoid receptor signaling pathway	2	11.7647	0.00463716	ARNTL, CLOCK	15	6	18082	401.822	0.487935	0.0647397	5.36209
Zbtb11		GOTERM_BP_DIRECT	GO:0045893~positive regulation of transcription, DNA-templated	4	23.5294	0.00900411	NPAS2, ARNTL, CLOCK, STAT3	15	576	18082	8.3713	0.728139	0.111665	10.1697
Tada2b		GOTERM_BP_DIRECT	GO:0045892~negative regulation of transcription, DNA-templated	4	23.5294	0.00913318	ZBTB7A, NAB2, ARNTL, CLOCK	15	579	18082	8.32792	0.733191	0.104257	10.3083
Gmeb2		GOTERM_BP_DIRECT	GO:0050796~regulation of insulin secretion	2	11.7647	0.035794	ARNTL, CLOCK	15	47	18082	51.2965	0.994746	0.332194	35.0921
Stat3		GOTERM_BP_DIRECT	GO:0006338~chromatin remodeling	2	11.7647	0.0594796	TADA2B, NR3C1	15	79	18082	30.5181	0.999854	0.467802	51.6697
Nab2		GOTERM_BP_DIRECT	GO:0060548~negative regulation of cell death	2	11.7647	0.060211	NPAS2, STAT3	15	80	18082	30.1367	0.999869	0.449076	52.1135
Zbtb7a		GOTERM_BP_DIRECT	GO:0051726~regulation of cell cycle	2	11.7647	0.0833386	ARNTL, STAT3	15	112	18082	21.5262	0.999996	0.543038	64.363

## Sheet: module 2
25 common elements in "C", "MC", "HMC" and "FC":		Category	Term	Count	%	PValue	Genes	List Total	Pop Hits	Pop Total	Fold Enrichment	Bonferroni	Benjamini	FDR
Foxp1		GOTERM_BP_DIRECT	GO:0006355~regulation of transcription, DNA-templated	25	100	2.32168e-22	MEF2C, SATB1, MEF2A, SATB2, FOXL2, SMAD9, ARNT2, RXRG, SMAD3, MTA1, NR4A3, ZIC1, FOXP4, YBX1, FOXP1, FOXO6, YBX2, PKNOX2, NRF1, PKNOX1, BCL11A, NEUROD4, SOX18, SOX17, PBX2	25	2279	18082	7.93418	8.93849e-20	8.93849e-20	3.22028e-19
Foxl2		GOTERM_BP_DIRECT	GO:0006351~transcription, DNA-templated	22	88	3.16322e-18	MEF2C, SATB1, MEF2A, SATB2, FOXL2, SMAD9, ARNT2, RXRG, MTA1, SMAD3, NR4A3, ZIC1, FOXP4, YBX1, FOXP1, FOXO6, NRF1, BCL11A, NEUROD4, SOX18, SOX17, PBX2	25	1885	18082	8.44146	1.21784e-15	6.0892e-16	4.38753e-15
Rxrg		GOTERM_BP_DIRECT	GO:0045944~positive regulation of transcription from RNA polymerase II promoter	16	64	9.49428e-14	MEF2C, MEF2A, FOXL2, SATB2, ARNT2, RXRG, SMAD3, NR4A3, ZIC1, YBX1, FOXP1, NRF1, PKNOX1, SOX18, SOX17, PBX2	25	995	18082	11.6306	3.65458e-11	1.21819e-11	1.31661e-10
Satb1		GOTERM_BP_DIRECT	GO:0000122~negative regulation of transcription from RNA polymerase II promoter	13	52	2.92141e-11	MEF2C, SATB1, MEF2A, FOXL2, SATB2, SMAD3, NR4A3, FOXP4, YBX1, FOXP1, BCL11A, SOX18, SOX17	25	729	18082	12.898	1.12475e-08	2.81187e-09	4.05214e-08
Foxp4		GOTERM_BP_DIRECT	GO:0045893~positive regulation of transcription, DNA-templated	11	44	1.30576e-09	MEF2C, MEF2A, SMAD9, PKNOX1, ARNT2, SMAD3, SOX18, NR4A3, SOX17, ZIC1, FOXP1	25	576	18082	13.8126	5.02716e-07	1.00543e-07	1.81114e-06
Mef2a		GOTERM_BP_DIRECT	GO:0048617~embryonic foregut morphogenesis	3	12	9.21853e-05	SMAD3, SOX17, FOXP4	25	11	18082	197.258	0.0348705	0.00589803	0.127789
Nrf1		GOTERM_BP_DIRECT	GO:0001701~in utero embryonic development	5	20	0.000599638	ARNT2, SMAD3, SOX18, FOXP1, YBX1	25	299	18082	12.095	0.206205	0.0324518	0.828524
Foxo6		GOTERM_BP_DIRECT	GO:0007369~gastrulation	3	12	0.00103476	SMAD3, NR4A3, SOX17	25	36	18082	60.2733	0.328733	0.0486028	1.42574
Mef2c		GOTERM_BP_DIRECT	GO:0045597~positive regulation of cell differentiation	3	12	0.00168625	SMAD9, NEUROD4, SOX17	25	46	18082	47.1704	0.477827	0.0696506	2.3137
Satb2		GOTERM_BP_DIRECT	GO:0006357~regulation of transcription from RNA polymerase II promoter	5	20	0.00171694	PKNOX2, NRF1, PKNOX1, SMAD3, FOXO6	25	397	18082	9.10932	0.48397	0.064018	2.35534
Zic1		GOTERM_BP_DIRECT	GO:1901249~regulation of lung goblet cell differentiation	2	8	0.00265289	FOXP4, FOXP1	25	2	18082	723.28	0.640384	0.0887831	3.61751
Bcl11a		GOTERM_BP_DIRECT	GO:1901250~negative regulation of lung goblet cell differentiation	2	8	0.00265289	FOXP4, FOXP1	25	2	18082	723.28	0.640384	0.0887831	3.61751
Mta1		GOTERM_BP_DIRECT	GO:0061140~lung secretory cell differentiation	2	8	0.00265289	FOXP4, FOXP1	25	2	18082	723.28	0.640384	0.0887831	3.61751
Arnt2		GOTERM_BP_DIRECT	GO:0001947~heart looping	3	12	0.00304125	MEF2C, SMAD3, SOX17	25	62	18082	34.9974	0.69046	0.0930992	4.13679
Ybx1		GOTERM_BP_DIRECT	GO:0048866~stem cell fate specification	2	8	0.0039768	SOX18, SOX17	25	3	18082	482.187	0.784355	0.111312	5.37703
Neurod4		GOTERM_BP_DIRECT	GO:0007507~heart development	4	16	0.00480836	MEF2C, SOX18, FOXP4, FOXP1	25	261	18082	11.0848	0.843654	0.12414	6.46692
Nr4a3		GOTERM_BP_DIRECT	GO:0060214~endocardium formation	2	8	0.00529903	SOX18, SOX17	25	4	18082	361.64	0.870691	0.12748	7.10453
Pknox2		GOTERM_BP_DIRECT	GO:0060956~endocardial cell differentiation	2	8	0.00661957	SOX18, SOX17	25	5	18082	289.312	0.922464	0.147697	8.80059
Ybx2		GOTERM_BP_DIRECT	GO:0010694~positive regulation of alkaline phosphatase activity	2	8	0.00793844	MEF2C, SMAD3	25	6	18082	241.093	0.953509	0.165147	10.4658
Pbx2		GOTERM_BP_DIRECT	GO:0007275~multicellular organism development	6	24	0.0101534	MEF2C, NRF1, MEF2A, SATB2, NEUROD4, ZIC1	25	1029	18082	4.21738	0.980338	0.1961	13.199
Pknox1		GOTERM_BP_DIRECT	GO:0001764~neuron migration	3	12	0.0116662	MEF2C, SATB2, NEUROD4	25	124	18082	17.4987	0.989088	0.211626	15.021
Smad3		GOTERM_BP_DIRECT	GO:0060290~transdifferentiation	2	8	0.011885	MEF2C, SMAD3	25	9	18082	160.729	0.98998	0.20559	15.2816
Smad9		GOTERM_BP_DIRECT	GO:0007399~nervous system development	4	16	0.0131515	MEF2C, MEF2A, NEUROD4, ZIC1	25	377	18082	7.67406	0.993884	0.215501	16.7754
Sox17		GOTERM_BP_DIRECT	GO:2000727~positive regulation of cardiac muscle cell differentiation	2	8	0.0131971	MEF2C, FOXP1	25	10	18082	144.656	0.993992	0.20744	16.8288
Sox18		GOTERM_BP_DIRECT	GO:0006366~transcription from RNA polymerase II promoter	3	12	0.014299	FOXL2, BCL11A, SMAD3	25	138	18082	15.7235	0.996093	0.214222	18.1077
		GOTERM_BP_DIRECT	GO:0048643~positive regulation of skeletal muscle tissue development	2	8	0.0145076	MEF2C, SOX17	25	11	18082	131.505	0.996398	0.208979	18.3478
		GOTERM_BP_DIRECT	GO:0072091~regulation of stem cell proliferation	2	8	0.0145076	SOX18, SOX17	25	11	18082	131.505	0.996398	0.208979	18.3478
		GOTERM_BP_DIRECT	GO:0010628~positive regulation of gene expression	4	16	0.0153035	MEF2C, BCL11A, SMAD3, SOX17	25	399	18082	7.25093	0.997361	0.2114	19.2577
		GOTERM_BP_DIRECT	GO:0030154~cell differentiation	5	20	0.0183427	MEF2C, MEF2A, FOXL2, NEUROD4, ZIC1	25	780	18082	4.63641	0.999197	0.239771	22.6465
		GOTERM_BP_DIRECT	GO:0042789~mRNA transcription from RNA polymerase II promoter	2	8	0.0223356	SOX18, SOX17	25	17	18082	85.0918	0.999833	0.275375	26.8983
		GOTERM_BP_DIRECT	GO:0002076~osteoblast development	2	8	0.0236345	SATB2, SMAD3	25	18	18082	80.3644	0.9999	0.280268	28.2339
		GOTERM_BP_DIRECT	GO:0010613~positive regulation of cardiac muscle hypertrophy	2	8	0.0236345	MEF2A, NR4A3	25	18	18082	80.3644	0.9999	0.280268	28.2339
		GOTERM_BP_DIRECT	GO:0023019~signal transduction involved in regulation of gene expression	2	8	0.0301041	SMAD3, SOX17	25	23	18082	62.8939	0.999992	0.333554	34.5557
		GOTERM_BP_DIRECT	GO:0035050~embryonic heart tube development	2	8	0.0301041	SOX18, SOX17	25	23	18082	62.8939	0.999992	0.333554	34.5557
		GOTERM_BP_DIRECT	GO:0009880~embryonic pattern specification	2	8	0.031393	SATB2, SMAD3	25	24	18082	60.2733	0.999995	0.335909	35.7518
		GOTERM_BP_DIRECT	GO:0043066~negative regulation of apoptotic process	4	16	0.0379011	ARNT2, SMAD3, NR4A3, YBX1	25	566	18082	5.11152	1	0.381129	41.4873
		GOTERM_BP_DIRECT	GO:0001525~angiogenesis	3	12	0.0396737	PKNOX1, SOX18, SOX17	25	239	18082	9.07883	1	0.385564	42.965
		GOTERM_BP_DIRECT	GO:0042110~T cell activation	2	8	0.0441928	SATB1, SMAD3	25	34	18082	42.5459	1	0.409817	46.5771
		GOTERM_BP_DIRECT	GO:0001707~mesoderm formation	2	8	0.0454638	SMAD3, NR4A3	25	35	18082	41.3303	1	0.409556	47.5541
		GOTERM_BP_DIRECT	GO:0055007~cardiac muscle cell differentiation	2	8	0.048001	MEF2C, FOXP1	25	37	18082	39.0962	1	0.417895	49.455
		GOTERM_BP_DIRECT	GO:0030501~positive regulation of bone mineralization	2	8	0.048001	MEF2C, SMAD3	25	37	18082	39.0962	1	0.417895	49.455
		GOTERM_BP_DIRECT	GO:0007492~endoderm development	2	8	0.0517946	SMAD3, SOX17	25	40	18082	36.164	1	0.433781	52.1782
		GOTERM_BP_DIRECT	GO:0030217~T cell differentiation	2	8	0.0530559	PKNOX1, BCL11A	25	41	18082	35.282	1	0.432919	53.053
		GOTERM_BP_DIRECT	GO:0001657~ureteric bud development	2	8	0.0618403	SMAD9, SMAD3	25	48	18082	30.1367	1	0.476255	58.746
		GOTERM_BP_DIRECT	GO:0043401~steroid hormone mediated signaling pathway	2	8	0.068067	RXRG, NR4A3	25	53	18082	27.2936	1	0.501378	62.3858
		GOTERM_BP_DIRECT	GO:0071277~cellular response to calcium ion	2	8	0.068067	MEF2C, MEF2A	25	53	18082	27.2936	1	0.501378	62.3858
		GOTERM_BP_DIRECT	GO:0003151~outflow tract morphogenesis	2	8	0.0693076	MEF2C, SOX17	25	54	18082	26.7881	1	0.499091	63.0744
		GOTERM_BP_DIRECT	GO:0048704~embryonic skeletal system morphogenesis	2	8	0.0705466	MEF2C, SATB2	25	55	18082	26.3011	1	0.496906	63.7505
		GOTERM_BP_DIRECT	GO:0007519~skeletal muscle tissue development	2	8	0.0742541	MEF2C, FOXP1	25	58	18082	24.9407	1	0.507006	65.7054
		GOTERM_BP_DIRECT	GO:0048666~neuron development	2	8	0.0742541	MEF2C, NEUROD4	25	58	18082	24.9407	1	0.507006	65.7054
		GOTERM_BP_DIRECT	GO:0001570~vasculogenesis	2	8	0.0865104	SOX18, SOX17	25	68	18082	21.2729	1	0.555205	71.4937
		GOTERM_BP_DIRECT	GO:0000165~MAPK cascade	2	8	0.0877275	MEF2C, MEF2A	25	69	18082	20.9646	1	0.552194	72.016
		GOTERM_BP_DIRECT	GO:0001568~blood vessel development	2	8	0.0901569	MEF2C, SOX18	25	71	18082	20.3741	1	0.55441	73.0321
		GOTERM_BP_DIRECT	GO:0045165~cell fate commitment	2	8	0.0913693	MEF2C, NEUROD4	25	72	18082	20.0911	1	0.551543	73.5263
		GOTERM_BP_DIRECT	GO:0042472~inner ear morphogenesis	2	8	0.0913693	NR4A3, ZIC1	25	72	18082	20.0911	1	0.551543	73.5263
		GOTERM_BP_DIRECT	GO:0007179~transforming growth factor beta receptor signaling pathway	2	8	0.0949971	SMAD9, SMAD3	25	75	18082	19.2875	1	0.558533	74.9553
		GOTERM_BP_DIRECT	GO:0071407~cellular response to organic cyclic compound	2	8	0.0949971	MEF2C, SMAD9	25	75	18082	19.2875	1	0.558533	74.9553
		GOTERM_BP_DIRECT	GO:0050679~positive regulation of epithelial cell proliferation	2	8	0.0962033	NR4A3, FOXP1	25	76	18082	19.0337	1	0.555726	75.4144
		GOTERM_BP_DIRECT	GO:0060395~SMAD protein signal transduction	2	8	0.097408	SMAD9, SMAD3	25	77	18082	18.7865	1	0.553018	75.865
		GOTERM_BP_DIRECT	GO:0043010~camera-type eye development	2	8	0.0986111	PKNOX1, NEUROD4	25	78	18082	18.5456	1	0.550402	76.3075
		GOTERM_BP_DIRECT	GO:0006338~chromatin remodeling	2	8	0.0998127	SATB1, SATB2	25	79	18082	18.3109	1	0.547875	76.7418

## Sheet: module 3
5 common elements in "C", "MC", "HMC" and "FC":
Adnp
Tada2a
Foxb1
Zbtb5
Pax2

## Sheet: module 5
68 common elements in "C", "MC", "HMC" and "FC":		Category	Term	Count	%	PValue	Genes	List Total	Pop Hits	Pop Total	Fold Enrichment	Bonferroni	Benjamini	FDR
Erf		GOTERM_BP_DIRECT	GO:0006355~regulation of transcription, DNA-templated	61	89.7059	2.22892e-47	ELF1, SOX21, ELF2, PAX6, TBP, CBX2, PAX3, NR2E1, GLI3, CRX, GATA3, PAX7, POU4F1, PATZ1, PITX1, EMX1, OTX1, OTX2, GABPA, LEF1, RB1, HMGA2, JUNB, JUN, FOXG1, TFAP2C, HMGB2, SOX3, TCF7L2, TCF7L1, NR2C2, ATF2, OTP, CHD7, LHX2, GBX2, NKX2-1, NKX3-1, POU3F2, CHD6, NKX2-4, LHX9, NKX2-2, NKX2-3, ERF, TCF7, GSX2, CEBPG, GSX1, TEAD1, CREB5, DACH1, TEAD3, ZFHX4, SP1, EBF3, SP3, SALL1, DR1, ATF7, SP8	67	2279	18082	7.22366	1.8344e-44	1.8344e-44	3.43413e-44
Wdhd1		GOTERM_BP_DIRECT	GO:0006351~transcription, DNA-templated	55	80.8824	6.47042e-42	ELF1, SOX21, ELF2, PAX6, TBP, CBX2, PAX3, GLI3, NR2E1, CRX, GATA3, PAX7, POU4F1, PITX1, GABPA, LEF1, RB1, HMGA2, JUNB, JUN, FOXG1, TFAP2C, HMGB2, SOX3, TCF7L2, TCF7L1, NR2C2, ATF2, OTP, CHD7, LHX2, GBX2, NKX2-1, NKX3-1, POU3F2, CHD6, NKX2-2, NKX2-3, ERF, TCF7, GSX2, CEBPG, GSX1, TEAD1, CREB5, DACH1, TEAD3, ZFHX4, SP1, EBF3, SALL1, DR1, SP3, ATF7, SP8	67	1885	18082	7.8745	5.32515e-39	2.66258e-39	9.9691e-39
Junb		GOTERM_BP_DIRECT	GO:0045944~positive regulation of transcription from RNA polymerase II promoter	42	61.7647	2.82494e-35	ELF1, HMGB2, PAX6, PAX3, ARID2, TCF7L2, GLI3, NR2C2, ATF2, CRX, CHD7, LHX2, PAX7, GATA3, GBX2, NKX3-1, SOX15, NKX2-1, POU4F1, POU3F2, PATZ1, PITX1, NKX2-2, NKX2-3, CEBPG, OTX1, GABPA, OTX2, GSX1, TEAD1, LEF1, CREB5, RB1, TEAD3, HMGA2, JUNB, SP1, EBF3, SALL1, SP3, JUN, TFAP2C	67	995	18082	11.3919	2.32492e-32	7.74974e-33	4.35243e-32
Terf1		GOTERM_BP_DIRECT	GO:0006357~regulation of transcription from RNA polymerase II promoter	22	32.3529	3.03209e-19	ERF, TCF7, HMGB2, ELF2, CEBPG, OTX1, GABPA, OTX2, PAX6, LEF1, PAX3, RB1, TCF7L2, TCF7L1, JUNB, ATF2, SP1, GATA3, NKX2-1, POU3F2, POU4F1, TFAP2C	67	397	18082	14.9556	2.49541e-16	6.23853e-17	4.6716e-16
Sp3		GOTERM_BP_DIRECT	GO:0045893~positive regulation of transcription, DNA-templated	22	32.3529	5.62971e-16	ELF1, HMGB2, ELF2, OTX2, PAX6, LEF1, CREB5, TBP, PAX3, GLI3, TCF7L2, SP1, EBF3, LHX2, JUN, SP3, GATA3, SALL1, SMARCA5, NKX2-1, NKX3-1, PATZ1	67	576	18082	10.3079	4.56857e-13	9.13714e-14	8.54872e-13
Cebpg		GOTERM_BP_DIRECT	GO:0000122~negative regulation of transcription from RNA polymerase II promoter	21	30.8824	7.05838e-13	ERF, TCF7, GABPA, LEF1, CBX2, DACH1, PAX3, RB1, HMGA2, NR2E1, GLI3, TCF7L2, JUNB, ATF2, JUN, GATA3, SALL1, FOXG1, NKX2-1, SOX15, POU4F1	67	729	18082	7.77434	5.80939e-10	9.68232e-11	1.08756e-09
Gsx1		GOTERM_BP_DIRECT	GO:0045892~negative regulation of transcription, DNA-templated	18	26.4706	1.81724e-11	HMGB2, LEF1, DACH1, RB1, HMGA2, GLI3, TCF7L2, TCF7L1, JUN, SP3, GATA3, SALL1, FOXG1, NKX3-1, NKX2-1, PATZ1, LHX9, PITX1	67	579	18082	8.39007	1.49558e-08	2.13655e-09	2.79985e-08
Gsx2		GOTERM_BP_DIRECT	GO:0007275~multicellular organism development	21	30.8824	3.51869e-10	GSX2, EMX1, OTX1, SOX3, GSX1, OTX2, PAX6, DACH1, PAX3, NR2E1, CRX, OTP, EBF3, PAX7, FOXG1, NKX3-1, POU4F1, NKX2-4, NKX2-2, PITX1, NKX2-3	67	1029	18082	5.50777	2.89588e-07	3.61985e-08	5.42131e-07
Smarca5		GOTERM_BP_DIRECT	GO:0021983~pituitary gland development	7	10.2941	1.03875e-09	SALL1, SOX3, PAX6, NKX2-1, HMGA2, TCF7L2, PITX1	67	30	18082	62.9721	8.54888e-07	9.49876e-08	1.60042e-06
Jun		GOTERM_BP_DIRECT	GO:0048663~neuron fate commitment	7	10.2941	1.57628e-09	GSX2, PAX7, OTX2, GSX1, NKX2-1, PAX3, GLI3	67	32	18082	59.0364	1.29728e-06	1.29728e-07	2.42861e-06
Gbx2		GOTERM_BP_DIRECT	GO:0045665~negative regulation of neuron differentiation	7	10.2941	3.35496e-07	SOX21, SOX3, FOXG1, PAX6, GLI3, NR2E1, NKX2-2	67	76	18082	24.8574	0.000276075	2.51009e-05	0.000516904
Nkx2-2		GOTERM_BP_DIRECT	GO:0043353~enucleate erythrocyte differentiation	4	5.88235	9.21703e-07	SP1, SP3, CEBPG, RB1	67	6	18082	179.92	0.000758274	6.32115e-05	0.00142008
Pax3		GOTERM_BP_DIRECT	GO:0009953~dorsal/ventral pattern formation	6	8.82353	9.35255e-07	LHX2, FOXG1, OTX2, PAX6, SP8, GLI3	67	49	18082	33.0466	0.000769419	5.92071e-05	0.00144096
Nkx2-3		GOTERM_BP_DIRECT	GO:0021798~forebrain dorsal/ventral pattern formation	4	5.88235	1.60877e-06	GSX2, PAX6, NKX2-1, GLI3	67	7	18082	154.217	0.00132314	9.4568e-05	0.00247863
Tead3		GOTERM_BP_DIRECT	GO:0021772~olfactory bulb development	5	7.35294	1.9328e-06	CHD7, LHX2, SALL1, PAX6, NR2E1	67	25	18082	53.9761	0.00158943	0.000106041	0.00297786
Rb1		GOTERM_BP_DIRECT	GO:0021978~telencephalon regionalization	4	5.88235	2.5673e-06	GSX2, LHX2, OTX2, PAX6	67	8	18082	134.94	0.00211066	0.000132047	0.00395542
Arid2		GOTERM_BP_DIRECT	GO:0008584~male gonad development	7	10.2941	3.3139e-06	HMGB2, GATA3, NKX3-1, PATZ1, TFAP2C, HMGA2, LHX9	67	112	18082	16.8675	0.00272363	0.000160419	0.00510567
Patz1		GOTERM_BP_DIRECT	GO:0042472~inner ear morphogenesis	6	8.82353	6.43276e-06	CHD7, GATA3, OTX1, FOXG1, OTX2, GBX2	67	72	18082	22.49	0.00528019	0.000294078	0.00991061
Sall1		GOTERM_BP_DIRECT	GO:0030182~neuron differentiation	7	10.2941	6.86136e-06	EMX1, LHX2, GATA3, OTX2, POU4F1, POU3F2, RB1	67	127	18082	14.8753	0.00563101	0.000297162	0.0105709
Ebf3		GOTERM_BP_DIRECT	GO:0001701~in utero embryonic development	9	13.2353	1.27235e-05	ERF, CHD7, SP1, EMX1, GATA3, SP3, GABPA, GLI3, JUNB	67	299	18082	8.1235	0.0104169	0.000523438	0.0196016
Dr1		GOTERM_BP_DIRECT	GO:0021527~spinal cord association neuron differentiation	4	5.88235	1.29413e-05	GSX2, PAX7, GSX1, PAX3	67	13	18082	83.0402	0.0105942	0.00050705	0.019937
Baz2b		GOTERM_BP_DIRECT	GO:0030900~forebrain development	6	8.82353	1.53944e-05	SOX3, OTX1, FOXG1, OTX2, PAX6, GLI3	67	86	18082	18.8289	0.0125897	0.000575728	0.0237158
Otx2		GOTERM_BP_DIRECT	GO:0007411~axon guidance	7	10.2941	1.71126e-05	LHX2, GATA3, OTX2, PAX6, GBX2, NKX2-1, GLI3	67	149	18082	12.679	0.0139851	0.000612151	0.0263624
Pou3f2		GOTERM_BP_DIRECT	GO:0035019~somatic stem cell population maintenance	5	7.35294	2.35382e-05	TFAP2C, HMGA2, NR2E1, TCF7L2, TCF7L1	67	46	18082	29.3348	0.0191858	0.000806849	0.0362597
Gli3		GOTERM_BP_DIRECT	GO:0021915~neural tube development	5	7.35294	3.5556e-05	TCF7, SALL1, PAX3, GLI3, TCF7L2	67	51	18082	26.4589	0.0288391	0.00116984	0.0547677
Vezf1		GOTERM_BP_DIRECT	GO:0001829~trophectodermal cell differentiation	4	5.88235	5.89369e-05	SP1, SP3, TFAP2C, JUNB	67	21	18082	51.4058	0.0473488	0.00186389	0.0907666
Cbx2		GOTERM_BP_DIRECT	GO:0048646~anatomical structure formation involved in morphogenesis	4	5.88235	8.89907e-05	LHX2, GATA3, NKX2-1, GLI3	67	24	18082	44.9801	0.0706247	0.00270901	0.137022
Zfhx4		GOTERM_BP_DIRECT	GO:0010628~positive regulation of gene expression	9	13.2353	9.83742e-05	HMGB2, GATA3, PAX6, NKX3-1, NKX2-1, LEF1, POU4F1, HMGA2, NKX2-2	67	399	18082	6.08753	0.0777749	0.00288747	0.15146
Dach1		GOTERM_BP_DIRECT	GO:0021987~cerebral cortex development	5	7.35294	0.000110604	EMX1, LHX2, FOXG1, TFAP2C, NR2E1	67	68	18082	19.8442	0.0870116	0.00313412	0.170274
Otx1		GOTERM_BP_DIRECT	GO:0002052~positive regulation of neuroblast proliferation	4	5.88235	0.000113721	FOXG1, PAX6, GLI3, OTP	67	26	18082	41.5201	0.089351	0.00311506	0.175069
Chd6		GOTERM_BP_DIRECT	GO:0007420~brain development	7	10.2941	0.000135545	GSX2, EMX1, LHX2, PAX6, NKX2-1, GLI3, NR2E1	67	216	18082	8.74613	0.105564	0.00359229	0.208634
Chd7		GOTERM_BP_DIRECT	GO:0021537~telencephalon development	4	5.88235	0.000175737	EMX1, LHX2, NKX2-1, GLI3	67	30	18082	35.9841	0.13467	0.00450992	0.270418
Sp8		GOTERM_BP_DIRECT	GO:0050767~regulation of neurogenesis	4	5.88235	0.000194059	HMGB2, CHD7, PAX6, POU4F1	67	31	18082	34.8233	0.147623	0.00482849	0.298573
Pitx1		GOTERM_BP_DIRECT	GO:0006338~chromatin remodeling	5	7.35294	0.000198014	CHD7, PAX7, GATA3, CEBPG, SMARCA5	67	79	18082	17.0811	0.150393	0.00478211	0.304649
Hmga2		GOTERM_BP_DIRECT	GO:0060041~retina development in camera-type eye	5	7.35294	0.000250838	CHD7, LHX2, PAX6, NR2E1, CRX	67	84	18082	16.0643	0.186546	0.00588165	0.385773
Tcf7l2		GOTERM_BP_DIRECT	GO:0060136~embryonic process involved in female pregnancy	3	4.41176	0.000362238	SP1, SP3, JUNB	67	8	18082	101.205	0.257829	0.00824845	0.556653
Tead1		GOTERM_BP_DIRECT	GO:0045595~regulation of cell differentiation	4	5.88235	0.00038641	HMGB2, POU3F2, GLI3, NKX2-2	67	39	18082	27.6801	0.272453	0.00855983	0.593695
Tbp		GOTERM_BP_DIRECT	GO:0030217~T cell differentiation	4	5.88235	0.000448379	CHD7, GATA3, SP3, PATZ1	67	41	18082	26.3298	0.308643	0.00966609	0.688599
Gabpa		GOTERM_BP_DIRECT	GO:0048565~digestive tract development	4	5.88235	0.000481614	GATA3, RB1, NKX2-2, NKX2-3	67	42	18082	25.7029	0.327305	0.0101142	0.739462
Elf2		GOTERM_BP_DIRECT	GO:0045597~positive regulation of cell differentiation	4	5.88235	0.000630242	JUN, GATA3, JUNB, NKX2-2	67	46	18082	23.4679	0.404797	0.0128875	0.966629
Tcf7l1		GOTERM_BP_DIRECT	GO:0001755~neural crest cell migration	4	5.88235	0.000758979	PAX6, GBX2, LEF1, PAX3	67	49	18082	22.0311	0.464673	0.0151253	1.163
Otp		GOTERM_BP_DIRECT	GO:0021879~forebrain neuron differentiation	3	4.41176	0.00084583	NKX2-1, LEF1, OTP	67	12	18082	67.4701	0.50163	0.0164445	1.29528
Atf2		GOTERM_BP_DIRECT	GO:0043923~positive regulation by host of viral transcription	3	4.41176	0.000997264	SP1, JUN, LEF1	67	13	18082	62.2801	0.560078	0.0189155	1.52552
Pax6		GOTERM_BP_DIRECT	GO:0021895~cerebral cortex neuron differentiation	3	4.41176	0.000997264	EMX1, NKX2-1, NR2E1	67	13	18082	62.2801	0.560078	0.0189155	1.52552
Tfap2c		GOTERM_BP_DIRECT	GO:0043588~skin development	4	5.88235	0.00124172	SOX21, TFAP2C, TCF7L2, TCF7L1	67	58	18082	18.6125	0.640332	0.0229723	1.89613
Creb5		GOTERM_BP_DIRECT	GO:0008283~cell proliferation	6	8.82353	0.0012461	GBX2, DACH1, PAX3, HMGA2, LHX9, TCF7L2	67	220	18082	7.36038	0.641628	0.022546	1.90276
Sp1		GOTERM_BP_DIRECT	GO:0048665~neuron fate specification	3	4.41176	0.00133616	GSX2, POU4F1, NKX2-2	67	15	18082	53.9761	0.667261	0.0236378	2.03895
Lhx9		GOTERM_BP_DIRECT	GO:0021854~hypothalamus development	3	4.41176	0.00133616	SOX3, GSX1, LEF1	67	15	18082	53.9761	0.667261	0.0236378	2.03895
Sox15		GOTERM_BP_DIRECT	GO:0042127~regulation of cell proliferation	6	8.82353	0.0014312	TCF7, TEAD1, TFAP2C, GLI3, JUNB, NKX2-3	67	227	18082	7.13341	0.692329	0.0247674	2.1825
Lhx2		GOTERM_BP_DIRECT	GO:2000679~positive regulation of transcription regulatory region DNA binding	3	4.41176	0.00152345	GATA3, RB1, HMGA2	67	16	18082	50.6026	0.714854	0.025802	2.32162
Nr2e1		GOTERM_BP_DIRECT	GO:0042475~odontogenesis of dentin-containing tooth	4	5.88235	0.00157746	LEF1, GLI3, TCF7L2, NKX2-3	67	63	18082	17.1353	0.72727	0.0261673	2.40299
Pax7		GOTERM_BP_DIRECT	GO:0006366~transcription from RNA polymerase II promoter	5	7.35294	0.00162286	JUN, PAX6, LEF1, TBP, JUNB	67	138	18082	9.77828	0.737289	0.0263798	2.47136
Sox3		GOTERM_BP_DIRECT	GO:0048596~embryonic camera-type eye morphogenesis	3	4.41176	0.00172252	SP1, SP3, PAX6	67	17	18082	47.626	0.758009	0.0274372	2.62124
Crx		GOTERM_BP_DIRECT	GO:0030154~cell differentiation	10	14.7059	0.00201715	ELF1, ELF2, OTX2, PAX6, SOX15, TFAP2C, NKX2-2, NR2C2, CRX, OTP	67	780	18082	3.46001	0.810201	0.0314522	3.0631
Hmgb2		GOTERM_BP_DIRECT	GO:0050680~negative regulation of epithelial cell proliferation	4	5.88235	0.00231443	PAX6, NKX3-1, RB1, ATF2	67	72	18082	14.9934	0.851472	0.0353412	3.50704
Nkx2-1		GOTERM_BP_DIRECT	GO:0007399~nervous system development	7	10.2941	0.00250193	LHX2, GATA3, POU4F1, PAX3, NKX2-2, CRX, OTP	67	377	18082	5.01105	0.872759	0.0374595	3.78607
Nkx2-4		GOTERM_BP_DIRECT	GO:0048557~embryonic digestive tract morphogenesis	3	4.41176	0.00263486	TCF7, GLI3, TCF7L2	67	21	18082	38.5544	0.885976	0.0387099	3.98342
Atf7		GOTERM_BP_DIRECT	GO:0045879~negative regulation of smoothened signaling pathway	3	4.41176	0.00263486	SALL1, RB1, GLI3	67	21	18082	38.5544	0.885976	0.0387099	3.98342
Nkx3-1		GOTERM_BP_DIRECT	GO:0008285~negative regulation of cell proliferation	7	10.2941	0.00274117	JUN, GATA3, PAX6, NKX3-1, RB1, GLI3, ARID2	67	384	18082	4.9197	0.895553	0.0395378	4.14099
Sox21		GOTERM_BP_DIRECT	GO:0043010~camera-type eye development	4	5.88235	0.0029067	CHD7, PAX6, GLI3, NR2E1	67	78	18082	13.84	0.908891	0.0411588	4.38585
Emx1		GOTERM_BP_DIRECT	GO:0045444~fat cell differentiation	4	5.88235	0.00301362	CREB5, HMGA2, TCF7L2, ATF2	67	79	18082	13.6648	0.916588	0.0419227	4.5437
Nr2c2		GOTERM_BP_DIRECT	GO:0060070~canonical Wnt signaling pathway	4	5.88235	0.00421724	TCF7, LEF1, TCF7L2, TCF7L1	67	89	18082	12.1295	0.969135	0.0572473	6.30386
Foxg1		GOTERM_BP_DIRECT	GO:0007417~central nervous system development	4	5.88235	0.00421724	CHD7, GSX2, OTX2, GLI3	67	89	18082	12.1295	0.969135	0.0572473	6.30386
Lef1		GOTERM_BP_DIRECT	GO:0071353~cellular response to interleukin-4	3	4.41176	0.00434232	TCF7, GATA3, LEF1	67	27	18082	29.9867	0.972166	0.0579452	6.48503
Tcf7		GOTERM_BP_DIRECT	GO:0043392~negative regulation of DNA binding	3	4.41176	0.00499922	JUN, LEF1, HMGA2	67	29	18082	27.9187	0.983831	0.0653822	7.43111
Pou4f1		GOTERM_BP_DIRECT	GO:0001889~liver development	4	5.88235	0.00506097	SP1, JUN, SP3, CEBPG	67	95	18082	11.3634	0.984636	0.0651329	7.51959
Elf1		GOTERM_BP_DIRECT	GO:0060612~adipose tissue development	3	4.41176	0.00682726	CREB5, HMGA2, ATF2	67	34	18082	23.813	0.99644	0.085606	10.017
Gata3		GOTERM_BP_DIRECT	GO:0048709~oligodendrocyte differentiation	3	4.41176	0.00682726	OTX2, NKX2-1, GLI3	67	34	18082	23.813	0.99644	0.085606	10.017
		GOTERM_BP_DIRECT	GO:0060123~regulation of growth hormone secretion	2	2.94118	0.00728696	CHD7, HMGA2	67	2	18082	269.881	0.997568	0.0897616	10.6566
		GOTERM_BP_DIRECT	GO:0021985~neurohypophysis development	2	2.94118	0.00728696	POU3F2, OTP	67	2	18082	269.881	0.997568	0.0897616	10.6566
		GOTERM_BP_DIRECT	GO:0009887~organ morphogenesis	4	5.88235	0.0074035	PAX7, SOX3, OTX2, NKX2-1	67	109	18082	9.90388	0.997792	0.0897978	10.8181
		GOTERM_BP_DIRECT	GO:0042493~response to drug	6	8.82353	0.00789951	HMGB2, EMX1, JUN, GATA3, JUNB, TERF1	67	339	18082	4.77665	0.998537	0.0941628	11.5022
		GOTERM_BP_DIRECT	GO:0051726~regulation of cell cycle	4	5.88235	0.00797586	JUN, FOXG1, RB1, JUNB	67	112	18082	9.63859	0.998627	0.0936819	11.6071
		GOTERM_BP_DIRECT	GO:0009952~anterior/posterior pattern specification	4	5.88235	0.00797586	OTX1, OTX2, PAX6, GLI3	67	112	18082	9.63859	0.998627	0.0936819	11.6071
		GOTERM_BP_DIRECT	GO:0060173~limb development	3	4.41176	0.00804833	CHD7, SALL1, GLI3	67	37	18082	21.8822	0.998707	0.0931721	11.7065
		GOTERM_BP_DIRECT	GO:0009791~post-embryonic development	4	5.88235	0.00837157	EMX1, GATA3, TCF7L2, NKX2-3	67	114	18082	9.46949	0.999011	0.0954091	12.1488
		GOTERM_BP_DIRECT	GO:0048568~embryonic organ development	3	4.41176	0.00936002	GATA3, GLI3, ARID2	67	40	18082	20.241	0.999565	0.104672	13.4883
		GOTERM_BP_DIRECT	GO:0040018~positive regulation of multicellular organism growth	3	4.41176	0.00981702	CHD7, POU3F2, HMGA2	67	41	18082	19.7474	0.999702	0.10806	14.1012
		GOTERM_BP_DIRECT	GO:0030324~lung development	4	5.88235	0.0105222	SP1, SP3, NKX2-1, GLI3	67	124	18082	8.70583	0.999834	0.113888	15.0389
		GOTERM_BP_DIRECT	GO:0021877~forebrain neuron fate commitment	2	2.94118	0.0109108	NKX2-1, TFAP2C	67	3	18082	179.92	0.99988	0.116341	15.5515
		GOTERM_BP_DIRECT	GO:0048625~myoblast fate commitment	2	2.94118	0.0109108	TCF7L2, PITX1	67	3	18082	179.92	0.99988	0.116341	15.5515
		GOTERM_BP_DIRECT	GO:0060594~mammary gland specification	2	2.94118	0.0109108	PAX3, GLI3	67	3	18082	179.92	0.99988	0.116341	15.5515
		GOTERM_BP_DIRECT	GO:0071899~negative regulation of estrogen receptor binding	2	2.94118	0.0109108	NKX3-1, LEF1	67	3	18082	179.92	0.99988	0.116341	15.5515
		GOTERM_BP_DIRECT	GO:0048852~diencephalon morphogenesis	2	2.94118	0.0109108	OTX1, OTX2	67	3	18082	179.92	0.99988	0.116341	15.5515
		GOTERM_BP_DIRECT	GO:0021986~habenula development	2	2.94118	0.0109108	PAX6, POU4F1	67	3	18082	179.92	0.99988	0.116341	15.5515
		GOTERM_BP_DIRECT	GO:0021543~pallium development	2	2.94118	0.0109108	PAX6, GLI3	67	3	18082	179.92	0.99988	0.116341	15.5515
		GOTERM_BP_DIRECT	GO:0021553~olfactory nerve development	2	2.94118	0.0109108	CHD7, SALL1	67	3	18082	179.92	0.99988	0.116341	15.5515
		GOTERM_BP_DIRECT	GO:0048706~embryonic skeletal system development	3	4.41176	0.0112463	SP1, PAX7, SP3	67	44	18082	18.4009	0.999909	0.118197	15.9918
		GOTERM_BP_DIRECT	GO:0008284~positive regulation of cell proliferation	7	10.2941	0.0140407	JUN, NKX3-1, LEF1, POU3F2, PAX3, HMGA2, NR2E1	67	542	18082	3.48554	0.999991	0.143726	19.5763
		GOTERM_BP_DIRECT	GO:0022037~metencephalon development	2	2.94118	0.0145216	OTX1, OTX2	67	4	18082	134.94	0.999994	0.146497	20.1785
		GOTERM_BP_DIRECT	GO:0021979~hypothalamus cell differentiation	2	2.94118	0.0145216	POU3F2, OTP	67	4	18082	134.94	0.999994	0.146497	20.1785
		GOTERM_BP_DIRECT	GO:0030538~embryonic genitalia morphogenesis	2	2.94118	0.0145216	TCF7, TCF7L2	67	4	18082	134.94	0.999994	0.146497	20.1785
		GOTERM_BP_DIRECT	GO:0007507~heart development	5	7.35294	0.015199	SALL1, NKX3-1, TEAD1, PAX3, GLI3	67	261	18082	5.17013	0.999997	0.151002	21.0197
		GOTERM_BP_DIRECT	GO:0001942~hair follicle development	3	4.41176	0.0154722	SOX21, LHX2, TFAP2C	67	52	18082	15.57	0.999997	0.151705	21.3566
		GOTERM_BP_DIRECT	GO:0010629~negative regulation of gene expression	5	7.35294	0.0159851	HMGB2, GATA3, NKX3-1, POU3F2, RB1	67	265	18082	5.09209	0.999998	0.15454	21.9855
		GOTERM_BP_DIRECT	GO:0016569~covalent chromatin modification	5	7.35294	0.0161856	CHD7, SMARCA5, CBX2, RB1, CHD6	67	266	18082	5.07294	0.999999	0.154537	22.23
		GOTERM_BP_DIRECT	GO:0033153~T cell receptor V(D)J recombination	2	2.94118	0.0181194	TCF7, LEF1	67	5	18082	107.952	1	0.169553	24.5523
		GOTERM_BP_DIRECT	GO:0048619~embryonic hindgut morphogenesis	2	2.94118	0.0181194	TCF7, TCF7L2	67	5	18082	107.952	1	0.169553	24.5523
		GOTERM_BP_DIRECT	GO:0021544~subpallium development	2	2.94118	0.0181194	GSX2, GLI3	67	5	18082	107.952	1	0.169553	24.5523
		GOTERM_BP_DIRECT	GO:0007389~pattern specification process	3	4.41176	0.0190199	GSX2, NKX2-1, GLI3	67	58	18082	13.9593	1	0.175298	25.6113
		GOTERM_BP_DIRECT	GO:1901142~insulin metabolic process	2	2.94118	0.0217043	PAX6, TCF7L2	67	6	18082	89.9602	1	0.195539	28.6865
		GOTERM_BP_DIRECT	GO:0021861~forebrain radial glial cell differentiation	2	2.94118	0.0217043	LEF1, GLI3	67	6	18082	89.9602	1	0.195539	28.6865
		GOTERM_BP_DIRECT	GO:1902459~positive regulation of stem cell population maintenance	2	2.94118	0.0217043	TEAD1, TEAD3	67	6	18082	89.9602	1	0.195539	28.6865
		GOTERM_BP_DIRECT	GO:0030326~embryonic limb morphogenesis	3	4.41176	0.0222118	LEF1, SP8, GLI3	67	63	18082	12.8515	1	0.197542	29.2544
		GOTERM_BP_DIRECT	GO:0048664~neuron fate determination	2	2.94118	0.0252763	FOXG1, OTX2	67	7	18082	77.1087	1	0.219547	32.5945
		GOTERM_BP_DIRECT	GO:0030219~megakaryocyte differentiation	2	2.94118	0.0252763	SP1, SP3	67	7	18082	77.1087	1	0.219547	32.5945
		GOTERM_BP_DIRECT	GO:0010468~regulation of gene expression	5	7.35294	0.0260736	PAX7, FOXG1, PAX6, PATZ1, GLI3	67	308	18082	4.38118	1	0.223399	33.4389
		GOTERM_BP_DIRECT	GO:0001568~blood vessel development	3	4.41176	0.027742	CHD7, PAX6, TCF7L2	67	71	18082	11.4034	1	0.233669	35.1742
		GOTERM_BP_DIRECT	GO:0007224~smoothened signaling pathway	3	4.41176	0.027742	PAX6, GLI3, NKX2-2	67	71	18082	11.4034	1	0.233669	35.1742
		GOTERM_BP_DIRECT	GO:0045165~cell fate commitment	3	4.41176	0.0284685	OTX2, PAX6, NR2E1	67	72	18082	11.245	1	0.236703	35.9165
		GOTERM_BP_DIRECT	GO:2000288~positive regulation of myoblast proliferation	2	2.94118	0.0288355	PAX7, SOX15	67	8	18082	67.4701	1	0.237053	36.2885
		GOTERM_BP_DIRECT	GO:0021766~hippocampus development	3	4.41176	0.0292026	NKX2-1, LEF1, GLI3	67	73	18082	11.091	1	0.237397	36.6586
		GOTERM_BP_DIRECT	GO:0021796~cerebral cortex regionalization	2	2.94118	0.0323819	EMX1, PAX6	67	9	18082	59.9735	1	0.257481	39.7803
		GOTERM_BP_DIRECT	GO:0032496~response to lipopolysaccharide	4	5.88235	0.035323	HMGB2, JUN, NKX2-1, JUNB	67	197	18082	5.47981	1	0.275087	42.5395
		GOTERM_BP_DIRECT	GO:0030183~B cell differentiation	3	4.41176	0.0353421	SP3, CEBPG, NKX2-3	67	81	18082	9.99558	1	0.272702	42.557
		GOTERM_BP_DIRECT	GO:0060710~chorio-allantoic fusion	2	2.94118	0.0359155	ERF, LEF1	67	10	18082	53.9761	1	0.274023	43.0808
		GOTERM_BP_DIRECT	GO:0045843~negative regulation of striated muscle tissue development	2	2.94118	0.0359155	SOX15, LEF1	67	10	18082	53.9761	1	0.274023	43.0808
		GOTERM_BP_DIRECT	GO:0046632~alpha-beta T cell differentiation	2	2.94118	0.0359155	TCF7, LEF1	67	10	18082	53.9761	1	0.274023	43.0808
		GOTERM_BP_DIRECT	GO:0040019~positive regulation of embryonic development	2	2.94118	0.0359155	OTX2, NR2C2	67	10	18082	53.9761	1	0.274023	43.0808
		GOTERM_BP_DIRECT	GO:0060021~palate development	3	4.41176	0.0385832	CHD7, LEF1, GLI3	67	85	18082	9.5252	1	0.288849	45.4597
		GOTERM_BP_DIRECT	GO:0048667~cell morphogenesis involved in neuron differentiation	2	2.94118	0.0394363	FOXG1, RB1	67	11	18082	49.0692	1	0.291731	46.2006
		GOTERM_BP_DIRECT	GO:0021889~olfactory bulb interneuron differentiation	2	2.94118	0.0394363	GSX2, SALL1	67	11	18082	49.0692	1	0.291731	46.2006
		GOTERM_BP_DIRECT	GO:0048708~astrocyte differentiation	2	2.94118	0.0394363	PAX6, NKX2-2	67	11	18082	49.0692	1	0.291731	46.2006
		GOTERM_BP_DIRECT	GO:2001022~positive regulation of response to DNA damage stimulus	2	2.94118	0.0394363	NKX3-1, HMGA2	67	11	18082	49.0692	1	0.291731	46.2006
		GOTERM_BP_DIRECT	GO:0016055~Wnt signaling pathway	4	5.88235	0.0429185	TCF7, LEF1, TCF7L2, TCF7L1	67	213	18082	5.06818	1	0.310776	49.1282
		GOTERM_BP_DIRECT	GO:0043922~negative regulation by host of viral transcription	2	2.94118	0.0429446	JUN, HMGA2	67	12	18082	44.9801	1	0.308312	49.1496
		GOTERM_BP_DIRECT	GO:2000177~regulation of neural precursor cell proliferation	2	2.94118	0.0464402	SALL1, FOXG1	67	13	18082	41.5201	1	0.326532	51.9371
		GOTERM_BP_DIRECT	GO:0001843~neural tube closure	3	4.41176	0.0489459	LHX2, SALL1, PAX3	67	97	18082	8.34682	1	0.338349	53.8466
		GOTERM_BP_DIRECT	GO:2000178~negative regulation of neural precursor cell proliferation	2	2.94118	0.0499232	PAX6, NR2E1	67	14	18082	38.5544	1	0.34118	54.5719
		GOTERM_BP_DIRECT	GO:0021819~layer formation in cerebral cortex	2	2.94118	0.0499232	GLI3, NR2E1	67	14	18082	38.5544	1	0.34118	54.5719
		GOTERM_BP_DIRECT	GO:0006337~nucleosome disassembly	2	2.94118	0.0499232	CEBPG, ARID2	67	14	18082	38.5544	1	0.34118	54.5719
		GOTERM_BP_DIRECT	GO:0043586~tongue development	2	2.94118	0.0499232	LEF1, GLI3	67	14	18082	38.5544	1	0.34118	54.5719
		GOTERM_BP_DIRECT	GO:0090090~negative regulation of canonical Wnt signaling pathway	3	4.41176	0.0535298	LEF1, GLI3, TCF7L2	67	102	18082	7.93766	1	0.358471	57.1574
		GOTERM_BP_DIRECT	GO:0045666~positive regulation of neuron differentiation	3	4.41176	0.0544643	SALL1, FOXG1, NKX2-2	67	103	18082	7.8606	1	0.360767	57.8046
		GOTERM_BP_DIRECT	GO:0043066~negative regulation of apoptotic process	6	8.82353	0.0555002	JUN, LEF1, POU4F1, HMGA2, GLI3, NR2E1	67	566	18082	2.86093	1	0.363555	58.5113
		GOTERM_BP_DIRECT	GO:2000036~regulation of stem cell population maintenance	2	2.94118	0.0568517	HMGA2, TCF7L1	67	16	18082	33.7351	1	0.367944	59.4166
		GOTERM_BP_DIRECT	GO:0030336~negative regulation of cell migration	3	4.41176	0.0573026	NKX2-1, DACH1, ARID2	67	106	18082	7.63813	1	0.367555	59.7145
		GOTERM_BP_DIRECT	GO:0051091~positive regulation of sequence-specific DNA binding transcription factor activity	3	4.41176	0.0582601	HMGA2, NKX2-2, ATF2	67	107	18082	7.56675	1	0.369786	60.3403
		GOTERM_BP_DIRECT	GO:0048712~negative regulation of astrocyte differentiation	2	2.94118	0.0602973	HMGA2, NR2E1	67	17	18082	31.7507	1	0.377446	61.6417
		GOTERM_BP_DIRECT	GO:0030224~monocyte differentiation	2	2.94118	0.0602973	JUN, SP3	67	17	18082	31.7507	1	0.377446	61.6417
		GOTERM_BP_DIRECT	GO:0001967~suckling behavior	2	2.94118	0.0602973	POU4F1, DACH1	67	17	18082	31.7507	1	0.377446	61.6417
		GOTERM_BP_DIRECT	GO:0035137~hindlimb morphogenesis	2	2.94118	0.0602973	SALL1, PITX1	67	17	18082	31.7507	1	0.377446	61.6417
		GOTERM_BP_DIRECT	GO:0007283~spermatogenesis	5	7.35294	0.0613621	HMGB2, TBP, PATZ1, HMGA2, NR2C2	67	407	18082	3.31549	1	0.380062	62.3059
		GOTERM_BP_DIRECT	GO:0021542~dentate gyrus development	2	2.94118	0.0637305	LEF1, NR2E1	67	18	18082	29.9867	1	0.389021	63.745
		GOTERM_BP_DIRECT	GO:0060037~pharyngeal system development	2	2.94118	0.0637305	GATA3, NKX3-1	67	18	18082	29.9867	1	0.389021	63.745
		GOTERM_BP_DIRECT	GO:0048856~anatomical structure development	2	2.94118	0.0637305	OTX2, GLI3	67	18	18082	29.9867	1	0.389021	63.745
		GOTERM_BP_DIRECT	GO:0048566~embryonic digestive tract development	2	2.94118	0.0637305	SALL1, GLI3	67	18	18082	29.9867	1	0.389021	63.745
		GOTERM_BP_DIRECT	GO:0060216~definitive hemopoiesis	2	2.94118	0.0637305	SP1, SP3	67	18	18082	29.9867	1	0.389021	63.745
		GOTERM_BP_DIRECT	GO:2000648~positive regulation of stem cell proliferation	2	2.94118	0.0637305	HMGA2, NR2E1	67	18	18082	29.9867	1	0.389021	63.745
		GOTERM_BP_DIRECT	GO:0001709~cell fate determination	2	2.94118	0.0637305	GATA3, PAX6	67	18	18082	29.9867	1	0.389021	63.745
		GOTERM_BP_DIRECT	GO:0043403~skeletal muscle tissue regeneration	2	2.94118	0.0705598	PAX7, SOX15	67	20	18082	26.9881	1	0.418726	67.6122
		GOTERM_BP_DIRECT	GO:0060384~innervation	2	2.94118	0.0705598	CHD7, POU4F1	67	20	18082	26.9881	1	0.418726	67.6122
		GOTERM_BP_DIRECT	GO:0060324~face development	2	2.94118	0.0705598	CHD7, SOX3	67	20	18082	26.9881	1	0.418726	67.6122
		GOTERM_BP_DIRECT	GO:0001764~neuron migration	3	4.41176	0.0753508	GATA3, PAX6, NKX2-1	67	124	18082	6.52937	1	0.437669	70.091
		GOTERM_BP_DIRECT	GO:1902895~positive regulation of pri-miRNA transcription from RNA polymerase II promoter	2	2.94118	0.0773401	JUN, TEAD1	67	22	18082	24.5346	1	0.443594	71.0672
		GOTERM_BP_DIRECT	GO:0035329~hippo signaling	2	2.94118	0.0773401	TEAD1, TEAD3	67	22	18082	24.5346	1	0.443594	71.0672
		GOTERM_BP_DIRECT	GO:0001822~kidney development	3	4.41176	0.0817225	SALL1, GATA3, GLI3	67	130	18082	6.22801	1	0.459622	73.1136
		GOTERM_BP_DIRECT	GO:0048714~positive regulation of oligodendrocyte differentiation	2	2.94118	0.0840717	GSX2, NKX2-2	67	24	18082	22.49	1	0.46659	74.154
		GOTERM_BP_DIRECT	GO:0030902~hindbrain development	2	2.94118	0.0840717	PAX6, GBX2	67	24	18082	22.49	1	0.46659	74.154
		GOTERM_BP_DIRECT	GO:0071158~positive regulation of cell cycle arrest	2	2.94118	0.0840717	POU4F1, HMGA2	67	24	18082	22.49	1	0.46659	74.154
		GOTERM_BP_DIRECT	GO:0009987~cellular process	2	2.94118	0.0840717	JUN, JUNB	67	24	18082	22.49	1	0.46659	74.154
		GOTERM_BP_DIRECT	GO:0060441~epithelial tube branching involved in lung morphogenesis	2	2.94118	0.0840717	NKX2-1, HMGA2	67	24	18082	22.49	1	0.46659	74.154
		GOTERM_BP_DIRECT	GO:0007498~mesoderm development	2	2.94118	0.0907549	LHX2, POU4F1	67	26	18082	20.76	1	0.490846	76.9118
		GOTERM_BP_DIRECT	GO:0009954~proximal/distal pattern formation	2	2.94118	0.0907549	SP8, GLI3	67	26	18082	20.76	1	0.490846	76.9118
		GOTERM_BP_DIRECT	GO:0030325~adrenal gland development	2	2.94118	0.0940784	SALL1, HMGA2	67	27	18082	19.9912	1	0.500923	78.1784
		GOTERM_BP_DIRECT	GO:0014003~oligodendrocyte development	2	2.94118	0.0940784	TCF7L2, NKX2-2	67	27	18082	19.9912	1	0.500923	78.1784
		GOTERM_BP_DIRECT	GO:0001892~embryonic placenta development	2	2.94118	0.09739	SP1, SP3	67	28	18082	19.2772	1	0.510636	79.3756
